# Supplementary material for: Imitation, Genetic Lineages, and Time Influenced the Morphological Evolution of the Violin
Source: PLoS One. 2014 Oct 8;9(10):e109229. doi: 10.1371/journal.pone.0109229 (PMC4189929; doi:10.1371/journal.pone.0109229)
Supplement: Dataset S1 — Percent variance explained by principal components (PCs). For each of 85 PCs resulting from a PCA performed on harmonic coefficients on violin family members, the PC (“PC”), the percent shape variance it explains (“percent”), and cumulative variance explained (“cumulative”) is given. (TXT) [file pone.0109229.s003.txt]

PC	percent	cumulative
1	39.26936248	39.26936248
2	22.88869857	62.15806106
3	9.922409724	72.08047078
4	5.500991801	77.58146258
5	4.615824239	82.19728682
6	2.745677818	84.94296464
7	2.652942287	87.59590693
8	1.924665749	89.52057268
9	1.499207713	91.01978039
10	1.171770306	92.1915507
11	0.966680945	93.15823164
12	0.795269798	93.95350144
13	0.591022927	94.54452437
14	0.54566365	95.09018802
15	0.477387173	95.56757519
16	0.438115683	96.00569087
17	0.389256538	96.39494741
18	0.356010501	96.75095791
19	0.280591347	97.03154926
20	0.255815537	97.28736479
21	0.212036758	97.49940155
22	0.19918746	97.69858901
23	0.184561045	97.88315006
24	0.165019299	98.04816936
25	0.137873948	98.1860433
26	0.129943117	98.31598642
27	0.121756697	98.43774312
28	0.119205385	98.5569485
29	0.112889355	98.66983786
30	0.098641968	98.76847983
31	0.095715789	98.86419561
32	0.086260516	98.95045613
33	0.076164132	99.02662026
34	0.070660183	99.09728045
35	0.066042298	99.16332274
36	0.060315976	99.22363872
37	0.05674341	99.28038213
38	0.05119669	99.33157882
39	0.046579274	99.37815809
40	0.045254782	99.42341288
41	0.04315816	99.46657104
42	0.039926054	99.50649709
43	0.036648434	99.54314552
44	0.035524863	99.57867039
45	0.034239678	99.61291007
46	0.033667078	99.64657714
47	0.029329078	99.67590622
48	0.027898331	99.70380455
49	0.025945059	99.72974961
50	0.024433056	99.75418267
51	0.023156562	99.77733923
52	0.020716751	99.79805598
53	0.019802371	99.81785835
54	0.018979074	99.83683743
55	0.017055282	99.85389271
56	0.014912379	99.86880509
57	0.013886835	99.88269192
58	0.012134396	99.89482632
59	0.011281681	99.906108
60	0.011066308	99.91717431
61	0.00926127	99.92643558
62	0.00867506	99.93511064
63	0.008054895	99.94316553
64	0.007109393	99.95027492
65	0.005868377	99.9561433
66	0.005169726	99.96131303
67	0.00454254	99.96585557
68	0.004422216	99.97027778
69	0.003762628	99.97404041
70	0.003431369	99.97747178
71	0.003238977	99.98071076
72	0.002495552	99.98320631
73	0.002237403	99.98544371
74	0.002153228	99.98759694
75	0.00196391	99.98956085
76	0.001620366	99.99118122
77	0.001442332	99.99262355
78	0.00128939	99.99391294
79	0.001176124	99.99508906
80	0.001105927	99.99619499
81	0.000938625	99.99713362
82	0.000828146	99.99796176
83	0.000783495	99.99874526
84	0.000672117	99.99941737
85	0.000499745	99.99991712
