# Supplementary material for: Imitation, Genetic Lineages, and Time Influenced the Morphological Evolution of the Violin
Source: PLoS One. 2014 Oct 8;9(10):e109229. doi: 10.1371/journal.pone.0109229 (PMC4189929; doi:10.1371/journal.pone.0109229)
Supplement: Dataset S2 — Principal component values and other associated data for violin family members. A dataset providing instrument IDs (“id”), luthier (“maker”), the type of instrument (“type”), instrument type in which “small violin” and “small cello” levels have been converted to “violin” and “cello” (“general_type”), the original year information (“year”), a year value representing an average of year spans if present (“year_spans”), a year value in which spanned values have reverted to “NA” (“year_no_spans”), the location of production (“city_state”), the name of the instrument if provided (“name”), and 85 principal component values (labeled “Axis” followed by the appropriate number). (TXT) [file pone.0109229.s004.txt]

id	maker	type	general_type	year	year_spans	year_no_spans	city_state	name	Axis1	Axis2	Axis3	Axis4	Axis5	Axis6	Axis7	Axis8	Axis9	Axis10	Axis11	Axis12	Axis13	Axis14	Axis15	Axis16	Axis17	Axis18	Axis19	Axis20	Axis21	Axis22	Axis23	Axis24	Axis25	Axis26	Axis27	Axis28	Axis29	Axis30	Axis31	Axis32	Axis33	Axis34	Axis35	Axis36	Axis37	Axis38	Axis39	Axis40	Axis41	Axis42	Axis43	Axis44	Axis45	Axis46	Axis47	Axis48	Axis49	Axis50	Axis51	Axis52	Axis53	Axis54	Axis55	Axis56	Axis57	Axis58	Axis59	Axis60	Axis61	Axis62	Axis63	Axis64	Axis65	Axis66	Axis67	Axis68	Axis69	Axis70	Axis71	Axis72	Axis73	Axis74	Axis75	Axis76	Axis77	Axis78	Axis79	Axis80	Axis81	Axis82	Axis83	Axis84	Axis85
z10016_1	"Guadagnini,_Antonio"	cello	cello	1880	1880	1880	Turin	NA	0.006815896	0.017063335	0.003752287	0.00211914	0.003099669	0.000631918	0.001366225	0.000360943	-0.002111829	-0.00136705	0.001239457	0.001076403	0.000731525	-0.001444071	-0.000245028	2.00E-05	-0.002240718	0.000602176	0.001095416	-0.000715806	-0.000722576	-0.00044931	0.000731319	-0.000326737	0.00032269	0.00026276	0.000524754	-0.000635395	-2.76E-05	-0.000416843	-0.000106855	-0.000312958	0.000610543	0.00018331	-0.00031716	-4.29E-05	-0.000147362	-0.00042867	-0.000176827	0.000443763	0.000205189	0.000179269	0.000280019	3.17E-05	0.000337581	-3.86E-06	-9.65E-05	-5.52E-05	-7.05E-06	-0.000361774	-0.000118976	-0.000183587	-0.000115183	-0.000327117	-6.58E-05	-0.000123461	0.000349113	4.07E-05	0.000120724	-4.30E-05	0.000302248	-0.000110356	-0.000205149	-2.04E-05	5.79E-05	-6.08E-05	0.000204386	-3.44E-05	-2.44E-05	-4.51E-06	9.42E-05	2.77E-05	-7.81E-06	-1.86E-05	5.63E-05	-1.35E-05	-3.05E-05	2.10E-05	-6.82E-05	-5.58E-05	9.06E-05	0.000119849	-6.84E-05	7.15E-06	2.64E-05
z10019_1	"Guadagnini,_Gaetano_I"	cello	cello	1803	1803	1803	Turin	NA	0.020613268	0.028144325	-0.001822625	-0.002929001	0.002894316	-0.000903949	0.000738158	0.001560556	0.001264576	-8.46E-05	0.003357166	-0.001959469	0.00025967	1.23E-05	0.001596026	-6.97E-07	-0.000632066	0.000223204	-0.002269648	0.000109072	-0.000395468	0.000196334	-0.000527535	-2.88E-05	-0.000536924	6.10E-05	0.000974613	-0.00021246	-0.000276442	-0.00025547	-0.000533868	-0.000102152	-0.0006789	-0.000572263	-0.000206968	-0.00024774	0.000304161	1.27E-05	0.000431453	0.000251368	0.000221676	-2.45E-05	-4.62E-05	-0.000243797	-2.82E-05	-0.000234723	-1.22E-05	-0.000264123	9.79E-05	3.09E-05	-9.19E-05	-0.000357781	-0.000229383	0.000313228	-0.000113194	-5.44E-05	0.000295076	-0.00027546	-5.81E-05	-0.000386479	-6.07E-05	-3.81E-05	-0.000132724	0.000134717	0.00011983	1.96E-05	-7.10E-05	-4.12E-05	7.14E-05	4.78E-05	0.000100154	1.49E-05	2.46E-05	6.10E-05	7.52E-05	-7.37E-06	-5.04E-05	-6.06E-05	4.67E-05	3.58E-05	5.46E-05	-8.26E-06	1.59E-05	1.86E-05	-5.27E-06
z10022_1	"Guadagnini,_Gaetano_II"	cello	cello	1828	1828	1828	Turin	NA	0.011224988	0.000737281	0.004915943	0.002647985	-0.003550527	0.000752574	-0.002595145	-0.000319007	-0.001938471	-0.00061194	-0.001078479	0.000804695	-0.00100996	-0.002157347	-0.000133965	0.000919869	-0.000894694	0.000911234	0.000285694	8.69E-05	0.000129493	0.000328919	-0.000444102	-0.000682856	0.000216174	1.79E-05	0.000207006	0.0001896	0.000207803	-0.000328236	-0.0004138	-0.000155972	1.07E-05	0.000411893	0.000596868	0.000313168	-0.000227869	8.56E-05	0.000153982	0.000391823	-0.000401607	3.83E-05	-0.00028719	-0.000343544	0.000158737	-0.000344838	0.000128303	0.000262295	8.49E-05	6.70E-05	-4.91E-05	0.000215192	0.000103449	-0.000214542	0.000177409	-6.62E-05	-0.000212956	-3.67E-05	-4.08E-05	0.000182509	0.0001625	0.000153362	-4.23E-06	-3.39E-05	6.14E-05	6.00E-05	4.42E-05	2.20E-05	-2.56E-06	2.97E-05	2.08E-05	-1.78E-05	2.03E-05	3.43E-05	3.64E-05	-6.35E-06	-2.43E-05	-9.11E-07	-6.16E-06	7.14E-07	-1.99E-05	2.35E-05	1.61E-05	2.83E-06	-1.95E-07
z10025_1	"Guidante,_Giovanni_Floreno"	cello	cello	1715	1715	1715	Bologna	"Vidoudez,_Chung"	0.018620126	0.021754149	0.005654602	-0.00165435	-0.004146495	0.003243383	-0.002014141	0.001696422	0.000300658	-0.00039675	0.001415337	-0.002169074	0.000663826	-0.000268333	-0.000161261	-0.000357294	-0.001423734	0.000245156	0.00030098	0.001024859	-0.000262625	-0.001910973	-0.001089028	0.000523364	0.000229942	0.001634611	0.000395533	-0.000888937	-0.000716723	0.000191431	-0.000174668	-0.000517464	0.000310702	0.000269993	4.30E-05	0.000503808	9.28E-05	-0.00014529	0.000301585	-2.74E-05	-5.37E-05	0.000303973	0.000162205	5.37E-05	1.48E-05	-5.71E-05	9.35E-05	-2.34E-05	5.71E-05	-9.15E-05	0.000250191	-0.00028207	-2.04E-06	-0.000196492	-2.76E-05	0.000178964	0.000163947	-2.23E-05	7.27E-05	-0.000107517	-8.24E-05	0.000111357	2.49E-05	0.000140663	8.29E-05	2.48E-05	-0.000101078	4.07E-05	7.05E-05	-5.69E-05	7.45E-06	-1.12E-05	7.08E-05	-4.24E-06	-1.08E-05	-4.76E-06	-4.99E-06	3.24E-05	8.18E-06	-4.46E-05	1.85E-05	-6.78E-06	2.41E-05	-1.74E-05	5.56E-06
z10027_1	"Guidante,_Giovanni_Floreno"	cello	cello	1730c	1730	1730	Bologna	NA	-0.0068591	0.024247354	0.003447053	-0.002512168	-0.00664111	0.002150901	0.00227537	-0.001198231	-0.002660889	-0.000226545	0.00286446	-0.000499796	0.002859407	-0.000918486	0.000678477	-0.000825078	0.000904021	0.000845093	0.001547764	0.002346788	-0.001853302	-0.002087167	0.00043621	-1.83E-05	-0.000673425	0.000949521	-8.80E-05	-0.000666975	-0.001476264	0.000254648	0.00037353	-0.000452866	-0.000269993	0.000202477	1.38E-05	0.000417746	-0.000177739	8.07E-05	0.00026528	0.000318812	-0.000426479	0.000172833	0.000673546	0.000170299	-0.000245103	-0.000300532	-8.91E-05	0.000243916	-0.000415241	0.000486991	0.000339821	0.000269591	0.000336609	7.31E-05	0.000233549	0.00019149	-4.84E-05	-4.51E-05	-7.11E-05	0.000201661	-2.68E-05	6.29E-05	0.000104003	-6.77E-05	0.000112677	3.87E-05	-6.49E-05	0.000150734	2.55E-05	4.35E-05	-2.05E-05	-6.50E-05	7.91E-05	6.46E-05	3.01E-05	-1.67E-05	-1.36E-05	-2.53E-05	-4.86E-06	-1.50E-05	-1.89E-05	3.85E-05	4.61E-05	3.22E-06	-1.95E-05
z10029_1	"Guidante,_Giovanni_Floreno"	cello	cello	1699-1751*	1725	NA	Bologna	NA	0.017720871	0.02638941	0.009491524	0.003245113	-0.002748483	-0.000773415	-0.001450501	0.001157661	0.001660065	-0.001899998	0.002634569	-0.003023996	9.10E-07	-0.001965307	-0.000314678	-0.001494861	8.73E-05	0.001900234	0.000370909	0.001002703	0.001443522	-0.000593503	3.52E-05	0.000446526	0.000205994	0.000548797	-6.30E-05	0.000644359	-0.000388242	-0.000510381	-0.000321033	0.0004058	-0.001051253	-0.000366135	0.000366014	0.000874099	-0.000458709	-0.000394849	0.000276757	0.000628572	-0.001065195	-7.03E-05	-6.30E-05	-0.000477699	0.000313517	-0.000109102	7.10E-05	-0.000811713	0.000250843	-0.000145058	9.19E-05	-0.000247657	-9.36E-05	1.15E-05	3.93E-05	5.06E-05	3.85E-05	0.000152405	-0.000143503	1.48E-05	-9.92E-05	6.01E-05	-9.88E-05	6.98E-05	-3.49E-05	3.85E-05	8.98E-05	-3.24E-05	8.77E-05	5.38E-05	-1.85E-05	-3.49E-05	2.24E-05	6.66E-06	-2.31E-05	4.35E-05	3.44E-06	1.76E-05	-4.54E-05	8.87E-05	4.29E-06	-2.29E-05	-1.44E-06	2.21E-05	6.57E-06
z10030_1	"Guidante,_Giovanni_Floreno"	cello	cello	1699-1751*	1725	NA	Bologna	NA	0.026556563	0.026757721	0.003251527	-0.0019707	-0.009042443	0.000111181	-0.000463576	-0.000758564	-0.001797021	-0.001932086	0.001982581	-0.002239423	0.001942519	0.001539034	0.000544395	0.000807632	-0.00022303	0.000241122	0.000926401	0.000953269	0.000118025	-0.00103736	-0.000446785	0.000726214	0.000750918	0.001107975	2.31E-05	-0.000832074	-0.000661482	4.47E-05	-0.000184106	-0.000329547	5.97E-05	0.000198163	-0.000338937	0.000328484	0.0001569	-6.31E-05	0.00028299	-0.000378623	0.000106159	0.00044644	-5.75E-05	4.45E-05	9.32E-05	0.000115964	-0.000271391	-0.000234215	-0.000364415	-0.000111686	0.000173709	-0.000355613	-0.000261705	-0.000227934	-9.61E-05	0.000121845	0.000183851	-9.31E-05	0.000185651	0.000142337	-1.83E-05	0.000180293	-0.000151749	-0.000139772	6.97E-05	6.02E-05	4.03E-05	1.83E-05	1.43E-05	0.000152694	1.17E-05	-3.86E-05	-3.69E-05	3.59E-05	-8.75E-06	5.75E-06	1.52E-05	3.15E-05	4.12E-05	-8.89E-06	2.12E-05	1.23E-05	6.74E-06	-1.30E-06	1.05E-05
z10037_1	"Testore,_Paulo_Antonio"	cello	cello	1740c	1740	1740	Milan	NA	0.003467576	0.006686999	0.017711048	-0.009254085	0.003218373	-0.003549984	0.002271966	0.002077169	-0.001202647	-0.000565479	0.003782541	0.000322119	-0.001299604	0.000155099	-4.54E-05	0.003370424	-0.001770263	-0.0001558	-0.000362114	8.29E-05	-0.001406863	-0.001322585	0.000417011	0.000716709	-0.001269447	-0.000509019	0.001241828	-0.000770455	-0.000537943	0.000461502	-0.000647091	0.000410997	0.000402301	0.000283591	0.000265604	0.000275836	0.000208846	0.000163388	-0.00032579	-0.000414404	0.000482472	0.000401927	0.000157316	0.000118229	0.000359412	0.000288242	8.87E-05	0.000166597	0.000430996	0.000376133	0.000203052	-0.000467782	-0.000256266	-0.000178595	8.87E-05	-1.71E-05	1.97E-05	-0.000235652	5.31E-05	-0.000125409	-0.000137732	-0.000162141	4.48E-05	5.36E-05	-4.47E-05	9.42E-06	-1.38E-06	1.40E-05	-2.63E-05	-3.76E-05	4.41E-05	2.79E-05	-2.26E-06	-9.21E-06	2.20E-05	1.69E-05	-5.11E-05	-2.56E-05	4.55E-05	-3.30E-05	5.60E-05	-1.30E-05	2.28E-05	3.40E-05	-1.99E-05
z10072_1	"Landolfi,_Carlo_Ferdinando"	cello	cello	1734-1793*	1763.5	NA	Milan	NA	-0.007139373	0.037079827	-0.003869976	-0.00337549	0.007536544	-0.003152273	0.000216221	0.00062023	0.000296612	-0.000149853	0.004887038	-0.001685424	-0.000193939	0.00316525	0.001639554	-0.002856977	-3.63E-05	-0.000878583	-0.001217501	0.001383175	-0.000301131	0.002293485	-0.000664861	-0.001656197	-0.000375002	0.001045987	0.001339296	-0.000185445	0.001117106	-0.001153828	-0.000229513	-0.000336061	0.000998282	-0.001396725	0.000102584	-0.000160315	-0.000348721	4.01E-05	0.000275038	0.000390055	0.000432423	-0.000141088	-0.000410678	0.000281291	0.000555233	-8.89E-05	-0.000169368	0.000635252	1.15E-05	0.000296484	-0.000448393	-0.000218555	-0.000256671	-0.000399803	0.000107591	0.000152409	2.02E-05	5.55E-05	3.52E-05	-8.68E-05	2.50E-05	0.000247516	-9.22E-05	-0.000103111	0.000160377	5.94E-05	-0.000144411	-0.000152421	3.49E-05	-0.000231504	-1.76E-06	4.96E-05	4.70E-05	-0.000130458	4.37E-05	-1.85E-05	-2.50E-05	5.12E-06	-3.62E-06	-3.25E-05	1.39E-05	-9.65E-06	-1.19E-05	6.25E-05	6.69E-05
z1008_1	"Guadagnini,_Giovanni_Battista"	cello	cello	1744c	1744	1744	Piacenza	Graudan	-0.043046218	0.000391756	0.00446455	0.009262771	0.001823318	0.005718466	0.0023186	-2.59E-05	0.001611544	-0.002538737	-0.002776035	-0.002597982	0.003455434	-0.001137278	-0.00396517	-0.003507616	3.02E-05	-0.00180594	0.00015732	-0.000164765	0.000504919	8.08E-05	0.00082605	-0.000991276	0.000192779	0.000315217	8.12E-05	-0.000291006	-0.0011119	-0.000335881	-0.000124124	-0.000623413	0.000249977	-9.09E-05	0.000956768	0.000171814	-0.000403638	0.000547985	0.000358109	0.000305712	0.001186909	-0.000567882	0.000331064	0.000193006	7.29E-05	-0.000703095	9.22E-05	-1.65E-05	-3.58E-05	-0.000130572	-0.000384877	5.06E-05	0.000369537	-0.000107723	0.000228545	-0.000308079	6.14E-05	-0.000129789	0.000107898	-9.43E-05	-0.000248805	4.21E-05	6.43E-05	-6.18E-05	3.12E-05	3.36E-06	5.81E-05	-1.75E-05	5.51E-05	4.59E-06	7.60E-05	-2.57E-05	7.23E-05	-3.23E-05	-4.54E-07	1.78E-05	-7.97E-05	7.41E-05	2.15E-05	-4.10E-05	-1.73E-05	1.22E-05	1.96E-05	-2.77E-05	1.28E-05
z1010_1	"Guadagnini,_Giovanni_Battista"	cello	cello	1743c	1743	1743	Piacenza	von_Kohner	-0.010804229	0.00817765	0.014414428	0.007097507	0.005813122	-0.002254256	0.00194858	-0.001645136	0.001055542	-0.001835056	-0.000856612	-0.0023922	0.000992426	-0.000845376	0.000890859	0.000830296	-0.001365651	0.001757047	0.000285116	0.000382919	0.000485889	-0.000543098	-0.000265693	0.000282502	-0.000543663	-0.000686609	0.000326503	-0.001272315	-0.00205083	0.000395879	0.000117946	-0.000386256	-0.001239572	-0.001039568	6.89E-05	-0.000129968	-0.000357137	0.000166012	-0.00036869	0.00024024	0.000142545	0.000114414	-0.000185475	-4.73E-05	-0.000351425	2.92E-05	-5.28E-05	-0.000481932	0.000220387	0.00033053	-0.000201041	0.000103199	0.000305602	-8.63E-05	-0.000151832	0.000178197	0.000234737	0.000121943	-5.19E-05	9.23E-05	-0.000119151	9.41E-05	3.79E-05	-0.00014058	6.27E-05	-0.000103933	-1.29E-05	2.07E-05	1.79E-05	-7.66E-05	-9.51E-05	9.31E-06	4.18E-06	-1.37E-05	-0.000128619	-1.33E-05	-3.60E-06	-3.49E-06	-1.79E-05	-2.52E-05	3.88E-06	1.83E-05	2.37E-05	1.36E-05	1.65E-05
z1011_1	"Bergonzi,_Michele_Angelo"	cello	cello	1743-48	NA	NA	Cremona	Claus_Adam	0.026273302	0.017118573	-0.00209109	-0.003567914	0.004351531	-0.00052393	0.000565785	0.000290331	0.000942597	0.004491509	-0.002110616	-0.001932783	0.000158666	-0.000293986	-0.000754928	-0.000590943	-0.000843777	0.000955231	-0.002116861	0.001635436	-0.001836775	0.000197858	-0.000510983	0.000369004	-0.000202937	-0.000122068	0.000824027	0.000537981	-0.000115046	-6.35E-05	7.44E-05	-0.000113965	0.000222647	0.000972582	-0.000480566	0.000139716	0.000382141	2.12E-05	0.00037169	-0.00058927	-5.32E-05	0.000172495	-0.000429535	-0.000178088	-0.000131314	0.000408738	0.000265281	-0.00014093	9.15E-06	-0.000235333	0.000133076	0.000106474	3.37E-05	9.00E-05	-0.000255654	0.000150461	0.000185677	-0.000113876	8.88E-05	7.30E-05	0.00013767	0.000149413	-5.28E-05	-0.000173648	0.000163142	-5.20E-05	-4.08E-05	7.38E-05	8.83E-06	0.000153405	-1.72E-05	5.63E-05	-4.31E-05	2.98E-05	-1.93E-05	2.74E-05	-2.03E-05	-8.12E-06	-8.86E-06	7.54E-06	8.88E-06	-1.51E-05	9.57E-06	-1.15E-05	8.81E-06
z10119_1	"Maggini,_Giovanni_Paolo"	cello	cello	1594-1632*	1613	NA	Brescia	NA	-0.012482099	0.010055603	0.016100716	0.006165604	-0.000994399	0.001979157	-0.00200081	-0.003659452	0.001756912	-0.004270211	0.002645067	-0.000485791	-0.000944012	-0.000928419	0.000149217	0.000823578	-0.002148681	0.001157071	0.000127866	-0.001550427	0.001466057	0.00099347	0.001305658	-0.00096957	0.001347028	-0.00044635	-9.79E-05	-0.000640876	-2.51E-05	0.000347032	0.000257023	-0.000581908	-0.000616766	-0.000520754	-0.000254146	3.58E-05	6.41E-06	-0.000416928	-0.000591724	0.000494665	0.000210567	9.98E-05	0.00015934	0.000262952	0.000411831	-0.000238791	-0.0003118	-0.000635405	0.000170584	0.000106608	9.04E-05	4.23E-05	-0.000101618	-0.00033897	5.08E-05	0.000186148	7.67E-05	-0.000137042	-0.00015465	-0.000158767	9.66E-05	-7.44E-06	6.40E-05	-0.000145184	-3.29E-06	-5.22E-05	8.34E-05	8.21E-06	5.07E-06	-1.25E-05	6.77E-05	5.83E-05	-2.10E-06	-2.76E-05	-6.28E-05	6.58E-05	-1.80E-06	1.71E-05	-3.12E-05	2.49E-05	4.68E-05	1.03E-05	3.16E-05	-2.47E-05	-1.06E-05
z10126_1	"Testore,_Carlo_Antonio"	cello	cello	1707-1768*	1737.5	NA	Milan	NA	0.001258936	0.008946634	0.004452394	0.002882117	0.001969348	0.006584072	0.003984116	0.005367484	0.000101419	0.001979278	0.000849493	0.000350341	0.000845134	-0.000428201	0.000259865	-0.003315703	-0.001040318	0.002216877	0.000200486	-0.000424877	0.000211516	-0.000253244	0.001489313	0.000342213	0.000101896	4.59E-05	-1.58E-05	0.001423745	0.000273002	-0.000181178	-0.000684599	0.000104642	0.000305203	0.001182342	-0.00018875	0.000248699	-0.000182484	0.000387236	-9.44E-05	0.000329325	0.000180376	0.000309703	-0.000175522	0.000130354	0.000387293	-5.65E-05	0.000159743	0.000234267	-0.000135755	-6.41E-05	4.34E-05	-0.000418633	0.000118838	5.76E-05	0.000155393	-0.000153717	-5.77E-06	-3.24E-05	-0.000102129	0.000275759	-6.58E-05	0.000133893	0.00011184	-0.000123213	9.69E-05	-7.28E-05	0.000142401	8.39E-05	-9.39E-05	1.60E-05	4.15E-05	-5.38E-05	-8.61E-05	-2.16E-05	-0.000128598	-3.68E-05	1.17E-05	-4.11E-05	2.86E-05	3.58E-06	-1.20E-05	2.90E-06	-3.02E-05	-1.45E-05	4.07E-05
z1013_1	"Guadagnini,_Giovanni_Battista"	cello	cello	1748	1748	1748	Piacenza	Bakaleinikoff	-0.00267327	-0.003726124	0.009427975	-0.001346065	0.000436854	-6.63E-05	0.000798417	-0.001845622	0.004815526	0.001034528	-0.003986186	0.000514932	0.003528313	-0.001840043	0.000510312	-0.00346566	-0.000235139	-0.001305446	-0.001354462	0.001508028	-2.27E-05	-0.001657465	0.000415464	-0.001184175	-0.000255286	0.000874363	-0.000876775	-0.000219989	0.0003185	-0.000541722	-0.000350287	-0.000804064	-0.000158359	0.000127338	-0.000547242	-7.26E-05	0.00023872	6.81E-06	-2.23E-05	-0.000524309	0.000104393	-9.31E-05	-0.000183064	-7.47E-05	-0.000201876	-0.000185903	0.000162459	4.60E-05	-0.000280346	0.000157994	0.00024525	0.000235793	0.000230958	-8.12E-05	-0.00028845	0.000215857	-0.000278791	0.000214745	-1.39E-05	2.39E-05	-2.36E-05	0.000141372	5.94E-05	0.000115723	1.73E-05	-7.96E-05	1.89E-05	-1.16E-05	-7.72E-05	1.04E-05	-3.66E-05	8.20E-05	6.55E-06	3.33E-05	-1.62E-05	6.13E-06	-2.59E-05	1.14E-06	8.19E-06	-1.82E-05	1.85E-05	1.52E-05	1.75E-05	1.45E-05	7.63E-06
z10132_1	"Mantegazza,_Pietro_Giovanni"	cello	cello	1754-1796*	1775	NA	Milan	NA	-0.007881713	0.00952272	0.007277878	-0.003793202	-0.001687867	-0.000950842	0.001730909	0.003578251	4.62E-05	-0.001462292	0.002586019	-0.001030086	1.32E-05	0.000490722	0.000564183	-0.001277232	-0.001084023	-0.002492815	-0.000179856	0.000679261	-0.000871011	-0.000735474	0.000446291	0.000166803	0.000159231	5.18E-05	0.0005418	0.000702542	4.67E-05	0.000844145	-0.001200025	-0.000249828	-0.000596271	0.000522496	-0.00031794	-0.000814849	0.000115368	0.000253851	-0.000253239	-3.66E-06	0.000444806	0.000403724	-0.000497024	-0.000329037	-0.000254204	-8.18E-05	-0.000235427	-0.000128941	0.000175915	-0.000169472	6.85E-05	-0.000133748	5.90E-05	-0.00017916	4.91E-05	-6.36E-05	-2.94E-05	-0.000181029	7.19E-05	0.000103605	0.000168724	2.72E-05	0.000167651	-1.89E-05	-5.82E-05	-6.47E-05	-2.98E-05	-5.45E-05	-0.000109371	7.01E-05	-2.59E-05	6.71E-05	-1.83E-05	4.52E-05	-5.97E-05	2.76E-05	-5.74E-05	1.98E-05	8.91E-06	-6.18E-05	6.16E-05	-6.44E-05	1.92E-05	-9.25E-08	-1.39E-06
z10150_1	"Montagnana,_Domenico"	cello	cello	1730	1730	1730	Venice	NA	-0.032353053	0.000196094	0.001168563	0.002765126	-0.000200375	-0.004576397	0.002175388	-0.002285573	-0.007565402	-0.0016124	0.000580232	-0.003818315	-0.00407774	-0.00188217	-0.000168119	0.001037914	0.000945471	0.003668202	0.001100546	0.001041221	0.001638442	-0.002179873	-0.000594057	-0.000180867	-6.02E-05	0.000844	0.000795503	-0.001152692	0.001178842	-0.001016982	0.000280097	0.002559638	-0.000137094	-0.000572657	0.000309301	-0.000686416	-0.000686785	-0.000436907	-0.000994683	0.000255008	0.000238783	8.42E-05	-0.000326452	0.000331606	-0.000716315	0.000198427	-0.000198355	0.000376941	0.000395671	0.000220975	-0.000133444	-0.000671836	-7.36E-05	-0.000295876	-7.57E-05	5.19E-05	0.000242351	0.000182272	-3.40E-05	-0.000242226	-9.75E-05	-0.000357309	-6.91E-05	-0.000177442	0.000349241	0.000244582	-0.000297033	0.000112508	1.92E-05	-8.68E-05	-6.00E-06	6.57E-05	4.59E-05	0.000176771	-3.86E-05	-4.15E-05	0.000112768	3.17E-05	-8.95E-05	-6.16E-05	4.47E-05	-2.21E-06	-4.39E-06	1.20E-05	6.68E-06
z10163_1	"Pacherel,_Pierre"	cello	cello	1850c	1850	1850	Nice	NA	0.009686409	0.01243565	0.001769707	0.002355576	0.003149458	0.0037949	0.001556393	-0.000956831	-0.000702731	-0.003200422	-0.000394189	-0.000499155	0.000594362	-0.002126465	-0.000627889	-3.76E-05	-0.00083895	4.90E-05	-0.001405493	-0.000846919	0.000246804	-0.00059509	-0.000253916	-0.00088684	0.000192799	0.000431924	-0.000469575	-0.000383996	-0.000697872	0.000109043	-0.000226985	-0.000524242	-0.000126264	-0.000285334	-0.000342055	0.000390888	0.000417151	-0.000422461	-0.000204907	0.000588507	5.28E-05	-0.000107113	-0.000196721	3.12E-05	-0.000210434	-0.000471018	2.54E-05	-0.000317438	0.000165469	4.38E-06	-0.00015167	-2.05E-05	0.000208165	-7.23E-05	1.45E-05	-0.000253942	3.30E-05	7.60E-05	-1.66E-05	-4.00E-06	0.000107593	0.000126339	5.40E-05	0.000147577	2.57E-05	0.000109144	-3.13E-05	1.49E-05	6.50E-05	-4.71E-05	5.63E-05	1.19E-05	1.47E-05	-2.58E-05	2.68E-05	3.83E-05	3.80E-05	5.52E-05	2.84E-05	7.55E-06	-4.88E-05	7.42E-07	4.40E-05	-4.07E-06	1.78E-05
z10164_1	"Pacherel,_Pierre"	cello	cello	1853	1853	1853	Nice	NA	0.019444505	0.02386568	-0.002528085	0.004209519	-0.002697185	0.001512973	0.001085896	0.001060824	-0.000375314	0.002226838	7.29E-05	0.00062647	0.002154611	-0.001132833	-0.00180219	0.00150816	-0.00119465	-0.00214777	-0.001340796	0.000381137	-0.000627156	-0.000320811	0.00016479	-0.001623072	0.000215514	0.000288572	0.000487557	0.000115671	-0.000621054	0.000388395	-2.59E-05	0.001187282	0.000184228	-0.000407164	-0.001119568	-0.000331905	0.000222354	-0.00072104	0.000760528	-0.000426439	0.00014823	0.000389126	8.50E-05	-0.000506638	0.000474079	-0.001068209	-0.000173261	-0.000593166	0.001109541	9.72E-05	0.000261714	0.000691169	0.000414139	0.000426307	-0.000173486	0.00039553	0.001330276	-6.84E-05	-0.000332848	0.000101375	-4.99E-05	0.000369041	8.80E-05	0.000182993	-6.72E-05	1.15E-05	4.24E-05	0.000217164	-0.000175742	2.10E-05	0.000264519	8.15E-05	-7.29E-05	0.000214358	-0.000188552	-0.00013279	-6.27E-05	8.14E-05	8.75E-05	0.000173151	-1.35E-05	3.24E-06	-8.03E-05	0.00027344	3.05E-05
z10165_1	"Pallota,_Pietro"	cello	cello	1790c	1790	1790	Perugia	NA	0.005124429	0.010530964	0.01263896	0.005179768	-0.006640396	0.003673576	-0.000516553	0.000290741	-0.001396492	-0.000510769	-0.001268426	1.63E-05	0.003008004	-0.001361272	-0.00140385	0.002786142	0.000180313	0.000104728	0.001141888	-0.000778349	0.002475347	-0.000134896	3.76E-05	0.000572064	0.000571986	-0.000738135	-0.000427041	-0.00057417	-0.000188087	-0.000602569	-0.000159356	0.000204733	-0.000470321	-0.0007394	-7.67E-05	3.91E-05	-0.000163244	0.000142709	-0.000440417	0.000330248	-0.00042218	0.00055664	-0.000212387	-0.000456677	0.000232909	-0.000180369	0.000119469	0.000201213	-0.000385414	-5.96E-05	5.07E-05	-0.000498334	-0.000229015	8.71E-05	0.000127448	6.15E-06	0.000502018	-9.00E-05	5.00E-05	-1.58E-05	8.29E-05	-1.91E-05	0.000219566	-0.000218564	-1.80E-05	6.06E-05	6.89E-05	-5.36E-05	5.99E-05	0.000102872	1.06E-05	-3.44E-05	3.98E-05	6.17E-05	-5.66E-05	-3.16E-05	1.05E-06	-1.35E-05	3.03E-06	-1.32E-05	-4.71E-06	4.88E-05	3.62E-06	-2.06E-06	1.70E-07
z10166_1	"Pallota,_Pietro"	cello	cello	1793	1793	1793	Perugia	NA	0.019334768	0.033151671	0.005926903	0.001018779	0.011647485	0.000751944	-0.004163537	0.00609137	0.000418265	-0.004402855	0.00337713	-0.003570615	0.001812816	-0.001432116	0.002120957	-0.001510314	0.000144666	0.004050833	-0.003511933	0.001087404	0.000751494	0.000306466	-0.001421268	-0.00128377	0.001199001	-0.000592174	0.000303169	0.000786153	-0.000128207	0.000508737	-0.000178673	-0.00039612	0.000491068	-0.000174995	-0.000963718	0.001021393	0.000367619	-0.000943277	0.000693912	0.000434638	-0.000566053	0.000692571	-0.000760811	-0.000380452	-9.27E-05	5.88E-05	-0.0001164	0.000417109	-0.000130186	8.45E-05	-0.00013432	-0.00044881	-9.49E-05	0.000101772	6.89E-05	-4.65E-05	-1.34E-05	4.98E-05	-0.000298401	-0.000106989	-0.000175	-0.000369746	0.000240076	0.000169745	-0.000181059	-9.35E-05	0.000170954	6.25E-05	2.34E-05	0.000103755	0.000206351	-1.73E-05	-2.96E-05	-2.01E-05	5.93E-05	4.83E-06	5.79E-06	9.73E-05	5.33E-05	8.48E-05	-7.58E-05	-2.14E-05	-3.70E-05	2.88E-05	1.54E-05
z10169_1	"Panormo,_Vincenzo_Trusiano"	cello	cello	1780-90	NA	NA	London	NA	0.016484925	0.029585039	0.001349135	-0.000807727	0.006305776	0.000747959	0.001494069	0.000500975	-0.003534116	0.000827182	0.003383987	-0.000784635	0.000316733	-0.000289124	0.003409533	0.000715936	0.000474335	0.000302747	-0.000436403	0.002379604	-0.002013386	-0.000320014	0.000546285	0.000241177	-0.000306183	-0.000734219	0.000545298	0.000716776	-0.000470929	-0.000845437	-0.000125065	-3.51E-05	0.000204905	0.00011257	-0.000155366	-0.000467338	-0.000189577	-0.000272024	0.000146105	-0.000687564	0.000330886	0.000277958	4.80E-05	-0.000290402	0.000416989	0.000106828	-0.000116193	-0.000392802	0.000144282	-0.000166115	2.90E-05	-0.000388774	-0.000261871	-0.000166593	-0.000191233	-9.02E-05	0.000132858	-4.31E-05	0.000204843	7.76E-05	7.18E-05	0.000120514	-0.000131434	4.26E-06	3.41E-05	9.69E-05	-5.87E-05	3.46E-05	0.00013411	-3.42E-05	0.000195373	-4.42E-05	2.80E-05	8.74E-06	0.000135765	-4.26E-05	-3.76E-05	-5.76E-05	2.27E-05	2.00E-05	1.45E-05	5.69E-05	5.75E-05	7.85E-06	1.02E-05
z10174_1	"Panormo,_Vincenzo_Trusiano"	cello	cello	1790c	1790	1790	London	NA	0.003223295	0.01795264	0.0034419	-0.007574269	0.003178505	7.37E-05	5.07E-05	-0.002611145	-0.00137764	-0.003532432	0.002930331	-0.001877706	-0.00061644	-0.000154829	0.000343916	0.000272119	-0.000516843	0.000949884	-0.001444034	0.001197989	0.001117481	2.28E-05	-0.000771973	-0.000459286	-0.000995217	-9.25E-05	-0.000783255	0.000298487	0.000397617	0.000590394	-0.000199954	-0.000104293	-0.000542027	0.000701633	0.000157884	7.07E-05	0.000802522	-0.000454545	-0.000235849	-0.00017571	9.02E-05	0.000205682	-4.81E-05	-0.000515014	8.86E-05	-0.000244943	-0.000271691	0.000246375	-0.000111799	-0.000115653	0.000143917	-0.000462226	-8.42E-05	-0.000124422	-0.000103524	-3.94E-05	7.46E-05	3.83E-05	2.23E-05	-8.32E-05	0.000148436	-0.000187469	-0.000174463	0.000105285	-8.70E-05	7.82E-05	1.38E-05	2.01E-05	-3.58E-05	5.37E-05	-4.61E-06	-1.86E-05	9.14E-06	-2.18E-05	4.62E-05	3.83E-05	-7.15E-06	-4.00E-05	-9.84E-06	4.22E-05	-2.90E-05	1.06E-05	-3.03E-06	1.49E-05	1.28E-05
z10244_1	"Vuillaume,_Jean_Baptiste"	cello	cello	1840c	1840	1840	Paris	NA	-0.021327449	0.023352107	-0.00024466	-0.000511648	0.001731441	0.005902003	0.003905082	-0.000887172	-0.001913768	0.00528767	0.001591643	0.000907567	0.003298169	0.001446787	0.000229195	0.001162685	0.003637953	0.000235167	0.001433716	-0.000627669	-0.001003846	-0.000780652	-0.000646411	-0.000272641	0.000884075	0.000430371	-0.000114821	-0.000611348	-0.000625669	-0.000347311	0.000438274	-0.000216153	-0.000840585	0.000420381	6.80E-05	-0.000148589	-1.90E-05	0.000348585	0.000294711	-0.000338668	-0.00084159	1.26E-05	-4.51E-05	0.000403001	-0.000142821	1.75E-05	-0.000103189	5.47E-06	-0.000434527	0.000289982	0.000127705	0.000491042	4.13E-05	0.000216291	0.000280468	0.000176433	-0.00014833	-2.54E-06	-0.000201925	0.000121849	5.50E-05	-0.000226442	-6.40E-05	-7.25E-05	-2.34E-05	-0.000140465	-0.000137001	-2.07E-05	3.07E-05	2.77E-05	5.26E-05	9.54E-06	5.83E-06	8.64E-06	-6.00E-05	5.79E-06	3.07E-05	-2.67E-05	8.87E-06	2.49E-05	-5.24E-06	3.27E-05	-1.31E-05	-1.69E-05	-2.56E-05
z10245_1	"Vuillaume,_Jean_Baptiste"	cello	cello	1819-1876*	1847.5	NA	Paris	NA	0.004953423	0.016208444	-0.001028617	0.007949744	0.001232297	0.003460747	0.002690772	0.001350849	-0.001483811	9.70E-05	-0.000523241	0.002467666	-0.000709258	-0.000496884	0.000963381	0.001577393	0.000730854	0.000218672	5.47E-05	7.15E-05	-0.001550902	0.000226762	0.00020725	-0.000630946	0.001991888	0.000353543	-0.000223159	-7.54E-05	-0.001407541	-0.00107154	-0.000273215	-0.000422894	0.000240123	-0.000251685	0.000215457	0.000330286	-2.35E-05	-0.000520931	0.000394057	0.000112268	-0.000153991	0.000100885	-0.000134278	0.000103016	0.00020465	8.18E-05	0.0001911	-0.000146991	0.000478342	-0.000105142	-0.000236991	0.000154318	0.000161209	-0.000192296	0.000271999	-0.000217731	-7.59E-05	0.000167966	-7.01E-05	9.12E-05	0.000159875	-4.57E-05	-5.75E-05	8.19E-05	0.000153507	5.80E-05	-5.39E-05	7.92E-05	5.23E-05	-1.18E-05	9.94E-06	-1.79E-05	-5.59E-06	4.61E-06	-3.73E-05	-2.31E-05	3.98E-05	-4.33E-05	1.81E-05	2.09E-06	2.12E-07	3.73E-06	2.86E-05	-1.95E-05	-1.23E-05
z10248_1	"Vuillaume,_Jean_Baptiste"	cello	cello	1823	1823	1823	Paris	NA	0.004573773	0.02096943	-0.000218735	0.004639304	0.004792621	0.002251646	0.004860156	0.000955372	-0.001345461	0.003356099	0.00060893	0.000636282	0.002104247	0.001872453	0.000442676	0.001199397	0.000163077	0.001113937	-0.001371241	0.000494837	0.000345821	0.000342772	0.001376067	-0.000160139	0.001056567	0.000333183	-0.000729442	-0.000781625	-0.001441094	-0.001296596	-1.19E-05	0.00092776	-0.000853851	-2.85E-05	5.50E-05	-0.000265746	-0.000173619	-3.43E-06	-5.49E-05	0.000303789	-0.000130355	0.000774631	-0.000145208	0.000276776	-0.000419068	0.000238558	8.15E-05	-0.000184419	6.92E-05	-1.46E-05	0.000627805	-0.000338724	-8.04E-05	-3.22E-05	0.000152747	4.19E-05	0.000186303	-4.91E-05	-0.000148978	0.000127245	-2.74E-05	-2.27E-05	-4.73E-05	0.000177741	3.92E-06	-7.72E-05	-7.64E-05	0.000110876	2.55E-05	-2.15E-05	6.58E-06	-5.55E-05	5.53E-05	-6.56E-05	1.58E-05	-9.31E-05	1.39E-05	4.53E-06	1.59E-05	3.09E-06	-5.57E-05	2.62E-05	1.10E-05	-3.59E-05	2.78E-05
z10249_1	"Vuillaume,_Jean_Baptiste"	cello	cello	1860c	1860	1860	Paris	NA	-0.017374479	0.019491856	-0.001148432	-0.002658721	-0.006068512	0.003289863	0.000415397	-0.000690513	-0.004096595	-1.64E-05	0.001333182	-0.00064956	0.002259923	-0.000125862	0.000803021	0.000274356	-0.000249303	0.000415288	0.000833303	0.001237187	-0.000125239	0.000516485	-0.000892772	-0.00141784	-4.97E-05	0.000111688	-0.00081348	-0.000738765	0.000109958	0.001320864	-0.000446677	-0.000434428	-0.00075365	0.000211962	-8.23E-05	0.000605731	4.21E-05	-0.000130332	0.000435656	-0.000350676	-0.000341871	-0.00023787	0.000381492	-0.000258069	2.17E-05	0.000231892	0.000184479	0.000295515	-5.39E-05	-0.00012978	-0.000196795	0.000620412	0.000215829	-1.15E-05	0.000116043	-7.49E-05	-0.000209187	-4.43E-05	-3.77E-05	6.47E-05	-3.64E-05	7.39E-05	0.000149375	9.99E-05	1.58E-05	-0.000202014	-6.55E-05	5.75E-08	2.22E-05	1.10E-05	-0.000115395	3.65E-05	3.79E-05	1.27E-05	-4.54E-05	2.71E-05	1.34E-05	5.14E-05	-1.21E-05	-1.97E-05	3.10E-05	3.30E-05	-4.65E-06	1.22E-05	-2.42E-05
z10267_1	"Rocca,_Giuseppe"	cello	cello	1854	1854	1854	Turin	NA	0.012032478	0.022532914	-0.002499712	0.001746123	0.003441245	0.000420238	0.0047543	-0.003785553	-0.00334068	-0.002095217	0.001405989	0.001489588	0.000489258	-0.000798702	0.001205372	-0.000447113	0.002396083	0.000170094	-0.001169735	0.000918198	-6.51E-05	0.001827439	0.00063166	-0.000646921	-0.000511794	-0.000295707	0.000818055	-0.000513173	-0.000370612	-0.000465909	-0.000356908	0.000536072	0.000357163	0.000445801	0.000132759	4.20E-05	-2.99E-05	1.55E-05	0.000250502	-8.11E-05	3.84E-05	0.000425818	-0.000435439	-2.81E-05	-2.54E-05	0.000525499	-0.000284974	-0.000626368	-6.30E-05	-0.000185253	-6.07E-05	-0.000612764	-0.000106455	0.000187933	-0.000206043	-6.39E-05	0.000424537	2.09E-05	-0.000113899	3.08E-05	0.000142011	-0.000156507	-0.0001712	-0.000182646	7.29E-05	-1.12E-05	-2.42E-05	-3.50E-05	0.000147079	3.90E-05	4.79E-05	3.57E-05	-6.39E-05	4.85E-05	1.08E-05	5.67E-05	2.31E-05	-0.000126633	-2.39E-05	4.99E-05	4.66E-05	7.26E-05	-2.39E-05	1.79E-05	-2.70E-05
z10285_1	"Rocca,_Giuseppe"	cello	cello	1857	1857	1857	Turin	NA	-0.000146232	0.019868258	0.00031667	0.003429721	0.003696099	0.002396303	0.001560042	-0.000167468	0.001522717	0.002643952	-0.000422134	0.00106441	0.001525275	-0.002100325	-0.001096698	-0.000966962	-0.000241699	0.000535173	-0.00065801	0.000835715	-0.000261361	-0.000933094	0.000657088	0.000294368	3.15E-05	-0.000563979	-0.000421654	-0.000766411	0.000274422	-0.000412162	-0.000168412	-0.000200532	-0.000262778	-0.000356636	0.000201389	-0.000276239	-0.000128052	0.000180788	-0.000154333	0.000273613	1.12E-06	2.34E-05	-0.000177515	-0.000132461	0.000105726	0.000399416	0.000358933	-0.000309612	0.000126691	-0.000162792	5.46E-05	-0.000365537	-0.000110238	0.000170178	-0.000388423	0.000179036	0.000137376	0.000209729	0.000114269	1.49E-07	-1.80E-05	4.75E-05	-0.000256572	0.000115322	6.94E-05	2.24E-05	-0.000159797	2.95E-05	0.000105413	-2.84E-05	-3.90E-05	3.37E-05	8.86E-05	2.67E-05	-2.00E-05	-3.24E-05	-2.28E-05	-3.89E-05	-9.20E-06	6.04E-06	9.34E-06	3.38E-05	2.97E-05	2.84E-06	1.88E-05
z10287_1	"Rogeri,_Pietro_Giacomo"	cello	cello	1695-1730*	1712.5	NA	Brescia	NA	-0.002118537	0.022873929	0.008770708	-0.001851406	-0.001964847	-0.000394718	0.001566612	-0.001395951	6.65E-05	0.004686575	0.002808783	-0.001630202	0.000135378	-0.001318445	-2.01E-07	-0.000857831	-0.001405185	0.001010983	0.001132895	-0.000347366	-0.001222202	-0.001746969	0.000302576	-0.00161616	-0.000362066	-0.000608486	-0.000406239	0.000745031	-0.001177811	-0.000191765	0.000290953	-0.000562813	0.001005656	-0.000680258	0.000320488	0.00034708	0.000243051	-0.00044483	0.00028563	0.001372837	-0.000523193	0.000675947	0.000104883	-0.000481657	5.41E-06	6.23E-05	-0.000471154	0.000284279	-0.000393268	-0.000151455	-0.000234647	-0.000380182	-0.000225362	-0.000248352	-0.000273895	5.53E-05	1.75E-05	0.000378258	0.000269345	-0.000175781	0.000122094	-3.21E-05	-3.33E-05	-8.72E-06	0.000127203	4.03E-05	-0.000103018	3.25E-05	-5.38E-06	-0.000126432	-6.56E-05	-7.65E-05	0.000103218	-0.000129177	5.11E-05	-8.77E-05	2.50E-05	0.000145959	4.51E-05	5.85E-05	-6.33E-05	-4.57E-05	-2.67E-05	6.68E-05	-4.35E-07
z10289_1	"Rogeri,_Giovanni_Battista"	cello	cello	1699	1699	1699	Brescia	NA	-0.005919961	0.016261221	-0.009405629	0.008292582	-0.008991678	0.003033084	-0.003773346	0.005060894	0.000259965	0.002442751	-6.89E-05	0.000370121	0.001452011	-0.001944092	-0.001253625	0.001873202	-0.000483038	0.000281519	0.00121149	-0.000734937	-0.000586139	-0.001719055	0.000103295	0.000604589	0.00077757	-0.000185144	-0.000136329	0.000903367	0.000863181	-0.000324359	0.000115781	0.000426846	7.28E-05	-0.000563499	-0.000626035	6.08E-05	-0.000209118	-0.000372474	0.000605839	-0.00032082	-0.000149575	-0.000153077	-0.000242975	-0.000128005	7.48E-05	-0.000119463	-0.000505431	-5.08E-05	-8.56E-05	9.29E-05	-5.26E-06	0.000360652	0.000425296	-0.000258939	9.39E-05	0.000556806	0.000147406	0.000135539	1.33E-06	-0.000285669	-4.05E-06	0.000109639	3.17E-05	-3.33E-06	-1.14E-05	-0.000163255	2.35E-05	-0.000179493	-5.52E-05	1.20E-05	1.90E-05	-5.96E-05	-2.75E-05	9.78E-05	-7.63E-05	4.69E-05	-1.34E-05	1.10E-05	-3.19E-05	-5.40E-06	-5.51E-07	7.02E-06	1.69E-05	-6.33E-06	1.37E-05
z10301_1	"Rogeri,_Giovanni_Battista"	cello	cello	1701	1701	1701	Brescia	Bilstin	-0.016535143	0.008358238	0.011788377	-0.004543343	-0.00626929	-0.002548652	0.005020696	-0.000101773	-0.000993085	0.00200681	0.001804264	0.000214847	-0.002105588	0.002145073	0.000119686	-0.001496158	5.94E-05	0.00022477	0.000545412	0.00032291	-0.000114555	0.002439737	0.000578674	-0.000329822	-0.000981437	-0.000169254	-0.000568866	4.59E-05	0.000137683	-0.00073653	-0.000127264	-0.000105549	-0.000787151	0.000721969	-0.000200995	8.42E-05	0.001043518	0.000865215	-0.000602662	-0.000611964	3.47E-05	-3.82E-05	-0.001305274	-0.000741161	-0.000465146	-0.000567324	-0.000177856	-0.000194959	-0.0004933	-8.14E-05	2.46E-05	-0.000557736	0.000686244	-0.000441861	-0.000190436	-0.000376436	1.99E-05	0.000216559	-0.000162812	0.000159019	-0.000179326	0.000161933	0.000179303	-2.07E-05	0.000148442	-4.33E-05	-3.43E-05	-1.47E-05	-1.34E-05	9.32E-05	-0.00012681	7.89E-05	7.53E-05	7.34E-05	-9.70E-05	7.37E-05	0.000103701	-7.62E-05	5.29E-06	5.53E-05	8.17E-06	8.15E-05	-9.12E-06	-9.20E-06	2.90E-05
z10309_1	"Rogeri,_Giovanni_Battista"	cello	cello	1706c	1706	1706	Brescia	Sinsheimer	-0.02326063	0.004807202	0.010022894	-0.00100251	0.003711081	1.79E-05	0.001662245	0.00047812	0.002293329	9.37E-05	1.39E-05	-0.000268548	6.76E-05	-0.003628922	-0.000301993	-0.000544612	-0.000576678	5.70E-05	0.00036925	-0.000247948	-0.001086668	-0.001382306	-0.000635453	0.00029216	-2.00E-05	-0.00053447	7.68E-05	8.80E-05	-0.000612948	0.00011919	-0.000674458	0.001016831	-0.000398134	0.000116521	0.000959236	-0.000310325	-3.55E-05	-6.37E-05	8.66E-06	-0.000606599	0.000188918	1.02E-05	7.78E-05	-0.000384111	-7.99E-05	-0.000660524	-0.000128479	0.000278921	-0.000117552	-5.38E-05	7.58E-05	-3.18E-05	-3.19E-05	-0.000235733	0.000249984	4.45E-05	-0.000113752	9.46E-05	-0.000107886	0.000228491	0.000244547	0.000118492	-5.11E-05	0.000108572	2.86E-05	0.000151632	1.66E-05	4.07E-06	3.34E-05	-1.13E-05	9.43E-05	-0.000102969	4.48E-05	8.92E-05	1.06E-05	6.19E-06	9.15E-06	3.58E-05	-1.32E-05	-5.52E-06	-3.23E-05	-1.81E-05	3.11E-05	6.83E-06	8.28E-06
z10314_1	"Rogeri,_Giovanni_Battista"	cello	cello	1690c	1690	1690	Brescia	NA	-0.008785173	0.008637257	0.010371901	0.000433252	-0.00032847	0.001050288	0.00253212	0.001063672	-0.000248519	0.002785589	0.001334529	-0.000643107	-0.001578932	-0.001144501	-0.000215256	-0.000408944	-0.000184975	0.000334002	0.000878001	-0.000697633	0.001271207	0.00053648	-0.001167589	0.000341278	-0.000400453	-0.00084299	-0.000121537	-1.95E-05	-7.68E-05	0.000125697	0.000368806	0.000279349	-0.001252488	0.000469957	-0.0005071	0.000108771	-0.000320573	-7.13E-05	-0.000474785	0.000404124	0.000114994	-0.000154113	3.71E-05	-0.000557747	-0.000587227	-8.34E-05	-0.000438059	1.94E-05	3.04E-05	5.59E-05	-9.35E-07	-0.000641126	-6.59E-05	-0.000209693	-0.000160496	7.07E-05	-1.79E-05	-0.000103993	-6.11E-05	0.000237262	0.000282117	-3.20E-05	7.05E-05	7.70E-05	0.000153023	1.61E-05	0.00016336	0.00013659	8.89E-05	-0.000146677	-0.000139145	-5.18E-06	-7.89E-05	-5.57E-06	-5.03E-05	3.51E-05	-6.73E-05	6.28E-05	-6.10E-05	0.000128365	-2.40E-05	3.95E-05	-4.98E-07	8.22E-06	4.87E-05
z10315_1	"Rogeri,_Giovanni_Battista"	cello	cello	1695c	1695	1695	Brescia	NA	-0.018697778	0.014484895	0.012540455	0.002157741	-0.002670799	7.13E-05	-0.001778819	-0.001614964	0.001705509	0.003180321	0.000625788	-0.003104829	0.000146323	-0.001347197	0.000601002	0.000164275	-0.001397179	0.000339358	0.001258651	-0.000876455	4.85E-05	-0.001956962	0.000362504	0.000997137	0.001870093	-0.001509222	-0.00105676	0.000184432	0.001370289	0.000219124	0.000842257	-0.000405343	-0.000918743	-0.000258282	6.24E-05	-0.000683934	9.21E-06	-9.05E-05	-0.000416333	-6.86E-05	0.000655197	2.50E-05	-0.001073879	-0.000228229	0.000120174	-0.000142822	-7.26E-05	1.81E-05	0.00027756	-0.000449297	-3.70E-05	-0.000454879	4.01E-05	-7.81E-05	0.000241974	-0.000101931	-0.000175651	-0.000113798	-9.67E-05	0.000241418	0.000523115	0.000166542	-3.68E-05	-0.00024331	-0.00017414	8.33E-05	0.000117994	2.87E-05	1.94E-05	3.06E-05	-2.11E-05	7.31E-05	8.02E-05	0.000100887	2.93E-05	2.10E-06	7.93E-05	2.27E-05	5.63E-07	-1.69E-05	-1.23E-05	3.88E-05	3.40E-05	9.01E-06	-1.95E-05
z10327_1	"Vuillaume,_Jean_Baptiste"	cello	cello	1855	1855	1855	Paris	NA	0.002452987	0.018868916	-0.004183755	-0.00149764	0.001200199	0.000943522	0.001038708	0.000757249	-0.000680667	0.002409893	0.000630704	0.001435188	-0.000358571	-0.000282577	-0.001105837	0.001449836	0.000632599	-0.001959376	-0.00033344	-0.000923519	-0.000260553	-0.000930677	-0.000561609	-0.000110702	5.10E-05	0.000446756	0.000623351	0.00091495	-0.000554546	-1.49E-05	-0.000237794	0.000230958	-0.000514698	0.000334288	-0.000243242	0.000180131	0.000120327	-0.000244495	0.000140453	-0.000438774	0.00025019	-4.30E-05	-0.000520265	-0.000144597	0.000207738	-8.92E-07	-4.22E-05	-4.05E-05	0.000122808	-5.95E-05	-0.000244513	-0.000270607	-0.00021444	-0.000161988	0.000230263	-9.49E-05	0.000112794	-6.81E-05	-0.000199552	-2.41E-05	8.72E-05	8.37E-05	-0.000185988	-4.77E-05	-1.14E-05	0.00012549	-4.44E-05	-1.53E-05	-3.33E-05	1.68E-05	2.45E-05	5.48E-06	5.11E-05	3.20E-05	3.00E-05	-1.37E-05	4.19E-06	-3.13E-07	1.95E-06	1.62E-05	-1.23E-06	3.87E-05	8.95E-06	-8.81E-06	8.36E-06
z10328_1	"Vuillaume,_Jean_Baptiste"	cello	cello	1860c	1860	1860	Paris	NA	0.013872139	0.022421499	-0.003143074	0.002316627	-0.000104082	0.001626317	0.000843088	0.001811508	-0.002174664	0.001680034	0.001476579	0.002603866	0.000755777	-0.000768629	-0.000720776	0.000385353	-3.54E-05	-0.001427408	-0.001162812	0.000108365	0.00058946	-0.00084883	0.000909927	-0.000587793	0.000312606	-0.000331199	-0.000834586	-0.000259538	-0.00022316	-0.000261029	7.10E-05	0.000246292	0.000248322	-4.04E-05	5.13E-05	-0.000217757	0.000189209	-0.000341347	-3.61E-05	0.000252539	0.000310688	-0.000217667	-0.000572229	4.95E-05	0.000102888	-0.000443041	-0.000130972	6.45E-05	-8.65E-05	3.24E-05	-2.90E-05	-0.000453227	-3.50E-05	-0.000226763	7.02E-05	3.09E-05	0.000151984	9.79E-05	0.000103799	8.91E-05	0.000150325	0.000146704	-8.19E-06	-5.71E-06	-2.90E-05	6.96E-05	6.49E-06	-4.46E-05	-5.43E-05	-4.52E-05	4.45E-05	1.68E-05	2.85E-05	1.60E-05	6.15E-05	-4.13E-06	2.75E-06	3.37E-05	-3.10E-05	4.31E-06	-1.71E-05	3.45E-05	-1.99E-05	1.78E-05	1.54E-05
z10331_1	"Rogeri,_Giovanni_Battista"	cello	cello	1667-1719*	1693	NA	Brescia	NA	-0.012142185	0.014367765	0.009882501	0.002692368	-0.000567453	0.002208861	0.001907162	0.003018684	-0.001492573	0.001167838	0.002282928	-0.004075196	0.000196424	0.001060912	0.001375267	0.000624581	-0.000920069	0.000394143	0.000545905	-0.000328257	0.001428569	0.000952374	0.000819127	0.000776914	0.00058166	-0.000244588	-0.000454016	0.00043108	-0.000693716	0.000407442	-0.000146232	-0.000297138	-0.000264296	5.34E-06	6.75E-05	0.000234437	-9.49E-05	-0.000155587	-0.000320347	-9.60E-05	0.00054897	0.000205832	-0.000595237	0.000417698	-0.000347537	-0.000683774	-0.000131674	0.000105241	0.000214179	6.13E-05	0.000257961	-0.00032384	-9.68E-05	-0.000424803	0.000336583	-9.92E-05	-1.04E-05	-7.65E-05	0.000119363	0.000173135	0.000105575	-0.000129077	-0.000127716	-0.000109374	-5.14E-05	-2.41E-05	6.38E-05	-1.04E-05	1.39E-05	-4.70E-05	-2.88E-05	-5.60E-05	-4.24E-05	-4.39E-05	-7.11E-05	2.13E-05	3.09E-05	-2.81E-05	1.60E-05	3.49E-05	-6.26E-05	-5.32E-05	1.31E-06	-3.23E-05	2.89E-05
z10332_1	"Rogeri,_Giovanni_Battista"	cello	cello	1690c	1690	1690	Brescia	Hamelin	-0.018504093	0.02732425	-0.00112908	-0.000176324	-0.004236193	-0.002338465	-0.00368957	-0.005380331	0.003115941	-0.002006273	0.001820434	1.22E-05	0.001105819	0.000404384	0.001628091	0.000372639	-0.001379508	0.001102313	-0.003252706	0.000656839	0.000151059	-0.000534249	-0.000463372	-0.00068165	0.000516993	0.000662631	0.000294557	-0.000686435	-0.000209861	0.000384363	0.001113068	1.23E-05	-0.001047572	-0.000586728	0.000365588	0.000355676	-0.000285636	-0.000455606	0.000252691	0.00013806	0.000152612	-0.000154694	-0.001118893	0.000173724	-0.000125175	-0.000325188	-0.000459494	0.000510753	0.000478594	0.000352682	8.17E-05	-0.000271849	6.06E-05	-0.000251558	-0.000143387	0.000135333	-5.99E-05	0.00017427	7.40E-06	-4.84E-05	0.000103726	0.000136386	4.98E-05	-2.16E-05	4.39E-05	7.75E-05	-5.24E-05	5.23E-05	5.59E-05	-5.09E-05	-0.000240854	0.00013889	0.000137088	7.50E-05	5.51E-05	2.06E-05	-5.94E-06	0.00010805	-8.09E-05	-4.64E-05	-3.54E-06	5.95E-05	-2.60E-05	3.51E-05	2.97E-05
z10333_1	"Rogeri,_Pietro_Giacomo"	cello	cello	1706c	1706	1706	Brescia	NA	-0.004190876	8.02E-05	0.004898471	0.002432434	-0.00702221	0.001380425	-0.001867841	0.005659311	-0.00025261	-0.002227166	0.002605315	0.000950655	-0.002271328	0.000799343	0.000752762	0.002095677	-0.000461725	-0.000808446	-0.001378752	0.000344509	-0.000307505	-0.000168892	-0.00103681	0.001042083	-0.00029222	-0.000370993	0.000637364	0.000716905	0.000324354	-0.000690155	0.000223749	-0.000198093	-0.001175528	0.000321597	-0.00057182	-0.000113753	1.70E-05	0.00034514	-0.000495212	0.000552836	-0.000483791	0.000119944	-6.12E-05	-0.000258868	-0.000149085	-0.000187947	0.000100432	0.000152589	0.000363774	-0.000291267	0.000176119	-0.000110123	0.00018432	-4.09E-05	-2.49E-06	5.43E-05	9.19E-05	0.000164494	-0.000135703	-8.04E-05	-1.69E-05	2.10E-05	-2.39E-05	8.97E-05	1.21E-05	5.26E-05	-0.000107752	4.90E-05	-3.61E-05	1.64E-06	-9.71E-05	-5.99E-05	-4.15E-05	-5.64E-06	-2.12E-05	-8.13E-05	-4.19E-05	3.09E-05	-3.54E-05	-1.57E-05	-3.59E-05	-3.17E-05	6.91E-06	-2.41E-05	3.31E-05
z10347_1	"Ruggieri,_Francesco"	cello	cello	1680c	1680	1680	Cremona	Sayre	-0.008486236	0.020615105	-0.003649966	0.001534759	-0.004048725	0.000539338	-0.00065598	0.006622189	-0.003775734	0.001790718	0.003343763	-0.00427593	0.000473584	-0.000559542	0.001624433	-0.000487923	-0.000739025	-0.002059452	0.001242165	-0.001788694	-0.000676641	-0.003467752	0.001709696	-0.000757426	-0.000266104	-0.001116409	-0.000725287	-0.000479773	0.001078339	-0.00126025	0.000311983	-0.00026855	-1.47E-05	-0.000827703	-0.000540933	1.64E-05	-0.000792093	0.000646271	-0.00078151	-0.000714021	0.000152561	-0.000202062	0.000260416	-0.000141347	0.000163878	-0.000123635	0.000369647	-0.000291308	0.000366156	-0.000491706	-8.44E-05	-0.000366582	0.000393874	4.82E-05	0.000160838	0.000148848	0.000219961	3.65E-05	-0.000108535	-3.21E-05	0.000116355	1.54E-05	-0.000116568	-0.000149992	-5.52E-05	9.42E-05	0.000105914	-4.07E-05	6.11E-05	-9.53E-05	1.60E-05	-3.78E-05	7.57E-05	2.75E-05	-1.76E-05	1.34E-05	2.54E-05	1.82E-05	-4.32E-05	-2.81E-05	2.94E-05	2.46E-05	-2.87E-06	1.80E-05	-1.47E-05
z10349_1	"Ruggieri,_Francesco"	cello	cello	1687	1687	1687	Cremona	Alexanian	-0.008854496	0.007208798	0.002365499	-0.002713771	-0.002008058	0.001653334	0.002967126	0.004453348	-0.00101567	0.000304678	-0.000252839	0.001285837	-0.000292231	0.000298442	0.001285167	-0.000827543	1.44E-05	0.000782596	-0.000402105	0.000361311	0.000109112	-0.001643494	0.000512555	-0.000109176	-0.000186708	-0.000574739	-0.00040638	-0.000440621	0.000588841	-0.000523448	-0.00050952	-0.000342917	-0.000901289	-0.000279202	0.000137898	-9.21E-05	-0.000137185	-7.72E-05	-0.00027972	1.11E-05	-1.93E-05	0.000420841	-0.0002391	0.000144947	-9.41E-05	0.000367062	4.83E-05	-0.000127067	-0.000154143	0.00010272	0.000115412	4.32E-05	-6.58E-05	-0.000279406	3.83E-05	0.000220807	-0.000116329	0.000208708	-0.000189093	0.00016657	-0.000158348	4.38E-05	0.000110715	-5.04E-05	1.54E-05	6.75E-05	1.77E-06	1.66E-05	-2.33E-05	-0.000127993	-3.93E-06	2.13E-05	-4.83E-06	-5.55E-05	-4.47E-05	-2.27E-05	-9.66E-06	5.29E-05	-2.74E-05	-3.43E-05	-6.24E-05	-2.87E-05	2.71E-05	-1.54E-06	2.49E-05
z10357_1	"Ruggieri,_Francesco"	cello	cello	1690c	1690	1690	Cremona	NA	-0.017325748	0.023418684	0.002145061	0.001379311	-0.003011869	0.005984558	-0.001853383	-0.001834341	-0.005028267	-0.000492225	0.00209193	-0.001436826	0.002737477	0.000477649	0.001811073	-0.00116672	0.001808634	-0.003523129	0.002054682	0.00018066	0.000828193	-0.000839137	-0.000668626	-0.001596567	-0.00094799	-0.00083371	-0.001269254	0.000977378	0.000774171	0.000630704	0.000767077	-0.000273479	-0.000658282	-0.000340289	0.000323586	-0.000307705	0.00051396	0.000819408	-0.000676212	0.000147533	0.000509428	-0.000479459	0.000172105	7.07E-05	-0.00014261	3.71E-05	7.36E-05	0.000137239	0.00034256	-0.000418098	-0.000842103	-7.08E-05	0.000224708	-0.000269329	0.00012276	-0.000390036	-6.20E-05	-3.67E-06	-0.000297058	-0.000150739	0.000384196	0.000149444	4.50E-05	9.55E-05	-0.000130577	2.47E-05	-0.000110532	-0.00019896	7.66E-05	-0.000167891	-4.32E-05	8.08E-05	0.000141316	0.000143534	5.23E-05	-6.65E-06	-5.19E-05	6.72E-05	-6.74E-05	-4.21E-05	1.30E-05	6.81E-05	2.76E-05	7.25E-05	-1.81E-05
z10360_1	"Ruggieri,_Francesco"	cello	cello	1680c	1680	1680	Cremona	NA	-0.02585624	0.008206435	0.01204497	-0.002343469	0.000627274	0.003884093	0.002153776	0.002537111	-0.00123326	-0.000924264	-0.000522605	-0.001302802	0.000933385	-0.000152275	0.000335089	-0.000157161	0.000148755	-0.000119204	-0.000390727	0.000386804	0.000507524	0.000230267	-0.000381354	0.000234266	0.000128204	-0.001227185	-1.90E-05	0.000199116	0.000366957	0.000927392	0.000748028	-0.000768697	-0.001547133	-0.000246212	0.000235047	-0.000247488	-3.45E-05	-0.00013577	-0.000147552	-0.000576771	3.84E-05	9.02E-05	-1.95E-05	-0.000154115	0.000182482	0.00029845	3.50E-05	0.000157975	-9.92E-06	-0.000428978	-8.41E-05	-0.000151136	7.07E-05	-0.000429812	0.000295018	-6.00E-05	8.52E-05	0.000221551	-4.65E-05	0.000290711	0.000110435	-0.00025469	-4.29E-05	-1.66E-05	-0.00011132	-0.000135636	-9.20E-05	3.54E-05	-9.73E-05	1.07E-05	-0.000129909	-9.02E-05	9.97E-06	4.37E-05	-4.28E-05	-4.66E-05	-4.43E-05	3.00E-05	-6.36E-05	-3.77E-05	-3.03E-05	-2.73E-05	1.64E-05	2.48E-05	-1.32E-05
z10362_1	"Ruggieri,_Francesco"	cello	cello	1649-1715*	1682	NA	Cremona	NA	-0.011969175	0.012335904	0.002362393	0.003173103	-0.001517718	0.008952746	0.000948287	0.000507486	-0.004383987	-0.002103343	-0.000949666	0.000797152	0.002411621	-0.00208055	-0.003840849	-0.001094009	-0.000290901	0.000615021	0.001776835	0.001830748	0.000724442	-4.12E-05	-3.60E-05	-9.56E-05	-0.000528151	-0.000585041	-0.001466099	0.000463032	0.000330746	0.000617327	0.000548785	-5.81E-05	-0.000266904	0.000150172	0.000561283	0.000732208	5.74E-05	0.000197116	-0.000420254	0.000345637	0.000299765	-0.000623266	6.64E-06	0.000359266	0.000499924	-0.000116076	0.000774597	0.000382434	0.000107695	-0.000265311	-0.000164258	-5.78E-05	4.92E-06	-0.000155284	0.000377699	-0.000208199	-0.000108329	-5.36E-05	-0.000364676	0.000320265	3.00E-05	0.000269448	0.000134793	3.82E-05	-2.20E-05	-0.000145038	-0.000108653	3.76E-05	-5.39E-05	4.76E-05	-0.000113026	6.45E-05	4.16E-05	0.000109957	-2.86E-05	-2.45E-05	-3.65E-06	2.09E-05	-2.40E-05	-9.99E-06	-3.89E-05	5.28E-05	4.13E-05	3.46E-06	-1.96E-05
z10365_1	"Ruggieri,_Vincenzo"	cello	cello	1690	1690	1690	Cremona	Wittgenstein	-0.017828444	0.014524012	0.007923222	-0.003744419	-0.001674252	0.000518907	0.004949018	-2.47E-05	-0.006892689	-0.000237921	0.006224282	-0.000478783	-0.000426295	-0.000255449	-0.000193978	0.001917503	0.002001448	3.34E-05	0.00128771	-0.000594384	-0.002204481	-0.000412909	-0.000170117	-0.001784314	-0.000237422	0.00085389	-0.001377089	0.000147915	-0.001183712	-0.00070576	-0.000729397	0.000153444	0.000227221	-0.000274518	0.000301193	-0.000416023	0.000257342	0.000663429	-9.96E-05	-0.000472466	-0.000158745	4.51E-05	-0.000315217	-0.000118414	-0.000272717	-0.000498738	-0.000284245	-0.00013138	0.000337252	0.000334534	0.000394458	-0.000136187	0.000222935	6.30E-05	0.000131168	-0.000162155	0.000275287	-0.000138556	-8.44E-05	-5.27E-05	-0.000298365	-0.000151237	0.00040439	-0.000118075	0.000151578	-6.02E-06	-0.000108897	0.000100218	-0.000116932	-7.02E-05	-6.01E-05	8.35E-05	3.56E-05	0.000141263	3.85E-05	9.19E-05	8.62E-05	1.11E-05	4.22E-06	-3.51E-05	5.27E-05	5.80E-05	4.41E-05	5.28E-06	-7.57E-06
z1037_1	"Cappa,_Gioffredo"	cello	cello	1697	1697	1697	Mantua	NA	-0.013775788	0.021164385	-0.001031894	0.003461438	-0.003131498	-0.003900779	0.001607093	0.002744322	-0.000215773	-0.001186416	-0.000875618	-0.001795575	0.000783057	0.000696039	-0.001392031	0.000110744	0.002647996	-0.000179188	0.000665736	-0.000334172	0.000359234	0.000419654	0.000181868	-0.001088917	0.001368865	-0.00099295	-0.001057364	0.000311315	-0.001190615	-0.000403353	0.000925808	0.000313023	-0.001020421	-0.000566121	0.000464086	0.000116818	-3.77E-05	0.000314289	-8.11E-05	-7.49E-05	0.000144783	-7.40E-05	-0.000145407	-2.94E-05	-0.000121487	-0.000127243	0.000156045	0.000242677	0.000251551	-3.80E-05	1.27E-05	-2.91E-05	4.93E-05	2.78E-05	0.000196482	-3.32E-05	-0.000168426	0.000385831	-0.000419881	-2.74E-06	0.000168298	-0.000246351	1.18E-05	0.000362787	9.36E-05	-1.76E-05	-4.49E-06	0.000128021	9.17E-06	6.57E-05	-0.000260662	-7.90E-06	-3.76E-05	2.71E-05	1.26E-05	-2.68E-05	4.51E-06	2.35E-05	-2.71E-05	2.93E-05	-4.79E-05	-1.16E-06	-6.31E-05	4.42E-05	1.85E-05
z10370_1	"Vuillaume,_Jean_Baptiste"	cello	cello	1840c	1840	1840	Paris	NA	0.003488202	0.023786715	-0.000560246	2.65E-05	0.001621971	0.003633442	0.000467758	-0.00220039	-0.000401411	0.002580577	0.001793311	0.001407796	0.000521544	-0.000230712	-0.000552844	0.00079948	-6.94E-05	-0.000736993	-0.002107823	-0.000126964	-0.000305418	-0.000159919	-8.83E-06	-0.001278504	5.33E-05	-0.000324361	-0.000434489	0.000260852	-7.32E-05	-0.000224598	-0.000266558	-0.000601182	0.000339004	8.19E-05	-0.000230087	0.000359648	0.000417938	-0.000397363	-0.000335898	0.000168731	7.91E-05	-0.000345275	-0.000362958	0.000254847	4.45E-05	4.47E-05	0.000264935	-8.58E-05	0.000229088	7.77E-05	7.76E-06	-0.000198462	-1.35E-05	-6.47E-05	-7.50E-05	0.000124589	0.000147422	0.000102819	3.17E-05	1.44E-09	-4.82E-05	1.40E-05	-0.000129037	1.22E-06	2.95E-05	6.37E-06	-7.18E-05	4.24E-05	-4.28E-08	-1.39E-05	-4.26E-05	-9.70E-06	-1.39E-05	-9.65E-06	-2.89E-05	2.25E-05	2.85E-05	-2.60E-05	-1.60E-05	7.09E-06	-4.26E-06	1.02E-05	1.17E-06	-6.96E-06	1.87E-06
z10373_1	"Vuillaume,_Jean_Baptiste"	cello	cello	1862	1862	1862	Paris	NA	0.011139086	0.022501523	0.000716853	-0.001366327	-0.000892686	0.001226779	0.002232708	-0.000103769	-0.001104462	0.00187296	0.00136428	0.001624065	0.000825648	-0.00036228	-0.000347419	0.000611517	0.000163495	-0.001045923	-0.001146695	0.000558684	0.000453817	-0.000630222	0.000222564	-0.000760411	-0.000144617	-0.000251024	-0.000962397	8.31E-05	-0.000209786	8.16E-06	0.000100929	9.99E-05	0.000170023	-0.000138619	-7.70E-05	6.65E-05	0.000103425	-0.000571637	0.000146208	0.000192664	0.000123632	-0.000121967	-0.000345709	1.45E-05	0.000171401	-0.000106279	0.000135491	6.66E-05	-6.11E-05	-0.000173384	-1.28E-05	-0.00027713	3.24E-05	6.85E-06	2.80E-05	-2.75E-05	4.46E-05	1.61E-05	8.85E-05	7.24E-05	-4.00E-05	7.92E-05	-8.43E-05	1.74E-05	3.61E-05	-2.47E-06	-2.94E-05	-9.46E-06	1.35E-05	-1.09E-05	-9.80E-06	-3.01E-05	9.76E-06	-7.59E-06	3.54E-06	7.86E-06	-8.19E-06	-1.93E-05	-6.43E-06	5.29E-06	-2.18E-05	1.63E-05	6.48E-09	2.74E-05	7.80E-06
z1041_1	"Goffriller,_Matteo"	cello	cello	1720c	1720	1720	Venice	NA	-0.021485669	-0.002659468	0.003587337	0.018929908	-0.004616955	-0.00140838	0.00471574	-0.000332895	2.95E-06	-0.000445563	-0.001371439	-0.000582631	0.001146544	0.000338215	-0.00106321	-0.000662061	0.000750844	-0.000654105	0.001224101	-0.0001979	-0.001318696	0.001281591	-0.000543137	-0.001079749	0.000837072	3.76E-06	0.000612807	0.000712338	-2.59E-06	-0.001025209	0.000520506	-0.000699319	-0.001320922	0.00053582	-0.000710831	4.05E-06	-4.48E-05	7.85E-05	-0.000667936	0.000427394	-0.000414626	6.96E-05	-0.000140873	-0.000314319	-0.000279145	-0.000212168	7.15E-05	0.000131319	0.000411879	-0.000691944	-0.000115811	0.000227052	0.000328429	2.95E-05	7.85E-06	0.000115362	2.08E-05	0.000119232	1.43E-05	-0.000349131	1.36E-05	-1.17E-05	-1.84E-05	-0.000113223	7.79E-05	0.000174529	-5.27E-05	-0.000145903	-0.000132761	-0.000324715	-3.68E-05	-6.40E-06	-7.89E-05	-0.000183169	7.61E-05	-2.18E-05	2.90E-05	5.31E-05	5.79E-06	-7.92E-06	1.32E-05	-3.09E-06	-2.35E-05	0.000123917	3.88E-05
z1042_1	"Goffriller,_Matteo"	cello	cello	1690c	1690	1690	Venice	NA	-0.005138334	-0.004079374	0.002292696	0.0024229	0.002192098	0.002373905	-0.000707941	0.001058024	-0.001295797	-0.000287903	0.001360813	0.001799627	-0.001910067	-0.000233178	-0.000319238	9.64E-05	-0.001090803	-0.000164329	-6.67E-05	8.98E-05	-0.000865111	-0.00049542	0.000565051	7.05E-05	-3.22E-05	-0.001148176	-0.000388032	-0.000337816	0.000174882	-0.000332504	0.000102959	-0.000148207	4.08E-05	-7.96E-05	0.000681905	0.000365566	0.000247571	-6.42E-05	-0.000339308	0.000325406	-0.00015528	-0.00013059	-0.000170877	0.000346825	-0.000250115	-0.000124512	-0.000158442	0.000236485	-0.000137647	0.000391538	0.000247126	2.61E-05	1.38E-05	-0.000328143	-1.66E-05	8.42E-05	-0.000162659	-2.99E-05	-1.65E-05	0.000153408	-5.00E-06	0.000125066	4.88E-05	-3.31E-05	-0.000119649	1.68E-06	-1.99E-05	1.75E-05	1.99E-05	6.55E-05	-9.20E-06	1.83E-05	3.27E-05	3.72E-05	1.59E-05	-2.46E-05	-1.79E-05	-2.84E-05	-4.22E-06	-4.97E-06	-2.89E-05	6.78E-06	4.22E-06	-5.83E-06	3.68E-05
z10435_1	"Ruggieri,_Francesco"	cello	cello	1692	1692	1692	Cremona	NA	-0.031977914	0.014566864	0.003398355	-0.000785606	-0.004098511	0.005560546	0.003625158	-2.42E-05	-0.006427119	0.00207924	0.003089015	-4.83E-05	0.002828523	3.78E-05	-0.001487295	0.000554294	0.001144447	-0.000351651	0.002493593	-0.000929969	-0.000403967	0.000221718	-0.001181476	-0.002128931	-0.001011573	-0.000697025	-0.000728745	0.000303682	-0.000450824	0.000670439	-0.000528735	0.000596273	-0.000898337	-0.000423994	0.000277811	-0.000332941	0.000343879	0.001017329	-0.000320782	-0.000820947	0.000886719	-4.61E-05	0.000260946	0.000664964	0.000194664	8.77E-05	0.000401816	0.000549985	-0.000642048	0.000154942	-0.000457526	0.000614778	-0.000377308	4.39E-05	-9.60E-05	0.000443105	0.000106086	0.000335627	0.000142647	3.74E-05	-0.000143209	-0.000184504	0.000258639	0.000274337	-0.000204655	-8.45E-05	6.71E-06	-7.68E-05	-3.31E-05	-8.53E-05	-2.25E-05	0.000107024	-7.14E-05	-1.18E-05	-5.20E-05	-5.07E-06	1.57E-05	0.000111851	5.32E-05	-7.13E-05	-8.19E-05	0.000117442	-2.85E-05	-2.11E-05	-3.81E-05
z1044_1	"Goffriller,_Matteo"	cello	cello	1700	1700	1700	Venice	"Paganini,_Piatti"	-0.013403977	0.002316725	0.005209656	0.007448588	-0.002626471	0.004681032	-0.00084184	0.002488647	0.000405319	-0.00440884	-0.00060476	-0.000559815	-0.000104398	0.000678693	-0.00248708	8.91E-05	0.000494377	-0.002245436	-0.000119555	0.000135571	-0.000339278	0.001743488	0.00038506	-0.0003465	0.000888789	0.000358197	-0.000573414	-0.001808603	-0.00111684	0.001347373	-0.000589724	0.000664785	-0.000690814	0.000718798	0.000214791	-0.000506642	-0.000693761	0.000129611	-0.000522315	0.000263748	0.00091203	-0.000444541	6.35E-05	0.000177688	0.001138155	-0.000601258	0.000267131	0.000111541	0.000132546	0.00082421	-0.000134076	-0.000360344	4.88E-05	0.000254267	0.000444721	-0.000277378	-0.000298892	-3.52E-05	-9.87E-05	0.000192661	-1.27E-05	-0.000135174	-0.000207659	3.15E-05	5.07E-05	4.42E-05	-5.58E-05	-1.24E-05	-2.19E-05	-1.45E-06	-7.84E-05	-4.54E-05	-3.81E-05	-2.16E-05	-7.64E-05	-6.34E-05	2.32E-05	-2.96E-05	-1.18E-06	-4.05E-05	2.92E-06	-2.70E-05	5.76E-06	-3.27E-05	2.38E-05
z10448_1	"Tecchler,_David"	cello	cello	1711	1711	1711	Rome	NA	-0.024568468	0.018294162	0.006618655	-0.000243182	-0.007867737	0.00259878	0.002147076	-0.007212771	-0.000423166	0.00129204	0.003267073	-0.000441439	0.004238248	-0.001533429	0.000593112	-0.001475594	-1.58E-05	0.002362131	0.001404221	-0.000653616	6.89E-05	-0.002051329	0.000165043	-0.001246968	0.000228371	0.000163585	-0.00173578	9.03E-05	0.000542767	-9.91E-05	-0.000868903	0.000259116	0.000127991	0.000298518	0.000411667	-0.00018397	0.000242292	0.000313041	-0.000244538	-0.000629391	0.000773615	0.000512165	-7.36E-05	-0.000297843	0.000152313	0.000116447	0.000332347	-4.81E-05	-0.000488874	-2.16E-05	-0.000107468	-0.000170257	-1.68E-05	0.000286459	-2.07E-05	-8.60E-05	-1.97E-05	-0.00011028	1.02E-05	0.0002129	0.000307918	-0.000235353	-8.94E-05	-0.000132175	-0.000199645	-0.000102651	0.000179298	-8.25E-05	7.83E-05	8.54E-05	8.50E-05	-1.87E-05	-5.55E-06	2.61E-05	-6.09E-05	1.40E-05	3.99E-05	-4.05E-05	3.36E-05	-3.13E-05	5.13E-05	1.76E-05	-1.65E-06	-4.04E-05	-2.34E-05
z10449_1	"Ceruti,_Giuseppe"	cello	cello	1820	1820	1820	Cremona	NA	0.023400364	0.015959481	-4.65E-05	-0.002118532	-0.002823232	0.003036667	0.003181933	0.001793114	-0.001537525	-5.92E-05	-0.001397698	0.000517381	0.000249305	0.001269817	-0.000759933	-0.000910954	-0.000544725	0.000120252	-0.000946914	0.000279185	0.000452036	0.000168729	0.000397532	-0.000379703	0.000152619	-0.00041313	-0.000892218	0.000500479	-0.000438909	0.00088392	-2.91E-05	-0.000287858	-0.000295029	0.000403498	-0.000184218	0.000323623	-0.000332983	-0.00041944	-5.54E-05	-0.000533838	4.52E-05	0.000141128	0.000593996	-2.46E-05	-0.000298301	0.000420394	0.000688237	-0.0001376	0.00016117	-3.10E-05	-8.69E-05	0.000138036	-2.82E-05	0.000166416	0.000136941	-2.95E-06	2.67E-05	-0.000138939	-0.00024082	0.00014511	7.42E-06	3.77E-05	-0.000320157	-0.000138771	-2.88E-06	-7.79E-05	-0.000185614	-2.12E-05	4.14E-05	5.79E-05	-6.78E-05	-1.00E-05	-4.91E-05	6.00E-06	-3.19E-05	-4.64E-05	-4.98E-05	-3.94E-05	-3.53E-05	-2.95E-05	1.44E-05	1.21E-05	1.37E-05	2.02E-06	2.56E-05
z10470_1	"Vuillaume,_Jean_Baptiste"	cello	cello	1846	1846	1846	Paris	NA	0.008093721	0.013681051	0.000313177	0.002107672	0.000799332	0.000313035	0.001720621	0.002182596	-0.001054658	0.000846804	0.000353782	0.002721159	-0.000396117	6.97E-05	-0.00060571	0.001024311	-0.001072361	9.26E-05	-0.000125732	0.000145873	0.000955698	5.12E-05	0.000374238	-0.000186636	0.000412719	0.000140852	-0.000682252	0.000308572	-0.000118218	-0.000267832	-0.00020329	0.000123197	3.91E-06	-3.87E-05	0.000266823	-0.000197666	-0.000182476	-0.000459531	0.000110623	1.27E-05	0.000367592	7.04E-05	-0.000453371	-3.14E-05	-7.41E-05	-0.000317994	-0.000106318	-0.000395019	3.00E-05	-0.000120566	-1.41E-05	-0.000160329	2.83E-05	-3.70E-06	4.86E-05	2.39E-06	1.17E-05	-1.76E-06	-2.54E-07	9.48E-05	0.000124636	4.57E-05	-9.21E-05	-1.59E-05	-3.44E-05	-4.36E-06	-8.88E-06	-5.55E-05	-1.77E-05	-2.64E-05	4.19E-05	6.56E-06	-6.68E-06	1.16E-05	2.26E-05	6.36E-08	-2.15E-05	-1.07E-06	-1.56E-05	-1.36E-05	1.20E-05	1.82E-05	1.46E-05	-1.46E-06	9.76E-06
z10562_1	"Vuillaume,_Jean_Baptiste"	cello	cello	1868	1868	1868	Paris	NA	0.008340524	0.024033477	-0.004788724	0.008386904	-0.00485307	0.002519184	-0.001048178	-0.000518324	-0.001874983	0.000922271	0.00126357	0.000523893	0.001712704	0.001133191	-0.001247919	0.001470823	-0.00071919	0.000326656	-0.000676185	0.000574788	0.000901216	0.000296646	0.00149566	-1.75E-05	0.001075095	-5.14E-05	-1.45E-06	-0.000227829	-0.000464453	-0.000160827	-0.000212381	-0.000340526	0.000226754	-0.00125271	6.44E-05	-0.000333575	-0.000581299	-0.000626644	-0.000373531	0.000615094	0.001014299	-0.000210813	1.98E-05	-0.000734275	1.86E-05	0.000158172	-0.000144187	0.000460395	0.000605877	8.11E-05	-0.000197639	0.000444951	0.00012544	-0.000500119	0.000106972	0.000310341	1.83E-05	-0.000111547	0.000193937	-1.76E-05	-2.48E-05	-2.76E-05	-0.000115463	-0.000253597	-1.68E-05	1.20E-05	2.95E-05	-6.35E-05	2.54E-05	-6.92E-05	0.000232826	8.79E-06	-8.54E-05	-2.28E-05	0.000262895	3.79E-05	-3.35E-05	-7.81E-05	6.57E-05	-2.65E-05	9.24E-05	-4.19E-07	-1.23E-06	4.58E-05	-2.64E-05
z10565_1	"Vuillaume,_Jean_Baptiste"	cello	cello	1869c	1869	1869	Paris	NA	0.009716161	0.016855937	0.000697046	-0.008292858	0.001406176	0.00271508	0.00069227	-0.000195717	-0.001851444	0.001457725	0.002374061	0.001133869	-0.000178609	-0.001448739	0.000187424	0.0009974	-0.000872869	-0.000559268	-0.001331575	0.000467384	0.00045121	0.000913101	0.001948409	-0.000756114	0.001397283	0.000400163	-0.001507971	-8.60E-05	0.002352827	0.00132403	-0.000128686	-0.001017009	8.87E-05	-0.000137485	0.000134891	0.00030684	0.001433059	-0.000524549	-0.000183521	-0.00088499	-0.000403365	-0.000212931	9.93E-05	-0.000727019	0.000199502	0.000609327	0.000368508	0.000399444	-0.000274233	3.02E-05	0.000441682	0.00025164	-0.000369925	-0.000298237	-0.000176674	2.18E-05	-0.000418454	-0.000145546	0.000235204	0.000398474	4.08E-05	0.000347951	-5.49E-05	7.19E-05	8.59E-06	-0.000154006	-3.52E-05	0.000190095	-0.000162425	0.000213327	-0.000139316	-7.31E-05	-3.54E-06	-2.68E-06	-4.33E-06	-9.69E-06	-1.27E-05	-4.12E-06	1.12E-05	2.02E-05	1.71E-05	-1.93E-05	1.19E-05	6.02E-06	-3.59E-05
z10570_1	"Vuillaume,_Jean_Baptiste"	cello	cello	1845c	1845	1845	Paris	NA	-0.000301912	0.021311504	-0.000216728	-0.003845063	0.000234942	0.003187316	-0.001360345	-0.000514744	-0.000499649	0.00196485	0.001787963	0.001101181	-0.000265981	0.000246758	0.000524094	0.001358338	0.000951519	-0.002506223	-0.001511416	-0.000267963	0.000384307	-0.001047261	-0.000509727	-0.000854694	-0.000544438	-0.000371985	-0.000963036	-0.00017618	0.000440409	0.001321872	0.00019325	-0.000448676	-0.000449525	0.000724132	-0.000319685	0.000320256	0.000109086	-0.000114817	-0.000195911	-0.000199427	0.000605852	-0.000331449	-3.99E-05	0.000293384	0.000147111	0.000139922	0.000227948	-0.000206857	0.000128447	0.00013361	-9.19E-05	-0.000186427	-0.000219007	-0.000235523	-0.000211118	8.07E-05	5.67E-05	0.000130025	-2.95E-05	-3.11E-06	2.26E-05	5.69E-05	-0.000145422	-5.38E-05	4.28E-05	4.85E-05	-5.72E-05	-5.09E-06	1.09E-05	7.06E-05	-4.77E-05	4.29E-06	-1.43E-05	0.00011873	-1.73E-05	4.70E-05	-1.18E-05	-4.20E-05	-5.24E-05	1.40E-05	2.18E-05	2.69E-05	1.03E-05	1.01E-05	-1.07E-05
z10574_1	"Grancino,_Giovanni"	cello	cello	1698	1698	1698	Milan	NA	0.00506187	0.012907679	0.00658826	-0.001199511	0.00055782	0.000672261	0.00242158	-0.003356001	0.003972287	-0.001207559	-0.000442657	0.001465993	0.000453944	-0.00021982	-0.001087072	-0.003104917	-0.001714653	0.00127286	-0.000933697	-0.000310762	0.000619755	-0.001943251	0.000558417	-0.000327151	-0.000365843	0.000691096	0.000238205	0.000706241	0.000653391	-0.000488741	0.000661756	0.000291468	-0.000820542	-0.001046055	7.73E-05	0.000210564	-0.000362715	-0.000654724	-0.000128755	0.000104352	-0.000237004	-0.000410404	0.000198014	0.000107443	-8.09E-05	-0.00027879	0.000267836	0.000287247	8.14E-05	-0.000100323	-0.00010229	-3.23E-05	-0.000140279	0.000102558	0.000155008	0.000194793	6.66E-05	4.86E-05	0.000159571	-8.85E-05	-5.07E-05	5.66E-06	-0.000207559	6.83E-05	-4.07E-05	5.07E-06	-6.42E-05	-1.12E-05	-3.09E-05	-4.71E-05	-2.73E-05	3.82E-05	-5.65E-06	-1.23E-05	1.31E-05	-1.16E-05	2.48E-05	7.97E-05	-1.61E-05	-3.05E-05	-1.83E-05	5.51E-06	-2.00E-05	3.07E-05	-7.65E-06
z10585_1	"Vuillaume,_Jean_Baptiste"	cello	cello	1860c	1860	1860	Paris	NA	0.013960889	0.016202806	-0.000681664	-0.000483052	7.91E-06	0.001545318	0.002930829	0.002367064	-0.000857073	0.003347623	-0.000471634	0.002227136	0.000135413	0.000143756	0.00068957	0.001242988	-0.00043396	-0.001181575	-0.000857948	0.000464085	-0.000119533	-0.000406187	0.000888292	-9.56E-05	-0.000163743	9.62E-06	-0.000525853	2.96E-05	-3.35E-06	-0.000488803	-0.000872736	-0.000155979	-0.000183915	-3.43E-05	0.00036825	-8.42E-05	-0.000113493	-0.000218315	0.000413794	-0.000197701	0.000323996	-2.68E-05	-0.000376117	5.80E-05	-0.000158176	-0.000176917	-8.94E-05	-0.000136293	-0.000166122	-2.15E-05	-0.000174175	-0.000270594	0.000103604	-4.26E-05	0.000111892	-2.52E-05	3.20E-05	-1.65E-05	-5.90E-05	0.000138246	0.00010634	-2.55E-05	-0.000157905	-6.82E-05	-4.03E-05	-3.61E-05	-4.98E-05	-3.13E-05	9.85E-06	4.19E-05	4.86E-05	-5.12E-05	-5.59E-06	5.46E-05	-1.24E-05	2.59E-06	-1.35E-05	-6.93E-05	-1.20E-05	9.90E-06	3.11E-05	1.92E-05	6.66E-06	-4.38E-07	-9.64E-06
z10593_1	"Vuillaume,_Jean_Baptiste"	cello	cello	1860c	1860	1860	Paris	NA	0.001716582	0.013809796	-0.003473254	0.003251982	0.003844561	0.004131381	-0.002382031	0.002972799	-0.002400831	0.00024903	-0.000529262	-0.000391002	-0.001116463	-0.000842235	-0.000624675	0.00103368	-0.00026776	0.000476821	0.00058897	0.000176097	-0.000297044	-3.40E-05	0.000192008	0.000451793	0.000172705	-0.000134029	0.000238972	-0.000266858	0.000499077	0.000108114	-1.98E-05	0.000590259	-0.000327093	8.36E-05	0.000197087	3.36E-05	0.000271688	-4.90E-05	-0.000421975	0.000189979	-0.000119091	5.23E-05	-0.000375118	-0.000400444	-0.000220565	0.000243609	-0.000157949	3.55E-05	0.00015923	-0.000221272	-0.000239104	-0.00020211	-4.02E-06	-9.56E-05	-0.000119086	-0.000296628	0.000147747	-0.000153956	0.000139766	-0.000109451	5.48E-05	0.000118373	-5.59E-06	8.05E-05	-6.69E-05	0.000141812	-2.49E-05	-2.35E-05	4.71E-07	2.17E-05	6.59E-05	7.35E-07	1.39E-05	3.38E-05	7.00E-05	-2.21E-05	-2.63E-05	3.07E-05	-1.03E-05	-2.50E-05	2.00E-06	7.36E-06	-2.90E-06	-2.16E-06	3.61E-05
z10604_1	"Vuillaume,_Jean_Baptiste"	cello	cello	1855c	1855	1855	Paris	NA	-0.008834274	0.017820877	0.004358928	-0.000955683	-0.003613644	0.006323521	0.003614927	0.002871649	-0.002881819	0.005672145	-0.000389615	-0.000444944	0.003252385	0.000784514	-0.000397607	0.001846211	0.000942809	0.000483119	0.001337638	0.000981602	-0.000524995	0.000268724	0.000693991	0.000183009	4.26E-05	0.000215132	-0.001205883	-0.000220552	-0.000122407	0.000602281	0.000427633	0.00047727	-0.000856182	0.000388413	-0.000147536	-0.000580383	0.000461896	-0.000347315	0.000410451	-7.82E-05	-0.000194848	6.75E-05	0.000451596	0.000378513	8.15E-05	0.000446222	0.000260883	-5.96E-05	-0.00082918	-0.000194801	0.000301603	0.000374725	5.38E-05	0.000130361	-4.30E-06	-7.35E-06	-0.000142699	-0.000187233	-0.00019934	5.45E-05	-0.000367529	2.70E-05	0.000200106	0.000108958	-5.35E-05	-0.000438388	-3.27E-05	-7.75E-05	2.81E-05	3.95E-05	-9.56E-05	2.35E-05	-5.36E-05	1.71E-05	-4.17E-06	-3.28E-06	3.39E-05	-2.18E-05	-7.58E-05	-4.07E-05	-2.26E-05	5.29E-05	-9.39E-06	6.71E-06	1.24E-05
z10608_1	"Vuillaume,_Jean_Baptiste"	cello	cello	1854c	1854	1854	Paris	The_Pegasus	0.003859828	0.02035626	0.001593434	-0.000572115	-0.003115636	0.003944312	0.004184784	0.000618746	-0.003574848	0.002306304	0.000367594	0.002202271	0.002114929	0.000402796	0.000244712	0.001197864	0.001508461	-0.000304128	5.91E-05	0.000463477	-0.000280623	0.000195506	5.11E-05	-0.000996748	-0.000214048	-2.85E-05	-0.001309891	-0.000147881	-0.000179865	1.91E-05	7.28E-05	-7.96E-05	-0.00067044	0.000133176	4.14E-06	0.000177375	-2.14E-05	-0.000779816	0.000378014	-6.17E-05	-9.67E-05	-0.000281962	-0.000489512	0.000373849	3.78E-06	8.05E-05	-0.000109723	0.000100581	-0.000174156	0.000157473	-7.15E-05	0.000603271	0.000410154	-0.000148757	0.000228202	7.93E-05	-0.000275684	0.000266339	-0.000103594	0.000271184	1.38E-06	-0.000116917	0.000102916	2.08E-06	-5.56E-05	-9.73E-05	-2.05E-05	-4.80E-06	-8.95E-06	-3.24E-05	-1.49E-05	-4.18E-05	9.17E-06	2.09E-05	9.04E-07	-1.13E-05	8.51E-06	-5.13E-05	-2.45E-05	-1.39E-05	-8.58E-06	3.20E-05	3.99E-05	1.04E-05	1.06E-05
z10618_1	"Vuillaume,_Jean_Baptiste"	cello	cello	1872	1872	1872	Paris	NA	0.006435886	0.026206658	-0.004640168	-0.002244522	-0.000144954	-0.000289369	0.003198354	0.000142932	-0.002781902	0.00273475	0.002205971	0.002837614	0.001861353	0.001210351	0.00011552	0.001931385	-0.000576345	1.35E-05	-0.002103795	-0.000374217	-0.000410654	0.00059677	0.000456617	-0.001904543	0.000218196	0.000199936	-0.000588937	-0.000122407	-0.000310641	-0.000507727	-0.000168956	0.000188104	0.000235784	-0.000632782	-0.000327699	0.000191966	0.000257116	-0.000179873	0.000908831	4.91E-05	-4.75E-06	2.96E-05	-0.000149364	6.59E-05	7.39E-05	-0.000110445	4.33E-05	5.56E-05	0.00016286	0.000302409	-7.16E-05	-0.000305061	0.000111208	-0.000558771	0.000118632	5.52E-05	-1.50E-05	0.000239656	-9.85E-05	0.000147437	0.000277435	-4.02E-05	-2.33E-05	0.000136012	0.000171334	3.17E-05	-4.92E-05	7.30E-05	-1.18E-05	-6.99E-05	-1.11E-05	4.27E-05	8.89E-05	-7.24E-05	5.52E-05	2.01E-05	-6.31E-05	5.94E-05	-4.54E-05	7.06E-06	2.72E-05	5.07E-07	-3.48E-05	4.93E-05	3.73E-05
z1062_1	"Serafin,_Santo"	cello	cello	1740c	1740	1740	Venice	NA	-0.003406566	0.008929726	0.012598641	0.004270774	-0.004503782	0.003317068	-0.000607603	0.008043524	0.004908493	-0.000234049	0.003452575	0.002130335	0.002527477	0.000985569	-0.000306164	-0.001162917	-0.002558435	0.001925738	-0.002478231	0.000577755	-0.00017718	-0.00066531	-0.001958259	0.000887729	0.000880855	-0.001252829	0.001013682	-0.000388192	0.000471551	-0.000254523	-0.000624284	-0.000219308	0.001175794	0.000910252	0.000764274	-0.00091399	-0.000526688	-5.17E-05	-0.000191411	0.0002621	0.000122704	0.000689032	0.000290348	-0.000423445	-0.000423146	-0.000404573	1.77E-05	0.000181937	0.000492691	-8.49E-05	0.000476688	-0.000352145	-3.43E-05	0.000223312	6.75E-05	4.19E-05	-0.000329806	-5.91E-05	-0.000108525	-0.000284747	-0.000258308	-0.000178141	1.67E-05	9.73E-05	-5.52E-05	-3.29E-05	-0.000111117	7.79E-05	4.69E-05	-0.000109074	-0.000141762	2.09E-05	3.08E-05	-3.13E-05	-3.18E-05	-5.82E-05	1.30E-05	3.89E-05	-1.09E-05	-3.96E-05	-4.53E-05	-7.74E-05	3.54E-05	-4.28E-05	2.60E-05
z10642_1	"Serafin,_Santo"	cello	cello	1735	1735	1735	Venice	Garbusova	-0.038993699	-0.00422145	0.009497963	-0.004745012	-0.004508628	-0.002232042	0.003071773	-4.26E-05	-0.001885688	-0.002239305	0.002473843	0.000872521	-0.002382797	-0.000860756	-0.004267841	0.000197375	0.000102373	-0.001169002	-0.001946876	0.000337459	-0.000430212	-4.55E-05	0.000658545	-0.001604091	-5.13E-05	-0.000331977	0.000338695	-0.000215741	-0.001389449	0.001392373	-0.000317826	0.000312543	-0.000240174	0.000461192	-0.000486885	0.000393461	-3.50E-05	-0.000252843	0.000104862	-0.000449248	-0.000158829	4.28E-05	-0.000197101	-0.000207369	-0.000259664	-1.98E-06	0.000113563	-0.000373311	0.000464724	0.000577211	-9.18E-05	0.00022479	0.000309931	1.84E-05	9.09E-05	-0.00036128	0.000337036	-0.0002783	0.000196418	0.000168549	0.000190171	-2.80E-05	7.42E-05	0.000326157	2.15E-06	-0.000244442	-3.54E-05	-4.32E-05	-0.000116361	-4.98E-06	-9.32E-05	-2.42E-05	-8.06E-06	-3.35E-05	9.31E-05	-7.57E-05	-3.80E-05	-8.29E-06	-4.56E-05	-5.08E-05	-7.44E-05	-1.73E-05	3.35E-06	-9.84E-07	2.82E-05
z10652_1	"Serafin,_Santo"	cello	cello	1752	1752	1752	Venice	NA	-0.050211584	-0.001899777	0.007157987	0.003645024	-0.010395004	0.002095685	-0.000460881	0.006531852	-0.003282133	-0.002132367	0.002143131	-0.001436496	0.00069049	0.00144773	-0.001499885	0.001014747	0.000632115	-0.001394728	-0.002730693	0.001997336	-0.00101954	9.11E-07	-0.000904757	-0.000359473	9.14E-05	-0.000379754	0.002255219	0.000538281	0.00113769	-0.001080951	0.000593636	-0.00029943	0.000504799	0.000913054	-0.000656447	0.000428932	-0.000380882	1.50E-05	-0.000603116	-0.000576128	8.35E-05	-0.000419588	-0.000341071	2.26E-05	0.000586051	0.000162819	0.000791121	0.000261153	0.000727763	-0.000216071	-9.81E-05	5.78E-05	5.71E-05	-0.000159219	-0.000107364	-0.000241759	6.31E-05	7.20E-05	3.39E-06	-4.10E-05	9.60E-05	0.000342781	-0.000412668	0.000228924	0.000264474	4.76E-05	-0.000448937	0.000117686	6.84E-05	-0.000123891	-0.000224415	-1.80E-05	-3.72E-05	-4.04E-05	-7.11E-05	-3.96E-05	3.35E-05	5.96E-05	-5.47E-05	-3.90E-05	1.07E-06	-4.98E-05	-7.67E-05	1.16E-05	-2.97E-05
z10703_1	"Vuillaume,_Jean_Baptiste"	cello	cello	1863	1863	1863	Paris	Count_Doria'	0.011782789	0.012656731	-0.001446648	-0.001235146	-0.001408621	0.001048536	0.004784524	0.002487445	-0.001499094	0.001904697	0.000341868	0.002273279	0.000928554	-0.001241951	-0.000996315	0.001425453	-0.000907193	-0.000357549	-0.001087155	0.000468643	0.001027547	0.000674379	0.000399512	9.27E-05	0.000374492	0.000545062	-0.00063867	4.58E-05	-0.000340639	-0.00034551	-0.001111682	-0.000415868	-0.000308555	0.000312563	-1.65E-05	-0.000141265	0.000220277	-0.000362456	0.000220465	0.000230291	-0.000190281	0.000100582	6.96E-05	-0.000261352	0.000176764	0.000102414	3.40E-05	-0.000235726	1.60E-05	-0.000215344	0.000126333	9.82E-05	5.06E-05	-1.52E-05	0.000113277	-5.93E-08	-5.72E-05	-2.75E-05	0.000247774	5.17E-05	-8.12E-05	-3.10E-05	3.72E-05	-6.35E-05	-5.14E-05	5.18E-05	-4.08E-05	-5.27E-05	-5.71E-05	-3.03E-05	0.000102988	-1.56E-05	-1.64E-05	-7.02E-05	-3.73E-06	-1.55E-05	-1.19E-05	2.17E-05	7.60E-06	-2.41E-05	-3.24E-05	-5.10E-05	4.23E-05	-5.77E-06	-5.66E-07
z10727_1	"Storioni,_Lorenzo"	cello	cello	1786	1786	1786	Cremona	NA	0.008858426	0.009407242	0.007408477	0.003956942	0.015338666	0.00141857	0.006529104	-0.002903287	0.001044405	0.002402064	0.000356364	0.000160729	0.000327937	-0.000803956	-7.30E-05	-0.00417424	-0.000451594	0.000838313	0.000412601	0.000531289	0.001346337	4.28E-05	0.000371579	0.000982416	-0.000406904	-4.77E-05	0.00083293	0.00030077	-0.000557854	-0.000356497	0.000333474	0.000144562	-0.00037312	4.01E-05	0.000557741	0.000155383	-0.000162112	0.000132207	-0.000658422	4.89E-05	6.29E-05	0.000143183	-0.000121947	0.000135102	7.13E-05	0.000308127	0.000436355	0.000256482	0.000172016	-7.40E-05	6.88E-05	-0.000258249	0.00024636	0.000297574	0.000231448	-0.000101115	3.86E-05	-8.97E-05	-0.000122716	0.00023723	8.71E-05	0.000264734	-0.000122415	-5.38E-05	-5.35E-05	-8.49E-05	-3.65E-06	-6.64E-06	1.53E-05	0.000172703	5.86E-05	-5.34E-05	-5.01E-05	-1.86E-05	-1.28E-05	-7.76E-05	-4.72E-07	-5.69E-05	3.20E-05	-1.89E-05	3.47E-05	9.69E-05	-3.46E-05	1.86E-05	-1.02E-06
z10737_1	"Storioni,_Lorenzo"	cello	cello	1767-1801*	1784	NA	Cremona	Graudan	-0.006546759	0.018456567	0.007786592	-0.00311418	-0.001600359	0.004172861	0.005403556	-0.005065085	-0.00252727	-0.000120351	0.001958252	0.001548538	0.001954197	0.000216832	-0.001163007	-0.0009731	0.001198516	3.85E-05	0.001799583	0.000422603	-0.000492572	-0.001012165	0.0008227	-0.000501116	-0.000989168	0.000859675	-0.000277532	-0.000488387	0.000277223	-0.00076326	0.000768465	2.24E-06	-2.74E-05	0.000322896	0.000745429	0.000457024	0.000664117	-9.63E-05	0.000249858	-0.000191893	6.29E-05	-0.000223924	-0.000140844	-0.000154637	-0.000109393	-0.000188815	-0.000266836	-7.45E-05	-0.000341346	-0.000107611	-0.000209014	-0.000213605	6.04E-06	-0.000353066	0.000109994	5.27E-05	4.66E-05	-4.46E-05	2.56E-05	0.000310154	-5.36E-05	5.47E-05	9.57E-05	-4.12E-05	-6.74E-05	-0.000100677	-8.53E-05	4.68E-05	-4.26E-05	5.51E-05	-3.21E-05	-8.39E-06	1.53E-05	6.60E-05	3.55E-05	3.21E-05	-4.21E-05	-2.15E-05	-3.52E-05	1.04E-05	-3.26E-06	6.63E-05	1.40E-05	3.17E-05	-1.85E-05
z10758_1	"Stradivari,_Francesco_&_Omobono"	cello	cello	1735c	1735	1735	Cremona	NA	-0.010567633	0.01281416	-0.000215376	0.002486343	0.001965969	-0.00120032	0.004738226	-0.00368569	0.000619003	0.004002337	0.000833915	-9.67E-06	-0.000161779	-0.001927364	-0.001229898	0.000909819	-0.00076911	-0.000372939	0.000418459	-0.000521028	0.000694505	0.000291852	0.000889712	0.000588795	-0.000682722	0.000682206	0.000211	-0.000501129	0.000385579	-5.96E-05	-0.000477249	0.000404553	-0.000600998	-0.000631361	-0.000555839	-0.000366895	-0.000579757	-0.000180296	0.000511735	0.000520642	0.000797745	0.000124111	-0.000188842	-5.43E-05	0.000355504	-0.000127423	-2.95E-05	-0.000593503	0.000145084	-8.55E-05	-4.83E-05	-0.000244063	0.000122633	0.000204083	-2.89E-05	-5.02E-05	0.000127339	2.82E-05	9.66E-05	-1.92E-05	0.000205284	3.69E-07	-0.000153009	3.77E-06	-4.57E-05	6.39E-05	-2.63E-05	-6.10E-05	9.51E-05	-5.80E-05	8.59E-05	-1.36E-05	3.09E-05	-7.95E-06	1.89E-05	-7.25E-05	-3.47E-05	-8.27E-05	-1.46E-05	2.84E-05	2.65E-05	1.73E-05	5.96E-05	1.70E-05	1.06E-05
z10786_1	"Bernardel_('P��re'),_Auguste_Sebastien_Philippe"	cello	cello	1833	1833	1833	Paris	NA	0.027478028	0.010509988	0.002023579	0.002637946	0.002045168	0.001535264	0.003415411	0.001342078	-0.004423119	-0.001236811	0.001392319	0.000849006	-0.002734203	-0.001450911	9.46E-06	0.001062786	0.000180599	-0.000359004	-0.000444226	0.000755492	-0.000799988	-0.000499179	3.23E-05	0.000971589	0.000737601	0.001192333	-0.000648401	-0.000231908	0.000113036	-0.000740444	-0.000774655	-0.000451034	-0.000624757	-0.000197335	-0.001371708	5.53E-06	-0.000292448	-0.0005208	-0.000167055	-0.000286795	-0.000170037	1.63E-05	-0.000184392	-7.20E-05	-0.000658117	-7.51E-05	0.00035786	-0.000230019	-0.000109907	0.000147417	-0.00016939	-0.000215741	0.000162538	5.64E-05	-0.000410369	-0.000286619	2.03E-05	6.25E-05	0.00014848	2.56E-05	5.47E-05	-0.000154031	7.99E-05	0.000139715	-0.000196776	-0.000144114	-8.89E-06	-9.30E-05	2.06E-05	6.07E-05	5.36E-05	-9.57E-05	-6.42E-05	5.00E-05	1.00E-05	-1.41E-05	7.37E-06	-1.10E-05	3.78E-05	-3.52E-05	-2.34E-05	-3.60E-05	6.16E-05	-9.95E-07	2.75E-05
z10805_1	"Tecchler,_David"	cello	cello	1707	1707	1707	Rome	NA	0.002675311	0.013496048	-0.003006644	0.002795075	0.00596231	0.00379986	0.000741708	0.001396638	-0.003381805	0.000491183	0.002609877	0.000510715	-0.001297597	-0.001321743	0.000816837	0.000717552	-0.002196512	-0.000557201	-0.000157616	-0.000468811	0.000144843	-0.000213109	0.000504752	0.000548989	0.000406252	0.000936881	0.00032933	-0.000187811	-0.000353841	0.000175249	0.000185636	-0.001003814	-0.000454772	0.000160541	-0.000735778	0.000274087	-0.000266358	-0.000490274	0.000162121	-0.000133325	0.000501322	0.000297098	0.000160768	0.000170933	-0.000188428	0.000282922	0.000136627	-0.000272524	-0.000288388	-0.000407483	0.000244876	-0.00025872	0.000323963	5.13E-05	-0.00026247	-7.15E-06	-0.000217043	-2.66E-05	0.000218396	0.00016549	4.13E-05	0.000438051	-5.28E-05	-0.000161109	0.000110434	0.000118235	0.000192229	-9.28E-05	-2.50E-05	0.000162862	0.000291101	-0.000109777	-0.000251394	-7.05E-05	2.62E-05	2.24E-05	-5.92E-06	-1.22E-05	6.22E-05	-3.47E-05	1.01E-05	2.12E-05	2.83E-05	2.88E-05	-3.15E-05
z10814_1	"Vuillaume,_Jean_Baptiste"	cello	cello	1865	1865	1865	Paris	Cheremetoff	-0.017564062	0.023826788	-0.002013793	-0.003242171	0.001950855	-0.000464432	-0.000787564	-0.002669445	0.000619759	-0.001343737	0.002453252	-0.000463919	0.000820671	0.000735898	0.001270212	-0.000349022	-0.001112005	0.000507049	-0.001241688	0.000655789	0.000509066	-0.000250332	0.000192308	-0.00140204	2.90E-06	8.65E-05	-0.000486604	0.000335619	-0.000210322	0.000280297	-0.000557206	-0.000189258	0.000581361	0.000326295	8.16E-07	0.000495693	0.000167306	-0.000258102	4.55E-05	-0.00026912	-4.03E-05	9.81E-05	-0.000220779	-0.000142156	7.54E-06	6.06E-05	-0.000156769	0.000135181	1.48E-05	-9.21E-05	5.87E-05	-0.000135904	-0.000209288	-9.47E-07	3.44E-05	-3.07E-05	0.000181692	-6.59E-05	-3.10E-05	-7.55E-05	8.05E-05	0.000113576	-0.000218252	6.50E-05	3.31E-05	6.57E-06	-6.78E-05	3.71E-05	-3.43E-05	3.67E-05	-5.83E-05	1.96E-05	4.57E-05	9.85E-07	-5.41E-05	-8.02E-08	1.64E-05	1.63E-05	-2.00E-05	4.80E-06	-2.44E-06	2.66E-05	-1.46E-05	-3.25E-05	-1.46E-05
z10818_1	"Vuillaume,_Jean_Baptiste"	cello	cello	1865	1865	1865	Paris	Chimay	0.005342198	0.021157795	-0.001120011	0.000797171	0.001390228	0.000901142	0.000459609	0.001604956	-0.000374534	0.002170794	0.002552573	0.001566043	-0.000600851	0.001330695	-0.00052941	0.000618622	-0.000837469	0.000211512	-0.000493399	-0.000345149	0.001116027	1.82E-05	0.000509311	-0.000348942	7.56E-05	0.000285264	-0.000599386	-0.000377056	-0.000204615	0.00015547	-0.000135477	0.00013627	0.0003603	0.00010977	-0.00026805	-2.75E-05	-0.000302952	-0.000417991	0.00022821	0.000315569	0.000479267	-6.87E-05	-0.000304371	7.60E-05	-7.14E-05	-0.000518669	-0.000323485	-0.000342123	-0.000220806	0.000224412	-0.000119523	-0.000266414	-0.000184076	-0.000306473	-3.66E-05	7.71E-05	0.000119287	3.26E-05	2.87E-05	-2.64E-05	4.77E-05	9.30E-05	-0.000208811	-1.98E-05	-3.36E-05	7.26E-05	4.50E-06	-6.68E-05	-7.29E-05	-2.96E-05	-7.06E-06	2.23E-05	-5.77E-05	-5.74E-06	-8.24E-06	8.00E-05	3.03E-05	7.57E-06	-6.81E-06	3.77E-06	1.12E-05	1.66E-05	-2.75E-05	-4.76E-06	-2.25E-06
z10820_1	"Vuillaume,_Jean_Baptiste"	cello	cello	1830	1830	1830	Paris	NA	-0.000458793	0.023583023	-0.001772119	0.000629373	-0.00150681	-0.001374707	0.003407973	0.00138747	-0.004703852	0.003472202	-0.000242072	-0.000739882	0.002866038	-0.000266064	0.000129078	0.001360974	0.000156827	0.003012865	0.000495786	-0.000820091	-0.000162293	0.001189341	0.000291872	-0.001091782	0.000451886	0.000220425	0.000325996	-0.00042627	0.000283436	-0.001013763	-0.000616175	0.000912106	0.000597663	0.000201642	-0.000778725	-6.05E-05	-0.000858089	-0.000261815	0.000877753	0.000337284	-0.000238059	0.000895421	0.000732623	0.000213047	0.000314745	8.46E-05	-0.000179448	7.33E-05	-0.00034157	0.000504576	8.61E-05	-0.000197803	0.000123551	-0.00016753	0.000741175	0.00021879	-0.000187592	-0.000166019	0.000113487	3.22E-05	-4.24E-05	-0.00026116	-7.86E-05	6.29E-05	6.24E-05	7.03E-05	2.64E-05	4.56E-05	-2.22E-05	0.000170724	8.70E-05	-7.76E-05	-6.56E-05	-1.34E-05	-8.99E-05	0.000122367	-1.11E-06	-5.67E-05	1.63E-05	1.84E-05	6.25E-05	6.35E-05	-5.01E-05	9.84E-05	-4.92E-05
z10832_1	"Vuillaume,_Jean_Baptiste"	cello	cello	1828	1828	1828	Paris	Corbin	0.012145945	0.017742139	-0.000487243	-0.001418839	0.004541743	-0.000302047	0.003942649	0.004057018	-0.001155972	0.001611107	2.97E-05	0.001051271	0.000700963	-0.001535321	0.000387926	0.001031857	-0.000559651	0.000330372	-0.000556791	0.000125946	0.000743523	-0.000473553	0.000130126	-0.000488116	-0.000177325	0.000249642	-0.000738017	-5.64E-05	-0.00068741	-0.000571088	-0.000357796	-0.000498083	0.000511455	0.000383305	0.000120077	0.000259333	-3.11E-05	-0.000527849	0.000388361	0.000264704	-0.000286993	0.000409609	-0.000658597	-0.000377821	0.000224496	-0.00023602	2.69E-05	-0.000237859	-6.39E-05	0.000143538	6.76E-05	-2.19E-05	-2.75E-05	-0.000203432	-3.34E-05	8.37E-05	-4.35E-06	4.62E-05	3.47E-05	0.000125279	0.000146233	9.39E-05	-5.92E-05	-4.01E-05	1.88E-05	3.85E-05	4.57E-05	-8.51E-05	-1.70E-05	-6.89E-05	9.49E-05	1.52E-05	-3.81E-05	-6.64E-05	1.10E-05	1.97E-05	1.36E-05	2.34E-05	2.84E-05	1.77E-05	8.30E-07	3.70E-06	-2.69E-05	-1.95E-05	1.03E-05
z10969_1	"Schweitzer,_Johann_Baptist"	cello	cello	1832	1832	1832	Budapest	NA	-0.017593022	-0.002677578	0.002465703	0.003647187	-0.003500518	0.003791129	0.002127441	0.003155309	-0.001881109	-0.004739409	0.00155643	0.000538573	0.002312128	-0.002039352	-0.000953745	0.001951647	-0.001379344	-0.000180957	-0.000568395	0.000259266	0.000920851	-0.000410697	-0.000156976	0.001450741	-6.19E-05	-0.000943017	0.000250279	0.00042246	0.000767447	-6.24E-05	-0.000376627	-0.000301847	0.000277185	9.39E-05	1.50E-05	-0.000334066	-0.000614898	-0.000107158	-0.000442484	3.89E-05	6.62E-05	0.000200468	-0.000396946	-6.36E-05	1.55E-05	-4.72E-05	0.000343441	-0.00014348	-0.00012727	-0.000236922	-0.00013871	-0.000156621	-8.39E-05	0.0001134	-0.000134006	-0.000153782	4.34E-05	4.55E-05	-1.79E-05	6.94E-05	9.74E-05	-0.000116498	0.000150053	9.67E-05	2.55E-05	-4.38E-05	2.25E-05	4.15E-05	0.000112298	2.28E-05	-5.96E-05	1.45E-05	2.02E-05	1.17E-05	-8.05E-05	4.66E-06	4.26E-05	-3.04E-05	1.61E-05	-1.03E-05	5.95E-08	2.74E-05	1.27E-05	1.04E-07	-6.03E-06
z10996_1	"Chanot_I,_Georges"	cello	cello	1833	1833	1833	Paris	NA	0.002462089	0.020764535	-0.00676535	-0.001530305	-0.002361125	0.002784961	-0.000493858	-0.001322872	-0.002399839	0.001351101	0.000415437	0.001655796	0.001588068	-0.000947016	-0.001963813	0.002076777	-0.000531525	0.000980958	-0.001082212	4.46E-05	-0.000934812	-0.000444012	-0.000523068	0.000344032	0.000445084	-0.000888927	-8.83E-06	-0.000151427	0.000488503	0.001350567	-0.000403551	-6.69E-05	-0.000383812	0.000148588	-0.000434002	7.13E-05	0.000754183	-8.90E-05	-0.000109927	4.52E-05	0.000236533	-9.89E-05	0.000514124	0.000109209	-0.000147725	0.000383832	0.000330587	-5.01E-05	-0.000416799	-0.00073285	-2.75E-05	-0.000261895	-0.000110383	0.00032058	-0.000528905	-9.62E-05	0.000342738	-0.000288551	0.000149631	-0.000497001	-0.000205166	0.000158705	-0.000187617	0.000168822	8.09E-05	-0.000129853	0.000164034	-8.33E-05	2.39E-05	-7.52E-05	6.68E-05	-1.95E-05	-3.42E-06	1.34E-05	-2.69E-05	8.90E-05	5.48E-05	5.39E-05	-1.48E-05	-5.55E-05	8.91E-05	9.11E-05	-7.44E-05	2.34E-06	1.52E-06
z11011_1	"Chanot_I,_Georges"	cello	cello	1843	1843	1843	Paris	NA	-0.003631053	0.004258428	-0.003340131	0.00103555	0.005640059	0.002535933	5.53E-05	-0.001306475	0.002540409	0.000965189	0.002003798	-0.001341212	-0.000853973	-0.001811538	-0.000116109	-0.000772986	-0.000825242	0.000464295	-0.000295961	-0.000911519	-0.001582492	1.91E-05	-0.000487076	0.000663647	4.48E-05	-0.001036296	-0.000512585	-0.000340122	-7.12E-05	0.000315265	-0.000338566	0.000121097	-0.000471792	-0.000213531	0.000318799	0.000206801	0.000248307	-0.000257463	0.000348599	-3.19E-06	-0.000247884	-0.000296574	-0.000904823	0.000308129	1.05E-05	-5.50E-06	-0.000275119	0.000162147	-0.000268588	7.35E-05	-7.51E-05	0.000215298	-1.78E-05	6.80E-05	4.13E-05	0.000137467	-0.000123239	-5.90E-05	-8.87E-06	-4.93E-06	0.000104954	3.55E-05	-2.67E-05	-0.0001498	-0.000123687	7.62E-05	2.97E-05	-4.79E-05	-9.34E-05	2.26E-05	6.75E-05	-8.31E-05	-4.65E-05	-3.15E-05	-3.16E-06	-3.18E-05	-1.30E-05	-8.43E-06	1.66E-05	4.53E-05	-3.50E-05	-2.89E-05	6.96E-06	2.12E-06	-1.06E-06
z11015_1	"Chanot_I,_Georges"	cello	cello	1856	1856	1856	Paris	NA	0.00280592	0.01383964	-0.001674163	-0.001898281	0.000921783	-0.000161512	0.001588719	0.000140672	-0.000404321	0.002261639	-0.000420259	0.000704638	-0.000730025	0.000693724	-0.000322704	0.001227411	-0.001222921	-3.22E-05	-0.00081893	0.000365559	9.22E-05	-0.000168409	0.000153022	-5.30E-05	-0.000144339	-0.000235742	-0.000535141	0.000221396	-0.000222377	-0.000101632	-0.000516838	-0.000460521	0.000225522	-9.93E-05	0.000114337	-0.00042753	-6.78E-05	-0.000586962	0.000237971	0.000658308	0.000188581	3.59E-05	6.37E-05	6.65E-05	0.000172334	-3.84E-05	-0.000155998	3.16E-05	-7.37E-05	-0.000332319	1.60E-05	-0.000134288	0.000184983	0.000124679	8.45E-05	4.34E-05	0.000107192	-6.97E-05	-1.28E-05	-5.77E-05	0.000176891	0.000220012	-0.000111309	9.65E-06	1.69E-05	6.96E-05	-3.50E-05	-3.02E-05	1.37E-06	-2.67E-05	5.05E-05	5.34E-05	-5.95E-06	-2.43E-05	-1.38E-05	2.18E-05	3.17E-06	1.29E-05	-1.86E-06	-1.23E-05	1.79E-05	1.01E-05	-2.02E-05	-1.26E-05	1.93E-05
z11027_1	"Vuillaume,_Jean_Baptiste"	cello	cello	1844	1844	1844	Paris	NA	-0.00803815	0.013934024	0.001895323	-0.001292037	-0.003101681	0.006551295	0.001598617	0.000274009	-0.001182306	0.003076616	0.001165056	0.001448955	-0.000273926	0.000663594	-0.001836438	0.00124775	-0.000112422	8.20E-06	-4.23E-06	-0.001226612	-0.000395831	0.000868337	-6.89E-05	-0.001082981	-0.000263225	-0.000349263	-0.001054022	0.000603804	0.000320063	0.000333676	4.66E-05	-0.00057464	-0.00078174	-5.66E-05	0.001178265	0.000655215	0.0007756	-0.000324108	0.000280471	-0.000165459	0.000143176	-0.000259206	0.000450141	8.42E-05	-0.000425676	0.000155441	0.000440731	-0.000190977	0.00015517	-0.000389466	-3.63E-05	0.000170844	0.000474469	-1.08E-05	0.000254054	-7.10E-05	0.000140653	-1.15E-07	6.16E-05	0.000211685	0.000304348	-9.92E-05	-7.92E-05	0.000158249	-8.21E-05	-0.00015725	-7.86E-05	7.18E-05	-5.57E-05	6.04E-05	-7.17E-06	-9.26E-05	3.50E-06	-1.21E-05	-1.22E-05	-5.29E-05	4.99E-06	-5.64E-05	-9.26E-06	3.85E-05	-1.19E-05	-2.51E-05	1.03E-05	-5.02E-05	-6.25E-06
z11067_1	"Calcagni,_Bernardo"	cello	cello	1730c	1730	1730	Genoa	NA	-0.010086902	0.01216335	0.004223	0.001263194	-0.000145051	0.003271533	0.003113409	0.00117598	0.003202655	-0.001712537	0.001145946	0.000603178	0.001886528	-0.00374245	-0.001073614	-0.001106251	-0.000384546	-0.000458146	-0.000575385	-0.000264595	-0.000229959	-0.000933916	0.000417186	-0.000122257	-0.001238215	0.000559938	-0.001041599	0.001311317	0.000103535	0.000229369	-0.000178764	7.68E-05	-0.000483131	0.000428915	0.000141491	-0.00021618	-0.000136522	-0.000143893	-0.000111037	-5.75E-05	6.02E-05	1.13E-05	-0.000239146	0.000121844	-0.00012342	0.000406407	-3.19E-05	-9.96E-06	0.000153765	0.00024595	-0.000282272	0.000157425	0.000332839	-0.000167075	-0.000126818	4.35E-05	0.000130845	0.000185501	-9.00E-05	0.000153491	-7.42E-05	6.01E-05	6.60E-05	0.000112494	5.70E-05	9.31E-05	2.97E-05	5.03E-06	-6.58E-06	1.64E-07	0.000172847	-8.79E-05	-0.000106722	-1.57E-07	-6.92E-05	-6.33E-05	-1.03E-05	-1.90E-06	-4.54E-06	-1.07E-05	-4.98E-05	-4.64E-05	2.37E-05	5.71E-05	1.38E-05
z11075_1	"Tecchler,_David"	cello	cello	1720c	1720	1720	Rome	Bedetti	-0.01466581	0.022570876	-0.003085767	0.005785088	-0.010102533	-4.37E-05	-0.003562856	0.002631754	0.000575181	0.004873578	-0.001464738	-0.004973961	0.00225428	-0.001447837	0.001351979	-0.001540799	0.000586517	-0.000668555	0.001426439	0.001475318	-0.002099188	-0.001642142	0.000175949	-0.00029012	0.000625411	-0.000281502	0.001019422	0.000308257	-0.000210722	-0.000725351	0.000471907	0.001298599	6.11E-05	0.001523249	0.000426012	0.000695733	-2.33E-05	-0.000183139	0.000336655	-0.000400307	-0.000889594	0.00037116	0.000580787	-0.000184326	0.000301049	0.000864605	-9.55E-05	-0.000253673	0.000265013	-2.20E-05	0.000305315	0.000702862	0.000595957	-0.000446061	-0.00018795	0.000173228	-0.000123267	4.27E-05	0.00018181	-0.000101969	-0.000152622	0.00030728	-9.64E-05	0.000194915	0.000134869	0.000107355	-6.98E-05	0.00012282	-2.31E-05	-6.32E-05	-0.000118645	-1.02E-05	4.84E-05	8.18E-05	2.96E-05	-3.98E-05	1.02E-05	6.96E-05	-2.05E-05	-4.49E-05	4.18E-06	-1.66E-05	6.04E-06	-2.55E-05	3.39E-05
z11076_1	"Tecchler,_David"	cello	cello	1724	1724	1724	Rome	NA	-0.008684874	0.026612365	-3.00E-05	0.000155582	-0.002153169	-0.003783044	0.000514301	-0.000461378	0.003827818	0.000100716	0.000716356	-0.00252533	0.002279031	-3.36E-05	0.004286903	-0.002194994	-0.000857605	0.000840728	0.000936817	0.001231115	-0.000954358	-0.00056572	0.001526364	-4.66E-05	0.000466325	-7.37E-06	0.000575848	-0.000515384	-0.000235094	0.000724761	-0.000350424	0.000239841	-0.000471518	-0.001054711	0.000634111	0.000154243	-0.000165928	0.000554	0.00034335	0.000213627	0.000205279	0.000402074	-0.000144696	-0.000379132	0.000259959	-0.000194014	0.000107875	-3.83E-05	0.00023913	0.000417568	-0.000399711	-0.000581573	0.000253161	4.52E-05	-0.00011374	-9.88E-05	-0.000353633	5.24E-06	0.000129869	-3.81E-05	0.000207686	-2.93E-05	-0.000376749	8.56E-05	5.55E-05	2.92E-05	-0.000164382	7.35E-05	0.000100671	7.50E-05	-0.000108284	-7.67E-05	8.80E-05	-1.79E-05	-6.42E-05	6.30E-06	-5.36E-05	-2.92E-05	1.11E-06	3.98E-05	1.24E-05	-5.86E-05	-2.83E-05	4.91E-05	-5.73E-06
z11084_1	"Testore,_Carlo_Giuseppe"	cello	cello	1700c	1700	1700	Milan	Chittolini	0.011989844	0.012056927	0.007348578	0.007410231	0.002956812	0.000240104	0.002149583	0.001359119	0.000858054	-0.003956473	0.002730326	-0.000211448	-0.001078919	-0.000330946	0.000653886	-0.001047373	-0.001647569	8.43E-05	-0.001107138	-0.000691556	-0.000429142	0.000240709	0.000418095	-0.000908659	0.000663094	-0.001409471	-0.001113559	-0.00074656	-6.71E-05	-0.000877334	-0.000845741	6.94E-05	-0.000144169	-0.000387477	0.000195427	0.000200122	-0.000437711	0.000490445	8.26E-05	9.13E-05	-0.000182919	-2.14E-05	-0.000264125	-0.00017555	6.46E-05	0.0001867	0.000147158	-3.61E-05	0.000194213	2.39E-05	3.14E-05	-0.000107342	0.000182434	5.73E-05	-8.63E-05	0.000122987	2.79E-05	7.38E-05	4.36E-05	5.85E-05	0.000213197	9.08E-06	1.96E-05	-7.40E-05	-0.000128717	-1.04E-05	4.58E-05	-4.44E-05	3.85E-05	-5.79E-05	5.89E-06	-2.17E-05	-2.09E-05	-6.54E-05	7.13E-06	-4.11E-05	2.44E-07	1.15E-05	3.68E-06	5.30E-06	-2.14E-05	-5.52E-05	-4.82E-06	-2.81E-05	1.71E-05
z11089_1	"Schweitzer,_Johann_Baptist"	cello	cello	1852	1852	1852	Pestini	NA	-0.020227274	0.006480423	0.003099771	-0.002803721	-0.001644881	0.000175669	0.003659888	0.000505827	-0.001645538	-0.005265375	0.001919934	-0.000796398	0.001254796	0.000576367	-0.001059994	0.001764861	-0.001659796	-0.000523225	0.000259794	0.000216856	-0.000540995	-0.000408115	-0.000222114	0.000192016	1.07E-05	0.000242227	-0.000172357	0.000262458	-5.99E-05	-5.68E-05	-0.000898564	0.000125295	-0.000342118	0.000553693	-9.95E-05	-5.87E-06	0.000238731	0.000225794	-0.000199592	-0.000408343	0.000206456	0.000323242	4.70E-05	-0.000158454	7.03E-05	-6.41E-05	8.91E-05	-0.00016415	-7.34E-05	-0.000104697	2.00E-05	-0.000310067	-8.96E-05	1.47E-05	5.29E-05	1.33E-05	-4.42E-05	-8.23E-05	-4.57E-05	4.30E-05	-1.49E-05	-7.71E-05	0.000135895	-3.44E-06	-1.11E-05	1.45E-05	4.23E-05	4.54E-05	-5.17E-05	4.73E-05	-4.70E-05	8.98E-06	-2.16E-06	2.26E-05	-2.34E-05	1.24E-05	3.15E-06	-3.74E-06	3.46E-06	-9.57E-06	1.83E-05	2.32E-05	1.27E-05	4.67E-07	-1.07E-08
z11138_1	"Hofmans,_Matthijs"	cello	cello	1700c	1700	1700	Antwerp	NA	-0.024459528	0.015101445	0.00902494	-0.0033521	0.009126763	-0.000181574	0.002660479	0.002335381	-0.001334103	0.002241944	0.002136205	-0.002266891	0.000125331	0.002076888	0.001537083	0.001346431	-0.001000195	0.00151759	0.000785633	-0.000156368	0.001528705	-0.000542631	-0.000885122	0.000476592	3.05E-05	-0.00129467	0.000188594	-0.000288064	-0.000907045	1.44E-05	-0.000847195	-0.000545033	-0.000778429	0.000138604	-2.18E-05	-3.36E-05	0.000132841	-0.000411367	-0.000137217	-3.31E-05	-2.42E-06	0.000492604	0.000275909	-0.000171478	-0.000257655	-0.000228056	-0.000198405	-0.000336428	0.000188466	-7.82E-05	0.000139587	-0.00034248	-0.000156085	-7.87E-05	-3.09E-05	6.75E-05	-4.12E-05	0.000197524	4.45E-05	-5.66E-05	-0.000223269	3.15E-05	-8.45E-05	-1.08E-05	-6.25E-05	9.90E-05	0.000100955	-5.78E-06	-2.54E-05	-2.76E-06	5.23E-05	4.46E-05	5.38E-05	-4.56E-06	-5.06E-05	2.88E-05	1.93E-05	2.11E-05	1.63E-06	-3.41E-05	1.00E-05	5.15E-05	1.30E-05	-1.35E-05	1.33E-05
z11154_1	"Jacobs,_Hendrick"	cello	cello	1700c	1700	1700	Amsterdam	NA	-0.033196974	0.006499313	0.005084107	-0.001012428	0.002157128	0.000327188	-0.004638746	-0.000722123	0.001756345	-0.002516087	0.00302128	-0.000999909	-0.000738517	-0.001095272	-3.48E-05	0.002942569	-0.00217667	0.001692364	0.000273941	0.000418003	0.000657077	-0.000680271	-0.000355621	0.000920385	-3.82E-05	-0.001324762	-0.00075542	0.000194164	0.000186352	0.001574347	-0.000175673	-0.000148365	-0.000142411	-9.27E-05	-0.000328036	-0.00055696	-0.00024392	6.95E-05	-5.62E-05	-0.000699031	8.80E-05	9.36E-05	0.0001407	-0.000399574	7.38E-05	0.000259031	-0.000396863	-0.000308664	0.000202337	0.000539412	-2.68E-05	-0.000488898	0.000384897	-0.000199796	-0.00010488	0.000161876	-5.04E-05	-4.72E-05	-0.000153961	-0.000102899	9.90E-05	0.000112479	9.74E-05	-0.000258353	2.62E-07	1.81E-06	-5.61E-05	-8.62E-05	-5.48E-05	-6.05E-05	4.26E-05	5.83E-05	-6.11E-06	3.06E-05	-1.78E-05	-1.33E-05	-3.97E-05	3.03E-05	-3.33E-05	4.89E-05	5.69E-05	-2.34E-05	3.66E-05	-5.51E-06	3.37E-05
z11162_1	"Rombouts,_Pieter"	cello	cello	1702	1702	1702	Amsterdam	NA	-0.024456606	0.019440182	0.004595438	0.00076397	-0.010711755	-0.002024922	-0.002180077	9.78E-05	-0.003660963	-0.002896852	0.004340032	-0.00285105	0.00095555	0.001202376	-3.82E-05	0.003425994	0.001054349	0.000312939	0.001174824	0.000192863	-0.001096709	0.000555384	-0.000147008	-0.000865005	-0.000171077	-0.000235456	-0.001363276	0.000147711	0.000863939	-0.001566782	-0.000759698	0.000268885	-5.62E-05	0.000343292	3.55E-05	-0.000109075	-0.000422288	0.000566508	3.03E-05	-0.000221819	-0.00023562	0.000451972	0.00020558	-0.000291149	-0.000486263	-0.000184328	-0.000518116	-0.000332078	0.000164853	0.000220011	0.000382177	0.000138531	0.000628633	-0.000305655	0.000135734	4.49E-05	-0.000325428	7.14E-05	-0.000146892	0.000112207	-6.88E-05	-0.000228442	8.81E-05	-0.00010513	0.000100337	3.20E-05	0.000139743	0.000115551	0.000124905	8.71E-05	-6.34E-05	-3.42E-05	3.70E-05	0.000110356	-2.00E-05	2.51E-05	-1.23E-05	-3.09E-06	-3.02E-05	-1.83E-05	4.03E-05	8.21E-05	7.84E-06	1.13E-05	2.62E-05
z11169_1	"Jacobs,_Hendrick"	cello	cello	1700c	1700	1700	Amsterdam	NA	-0.010845819	0.007432562	0.011054652	-0.001172083	-0.010681052	0.006234622	0.0063275	-0.006950726	0.00109169	0.000357683	0.000925493	0.000966366	0.00336367	0.000420765	-0.001342604	-0.000790799	-0.000452515	-0.000341348	0.001309973	0.000785429	0.002126086	-0.000259601	0.000458969	0.001571847	-0.00094766	0.000293325	-0.000614309	0.000355429	-0.000717285	0.000609114	0.000384202	0.000492504	-2.95E-05	-0.000579227	-5.77E-05	-0.000198574	0.000152544	-6.62E-05	-6.32E-05	-0.000156207	0.000546811	0.000119204	-0.000340998	9.84E-05	6.57E-05	0.000244772	0.000714709	-0.000209832	0.000149403	-0.000133243	-0.00061409	-0.000384405	0.000130814	-6.59E-05	4.24E-05	-0.000404879	-0.000198556	0.000190394	4.76E-05	0.000161588	0.000297897	0.000135411	6.40E-05	0.000337966	6.01E-05	-0.000126456	7.14E-05	9.60E-05	-9.10E-05	0.000127333	-3.89E-05	4.08E-05	-5.72E-05	-4.93E-05	-0.000104191	-2.38E-05	6.02E-05	-5.06E-05	1.77E-05	3.51E-05	1.27E-05	1.40E-05	-1.55E-05	-1.59E-05	-1.35E-06
z11170_1	"Jacobs,_Hendrick"	cello	cello	1690	1690	1690	Amsterdam	NA	-0.006867896	0.011635244	0.004204637	0.005701781	-0.006265449	-0.000303139	-0.004892855	-0.000212164	0.000309515	-0.0048054	0.001724342	-0.000747714	-0.001156851	0.000798563	-0.000354405	0.004147058	-0.001743848	-5.16E-05	0.000261945	-0.001061615	-0.000247546	-0.000388543	-2.89E-05	-0.000303402	6.56E-05	-0.000223466	-0.000521015	-0.000238829	0.000663799	-0.000988145	1.96E-05	-0.000203405	-0.000592064	1.59E-05	2.98E-05	0.000161288	-0.001305188	0.00010121	3.39E-07	-0.000662818	0.000538629	-0.000166649	0.000208611	-0.000281783	-7.99E-06	-0.000433964	0.000405375	-0.000173197	0.000271967	-4.86E-05	-0.000151753	-0.000123356	0.000142083	-0.000112341	-8.08E-05	2.41E-05	8.63E-05	-0.000162205	-0.000185901	-9.91E-05	7.06E-05	-7.79E-06	-3.58E-05	-0.000182467	7.95E-07	0.000118371	6.87E-05	7.69E-06	0.000139385	1.03E-05	3.08E-05	-1.55E-05	-2.83E-05	4.81E-05	9.87E-06	-8.82E-06	-3.60E-05	3.57E-05	-4.89E-05	1.21E-05	6.15E-05	3.57E-05	-1.40E-05	-1.28E-05	-4.57E-05
z11184_1	"Tononi,_Carlo"	cello	cello	1727	1727	1727	Venice	Kessler	0.008019421	0.007807879	0.006904226	-0.002984636	0.006612749	0.000974524	-0.000318604	0.002513473	0.003466434	0.001616631	-0.000533884	0.000740905	0.00138981	0.000302582	0.001307389	-0.001025158	-0.002307158	-0.000322003	0.000582433	-0.000262836	-0.001130575	-0.000491684	0.00144947	-0.000119577	-0.001245788	-0.001266158	0.000494846	0.000709987	0.000781826	8.71E-05	0.000332329	-0.000363258	-0.000263604	-4.39E-06	-0.000428733	-8.86E-05	-0.00076529	0.000331904	0.000325429	0.000400972	3.94E-05	0.000198575	2.57E-05	0.000155264	0.000130442	0.000182679	-0.000264799	-9.42E-05	-0.000319503	-6.84E-05	-0.000193639	0.000173533	-0.000109181	-0.00011669	0.000243667	8.77E-05	-0.000102083	-0.000160915	-0.000120857	0.000122137	3.80E-05	1.87E-05	-0.000112203	-8.28E-05	-2.76E-05	1.43E-05	2.34E-05	5.97E-05	3.69E-05	-3.75E-05	-2.29E-05	3.83E-05	-2.50E-06	1.63E-05	-8.36E-06	-3.19E-05	-6.19E-06	-1.56E-05	-6.08E-07	1.17E-05	-2.81E-05	4.58E-05	7.00E-06	3.49E-05	-4.75E-06
z11193_1	"Jacobs,_Hendrick"	cello	cello	1690c	1690	1690	Amsterdam	NA	0.001368685	0.009172117	-0.004798926	0.01464934	0.001250436	0.002612351	0.007644957	0.000541243	-0.001696039	-0.000405054	0.001536203	-0.00294482	0.001801899	-0.005353256	-0.005806687	-0.00271689	-0.00145312	-0.000941362	0.000734123	-0.00107995	-0.000379125	0.000683044	0.001075298	-0.000556743	-0.000215287	-0.00111934	-0.000690162	-0.000422667	0.000729075	-0.001415125	-0.000470456	0.000627219	-0.000319274	-0.000491575	0.000108817	-0.000365827	-0.000585109	0.000252311	-0.000247691	0.00045641	9.04E-05	-0.000322381	-0.000330464	-0.000345183	-7.15E-05	-0.000232056	3.34E-05	-0.000320779	0.000278779	9.73E-05	-0.000180707	-0.000181268	0.000146092	0.000240542	-3.45E-05	0.000263278	-0.000176931	-3.51E-05	0.000100034	0.000119535	-0.000183913	0.000142916	6.90E-05	-0.000252197	-8.60E-05	-9.28E-06	-2.55E-05	-0.000102893	-6.56E-05	-3.81E-05	4.66E-05	3.46E-06	-3.34E-05	-3.80E-05	-4.48E-05	5.51E-06	-1.42E-05	-5.03E-05	1.82E-05	2.81E-05	1.10E-05	-2.02E-05	9.53E-06	-2.21E-05	-4.17E-06
z11217_1	"Cuypers,_Johannes_Theodorus"	cello	cello	1760	1760	1760	TheHague	NA	0.002203069	0.008366401	0.011438308	-0.001413554	0.00520321	0.008384229	0.00233628	-0.001449526	-0.00206979	0.002029219	0.002597655	0.005178147	0.000792791	0.001590065	-0.000967644	-0.001380351	0.000803568	-0.003103078	-0.000625348	-0.000545494	-3.59E-05	0.001459101	0.001558658	0.002881315	0.001185379	0.000303458	-0.001802842	0.001007793	0.001648866	-0.000402099	-0.000570193	0.00058176	-0.000394884	0.001448048	-3.89E-05	-0.000689239	0.000585275	0.000471329	0.000256484	9.04E-05	0.000476445	-0.001486753	-0.001057729	-0.000457879	0.00045822	-0.000336083	-0.000103709	0.000322704	0.000887789	-0.000310363	0.000697783	-0.000337174	-0.000748675	-0.000288648	0.000981914	-0.000339668	-7.04E-05	0.000450871	-0.000128576	0.000510072	0.000210925	0.000218701	0.000153186	1.70E-05	-0.000192944	0.000296239	0.000216967	-0.000313725	-0.00037273	-7.53E-06	-2.89E-05	1.95E-05	0.000571163	0.000194838	1.46E-05	0.000205147	6.72E-05	0.000129466	-0.000108996	7.72E-05	2.87E-05	7.52E-05	0.000131166	8.25E-05	-0.000332502
z11234_1	"Cuypers,_Johannes_Theodorus"	cello	cello	1766	1766	1766	TheHague	NA	0.006097066	-0.001532102	0.013629372	-0.006188	0.005054074	0.004581651	0.005256946	-0.003281639	0.000847109	-0.000796369	-6.11E-05	0.004989883	0.002921987	-0.002862943	-0.002270738	-0.000909573	-0.002271881	0.000157523	-0.000609886	0.000524311	-0.000158872	-8.81E-05	-0.000454063	0.000404037	0.00018711	8.75E-05	0.000976043	0.00041618	0.000197465	-0.000281651	0.000389695	9.87E-05	0.000421056	-6.57E-05	0.000779385	-6.66E-05	0.000418283	0.000466212	6.18E-05	-0.00044526	0.000325198	0.00032713	-0.000180705	-0.000598437	0.000511438	-0.000275059	0.000191381	0.000371629	0.000347357	0.000339467	7.85E-05	0.000136029	0.000121245	2.68E-05	0.000417525	2.30E-05	-0.000150881	-0.000122888	0.000100992	-3.00E-05	-0.000170448	-0.000205004	0.00019842	-2.49E-05	-0.000106436	0.000151375	1.64E-05	6.81E-05	9.36E-05	3.64E-05	0.000185982	-3.55E-05	-5.98E-05	-6.49E-05	3.83E-05	-6.91E-06	-3.48E-05	1.66E-05	3.91E-05	-2.91E-06	6.37E-06	-5.13E-05	5.54E-05	3.60E-05	-2.02E-05
z11276_1	"Vuillaume,_Jean_Baptiste"	cello	cello	1860c	1860	1860	Paris	NA	-0.001581161	0.014402326	5.00E-05	-0.004446553	0.00281105	0.000526068	0.002705118	0.000580358	0.000598444	0.001248525	0.000950798	0.001839263	-0.001275329	-0.000330282	0.000436891	0.000953191	-0.000477826	-0.000355363	-0.000353152	-0.000690291	-0.000128475	0.000102271	-0.000916844	-0.000770774	0.000198502	0.000677882	6.42E-05	0.000441109	-0.000125179	-2.90E-05	-0.000503615	-0.000478298	4.31E-05	0.000660169	0.000316603	0.00014334	0.00021735	-5.14E-05	-8.26E-05	-0.00012353	-0.000209605	0.000193976	-2.22E-05	-0.000127003	8.37E-05	-7.10E-05	0.000163182	-2.28E-05	0.000453104	-0.000136675	-6.38E-05	-5.13E-05	-5.30E-05	-9.53E-05	9.45E-05	-0.000187905	3.68E-05	-0.000175848	0.000158674	-4.19E-06	9.53E-05	-1.82E-05	-0.000113927	8.22E-05	1.95E-06	2.88E-05	-7.68E-05	2.31E-05	-7.61E-05	-1.74E-05	5.10E-05	-2.79E-05	-7.09E-06	-5.99E-05	2.59E-05	6.53E-06	-1.65E-05	-1.74E-05	1.87E-05	-1.30E-05	-1.15E-05	-2.32E-05	1.96E-06	-7.01E-06	1.23E-05
z11300_1	"Bernardel_('P��re'),_Auguste_Sebastien_Philippe"	cello	cello	1849	1849	1849	Paris	NA	-0.000824764	0.017434157	-0.001707671	-0.00423431	-0.00234869	0.005404119	0.005544887	0.000919592	-0.006050274	0.002043136	-0.000675843	0.000761135	0.003402038	0.001945362	0.000837832	0.000703129	0.002182351	9.71E-05	0.001489424	0.000949027	0.000748101	-0.000321478	9.00E-05	-0.000911932	-0.001291992	-2.95E-05	-0.001496343	9.09E-05	0.000229703	0.000743781	0.001184023	-0.000145971	0.000396839	1.50E-05	-1.86E-05	-0.000604919	0.000623933	-0.000282495	0.000209342	-0.000356037	0.000599776	-0.000304084	0.000588675	-0.000382438	-2.52E-05	7.38E-05	5.04E-05	9.23E-05	0.000171184	1.38E-05	-0.000362838	0.000205748	0.000340705	-0.000231241	9.92E-05	-2.22E-05	0.000226337	0.000182092	9.75E-05	0.000181612	-9.83E-05	7.29E-05	0.000103431	0.000133153	-4.72E-05	-6.43E-05	-4.17E-05	3.90E-05	1.84E-05	-4.08E-05	-0.000133008	-1.86E-05	-3.47E-05	-5.18E-05	-1.33E-05	-5.18E-05	9.46E-06	4.82E-05	1.13E-05	-7.00E-05	5.29E-05	-2.40E-05	4.21E-05	3.42E-06	5.01E-06
z11318_1	"Bernardel_('P��re'),_Auguste_Sebastien_Philippe"	cello	cello	1849	1849	1849	Paris	NA	0.014769498	0.016898417	-0.001822961	0.001945266	-0.001218097	6.16E-05	0.003144582	0.001356154	-0.002990779	-0.000392525	0.0005684	-0.000216575	-9.08E-05	0.000169487	0.000197942	0.001909173	-0.000193895	6.08E-05	-0.000870285	-0.000184122	0.000429403	-0.000516362	0.000660499	-0.000234378	0.00039281	-1.50E-05	-0.000532278	-0.0005081	-0.000591426	-0.000356097	0.000217402	0.000261363	-0.000534881	-0.000124011	-0.000271733	-0.000155077	-0.000258709	-0.000306571	-1.40E-05	0.000100939	0.000657034	0.000478464	-2.63E-05	-3.91E-05	-0.000305573	6.60E-05	6.02E-05	-0.000335789	0.000309035	-8.49E-06	3.55E-05	-0.000201503	0.000189441	-6.44E-05	-4.25E-05	-0.000181876	2.56E-05	4.67E-05	7.63E-05	6.90E-06	-7.21E-05	2.12E-05	2.41E-05	9.16E-05	5.55E-05	2.97E-05	-2.64E-06	5.22E-06	5.85E-05	-7.38E-06	1.94E-05	1.97E-05	-3.68E-05	-1.25E-05	3.27E-05	2.20E-05	-7.14E-06	-4.89E-06	4.83E-06	-5.13E-06	1.56E-05	2.24E-05	-1.11E-05	2.11E-05	1.26E-05
z11321_1	"Bernardel_('P��re'),_Auguste_Sebastien_Philippe"	cello	cello	1849	1849	1849	Paris	NA	0.001480794	0.021730274	0.003743806	-0.005454121	0.002467336	0.002267313	0.003124915	0.001063559	-0.001237208	0.000847652	0.002394511	-0.000554635	0.000882895	-0.000782918	0.001121594	0.001301463	0.001435961	0.000697464	-0.00082145	0.000133403	0.000292682	-0.001713607	-0.001043256	0.000863392	-0.000519278	0.000442001	-0.001106162	-5.36E-05	-0.000478102	0.000462962	1.28E-05	-0.000693062	-0.000365737	0.000747591	0.000721844	9.50E-05	-0.000115974	-0.000760897	3.43E-05	0.000332128	-0.000506147	0.000168109	0.000363271	1.93E-05	0.000159969	-2.20E-05	0.000316861	-0.000212972	-0.000229448	0.000490441	-0.000222074	0.000223424	-0.000336956	-0.000403692	-7.17E-05	-0.000107171	0.000313435	3.22E-07	5.35E-05	0.000104722	-6.45E-05	-4.61E-05	-7.48E-05	-1.07E-05	0.000278203	-4.33E-05	0.000177853	2.81E-05	8.69E-05	-5.00E-05	7.86E-05	-8.71E-05	2.10E-05	2.16E-05	-2.55E-06	7.61E-05	2.66E-05	-2.54E-05	-3.70E-05	-4.09E-05	4.89E-05	8.72E-05	-0.000113374	-9.52E-06	8.88E-05
z11323_1	"Bernardel_('P��re'),_Auguste_Sebastien_Philippe"	cello	cello	1850c	1850	1850	Paris	NA	-0.005751289	0.010372577	0.002314515	-0.001455359	-0.000395009	-0.000773053	0.000677157	-0.001747195	0.000836885	-0.000622921	0.000508511	0.000513147	-0.001318038	-8.33E-05	0.00046122	0.001101668	-0.001592877	-0.000831911	-0.000479797	0.000196328	-7.63E-05	-0.000137358	-0.000857032	-0.000702565	0.000662123	0.000318987	-0.000239113	-0.000153892	0.000187078	-0.000140094	-0.000562044	0.000189713	-0.000821357	-0.000372783	-1.68E-05	3.78E-06	0.000176905	0.00027206	0.000377307	0.000174079	9.01E-05	7.29E-05	-0.000383225	0.00026758	-3.11E-05	-0.000388687	-0.00011179	0.000198027	-0.000158362	9.56E-05	-0.000255022	-0.000191907	-5.46E-05	-2.29E-05	3.94E-05	-1.59E-06	2.67E-05	-0.000106726	-4.97E-05	-0.000134557	0.000194033	-3.66E-05	-9.61E-06	8.00E-05	3.48E-05	6.90E-06	-8.79E-06	-4.01E-05	-5.17E-05	1.74E-05	1.10E-05	-1.90E-05	2.14E-05	-3.89E-05	-4.63E-05	1.87E-05	-5.54E-05	-1.04E-05	9.54E-06	3.17E-06	2.21E-05	-4.18E-05	2.42E-07	4.23E-05	2.15E-05
z11327_1	"Bernardel_('P��re'),_Auguste_Sebastien_Philippe"	cello	cello	1820-1866*	1843	NA	Paris	NA	-0.013114611	0.016680668	0.010192331	-0.002201746	-0.00559435	-5.48E-06	0.004905167	-0.002246036	-0.00470479	-0.000810418	0.002924597	-0.000375626	0.002551458	0.000579354	0.000266541	0.001440688	0.000841623	-0.001946679	0.001789384	0.001694526	-0.000152126	0.000224362	0.000155004	-0.000454186	0.00036468	-0.000258975	-0.000188868	0.000248673	0.000173756	0.000445886	-0.000164782	-0.000593662	-0.000440221	-0.000335983	0.000501347	0.000781394	-0.000290866	-0.000534921	0.000267098	0.000221588	-0.000577311	-0.000517061	3.53E-05	-0.00011495	-0.000473579	0.000124062	0.000213469	-0.000377178	-7.66E-05	-0.000112791	-0.000165191	0.000454988	0.000614514	-9.17E-06	-0.000154461	4.33E-05	-0.000134132	0.000257236	3.30E-05	4.11E-05	-8.06E-06	-4.67E-05	0.00036114	-8.55E-05	1.21E-05	4.81E-05	0.000177561	5.86E-05	-2.91E-05	8.67E-05	-0.000126733	6.72E-06	-3.54E-05	6.93E-05	-5.36E-05	6.89E-05	-9.76E-06	-3.56E-05	4.93E-05	-2.85E-05	3.08E-05	2.30E-05	3.68E-06	5.63E-07	-3.32E-06
z11339_1	"Bernardel_('P��re'),_Auguste_Sebastien_Philippe"	cello	cello	1833	1833	1833	Paris	NA	0.011735749	0.014900845	0.00186695	-0.005058949	0.005303051	0.00111901	0.0023228	0.000113389	-0.001633984	0.000687925	-0.000133769	-0.000408733	-0.000421127	0.000442206	0.002706815	0.000147972	-0.001084572	0.001213307	-0.000410447	-0.000104058	0.001759282	-0.000616735	3.18E-05	-0.000345966	1.33E-05	0.000117725	-0.000253366	0.000687617	-0.00047431	0.000891228	-0.000637983	-0.000506609	-0.000291836	-0.000145679	0.000157356	0.000350214	0.000354814	-7.21E-05	-9.40E-05	0.000352239	0.000121246	0.000332533	-0.000338748	0.000587851	8.09E-05	-0.000167064	4.00E-05	3.24E-05	-0.000338367	1.19E-05	-0.000111269	-0.000445753	-0.000185732	-8.24E-06	-9.83E-05	2.62E-05	0.0001026	-1.62E-05	2.20E-05	-4.15E-05	0.000151439	-4.44E-05	-0.000138534	0.000115279	-2.07E-07	7.87E-05	1.85E-08	-1.09E-05	-3.65E-05	-4.41E-05	6.25E-05	4.23E-06	3.45E-05	-3.77E-05	-3.71E-05	5.65E-05	-5.56E-05	-9.18E-06	4.35E-06	-1.41E-05	-3.85E-05	-7.19E-06	-6.10E-06	3.51E-05	6.96E-06
z11341_1	"Dollenz,_Giovanni"	cello	cello	1855	1855	1855	Trieste	NA	-0.002958499	0.004035652	0.006777504	0.007375258	0.004971974	0.008913191	-0.003901779	0.00267305	-0.00054774	-0.001063132	-0.000970858	7.02E-05	-0.000180247	-0.001445261	0.001145746	-0.001214347	-5.72E-07	0.001679727	0.001150594	0.000285435	-0.000217318	-0.000742091	-2.27E-05	0.000184	0.000831552	0.00062611	0.000551236	-0.000323285	-0.000449494	-7.13E-05	-0.00044627	-0.00039076	0.000261059	-0.000515877	0.000413738	-0.000606762	0.000192137	0.000302589	-0.000601091	0.000472058	0.00039882	0.000137651	-6.87E-05	-0.000415926	0.00064889	-0.000588142	0.000201472	-1.76E-05	5.00E-05	0.000116977	0.000360844	5.67E-05	0.000196292	0.00014792	-9.86E-05	-9.70E-05	0.000121297	0.000128651	0.000177399	-5.52E-05	8.49E-05	0.000200005	0.000124511	6.79E-05	8.49E-05	3.45E-05	-1.40E-05	-2.31E-06	5.20E-05	-6.86E-05	6.93E-05	5.60E-05	2.54E-05	-9.37E-05	5.62E-05	-3.29E-05	4.46E-05	9.51E-06	-2.02E-06	-4.75E-05	-6.80E-06	-2.25E-05	3.52E-05	-3.25E-05	2.25E-06
z11342_1	"Dollenz,_Giovanni"	cello	cello	1839	1839	1839	Trieste	NA	-0.00725404	0.009892277	0.001297808	-0.002065316	0.000193614	0.003283795	0.004537568	-0.000544788	0.00016105	-0.000281918	-0.001182854	-0.001988667	0.001446343	-0.000193862	0.000624843	-0.000892161	1.53E-05	0.00045991	-7.44E-06	-0.00067426	0.001317241	-0.00047336	0.000701167	0.000523383	0.000252105	0.000613173	-0.000295573	-0.000787254	0.000616067	0.000711126	-0.000126586	0.000667232	-0.000134949	7.75E-05	-0.000217812	0.000160752	-6.02E-05	0.000236212	-0.00013555	-1.47E-05	0.000332759	-0.000308824	4.02E-05	-0.000102015	0.000487288	-0.000327161	-0.000319116	-4.57E-05	0.000391459	0.000247	-0.000119506	9.27E-05	1.17E-06	-0.000327356	0.000390486	-0.000320736	0.000367498	-0.000241333	2.13E-06	2.42E-05	-0.000118186	7.87E-06	2.71E-06	-1.42E-05	3.97E-06	0.000112612	4.05E-06	8.47E-05	-5.99E-05	5.69E-06	-2.48E-05	-5.39E-06	-3.27E-06	-2.68E-05	-4.00E-05	-2.51E-05	-1.85E-05	2.10E-05	-2.38E-05	-1.79E-05	3.08E-05	-1.68E-05	1.70E-05	-9.10E-06	-2.13E-07
z11346_1	"Gibertini,_Antonio"	cello	cello	1850	1850	1850	Genoa	NA	0.004250208	-0.000598737	0.006302272	0.004135488	0.001446862	0.001762306	-0.002693327	-0.001212983	-0.001520473	0.000125142	0.000598818	0.000558294	-0.000239532	-0.001690056	-8.61E-05	0.001557804	-0.000690622	-0.001149345	-8.39E-05	0.000731269	-0.000138783	-0.000763328	-0.00019771	0.00059517	9.57E-05	-0.002024259	-0.000150333	-4.63E-05	0.000445837	-7.09E-05	0.000240324	0.000604944	-0.000341591	0.000147538	-7.73E-05	-0.00015244	-0.000173611	0.000295623	-4.67E-05	-0.000261948	-8.18E-06	-4.91E-05	-0.000197607	-0.00049084	0.000186522	0.000193785	-8.33E-05	1.65E-05	2.87E-05	9.35E-05	-0.000195925	4.41E-05	0.000330031	7.01E-05	-0.000119392	-0.000265358	-0.000114032	-6.20E-05	2.51E-05	3.69E-05	-5.27E-05	5.48E-05	-7.64E-06	-3.05E-05	-5.52E-05	3.92E-05	-7.11E-06	1.26E-05	0.000109349	1.03E-05	3.93E-05	-5.03E-05	2.91E-05	3.62E-05	3.50E-05	-1.10E-05	-1.92E-05	-7.04E-06	1.05E-05	-9.98E-06	5.96E-06	1.56E-05	-1.32E-06	1.38E-05	9.60E-06
z11403_1	"Vuillaume,_Jean_Baptiste"	cello	cello	1829	1829	1829	Paris	Gregory	0.01375803	0.025962758	-0.000670827	0.005807507	0.010587675	0.001612824	-0.004353418	0.000766678	-0.000263908	0.000697639	0.000822447	9.97E-05	0.00021109	-0.002058843	0.002485353	-0.001224572	-0.000544297	0.001959816	-0.003063939	0.001181905	0.000267948	0.001765608	-0.00046194	0.000137984	1.83E-05	-0.001320541	0.00192631	6.41E-05	0.000683116	0.000354376	-0.000610398	0.000252408	0.000403189	0.000101313	-2.17E-05	0.000351537	0.000673228	-0.000397227	-0.000302097	8.90E-05	2.48E-05	0.000366582	-0.00053148	0.00019495	-0.000810438	8.99E-05	4.76E-05	-0.000257236	0.00022842	-0.000233226	-4.97E-05	-0.000804747	0.000182927	0.000560694	0.000130591	-0.000150486	-0.000191873	-6.75E-05	4.44E-05	9.48E-05	-1.05E-05	-0.000146379	3.25E-05	-8.28E-06	-8.43E-05	-8.68E-05	0.000166001	-0.000128878	-5.22E-05	-1.31E-05	-5.88E-06	0.00025997	4.50E-06	-1.40E-05	-4.69E-05	6.94E-05	3.57E-05	1.37E-05	6.49E-05	-5.01E-05	2.70E-06	0.000112048	-5.88E-05	-1.86E-05	2.60E-05
z11414_1	"Rombouts,_Pieter"	cello	cello	1722	1722	1722	Amsterdam	NA	-0.043268323	0.003386509	0.018440098	0.001294932	0.000652636	0.002548624	0.001547594	-0.001531965	-8.77E-05	-0.001608786	0.000625651	0.001458439	-0.001209259	0.000174199	7.40E-05	0.002135185	0.001828625	0.001071263	-0.00076513	-0.000194499	-0.000341098	-2.93E-05	-0.000215843	-0.00021865	0.000433781	-0.000794905	-4.57E-05	-0.000684278	0.000645745	-0.000358199	0.000378467	0.000232018	-0.001077778	0.00013373	1.43E-06	0.000539788	6.25E-05	-0.000446958	0.000614158	-0.000108193	0.000554156	0.000125495	-0.000120707	-0.000118806	-6.11E-05	-0.000149609	-0.000409776	-6.70E-05	-0.000240578	4.95E-05	0.000100011	0.000103559	0.000316761	-0.000151982	0.000146892	6.61E-05	-0.0001205	0.000189063	-0.000145215	9.42E-05	-0.000259861	-0.00012154	0.000152715	-7.92E-06	-6.49E-06	-0.000104411	-6.10E-05	2.98E-05	3.90E-07	-3.72E-05	-2.24E-05	-1.40E-05	2.40E-06	8.41E-06	-3.75E-05	3.92E-05	-6.15E-05	-6.72E-06	-5.92E-05	-2.67E-05	2.43E-05	2.34E-05	2.49E-06	-1.85E-05	3.44E-05
z11424_1	"Cuypers,_Johannes_Theodorus"	cello	cello	1770c	1770	1770	TheHague	NA	-0.009433055	0.012676895	0.01203221	-0.007009613	0.003042694	-0.000190909	0.006889085	-0.003084398	0.002010699	-0.000331508	0.00254148	0.004827912	0.001960169	0.001213928	0.001194286	0.000487847	0.00082339	-0.000425945	-0.000151605	-0.000484027	0.001448977	-0.000906481	-0.000447008	0.000630986	0.000154506	-0.000736501	6.98E-05	0.000100019	-0.000462816	0.000283214	-2.89E-05	-0.000395332	-0.000143404	0.000759952	0.000390562	-0.000372576	0.000769871	-3.59E-06	0.000237479	-0.000150048	0.000102944	0.000573256	0.000274188	-0.00064163	0.000114982	-0.000255373	-8.33E-05	-0.000434647	-0.000335091	-0.000345783	-0.000147843	-0.000420326	4.92E-05	-0.000142589	-6.74E-05	-3.85E-05	0.000397097	6.63E-05	0.000146923	2.65E-05	0.00019576	-0.000224291	0.000109359	0.000135765	-0.000171828	-1.92E-05	5.72E-06	-1.99E-05	-9.22E-05	8.79E-05	0.000100119	-2.06E-05	-3.35E-05	-1.43E-05	-5.42E-06	3.69E-05	-2.58E-05	4.92E-06	1.93E-05	5.50E-06	2.33E-05	1.39E-05	2.46E-05	5.61E-06	1.90E-05
z11432_1	"Aldric,_Jean-Fran�_ois"	cello	cello	1825	1825	1825	Paris	NA	0.006693162	0.012242203	0.00418077	-0.000119576	0.00552674	0.001464802	0.003404097	-0.001675106	0.000622504	0.001039786	0.000444959	0.002089631	0.000437708	6.15E-05	-0.001362589	0.000239138	-0.00160416	-0.000916187	-0.001558064	0.00058257	0.000731469	-0.000557931	0.00016626	4.79E-05	0.000540232	-0.000193877	-0.000486294	0.000208004	-0.000173501	0.000477535	0.000512728	0.000236927	-0.00041035	0.000384791	-6.23E-05	-0.00017788	4.64E-05	-2.76E-05	0.000127839	-0.000475199	0.000471922	-6.50E-05	-0.000125572	-0.000182023	0.000122835	0.000130164	-0.000201271	-0.000311568	6.93E-05	-9.73E-05	0.000165516	-0.00038733	0.000102627	-0.00019985	-0.00030731	0.000158077	-2.13E-05	0.000159864	0.000207163	0.000134065	0.000114486	-3.77E-05	-0.000216587	-6.82E-05	-6.52E-05	-9.39E-06	-7.01E-05	-5.95E-05	-5.45E-05	9.21E-06	-1.88E-05	-1.34E-05	-5.08E-05	2.14E-05	2.28E-05	7.74E-06	-4.50E-05	-2.83E-05	-3.73E-06	3.06E-05	4.61E-06	-2.32E-06	2.23E-05	6.13E-06	-7.64E-06
z11439_1	"Ceruti,_Giovanni_Battista"	cello	cello	1815	1815	1815	Cremona	NA	0.008068884	0.012039005	0.005094823	-0.000433738	0.00378083	0.002047637	0.002924239	0.000283904	-0.000825241	0.001104919	0.000496286	0.001297421	-0.001159319	0.001346502	-0.00032961	0.001064303	-0.001298733	0.00134016	-0.000796487	0.00066826	-0.000330362	-0.000535161	-8.52E-05	7.32E-05	-0.000151103	0.000428823	-9.30E-05	-9.89E-05	-0.000514366	0.000413892	6.42E-05	0.000337435	-0.000414746	0.000585427	-0.000227052	6.54E-05	6.10E-05	-0.000127503	-0.000218388	0.000115043	0.000171709	-4.90E-05	-6.59E-05	3.70E-05	-0.000293567	-6.40E-06	-7.08E-05	-5.35E-05	0.000159792	4.08E-05	-0.000100942	-7.95E-05	4.76E-05	-0.000479283	-2.15E-05	0.000159645	-0.000136985	0.000127009	0.000159646	6.72E-05	-8.19E-05	0.00018474	6.06E-05	-7.02E-06	3.70E-06	-3.63E-05	9.57E-05	-3.92E-05	-0.000185569	-9.73E-05	-2.58E-05	7.48E-05	-7.89E-05	-7.52E-05	-2.09E-05	-1.46E-05	3.91E-05	-2.50E-06	-1.11E-06	-1.37E-05	-2.98E-05	2.65E-05	2.18E-05	2.26E-06	-5.63E-06
z11449_1	"Grancino,_Giovanni"	cello	cello	1700c	1700	1700	Milan	NA	-0.012729276	0.025253197	-0.000686438	-0.000423376	0.00274719	0.006180166	0.002314835	-0.001243403	-0.00115879	2.97E-05	0.003567882	0.001007873	0.003723288	0.000887472	0.000612084	-0.000956589	-0.001257044	-8.27E-05	0.000479609	-6.00E-05	8.93E-06	0.001120977	0.000312921	-0.001123667	-0.000531645	0.000795078	-0.001031468	-0.000905131	0.002184269	0.001133967	-1.82E-05	9.54E-06	-0.000268431	0.000121353	-0.00016024	-0.000132696	2.83E-05	0.000359943	-0.00064961	-0.000247394	0.000356348	-0.000654738	0.000309413	-4.91E-05	-0.000342035	-7.67E-05	0.000403652	0.000102986	-8.77E-05	-0.000373392	-7.77E-05	-3.72E-06	0.000231918	-8.28E-05	-0.000140768	-0.000374687	0.000260215	-0.000360306	-3.51E-05	-0.000183293	-0.000210307	0.000280614	-6.15E-05	7.38E-05	1.26E-05	-0.000243972	1.61E-05	-0.000103765	-6.49E-05	2.53E-05	-6.32E-06	8.13E-05	-5.02E-05	-8.67E-05	1.63E-05	-8.19E-06	-1.30E-05	2.99E-05	-4.28E-05	1.91E-05	2.56E-05	2.88E-05	9.17E-06	-2.67E-06	2.96E-05
z11456_1	"Ventapane,_Pasquale"	cello	cello	1796-1879*	1837.5	NA	Naples	NA	-0.020912597	0.015372266	0.007974275	0.003422492	-0.002680197	0.000625869	0.002114759	0.001801336	0.000474321	-0.001666322	-0.002785302	-0.000263139	0.004125283	0.000459835	0.000914735	0.000476876	-8.44E-05	1.57E-05	0.001189297	0.000171222	-0.000243859	0.000815309	0.001245192	-0.001434879	4.83E-05	0.000633929	0.000546236	-7.31E-05	-0.000573119	-0.000855348	-0.000661262	-0.000512945	0.000185952	0.000698244	0.000298321	-8.12E-05	-0.000313137	-0.000512509	3.35E-05	-5.77E-05	-0.000261349	-0.000283454	0.000532839	0.000690411	0.000180199	-4.82E-05	-0.000263974	-0.000121088	-0.000431618	-5.15E-05	-0.000124821	0.000279383	0.00029889	-0.000431391	0.000444576	0.000102411	-0.000228983	0.000174372	-0.000171444	0.000106444	-0.000189912	-0.000163155	0.000146067	3.65E-05	6.69E-05	-1.50E-05	2.68E-05	0.000183782	-4.17E-05	2.09E-05	-2.82E-05	4.71E-06	6.31E-05	7.70E-05	1.78E-06	-1.02E-05	4.84E-05	-4.87E-05	-7.89E-05	-2.44E-05	-5.77E-05	9.40E-06	1.41E-05	1.17E-05	2.49E-06
z11457_1	"Ventapane,_Pasquale"	cello	cello	1796-1879*	1837.5	NA	Naples	NA	0.019726936	0.00822291	0.003751199	0.000284085	-0.006389162	0.005877299	0.001617653	0.003525783	-0.000189546	0.000302313	0.004094296	0.001708275	-0.002378029	-0.000662103	0.001526251	-0.002952099	1.30E-05	0.000670399	0.000126535	-0.000252716	0.000434472	0.000358139	0.000254883	0.000663945	-0.000658581	0.001131949	0.001135262	0.000124759	0.001107401	0.000462081	-0.000135858	5.63E-05	-0.000531916	0.000900283	-0.000401553	9.40E-05	-0.000291776	5.53E-05	-0.00036568	0.000616432	0.000448217	0.000254934	0.000254763	0.000112932	-0.000312021	-0.000182381	0.000467246	-0.000156004	9.87E-05	-0.000140958	0.000216839	-0.000253191	0.000209852	0.000227937	-0.000282841	-3.75E-05	-1.73E-05	0.000140001	0.00032213	0.000106488	-0.000121827	-8.38E-05	0.000131122	0.000141827	7.94E-05	-8.83E-05	0.000103359	8.64E-05	3.36E-05	0.000115436	-9.34E-05	-5.95E-06	-2.54E-05	-1.65E-06	-2.85E-05	9.69E-06	1.43E-05	-0.000109439	8.08E-06	-1.35E-05	4.28E-05	4.41E-05	2.58E-05	-1.05E-05	-9.52E-06
z11469_1	"Arcangioli,_Lorenzo"	cello	cello	1829-1874*	1851.5	NA	Florence	NA	0.002938346	0.01990925	0.000438358	0.000733544	-0.002078397	0.010944907	0.006832654	-0.007213363	-0.003680471	0.002500816	0.005241474	0.001912437	0.004473223	0.001719611	-0.001042054	0.000840311	0.003742834	0.000277665	-0.001332166	-0.001696046	-0.00117662	0.000355035	0.001472613	-0.000939831	-0.000500828	0.000371372	-0.001681954	-0.001375341	0.000835244	0.001487865	0.000745458	0.00017313	-0.000233191	0.000361635	-0.000690233	-0.000187091	0.00023344	-3.85E-05	0.000712262	-7.45E-05	-0.000443717	-0.000853741	0.000348786	-0.000629085	-0.000540911	0.000208266	0.00032629	0.00032237	-0.000530935	-0.000878099	-0.000161925	0.000929901	-2.41E-05	0.000316111	8.42E-06	5.32E-05	5.09E-05	-0.000491999	-0.000487932	3.72E-05	-7.22E-05	0.000299867	0.000418336	0.00014411	-0.00032683	-0.000641012	0.000141035	-0.000205069	-6.31E-05	0.000234347	3.13E-06	3.92E-05	-5.42E-05	1.02E-06	7.26E-06	-1.66E-05	3.44E-05	-9.42E-05	2.39E-05	5.70E-05	8.14E-05	0.000182873	-5.06E-05	-1.93E-06	-4.27E-05
z11510_1	"Silvestre,_Pierre"	cello	cello	1844	1844	1844	Lyon	NA	0.011247121	0.012103298	0.000486976	0.001267964	-0.005447525	-0.000112903	0.00395553	-0.00278764	-0.001402229	2.29E-05	-0.000192116	0.001579558	-0.000187063	0.00076168	6.66E-05	0.001673245	-0.001123494	-0.000901636	-0.001088829	0.000549647	0.000516999	-0.000259844	0.000490702	0.000151314	0.000534024	-0.000289649	-0.000784212	0.000181395	-0.000435631	-6.02E-05	8.94E-05	-4.67E-05	-0.000919792	-0.000462928	0.000497041	3.44E-05	-0.000388727	-6.12E-05	0.000321848	-2.70E-05	3.28E-06	0.000121139	-0.000357831	-9.24E-05	0.000219265	0.000197299	-0.000115953	-0.000225089	4.27E-05	-0.000322368	4.15E-05	-0.000279789	0.00011506	8.05E-05	-0.000128887	0.000208241	0.000134364	0.000163654	0.000141362	-6.68E-05	-4.84E-05	-0.000137539	-0.000181446	3.97E-05	-6.26E-05	-4.68E-05	-8.43E-05	-3.00E-05	-1.02E-06	-7.52E-05	-3.08E-05	1.28E-06	-2.78E-05	-2.78E-05	-1.59E-05	-3.37E-05	-2.51E-05	1.33E-05	-2.96E-05	-6.43E-06	-2.80E-05	-3.08E-05	1.58E-05	7.63E-06	1.33E-05
z11527_1	"Silvestre,_Pierre_&_Hippolyte"	cello	cello	1842	1842	1842	Lyon	NA	0.006543779	0.01054158	-0.002998398	-0.001132246	-0.001422191	0.002388384	0.003690972	-0.002031244	-0.003654975	0.001991808	0.000473455	0.003100406	-0.001876387	0.001839914	-0.000405327	0.000380598	-0.00082507	-0.000714791	-7.72E-05	0.000871679	0.000135828	0.000530313	-0.000559482	-0.000441247	0.00064742	0.000147471	0.000140306	0.000665525	-0.000983268	0.00052697	-0.00066278	5.81E-05	-8.06E-06	0.000693153	-0.000412938	0.000105468	-0.000108463	-0.000322783	0.00016764	-0.000132346	9.10E-05	0.000122179	0.000271954	-0.000370111	-0.000132921	-4.56E-05	-5.80E-05	0.000134859	7.82E-06	-0.000107622	3.31E-05	-0.000236124	1.57E-05	-5.89E-05	-9.54E-05	-8.19E-05	-2.62E-05	-0.000112565	9.09E-05	-6.45E-05	-0.000148693	0.000153992	-0.000113219	4.45E-05	-2.49E-05	9.45E-06	-3.78E-05	3.25E-05	-4.98E-05	1.03E-05	-4.59E-05	-1.18E-05	-3.81E-05	-7.20E-06	-2.28E-05	-3.81E-06	1.30E-05	2.41E-05	1.23E-05	-4.72E-05	2.87E-05	1.12E-05	-1.34E-05	-2.18E-06	-6.90E-06
z11539_1	"Tecchler,_David"	cello	cello	1700c	1700	1700	Rome	NA	0.007599318	0.01544801	-0.003268738	-0.00422342	-0.002537874	0.001552087	0.00363779	-0.002611119	0.003654155	0.0028454	0.000287446	-3.83E-05	-0.000238175	0.005423578	-0.001129882	-0.001974376	-0.000469646	-0.000160053	-0.001819516	-0.001568732	0.000734135	-0.000673796	0.000215428	-3.22E-05	-0.000894327	-0.000981205	-9.41E-05	0.001001564	0.001110931	-0.000872798	1.05E-05	-0.000602236	-0.000796582	0.000305651	-0.000848332	-0.000333364	-0.000315149	-7.49E-05	-0.000252259	0.00022355	0.00044799	1.24E-05	-0.000419642	-3.10E-06	0.000198234	-0.000732189	-4.70E-05	-0.000185223	-1.82E-05	0.000149661	0.000220394	5.16E-05	0.00033237	0.000243636	-0.000285941	-1.82E-05	2.99E-05	7.18E-05	0.00019661	-0.000292958	-8.09E-05	0.00012102	5.86E-05	0.00012276	-0.000155958	-0.000123809	-1.95E-05	-7.81E-05	3.61E-05	-0.000107429	4.51E-05	-2.04E-05	-2.12E-06	-8.61E-05	3.73E-05	-6.99E-05	1.21E-06	-1.51E-05	2.02E-05	8.73E-06	-2.21E-06	6.73E-06	3.93E-05	3.81E-05	1.96E-06
z11543_1	"Tecchler,_David"	cello	cello	1713	1713	1713	Rome	"Wahl,_Soyer"	0.002522796	0.005509875	0.005208168	-0.011284029	0.006503647	-0.005034148	0.000832787	0.000137573	0.002239109	-0.001762397	0.000514082	0.001440994	-0.002111829	-0.002247591	-0.000826852	-0.000166706	0.002012117	0.001808154	2.21E-05	0.001372181	0.000355938	-0.001576615	-0.000560222	-0.000682034	-0.001788876	-0.000229044	0.000802937	-0.001727913	-0.000545993	0.001146622	-0.000417977	-0.001173896	-0.000197034	-2.33E-05	5.28E-06	-0.000708358	-0.000245774	0.000299998	0.000967549	0.000309694	-0.00127184	-0.000219583	0.00011116	2.48E-06	-0.000115973	0.000417578	5.64E-05	-0.000331733	0.000253367	0.000359484	0.00058073	0.000136705	-0.000166604	-0.000135605	-0.000257731	0.000248705	7.77E-05	2.67E-05	0.000167999	-9.18E-05	-0.000147895	0.000126246	-8.07E-05	-0.000244268	4.79E-05	-3.30E-05	-0.000125407	0.000128025	-9.12E-06	5.25E-05	-6.24E-05	-1.47E-05	1.93E-06	-7.55E-06	4.62E-06	4.48E-05	-6.05E-05	-9.94E-05	-1.68E-05	-2.03E-05	-4.24E-05	-2.66E-05	1.06E-05	2.77E-05	-8.57E-07
z11545_1	"Tecchler,_David"	cello	cello	1694-1751*	1722.5	NA	Rome	NA	-0.010257913	0.04082411	-0.004103875	0.008536217	-0.002116975	-1.55E-05	-0.002779777	0.001143748	0.004109788	0.001270528	0.003036745	-0.000268654	0.007120306	0.000833849	0.003187028	-0.001260836	0.000240621	0.002378404	-0.0014611	0.002188354	0.000460354	0.001897883	-0.000212709	0.000799119	0.001489698	-0.000476412	0.001728493	-0.000146483	-0.001488392	-0.001541988	0.000678014	-0.000184083	0.001365534	-0.000392632	0.000663281	-0.000423545	-0.000661096	0.00075239	9.88E-05	9.95E-05	-0.000566111	0.000599935	-0.000711827	0.000456748	-0.000335019	-0.000130074	-0.000322445	-0.000866854	0.000298369	0.000732638	-0.000620999	0.000142823	0.000268325	0.000639602	0.000413133	-0.000357952	-0.000438534	-0.000153588	-0.000178465	-2.05E-05	9.64E-05	-0.000443523	-0.000263867	-0.000333266	0.000166746	0.000373581	0.000150537	0.000239343	0.000150275	8.42E-05	9.91E-05	-9.63E-05	5.59E-05	8.39E-05	-3.03E-05	4.31E-05	4.05E-06	-1.66E-06	5.36E-06	1.14E-05	4.21E-05	8.20E-07	-1.82E-05	-3.44E-05	3.15E-06
z11547_1	"Testore,_Paulo_Antonio"	cello	cello	1728c	1728	1728	Milan	NA	0.012880777	0.018323953	0.008903529	0.008018951	-0.006066073	0.007464888	-0.00159473	-0.003034469	-0.002467926	0.001414961	-0.000456555	0.002361141	0.001072305	0.001277096	-0.000956716	-0.000506818	-0.000394367	-0.001332901	0.001495677	-0.000559534	4.98E-05	-0.000502831	0.001267198	0.000382765	0.001797931	-1.88E-05	-0.000147925	-0.000513939	-0.000150798	0.000694905	-0.000793267	-0.000514217	-0.00013197	0.000388825	-0.000910503	0.000928778	-0.00083969	-6.48E-05	0.000410601	0.000499177	-0.000456804	1.54E-05	0.000770689	-1.60E-05	0.001024631	0.000641132	0.000731625	0.000106168	-0.000230577	-0.000557918	0.000303045	-0.000434659	6.39E-05	-5.81E-05	-0.000236563	0.000203633	0.000306368	3.86E-05	0.000228722	1.99E-05	-3.33E-05	4.70E-05	-0.000219185	8.43E-05	0.000112068	-0.000147257	-7.60E-06	7.77E-05	0.000129406	6.59E-05	8.45E-05	5.34E-05	-4.27E-05	-0.000172863	-3.74E-05	-0.000134782	-5.18E-05	0.000147349	-6.40E-05	-0.00013075	3.64E-05	9.79E-05	-4.96E-05	-1.73E-05	-7.47E-05
z11575_1	"Testore,_Carlo_Antonio"	cello	cello	1740c	1740	1740	Milan	NA	0.007148539	0.033192117	0.003119055	-0.005426474	0.000188658	0.000852826	0.003774752	-0.004582765	-0.000799473	0.000381144	0.005280162	0.001569362	0.005155685	-0.000989073	-0.001706934	-0.002450486	0.001267915	0.000733535	-0.001461371	0.001651503	-0.001996049	-0.003961998	-0.001960599	-0.000388451	-0.000413418	0.000622039	0.000705401	-0.000625478	-5.05E-05	0.000391303	0.001336273	-0.000222379	0.001150881	-0.000203298	-0.001252096	0.000279571	-0.000717171	0.000220496	0.000516045	0.000450189	-0.000176084	8.02E-05	-0.000117905	0.00011906	-1.86E-05	3.53E-05	-0.000304628	-8.04E-05	-0.000134358	-0.000456519	-9.83E-05	-1.65E-05	-9.40E-05	8.36E-05	-0.00045258	-2.29E-05	0.000287413	8.03E-05	0.000297327	-0.000267388	-0.000229889	0.000157169	0.00027245	7.73E-05	0.00014655	0.000122478	7.25E-05	2.30E-05	9.09E-05	-0.000169447	-1.93E-05	0.000145761	1.73E-05	-6.43E-05	5.17E-05	6.13E-05	6.18E-05	4.50E-05	1.80E-05	2.94E-07	-6.68E-06	7.60E-05	-3.52E-05	4.42E-05	-8.83E-06
z11577_1	"Testore,_Carlo_Antonio"	cello	cello	1748	1748	1748	Milan	Schiller	-0.004956769	0.001118631	0.00501344	-0.003431208	0.001072476	-0.001081264	0.00158979	-0.002403423	-0.000158422	0.002765879	-0.001228875	0.001560982	0.000554097	0.00130809	-0.000471815	-0.002010025	-0.002140467	0.001302553	-0.000283991	-5.24E-05	0.000238913	-0.00516287	-0.001647383	-0.000740859	0.001195171	9.15E-05	0.000732571	0.000658816	0.001060871	-0.000803546	0.000426633	0.000530513	0.000678018	0.000558161	-0.000161347	-0.000331731	0.000112159	-0.000203497	-0.00043502	0.000128229	0.000567919	0.000134635	0.00056244	-0.000221292	0.000280279	-0.000515848	0.000154721	5.35E-05	-0.000129664	-0.000143239	-0.000121812	0.000257597	-8.84E-05	0.00014737	3.17E-05	0.000154689	-2.52E-06	5.14E-05	1.89E-05	-9.54E-05	1.21E-05	4.84E-05	-0.000169895	3.63E-05	4.06E-05	-3.10E-05	2.35E-05	5.10E-05	1.81E-06	7.35E-06	-9.39E-05	3.75E-05	2.04E-05	3.51E-05	-2.52E-05	3.35E-06	1.21E-05	4.17E-05	-1.68E-05	-7.55E-05	-1.27E-05	5.95E-08	4.03E-05	-1.14E-06	-1.22E-05
z1158_1	"Goffriller,_Matteo"	cello	cello	1715c	1715	1715	Venice	NA	-0.000114365	0.007050609	-0.001771043	-0.000865329	-0.005501382	-0.000439207	-0.003953023	-0.002354562	0.002288661	-0.004654307	0.00301511	-0.002142205	-0.001368581	0.000570132	-0.000783244	-0.000877636	-0.00312064	-0.0008453	-0.00040793	0.000258768	-0.00025516	0.000692439	-0.000581941	-0.000465402	0.000842472	0.000656794	-0.000390394	0.000326239	0.000247174	2.60E-05	7.75E-05	-0.00067688	-0.000542357	-0.000109786	0.000377883	-0.000118634	0.000812102	0.00069814	-0.000316408	-9.14E-05	0.000317056	-3.50E-05	1.96E-05	-1.59E-05	0.000147444	-0.000165732	-0.000146003	6.40E-05	0.000365587	-0.000277205	8.29E-05	8.95E-06	3.94E-06	-4.44E-05	3.59E-05	0.000211594	-0.000149691	0.000140641	-2.98E-05	-0.00016506	-5.16E-05	-3.26E-05	-0.000164363	0.000176024	-8.44E-05	-9.93E-06	-1.37E-05	4.83E-05	-3.71E-05	-3.76E-05	-8.30E-05	2.66E-05	-3.44E-05	-1.26E-05	-2.19E-05	7.02E-07	1.53E-05	1.21E-05	-9.33E-06	5.44E-06	3.50E-05	-1.98E-05	2.48E-05	-9.77E-06	-1.54E-05
z11602_1	"Testore,_Carlo_Giuseppe"	cello	cello	1689-1717*	1703	NA	Milan	NA	-0.000177039	0.008314905	-0.0007761	0.00899873	0.009589788	-0.000956818	0.001008111	0.003131192	0.000530843	-0.002719013	0.003258707	-0.002962071	-0.000858549	-0.00339481	-8.09E-05	-0.002433088	-0.000811566	3.53E-05	0.001056271	-0.000742643	-0.000281334	0.00232499	-0.000109833	-0.000265126	0.001059226	-0.000589804	-0.000415793	0.001018452	-0.000652827	0.000662044	-0.000474346	-8.68E-06	0.000738729	0.000358688	0.000480835	-0.000188656	-0.000186352	0.000424395	-0.00025136	-6.15E-05	3.62E-05	6.92E-05	-0.000233893	-0.000194468	0.000316197	0.000161841	-0.000176	-2.64E-05	0.000324976	0.000230403	0.00028081	0.00029985	-0.000288038	-9.38E-05	0.00023955	0.000114951	-7.89E-05	-0.000195413	-5.28E-06	5.32E-05	-2.68E-05	2.20E-05	-0.000152243	-4.71E-05	3.30E-05	2.34E-05	-5.39E-05	4.73E-05	-7.42E-05	-1.63E-05	-7.18E-05	-1.55E-05	-3.99E-05	-8.84E-06	1.56E-05	-5.37E-05	1.48E-05	-2.41E-05	4.96E-05	-3.48E-05	-3.63E-05	-1.45E-05	2.56E-05	-1.70E-05	1.69E-05
z11603_1	"Testore,_Paulo_Antonio"	cello	cello	1713-1764*	1738.5	NA	Milan	NA	-0.033510531	0.016474022	0.009886369	0.002463882	0.005871443	-0.005541027	0.007114022	0.011448718	-0.005559414	0.000587388	0.005670569	0.001368284	-0.000374157	0.003954192	-0.000840422	0.00082499	0.002558203	-0.000219157	0.000752397	0.000713915	-0.001980414	0.000234471	0.002838284	-0.000904873	0.001803207	-0.000466744	0.002733666	-0.001071027	-0.001727812	-0.00151511	0.000548198	0.00067827	0.000957501	9.73E-05	0.000121742	0.000234305	-0.000190832	-0.000834386	-0.000225146	0.000253796	-7.52E-05	7.99E-07	-9.21E-05	-5.53E-05	-0.000958423	-4.93E-05	-0.000264106	9.20E-05	0.000630591	-8.31E-05	0.000202163	0.000323163	0.000269908	1.37E-05	-0.000177345	0.000353851	3.13E-05	0.000351362	4.91E-05	-0.000179095	-0.000583578	-0.000587659	-0.000155888	-0.000367535	0.000531249	0.000893251	-1.84E-05	0.000309771	4.27E-05	-4.04E-05	0.000102597	-0.000165054	7.79E-06	0.000108769	6.66E-05	-1.35E-05	7.69E-06	-1.15E-05	1.59E-05	-0.000158963	3.91E-06	-5.65E-05	2.28E-06	-2.84E-06	-2.40E-06
z11604_1	"Testore,_Paulo_Antonio"	cello	cello	1713-1764*	1738.5	NA	Milan	NA	-0.001447544	0.022626646	0.004205604	-0.00519072	0.001062702	-0.003255147	-0.00082844	0.000817976	0.002421067	0.000170242	-0.000699983	-0.000260871	0.00212884	-0.00244217	0.000212195	-0.001797418	-0.001231084	0.002843119	0.00091801	0.000454075	0.00073032	-0.002440975	-0.00031526	-0.000204906	0.000937505	0.000872209	0.000541915	-0.000706815	0.000630831	0.001085049	0.00080519	0.000282445	-0.000185774	-0.000234662	0.000967278	8.43E-05	0.000797422	-0.000604984	-0.000495673	-0.000153472	0.000284082	0.000403112	-0.000892856	0.000125292	1.97E-05	-0.00018758	-1.58E-06	9.30E-05	-0.000365083	-8.70E-05	5.15E-05	-0.000387157	-0.000180272	-0.000117664	-0.000197409	-4.19E-05	-0.000100273	-5.69E-05	5.78E-06	3.54E-06	-8.76E-06	0.000288114	-0.000133602	0.000156421	1.89E-05	7.98E-05	-3.62E-05	8.00E-05	-4.76E-05	-7.03E-05	3.39E-06	-1.79E-05	4.71E-05	-2.64E-05	2.36E-05	5.83E-05	-3.43E-05	4.36E-05	-1.01E-05	-4.37E-05	-7.73E-06	-1.50E-05	1.74E-05	3.17E-05	1.78E-05
z11607_1	"Testore,_Paulo_Antonio"	cello	cello	1740	1740	1740	Milan	NA	0.022567471	0.025029222	0.001804359	0.003120827	-0.002454974	0.001923028	-0.005342466	0.013308757	-0.003452628	0.006293771	-0.000526256	-0.001876368	0.000172569	-0.001402811	0.00015335	-0.000280201	0.000327714	-0.000578517	0.000396173	-0.000664656	0.000122091	-0.001761643	0.000250353	-0.001274699	0.000738293	1.86E-05	-0.000828113	0.000284887	0.000352714	2.78E-05	4.64E-05	0.000251617	-8.89E-05	3.47E-05	5.26E-05	0.000418981	-0.000634666	-0.000159935	0.000429021	-0.000226011	9.80E-05	0.000215046	4.48E-05	-0.000733373	0.00068137	0.000180639	0.000814034	-0.000187838	-0.000571117	-5.95E-05	-0.000650022	-0.000193324	-0.000428266	0.000205107	9.88E-05	0.000256299	0.000145032	5.92E-05	-9.27E-05	0.000117174	0.000127126	0.000123202	7.15E-05	5.83E-05	8.04E-05	-5.28E-05	0.000112226	8.33E-06	0.000154097	9.99E-05	0.000131915	-7.87E-06	-9.39E-06	4.08E-05	4.03E-05	4.42E-05	2.13E-05	7.06E-05	3.35E-05	4.80E-05	-2.34E-05	9.52E-06	-5.25E-07	1.98E-05	2.46E-05
z11609_1	"Testore,_Paulo_Antonio"	cello	cello	1713-1764*	1738.5	NA	Milan	NA	0.023345353	0.020103283	0.003743709	0.001662313	-0.002409272	0.001216755	0.005355193	0.002668273	0.003796365	-1.47E-05	0.000102141	-8.85E-05	0.003794699	-0.001860162	0.001680495	-0.00705666	-0.001235633	-0.000124716	0.002305144	0.00115495	-0.000760295	-0.001069309	-0.000736262	2.42E-05	0.000281882	-0.000127897	0.000165823	-0.000603712	0.001609726	-0.00089761	0.000668848	-0.00019512	0.000556554	-0.000134245	-0.000453903	-0.00022059	0.000940497	0.000434914	-0.000465344	0.000109065	0.000182159	-6.37E-05	-0.000253041	0.000237888	0.000214898	0.00031466	-0.000258724	-0.000276583	-0.000329327	-0.000345032	-0.000736702	0.00018652	0.000200684	0.000169542	-0.000129173	-0.000209866	-0.000172134	4.37E-07	6.77E-05	-0.000152072	9.73E-07	7.31E-05	3.90E-05	0.000262414	-0.000235994	-0.000235812	-5.10E-05	-0.000136154	-3.69E-05	-0.000127486	-2.29E-05	7.25E-05	-4.03E-06	-7.24E-05	-1.96E-05	-3.67E-05	2.44E-06	1.01E-06	6.08E-06	-3.29E-05	-2.02E-06	4.45E-05	3.09E-05	-1.55E-05	-1.64E-05
z11611_1	"Testore,_Paulo_Antonio"	cello	cello	1713-1764*	1738.5	NA	Milan	NA	-0.019561765	0.019275106	0.002811285	0.005281961	0.004516849	0.00746528	0.001431509	-0.005160148	-0.000967599	-0.002724916	0.002235707	-0.000152766	0.001639241	-0.001796147	0.000742233	-0.002866953	-0.000665145	-0.000454993	-0.001643009	0.000892361	0.000264081	0.000125436	-0.000545235	-0.001986134	0.000811586	0.00034844	-0.001084391	-7.60E-05	-0.00111457	0.000282523	3.71E-05	-3.54E-05	0.000275705	0.00029938	-0.000208474	0.000444502	-0.000175283	-0.000224918	-0.000279317	8.26E-05	4.26E-05	-4.48E-05	0.000544695	-7.62E-05	0.000251886	-0.000184487	0.000199087	0.000281626	5.43E-05	-0.000265651	0.000510681	0.000275657	1.82E-05	-0.000456112	0.000300545	-0.000132025	0.000124942	2.44E-05	-0.00036496	0.00013299	9.12E-05	-7.61E-05	3.00E-05	8.98E-05	-4.81E-06	1.67E-05	-0.000151182	9.39E-05	-5.23E-05	-4.26E-05	-3.33E-05	-0.000148122	7.79E-05	7.70E-06	7.29E-05	-0.000164578	-0.000106599	4.90E-05	-8.79E-05	-4.53E-05	-3.39E-05	-4.95E-05	4.17E-05	-2.80E-05	-5.37E-05
z11624_1	"Cuypers,_Johannes_Theodorus"	cello	cello	1763	1763	1763	TheHague	NA	0.007672634	0.00660267	0.017146301	-0.005373755	-0.007505327	0.000561348	0.003225318	0.000114848	-0.00011953	-0.002519853	0.000699191	-0.001675351	0.001663132	0.000918395	-0.001095929	0.002190075	-0.000999159	-0.00224388	-0.002010325	0.000197506	-0.000905366	-0.000884604	8.87E-05	0.000653362	-0.000934563	0.000220252	0.001243614	0.000612	-0.000401932	0.000826499	3.32E-05	9.01E-05	-0.000208266	-0.000571564	0.000249686	0.00020869	2.72E-05	-0.000360739	0.000142298	-0.000105556	0.000261962	2.94E-05	-1.55E-05	-0.000104072	0.000396024	9.45E-05	0.000427522	-0.000193984	0.000223206	-0.000372778	-2.00E-05	-0.000242614	-7.03E-05	-7.51E-05	3.85E-05	-6.41E-05	1.35E-05	4.94E-05	0.000132737	-1.61E-05	-0.000107177	-0.000302683	0.000117746	2.84E-05	5.65E-06	-0.0002095	7.61E-05	-7.00E-06	5.89E-06	2.50E-05	-6.23E-05	2.11E-06	-8.66E-05	-3.63E-05	-0.000106551	-4.01E-05	-1.12E-05	2.54E-05	-4.97E-05	-5.75E-05	2.51E-05	1.90E-05	-2.97E-05	3.57E-06	-1.46E-05
z11626_1	"Silvestre,_Pierre"	cello	cello	1830-1866*	1848	NA	Paris	NA	0.023617376	0.015154169	-0.004335509	-0.011712075	-0.002752301	-0.002271098	0.002214616	-0.002063156	-0.000609291	0.001861984	0.000464261	0.000921248	-0.001568377	0.000432371	-0.001765936	0.001052343	0.000202067	-0.004174462	-0.002017594	0.001353888	-0.001048604	-0.0013471	-0.000247655	0.000581032	-0.000960916	-0.00072772	-0.000187434	0.000476482	0.000172732	0.000631371	-0.000247059	0.000760537	0.000539571	0.000779434	1.16E-05	4.57E-05	0.000261074	-7.68E-05	-0.000610921	0.000155023	0.000166365	-0.000331695	-0.000195093	-1.05E-05	0.000323052	-0.000273394	0.000292011	0.000181942	1.54E-05	0.000233695	0.000263124	-0.000170634	-0.000270442	-3.29E-05	-0.000291936	3.09E-05	3.21E-05	-1.69E-05	9.32E-05	-4.74E-05	-3.42E-05	0.000154495	-0.000123513	3.25E-05	1.35E-06	8.15E-05	8.24E-05	3.49E-05	9.07E-05	3.59E-05	4.03E-05	-1.12E-05	-1.42E-05	3.31E-05	-1.59E-05	4.85E-05	2.02E-05	-1.99E-05	-2.89E-07	8.33E-06	4.67E-05	-1.22E-05	-4.41E-05	2.22E-05	-3.02E-06
z11643_1	"Gagliano,_Gennaro_(Januarius)"	cello	cello	1770c	1770	1770	Naples	NA	0.015062943	0.021190417	0.00454584	-0.000683817	0.009986625	0.000588209	0.001466401	0.002948148	0.000235156	0.002413652	-0.000373591	-0.000711332	0.001326824	-0.000910843	-0.000291988	0.00088453	-0.001769691	-0.000165557	-0.001742724	0.001414763	0.00077507	-0.00029069	0.000257876	0.000115052	0.000301786	0.000649348	2.59E-05	0.0002834	0.000256639	-0.000254081	-0.000469152	-1.44E-05	-2.27E-05	7.57E-05	0.000262213	9.59E-05	-7.22E-05	-0.000437911	0.000178853	0.000388294	-7.05E-05	-3.69E-05	-6.77E-05	-0.000148907	0.000145411	-0.000115188	0.000142576	-0.000130808	0.000265679	-0.000111264	-0.000115904	-0.00030943	-0.000248295	-0.000208862	3.14E-05	-0.000208514	8.84E-05	-0.000119379	0.000211569	0.000105764	0.00014336	8.75E-05	-0.000246847	6.58E-05	-9.74E-06	9.88E-06	-4.57E-05	-1.71E-05	-2.39E-05	-1.76E-06	9.42E-05	-1.99E-05	-3.07E-05	-2.52E-05	3.00E-05	-2.87E-06	-2.93E-05	7.90E-06	-1.52E-05	4.82E-05	-1.56E-05	-3.56E-05	-1.10E-05	9.31E-06	2.64E-06
z11687_1	"Lupot,_Nicolas"	cello	cello	1796	1796	1796	Paris	NA	-0.007084123	-0.002764297	0.009874372	0.00056322	0.001489906	-0.002159472	-0.003092417	-0.00186577	0.001859231	-0.001435086	0.00167911	0.003510948	0.000672655	-0.003415719	-0.002127599	0.001600141	-0.001142631	-0.000282924	0.000552319	0.001444966	-0.000210813	-0.00035117	0.000292044	0.001349143	-0.000428278	5.73E-05	0.000856925	-0.000277815	-0.000351194	-0.000331902	-0.000373981	-0.000128351	3.02E-05	0.000327961	-5.41E-05	-0.000139799	1.46E-05	-0.000366035	0.00037687	1.96E-05	0.000203938	0.000199218	0.00040649	4.19E-05	0.000250013	0.000273633	-2.21E-05	0.000116145	-0.000205438	0.000118243	6.17E-05	0.000371126	0.000120667	-4.59E-06	-7.83E-05	-2.79E-08	-0.000238484	4.16E-05	-4.95E-05	-3.25E-06	-0.000144309	-7.70E-05	2.23E-05	6.53E-05	-3.61E-05	-3.54E-05	-9.85E-05	2.12E-05	2.41E-07	-3.68E-05	-7.98E-05	5.03E-05	5.30E-05	8.49E-05	3.70E-05	-2.16E-06	-3.62E-05	2.29E-05	-3.29E-05	-8.12E-05	2.58E-05	1.16E-05	2.01E-05	1.05E-05	-2.53E-05
z11693_1	"Tononi,_Giovanni"	cello	cello	1700c	1700	1700	Bologna	NA	-0.001659974	0.012785354	0.004455835	-0.005346871	0.002020809	-0.005066233	0.002068202	-0.001805934	-0.000878861	-0.003093562	0.002206706	-0.000184728	-0.00253878	-0.001565521	0.000690095	-0.001229527	0.000228603	-0.000262998	0.001193274	0.000126489	-0.00079367	-0.000498098	-0.001272159	-0.000597691	-0.000106085	-0.000323423	0.000702803	0.000267439	-0.000520266	-0.000250452	-0.000469325	-0.000602082	0.00022061	0.000404487	-8.23E-05	5.46E-05	4.73E-05	-0.00022606	-0.000285674	6.57E-05	-0.000352369	0.000130657	0.000356546	-0.000375594	0.000727367	-0.000213288	-0.000226797	0.000130514	0.000193921	0.000317578	7.31E-05	3.15E-07	-0.000254142	-0.000139137	0.00011275	0.000167566	5.13E-05	0.000109413	7.19E-05	5.45E-06	0.000269664	-7.21E-05	-0.000280218	-1.27E-05	-4.40E-05	-1.26E-05	-2.47E-05	-2.84E-05	-1.22E-06	1.17E-05	1.71E-05	5.23E-05	1.90E-05	6.90E-06	5.63E-05	3.23E-05	3.57E-05	-2.09E-05	5.63E-06	-1.67E-05	1.78E-05	-1.38E-05	-1.74E-05	-1.04E-06	-5.96E-06
z11695_1	"Tononi,_Carlo"	cello	cello	1700c	1700	1700	Bologna	Vandersall	0.001115751	0.023058582	0.009664814	-0.006692379	0.005881557	-0.007485316	0.01317937	0.000773815	0.001117457	0.003680917	0.001817996	-0.003304237	0.00307819	-0.001239254	0.000910529	-0.003613816	0.000352037	0.003368936	0.001825855	-0.001204348	0.001943948	0.000385813	-0.002691645	-4.36E-05	-0.00223697	0.000489908	0.001579022	0.000462048	-0.004587139	-0.001505112	0.000346668	9.04E-05	-0.000280103	0.000152714	0.000789639	1.72E-05	-0.000875312	-0.000244754	0.000542131	-0.000658211	-0.000997627	0.001812115	4.21E-05	0.000117954	-0.000617321	0.000570294	-0.000592471	-0.00081833	0.00051015	0.000102813	-5.41E-05	0.00013485	0.000718004	0.000138066	9.98E-05	0.000265476	-0.000169532	0.00060029	6.23E-05	-9.72E-05	-6.60E-05	-0.000546673	-0.000220559	-0.000194303	0.0003163	0.00055479	0.000103405	7.03E-05	0.000204195	-0.000114845	8.81E-05	8.18E-05	2.76E-06	5.99E-05	-8.86E-05	8.82E-05	3.30E-05	-5.66E-05	1.96E-05	2.81E-05	4.18E-06	3.24E-05	2.82E-05	6.30E-05	1.03E-05
z11697_1	"Tononi,_Carlo"	cello	cello	1716	1716	1716	Bologna	Francais	-0.018215352	0.022470756	-0.00789306	-0.008367889	-0.000451893	9.37E-05	0.002940804	-0.006180185	0.000326737	0.000636224	-1.97E-05	0.000104101	0.002128343	0.000337842	-0.000262137	0.002679144	0.006267658	0.004021029	-0.001872964	-0.002001921	-0.001151232	0.002100551	-0.001448712	0.002639065	-0.001895275	-0.001938575	0.003422219	0.000718991	0.001912755	0.00036784	0.001374316	-0.001240974	0.000924652	-0.001073733	0.000365085	-0.001011644	-0.001194692	0.001486636	-0.001460582	-0.000717563	0.000103133	0.000303611	0.000194829	0.000700038	0.000562499	-0.000951721	0.001352521	-0.000435429	-0.000628633	-8.04E-05	0.00033259	-0.000659791	-0.000120142	0.000123031	-7.39E-05	-0.000509078	-0.00027974	0.000430008	-0.000176292	0.000934251	0.000334562	-3.40E-05	0.00165501	-4.47E-05	-0.000210696	-3.96E-05	0.0002324	-7.43E-05	0.000536323	-0.000260432	0.000539071	-0.00032862	4.46E-05	1.00E-05	7.97E-05	-0.000166706	-0.000226456	-3.40E-05	-9.36E-05	-4.84E-05	-1.21E-05	-0.000164503	7.74E-05	3.26E-05	-7.76E-05
z11700_1	"Tononi,_Carlo"	cello	cello	1699-1740*	1719.5	NA	Venice	NA	0.006054523	0.019637467	-0.003252145	0.003558718	-0.006950087	-0.001812951	-0.005939136	0.002031787	0.004668145	-0.000613879	0.000848573	0.0008718	6.34E-05	0.000798113	-0.001114237	-0.000326251	-0.00079751	0.001105773	0.000273964	-0.000342496	0.000959658	0.001417461	-0.00127124	4.95E-05	-0.001027391	-0.001465581	0.000356779	-0.000509459	-0.000660906	0.000314654	0.000256421	0.000641151	-2.55E-05	-0.000155699	-0.000548736	-4.08E-05	0.000579671	-0.000187373	2.99E-05	0.00069739	0.000122569	-1.99E-06	-9.91E-05	0.000171543	3.92E-05	-0.000107739	-0.000105566	-6.28E-05	-0.000206095	-5.65E-05	-0.000102548	-3.36E-05	2.68E-05	9.99E-05	0.000147139	-6.05E-08	-9.80E-06	-6.72E-05	-0.000306698	-0.00010394	-0.000158727	-3.16E-05	-0.000189575	1.21E-05	7.06E-05	8.28E-05	-1.03E-05	0.000111715	2.66E-05	0.000103193	-5.43E-05	-2.73E-05	-3.09E-05	4.79E-05	1.00E-06	-7.62E-06	-3.04E-06	-2.98E-06	-9.38E-06	1.80E-05	-3.78E-05	1.91E-05	-3.56E-05	2.57E-06	-1.68E-07
z11718_1	"Ventapane,_Lorenzo"	cello	cello	1824c	1824	1824	Naples	NA	0.014743885	0.024366964	0.000482328	0.003937371	-0.001594948	0.001460176	0.002655464	-0.000151424	0.000393679	0.001820983	0.001340206	0.002826284	0.002191953	-0.001208548	-0.001740434	-0.00021074	0.000516169	0.002891283	-0.000491878	-0.000969887	0.000788006	6.14E-05	0.000656224	-2.15E-05	0.001686106	0.000452338	-0.000301261	-0.001227872	-0.00016387	0.000405613	7.28E-06	0.000932021	0.000541074	-0.000769752	1.19E-05	-9.32E-05	-8.80E-05	-0.000399989	-0.000168202	0.000341513	0.000180731	0.00021921	-0.000385478	-0.000136616	-0.000859766	-0.000409623	0.000146627	0.000238256	0.0001241	0.000370017	-7.00E-05	-0.000527475	-0.000276712	-0.000488463	-3.78E-05	-8.28E-05	0.000104057	-2.68E-06	4.02E-06	6.37E-05	6.10E-05	0.000104778	-6.28E-05	0.000179138	-1.97E-05	0.000111553	6.13E-05	7.70E-05	3.66E-05	-0.000136299	9.94E-08	-6.29E-05	7.48E-05	-3.38E-05	4.55E-06	8.00E-06	8.72E-05	-1.67E-05	4.55E-07	1.43E-05	-1.75E-05	4.66E-06	-2.25E-05	-4.55E-06	1.34E-05
z11723_1	"Ventapane,_Lorenzo"	cello	cello	1796-1851*	1823.5	NA	Naples	NA	-0.004441852	0.001535856	0.00196899	0.003039158	0.00093243	0.003860595	0.000951576	-0.001860366	-2.94E-06	0.000659317	-0.003392032	0.002323039	8.90E-05	-0.001227932	-0.001117546	0.000232174	0.00105547	8.09E-05	-0.000222025	0.001198402	0.001317972	0.000688901	8.94E-05	0.000754737	0.000803207	-0.000543006	-0.000370746	0.000447865	0.000179865	-2.21E-06	-6.35E-05	0.000492584	-0.000907342	0.000656061	-0.000193155	0.000398333	0.000242013	-0.000193972	-0.000100413	0.000215249	-3.08E-05	3.26E-05	0.000198523	-5.15E-05	3.27E-05	-2.43E-05	0.000215737	0.000243349	7.06E-05	3.50E-05	0.000233311	3.47E-06	8.47E-05	1.99E-05	2.80E-05	-0.000116414	-9.64E-05	3.51E-05	-0.000174545	2.62E-05	-6.26E-05	0.00012518	-0.000136968	0.000153203	4.09E-06	2.85E-05	-4.63E-05	6.83E-05	-5.71E-05	1.31E-05	-5.72E-05	-3.47E-05	-1.44E-05	1.96E-05	-4.55E-05	-2.05E-05	-2.17E-05	5.26E-06	-4.26E-05	1.81E-06	-5.84E-06	2.40E-05	3.64E-09	1.51E-05	4.36E-06
z11726_1	"Ventapane,_Pasquale"	cello	cello	1879	1879	1879	Naples	NA	-0.009912794	-0.001128198	0.017045355	-4.42E-05	-0.002846683	0.005095627	0.005788169	-0.004997242	0.001722338	-0.001500888	-0.002674614	0.003132353	0.002396035	0.000922293	0.000355311	-0.001596625	-0.000644999	0.001208843	-0.001234337	0.000388483	-0.000366359	-0.000141956	0.000177587	-2.84E-05	-0.000229685	-0.001209596	0.000107984	-0.000717216	-0.00060151	-5.14E-05	0.000547428	0.000694524	-0.000182096	-4.21E-05	-2.53E-05	3.39E-06	-8.23E-05	-0.000145262	0.000387655	0.000345609	6.49E-05	0.000477101	0.000173345	-0.000461455	1.82E-05	-0.000275513	3.18E-05	-3.78E-05	-0.000399774	6.52E-05	0.000185243	1.91E-05	-1.42E-05	-0.000113738	0.000269241	7.63E-05	-2.18E-05	-3.96E-05	-0.000237173	5.61E-05	-9.72E-05	-0.000255215	2.47E-06	3.22E-05	-4.41E-05	-0.000179439	0.000215032	3.66E-05	-1.90E-05	-1.99E-05	7.80E-05	-0.000155747	-1.18E-06	1.09E-05	5.18E-06	-2.83E-05	-2.92E-05	4.95E-05	2.66E-05	2.55E-06	-3.55E-05	6.40E-06	2.99E-05	3.61E-06	1.74E-05
z11737_1	"Vuillaume,_Jean_Baptiste"	cello	cello	1819-1876*	1847.5	NA	Paris	NA	0.01045173	0.026834524	-0.001328834	-0.001574202	-0.000494293	0.000769484	0.002722717	0.004146372	-0.001453053	0.000445658	0.000600647	0.002549367	0.00227969	0.000109882	-0.000946974	0.000643906	0.001229144	0.000677732	-0.000666055	0.000165985	0.000255142	0.000176836	0.000235918	-0.001115764	3.04E-05	-0.000269218	-0.001075711	-0.000774619	-0.000174813	0.000321417	0.000809784	-0.000314246	-0.000231297	3.30E-05	-0.000368453	0.000293236	0.000164406	-0.000643762	0.000551303	-4.07E-05	-0.000285725	-0.000265889	-0.000388732	0.000276364	3.90E-05	-0.000151866	0.000230185	-6.64E-05	-0.000170416	-1.24E-05	0.000242132	0.000351751	0.000140921	-0.000215423	3.44E-05	0.000145061	-0.00019611	0.000169557	0.000147169	0.000306907	5.82E-05	-8.35E-06	2.48E-05	-5.92E-05	0.0001195	-0.000107584	4.92E-05	-1.69E-05	5.14E-06	-2.51E-05	-3.89E-05	-4.96E-05	1.22E-05	-7.26E-05	-1.27E-05	6.72E-05	5.01E-06	-2.82E-05	4.55E-06	-7.57E-06	-2.55E-05	5.56E-05	-4.13E-05	2.81E-05	1.73E-05
z11742_1	"Vuillaume,_Jean_Baptiste"	cello	cello	1819-1876*	1847.5	NA	Paris	NA	0.027239325	0.019218605	0.007118026	-0.00113893	0.005061092	-0.001865601	0.00284715	0.002394986	-0.001502681	6.39E-05	-0.000294543	0.000924957	3.65E-05	-0.00123864	0.000905287	-0.000467056	-0.001076255	0.000128763	-0.000257182	0.000349969	0.000672285	0.000542715	-0.000120715	0.000270695	0.000487125	-4.70E-06	-0.000451196	-8.41E-05	0.000109589	-0.000347487	-6.80E-05	-0.000119481	-0.000274838	-5.82E-05	0.000347808	-7.02E-05	0.000517266	-0.000258673	-0.000243567	3.90E-06	0.000504338	0.000360601	-0.000918883	-8.64E-05	0.000192445	3.74E-05	0.000141785	-0.000127731	0.000411524	-1.19E-05	0.000136086	-0.000340953	4.86E-05	-0.000320962	9.67E-05	5.30E-05	-0.000225143	0.000396024	-2.54E-05	0.000212947	0.000522507	5.81E-06	-0.00023449	0.000180021	-0.000155864	-6.72E-05	6.75E-05	-2.42E-05	-0.000167111	2.99E-05	-2.93E-06	0.000148637	3.85E-06	3.99E-05	7.94E-05	4.38E-05	9.47E-06	3.76E-05	-3.01E-05	-2.82E-05	3.73E-05	4.94E-05	-1.95E-05	9.08E-06	-1.88E-05
z11747_1	"Vuillaume,_Jean_Baptiste"	cello	cello	1819-1876*	1847.5	NA	Paris	Warburg	0.020205647	0.025981359	-0.003852681	0.005743534	-0.001175135	0.001633386	0.001113274	0.003371935	-0.002285496	0.001557971	0.000943013	0.002374691	0.002399989	-0.001263308	-0.002878829	0.001354455	0.000845418	0.00121637	-0.001958585	-0.000236128	0.000851779	0.000359838	0.000232978	-0.00056673	0.001070377	0.000617166	-9.67E-05	-0.000114054	-0.000312708	-0.000505742	-0.000108313	0.000482245	9.20E-05	-0.000237878	-0.000594075	0.000204791	-0.000193079	-0.000158835	-8.63E-06	0.000466984	-3.66E-05	1.85E-05	0.000178067	0.000226479	0.000280387	0.000126753	0.000306183	0.000406472	0.000339712	-4.88E-05	-2.54E-05	-0.000145506	-9.17E-05	-0.000306804	0.000350546	-6.90E-05	7.92E-05	0.000149845	-2.10E-05	6.37E-05	-0.000242304	9.99E-05	-6.42E-05	9.02E-05	0.000266302	-2.72E-05	3.85E-05	0.000118543	8.12E-05	-2.01E-06	5.68E-06	-5.94E-05	-6.51E-07	-2.89E-05	-3.52E-05	2.86E-05	8.34E-05	-2.81E-05	1.64E-05	1.69E-05	-9.59E-06	7.22E-05	-2.89E-05	-1.61E-06	5.90E-05
z11752_1	"Vuillaume,_Jean_Baptiste"	cello	cello	1819-1876*	1847.5	NA	Paris	NA	0.021587464	0.027938749	-0.000890574	-0.00724354	0.000893336	-0.002875183	0.004519239	0.002812676	-0.0033999	0.001832847	0.000761664	0.000773376	0.00157488	0.000396588	-0.00111289	0.000874736	0.000167961	0.002405863	-0.001797473	0.00021924	-0.00083071	0.000195294	-0.000760886	-0.001413919	-0.000378533	0.000498018	-0.000127792	0.00036143	-0.000651791	0.000112512	0.000175929	-0.000247665	-0.000156295	-0.000675422	-1.33E-05	-4.19E-06	-0.000212707	-0.00048286	0.000219547	0.000209106	0.00050876	0.000198051	3.93E-05	0.000222993	-6.90E-05	-0.000663925	0.000439143	0.000413713	-0.000305989	-0.000159641	0.00038823	5.87E-05	9.21E-05	-0.000390345	0.000284194	-0.000190952	0.000121641	-8.83E-07	-5.67E-05	0.000164076	0.000114904	-4.51E-05	7.71E-05	0.000133508	4.08E-05	-1.59E-05	-0.000149435	5.96E-05	-4.93E-05	-3.17E-05	-5.05E-05	3.59E-06	-4.16E-05	1.70E-05	-1.44E-05	5.73E-05	5.88E-05	3.18E-05	2.00E-05	-2.25E-05	4.68E-05	6.20E-05	-7.07E-05	-9.09E-06	-7.05E-06
z11755_1	"Vuillaume,_Jean_Baptiste"	cello	cello	1819-1876*	1847.5	NA	Paris	NA	-0.0037728	0.028261424	0.005595045	-0.002100617	-0.000717658	0.000555231	-0.000921776	-0.001572917	-0.001954155	0.004840741	0.004464513	-0.003712444	0.001541827	0.000307069	0.000966806	0.001181073	-1.46E-05	5.92E-05	0.001550715	-0.000855444	0.000250643	-0.001012449	0.000129657	-0.00074883	-0.000172304	0.001588	0.000164433	-0.000856572	-0.00011869	0.00056119	0.000498036	-0.00046651	0.000346406	7.65E-05	-0.000151534	0.000645198	0.000290758	-0.000162312	0.000284646	-0.000154751	0.000551589	0.00033805	-0.000392721	-6.93E-05	0.000493842	-6.37E-05	0.00029551	-0.000193136	-0.000772444	-0.000400062	-4.04E-05	-0.000139363	-0.000294936	-0.000106677	-0.000215835	0.000319915	4.06E-05	1.42E-05	-1.22E-06	2.29E-06	0.000275212	-2.41E-05	0.000144444	-7.95E-05	-0.000134603	-1.67E-05	0.000118985	-4.96E-05	-3.49E-05	4.84E-05	0.000182705	-1.97E-06	-5.04E-06	-1.30E-05	0.000128196	-7.61E-06	-7.23E-05	6.97E-06	-1.90E-05	5.26E-05	-2.73E-05	-9.90E-07	1.28E-05	4.12E-05	-4.53E-06
z11760_1	"Vuillaume,_Jean_Baptiste"	cello	cello	1854c	1854	1854	Paris	NA	0.017434931	0.022130418	0.001369539	-0.005270226	-0.002034272	0.000871094	0.000819872	0.002424628	0.000306552	0.000968986	0.000454303	0.00145457	1.11E-05	0.001197977	0.001787644	0.001279922	0.000684127	0.000372086	-0.000492821	-0.000369181	0.001406909	-0.000111801	-5.13E-05	-0.000177695	-0.000564684	-0.00010053	-0.000567387	2.39E-05	-0.000944701	0.000537527	0.000320271	-6.39E-05	-0.000383714	0.000200975	-0.000576748	0.000412402	0.000597982	-0.00053191	-0.000105452	0.000150538	-0.000567624	0.000176065	-0.000170555	-0.000485214	4.53E-05	0.000129959	0.000282516	9.65E-05	-0.000262656	-0.000531938	-3.61E-05	-0.000361952	0.000109114	-6.20E-05	-0.000111832	-0.000166865	9.67E-05	0.000115567	6.01E-06	1.05E-05	0.000166456	-5.73E-06	-0.000178252	0.000218108	5.05E-05	-1.65E-05	-2.32E-06	8.78E-05	-3.21E-05	0.00010899	-1.08E-05	-6.79E-06	1.86E-06	-3.23E-05	2.59E-05	-2.09E-05	-3.62E-06	-6.61E-06	-1.12E-05	6.03E-05	-5.60E-05	4.48E-06	1.60E-05	2.03E-05	5.85E-06
z11769_1	"Vuillaume,_Jean_Baptiste"	cello	cello	1857c	1857	1857	Paris	NA	0.012693924	0.028165456	-0.001090802	0.003268848	-0.000527571	-0.000507037	0.001364445	0.000732286	-0.001363933	0.001192678	0.003399855	0.001234856	0.000279932	-0.001523314	-0.001001241	5.38E-05	0.000110495	-0.000754	-0.000553847	0.000615633	0.000345058	0.000797012	0.000676666	-0.001278467	0.000372892	0.001118526	-8.58E-05	-0.0008553	-0.00027239	-0.000316112	-2.30E-05	7.55E-05	-0.000367486	-0.000199803	-5.25E-05	3.83E-05	0.00025148	-0.000473273	0.000465366	0.000390105	0.000279333	-0.000205166	-0.000707842	-0.000291668	-4.97E-06	-0.000438086	6.69E-05	0.000331499	3.76E-05	0.000371583	-0.000157511	-0.000284896	-4.77E-05	-0.000360809	4.46E-05	-6.69E-05	7.50E-05	0.000428325	-0.00016976	0.000199972	2.24E-05	0.000215712	-0.000131059	1.56E-06	-2.97E-05	9.09E-05	0.000204572	5.43E-05	1.82E-05	-4.72E-05	-0.000112456	-0.000154815	-6.58E-06	1.80E-06	2.95E-05	-6.83E-05	1.26E-05	4.93E-05	9.89E-05	8.02E-05	9.48E-05	-8.40E-06	6.57E-06	3.36E-05	4.64E-05
z11772_1	"Vuillaume,_Jean_Baptiste"	cello	cello	1819-1876*	1847.5	NA	Paris	NA	0.012881693	0.019698011	0.002145777	-0.000268203	-0.000953931	0.003026453	0.000250462	-0.00048539	-0.001323225	0.000563731	0.000862014	0.002982245	0.000459514	-0.000129302	0.00013161	0.000365811	-0.000415688	3.17E-05	-0.000615366	-0.000589754	0.000696502	-0.001687664	0.000628381	-0.000428988	0.000488101	-9.09E-05	-0.000562641	-0.000763089	0.000550272	0.000354001	3.07E-05	-8.94E-05	-0.000361287	-0.000113158	-0.00026398	0.000133472	-0.000244666	-0.000434768	-0.000210377	-0.000264988	0.000177466	-0.000101791	-0.000843546	0.000258045	0.000209098	-1.23E-06	-0.000176208	6.73E-05	-5.91E-05	-5.99E-05	0.00016861	-0.000499249	0.000131817	-0.000182813	9.85E-05	4.31E-05	0.000195282	-1.34E-05	0.000129441	0.000161713	0.000111248	0.00015578	-8.10E-05	-0.000149659	-5.68E-05	9.96E-05	2.55E-05	-5.35E-05	-3.77E-05	-4.28E-05	3.64E-05	2.75E-05	2.58E-06	-5.75E-06	3.77E-05	2.57E-05	5.68E-08	2.67E-05	-4.31E-05	-1.54E-05	-1.00E-05	1.77E-05	2.96E-08	2.58E-05	7.70E-06
z11777_1	"Vuillaume,_Jean_Baptiste"	cello	cello	1819-1876*	1847.5	NA	Paris	NA	0.011322811	0.025833732	-0.00192848	-0.005201454	0.000874862	0.000224216	0.002762967	0.001564023	-0.002119248	0.001343767	0.001579428	0.002106981	0.001226958	-0.000184984	0.000106247	0.000615919	0.000994227	0.000931939	-0.001513395	0.000250223	0.000157856	-0.000489626	0.000359089	-0.001123643	-0.000175434	-3.88E-05	-0.000530706	7.56E-05	8.09E-05	0.000724849	0.000295537	-0.000541199	0.000242681	5.28E-05	-0.000422455	0.00034478	0.00027087	-0.000439382	0.000118616	-0.000385586	9.66E-05	-0.000153955	-0.00016095	0.000251345	0.000187283	0.000159832	-0.000100761	-5.07E-05	7.78E-05	-0.000133225	8.13E-05	2.62E-05	-2.87E-05	-0.000115017	0.000167049	-1.44E-06	0.000279265	-0.000111274	-9.71E-05	1.06E-05	-0.000119341	0.000132913	-3.78E-06	1.50E-05	-1.05E-05	-0.000117732	-4.82E-05	1.76E-05	-8.28E-05	5.95E-05	-1.33E-05	3.90E-06	-4.71E-05	-2.49E-06	6.66E-06	4.63E-05	8.00E-06	1.04E-07	-3.83E-05	1.90E-05	-1.01E-05	3.73E-05	-1.84E-05	4.30E-06	-8.32E-06
z11780_1	"Vuillaume,_Jean_Baptiste"	cello	cello	1819-1876*	1847.5	NA	Paris	NA	0.013657413	0.026619294	-0.002482501	0.003148255	0.000706102	0.000964929	0.00082554	0.001036941	-0.001961436	0.002581925	0.003556624	0.001383726	-0.000925572	0.000630247	0.000160864	0.001357215	0.000937982	-0.00024657	-0.001394227	0.000492946	0.000802987	0.00081759	0.00152128	-0.000482642	-1.11E-05	0.000796256	-0.00049759	-0.000245144	-0.000691415	3.68E-06	-0.000137969	0.000158887	-5.99E-05	-0.000160162	-0.000339338	-0.000363437	0.000541598	-0.000907099	-4.77E-05	-0.000381944	0.000769828	-0.000114011	4.90E-05	0.000356822	7.71E-05	-0.000563232	-0.000372313	-0.000590825	0.000303106	-0.000344743	0.000106449	-1.69E-06	0.000257889	5.69E-05	-0.000242156	-0.000126284	0.000567793	0.000182401	-0.000310599	-0.000250509	-0.000286448	1.01E-05	-0.00010245	0.00014636	-2.61E-05	-6.42E-05	2.59E-05	9.69E-05	-0.000203591	1.15E-05	0.000239264	0.000260245	-4.71E-05	-2.81E-05	3.33E-05	1.83E-05	-0.000102257	9.54E-06	-8.39E-05	4.26E-05	-0.000139059	-0.000105517	1.21E-05	-2.09E-05	-2.55E-05
z11804_1	"Gagliano,_Giovanni"	cello	cello	1769-1812*	1790.5	NA	Naples	NA	-0.003897028	0.019566267	0.006753068	-0.002453467	0.00043673	-0.001984095	-0.005560711	0.000607582	0.002761395	-0.000811279	-0.000140643	-0.000164461	-0.000703681	-0.000433435	0.001013329	0.001974519	-0.000208315	-0.000514913	-0.002519156	7.00E-05	0.000343253	-0.000747836	0.000568593	-0.000373734	0.000178508	0.000493739	-0.001063551	0.000477667	0.00033297	0.000823908	0.000336911	-0.000333779	-0.001497731	0.000543606	-0.000131896	0.000517389	-0.000583584	-0.000235023	9.55E-05	-0.000539033	-6.98E-05	-0.000263412	-0.00079368	-0.000285602	-0.000268077	-0.000291204	0.000189219	0.00034658	-0.000265854	0.000502562	-0.000143528	-0.000179706	-0.000108669	2.65E-05	-0.000455361	-9.30E-05	0.000213017	-5.77E-05	0.000197837	0.000162311	0.000168742	0.000109429	-9.03E-05	-0.000102109	6.22E-05	-6.03E-05	3.38E-05	4.80E-05	-5.06E-05	-3.32E-05	-0.000104644	-4.91E-05	4.29E-05	0.000153219	1.93E-05	3.36E-05	6.46E-07	2.25E-05	2.35E-05	-5.75E-05	2.06E-05	4.93E-05	-3.23E-06	5.97E-05	-3.69E-05
z11814_1	"Gagliano,_Gennaro_(Januarius)"	cello	cello	1722-1785*	1753.5	NA	Naples	Vandersall	0.009521838	0.016953024	9.84E-05	-0.003373797	0.002907168	-0.000428629	0.000591622	0.000410111	-0.000873946	0.001118438	0.00351114	-0.000452542	-0.002082997	0.001608109	-0.001171867	0.000162991	-0.002353371	0.001778701	7.14E-05	-0.000449195	0.000990819	-2.92E-05	0.000734896	0.000562977	0.001363633	0.000449564	-0.000292651	0.000273692	0.00038657	0.001082604	0.00023667	-0.000125436	0.000156243	0.000409555	-0.0001793	0.000467306	0.000140859	-0.00016798	-8.36E-05	-2.68E-05	0.000406145	-0.000129367	-0.000287679	0.000155571	0.000376683	2.79E-05	-0.000262307	-0.000209723	4.58E-05	-0.000127729	-0.000413357	-0.000432932	-2.53E-05	8.96E-05	0.000255603	-0.00026707	8.63E-06	-0.00022494	0.000245475	-2.16E-05	3.60E-05	-3.90E-05	-0.000231352	9.62E-05	-8.26E-05	0.00010626	-6.16E-05	1.62E-05	1.52E-05	8.47E-05	7.96E-05	-3.22E-05	-5.02E-05	4.98E-06	5.68E-05	4.17E-05	9.93E-06	3.43E-05	1.18E-05	3.30E-06	-2.77E-06	-5.30E-05	-3.11E-05	-1.32E-05	1.45E-05
z11818_1	"Gand,_Charles_Fran�_ois"	cello	cello	1833c	1833	1833	Paris	NA	0.003415575	0.013704179	-0.001380533	0.001178588	0.000325729	0.003599921	0.000960751	-0.002200738	-0.003800599	-3.56E-05	0.002653835	0.002752158	-0.000860522	-0.00050753	0.000586164	0.00138605	-0.001852572	0.000721594	7.71E-06	0.000404505	0.000260816	0.000210068	-0.000709498	-0.000204544	0.000650107	-0.000371964	-0.000283617	0.000626362	-0.000135861	0.000404006	-0.000353664	-8.71E-05	0.000138169	0.000162183	0.000137204	-0.000208411	0.00017957	-0.000231414	0.000430886	-0.000173236	0.000420343	0.000152367	4.15E-05	-0.000246251	-6.05E-06	-0.000117824	-0.00050809	-0.000321545	0.000194111	-0.000284267	-1.20E-05	-0.000434859	-3.21E-05	-0.000210539	5.85E-05	-7.03E-05	4.50E-05	-0.000146472	0.000141426	5.07E-05	0.000153547	9.17E-05	-7.42E-05	-4.07E-05	-0.000167668	0.000132261	-3.91E-05	-5.50E-05	-4.83E-05	-2.99E-05	4.57E-05	5.65E-05	1.39E-05	-9.90E-06	9.41E-05	4.28E-06	-7.35E-05	5.08E-05	-3.69E-05	-1.41E-05	2.59E-05	1.39E-05	1.81E-06	8.60E-06	4.35E-05
z11819_1	"Goffriller,_Matteo"	cello	cello	1698	1698	1698	Venice	NA	-5.65E-05	-0.00560874	0.009505986	0.001937323	0.006929886	0.002857213	0.000674766	0.00035042	-0.001880821	-0.001889733	0.002128356	0.000826081	-0.000626769	-0.000339542	-0.001333322	-0.000956413	1.49E-06	0.000607979	-9.80E-05	-0.000527997	-0.001300908	-0.000710978	-0.000523678	-0.000679334	-0.001244207	-0.00117662	-0.000130274	0.000640458	-8.59E-05	0.000102558	-0.000118701	-0.000134549	-6.00E-05	-0.000179088	-1.44E-05	-0.000762201	3.79E-05	0.000197477	-0.000239112	-7.11E-05	-0.000329546	0.000163743	0.000117316	-0.000708013	-0.000341982	-4.69E-05	-0.000194312	-0.000203426	-0.000326	0.000397642	-0.000211982	-8.03E-06	-0.00014155	5.35E-05	8.94E-05	-5.88E-05	-0.000130478	-0.000129892	-6.96E-05	0.00025717	-1.62E-05	0.000259658	-2.18E-05	-5.71E-05	1.30E-05	-6.09E-05	8.23E-06	7.97E-06	-0.000120536	-3.60E-05	-8.05E-05	3.51E-05	-5.48E-05	-5.84E-05	-2.46E-06	-2.60E-05	4.01E-06	5.92E-05	-2.23E-05	-7.79E-05	-6.55E-05	-3.30E-05	1.79E-05	-8.97E-06	3.47E-05
z11827_1	"Gagliano,_Raffaele_&_Antonio"	cello	cello	1857	1857	1857	Naples	NA	0.005476932	0.016441252	0.000945994	-0.000489663	-0.003098756	-0.001465882	-0.002439373	-0.000972116	0.002083578	0.00239108	0.000302909	0.002144949	-0.000453258	-0.001248228	7.09E-05	0.000957895	-0.000781963	0.000935577	-0.002095877	0.000189014	0.001008503	-0.000139681	0.000365156	-0.000333519	5.47E-05	-0.001043587	-8.39E-05	0.000569803	0.000140013	0.000214207	-0.000228876	-0.000666122	-0.000700306	0.000305606	0.000375082	-0.000225558	4.11E-05	-0.00023844	-5.46E-05	0.000267983	-0.000172005	0.000196657	-0.000307241	-0.000110662	0.000115016	0.000272162	-6.28E-05	7.93E-05	-8.56E-05	0.000214637	-7.36E-05	-0.000114119	-0.000137991	-2.10E-05	-9.66E-05	7.34E-05	-9.02E-05	2.89E-05	0.000118279	-2.02E-05	-8.74E-05	3.08E-05	-0.000279912	4.03E-05	3.08E-05	-2.63E-05	-8.02E-05	1.20E-05	8.54E-05	-2.28E-05	-2.36E-05	1.65E-05	1.83E-05	3.36E-05	-3.88E-05	4.16E-05	2.15E-05	-2.36E-06	4.12E-06	-2.15E-05	-7.83E-06	1.59E-05	-9.35E-06	-6.14E-06	4.11E-06
z11828_1	"Ventapane,_Lorenzo"	cello	cello	1825c	1825	1825	Naples	NA	0.006293911	0.002324455	0.001911464	0.006145364	0.002938559	0.000128019	-4.25E-05	-0.00096228	-0.000670388	0.001192171	-0.002902307	0.001423839	0.000985323	-0.000133869	0.000159835	0.001663671	-2.36E-05	0.000485709	-7.39E-05	0.000636493	0.000868544	-0.000251119	-0.001602522	0.000493956	-0.000327114	-0.001022758	0.000127154	-0.000639023	0.000335968	-0.000217644	-0.000641666	0.000115217	-0.000358706	0.000400168	-0.000255919	-0.000311671	-0.000591526	-9.10E-05	0.000279667	6.88E-05	0.000120444	0.000397333	-0.000380056	-1.60E-05	-0.000417298	0.000390297	-0.000180505	0.00026877	-0.000253956	-4.26E-05	-0.000216663	0.000164065	1.52E-05	-8.36E-05	-0.000167518	-0.000160052	2.42E-06	-1.02E-05	7.54E-05	-1.90E-05	0.000106453	0.000176435	-4.07E-05	0.00013945	2.37E-05	-0.000118322	-3.40E-07	-6.13E-06	1.88E-05	-4.70E-05	-3.31E-05	1.22E-05	2.62E-05	-1.74E-05	-2.75E-05	1.14E-05	1.86E-05	1.50E-05	3.80E-05	-2.14E-05	-3.16E-06	2.19E-05	1.59E-05	-5.42E-07	-6.31E-06
z11886_1	"Montagnana,_Domenico"	cello	cello	1709-1751*	1730	NA	Venice	NA	-0.019740816	0.006060915	0.006597837	-0.003477878	-0.004317264	-0.0026395	-0.002609274	0.004317695	-0.003245692	0.004378759	0.001014974	0.001427479	-0.002970065	0.00104225	-0.002074913	-0.000212276	0.000402151	0.000391102	0.000817763	0.001658662	0.001175997	0.000193803	-0.001074998	-0.000408131	-0.000382133	-0.000513275	0.000427323	0.002103319	-3.24E-05	3.09E-05	-0.000517312	-0.0002108	-0.000352112	0.00151186	-0.001029374	-0.000255516	4.72E-05	5.91E-06	-4.26E-05	-0.000360913	0.000476522	0.000584882	-0.000267113	-0.000635563	0.000107887	-0.000154422	-0.000351059	0.000105096	-0.000439125	0.000353668	-0.000147422	-0.000157035	-0.000359329	-3.03E-06	-8.67E-05	0.000146262	-0.00021151	6.93E-05	-0.000134496	0.000237221	-0.000123353	4.13E-05	-0.000110208	-1.39E-05	2.33E-05	-6.31E-05	-7.08E-06	7.52E-05	-6.75E-05	-3.26E-05	-3.21E-06	0.000101853	3.97E-05	5.60E-05	-4.63E-05	-2.95E-05	-2.31E-05	-2.15E-05	2.18E-07	-0.000132758	-4.35E-05	4.28E-05	-1.83E-05	-2.04E-05	1.77E-05
z11892_1	"Testore,_Paulo_Antonio"	cello	cello	1759	1759	1759	Milan	NA	-0.018771145	0.026553439	-0.003985123	-0.000757522	-0.008207089	-0.003897633	0.006431444	-0.006210541	-0.009821941	0.002288423	0.00282934	1.15E-06	0.005971503	0.003025421	-0.000130166	0.002233605	0.003339491	0.006078336	0.002263474	-0.000328343	-0.000532017	0.002104011	-0.00018498	-0.00124732	0.002330181	-0.000354067	-0.000392467	-0.000851174	-0.001504005	-0.000288677	8.44E-05	0.001594554	0.00186622	-2.95E-05	0.001677554	-0.000144687	-0.000473006	0.001779058	-0.000500666	-0.000634016	-0.000807652	0.000140503	-0.000126222	0.000577817	-0.000789527	-0.000909404	-0.001299697	-9.11E-05	-0.001144253	0.00096924	0.000865769	0.000216787	0.001283276	0.000543316	-2.85E-05	0.000143555	-0.000832346	-3.61E-05	0.000290302	0.000150102	-0.000130742	0.000401076	0.000187692	0.000177827	0.00058243	0.00047767	0.0005528	0.000240843	-4.13E-05	-5.99E-05	6.13E-05	1.58E-05	-4.88E-06	4.55E-05	0.000152837	-3.01E-05	-0.000113576	-3.10E-05	3.65E-05	1.05E-05	0.000102081	0.000141181	-3.97E-05	2.09E-05	-0.000143748
z11893_1	"Testore,_Paulo_Antonio"	cello	cello	1764	1764	1764	Milan	NA	-0.044963408	-0.002952998	0.010292697	0.003502722	0.008377188	-0.00393018	0.007433084	0.012558009	-0.004755899	-0.003166433	0.005058394	0.004572667	-0.001070976	0.003025009	0.000365953	0.000669611	0.002658163	-0.000311497	-0.004270664	0.001484723	-0.002611722	0.000178759	0.00237052	-8.81E-05	0.000249372	-0.001831497	0.005445183	-0.000472608	7.53E-05	-0.000118547	0.000710825	2.95E-05	0.001412895	0.000243226	-0.000631453	0.000408118	0.00158894	-0.001005082	-0.000211555	0.000163053	0.000132158	-0.000358581	-0.002218367	-0.000722501	-0.001245828	-0.000229514	-0.000501242	0.000291664	-0.000416831	-0.000692778	0.000267047	-4.09E-05	-0.001012774	-5.73E-05	-0.001253887	0.001110141	0.000677149	5.98E-05	-0.000370508	-0.000410559	0.000192563	0.000687047	-0.001293812	-0.000619608	0.000476679	0.000873939	-0.000828327	-0.000209068	0.00060189	-0.000536128	0.00022551	-0.000179977	0.000106661	4.50E-06	0.000149869	-0.00013536	-6.30E-05	1.44E-05	-5.71E-05	-0.000126231	-6.91E-05	-0.000101557	-2.57E-05	3.87E-05	-2.67E-05
z11992_1	"Ceruti,_Enrico"	cello	cello	1850c	1850	1850	Cremona	NA	0.021903449	0.021168136	-0.002517835	0.000737076	0.001187564	0.0048837	0.002324535	0.000301483	-0.002887081	0.00147568	0.000328248	-0.000695415	0.000853166	-0.000956613	0.000538505	-0.00052646	-0.000203708	0.000903587	-0.002287349	-0.00074199	0.001177767	0.000407204	-0.000878739	-0.0011878	0.00045967	-0.000758186	-0.000237722	0.000413688	-0.000421946	0.00041775	9.08E-05	-0.000350838	-0.000549469	-0.000169843	-1.82E-05	0.000113997	0.000385547	-0.00031457	0.000230471	-7.42E-05	-7.84E-05	0.000226648	-0.000301024	-0.000183847	-0.000300406	-8.37E-05	-0.00028926	-0.00012423	0.000134004	-1.84E-05	0.000185508	-0.000194459	-7.75E-06	-0.000228308	9.28E-05	0.000177981	8.44E-05	5.90E-05	-1.37E-05	-4.10E-05	-0.000147294	7.78E-05	-5.67E-05	3.94E-05	2.08E-05	-1.17E-05	-1.18E-05	-1.41E-05	1.34E-05	3.17E-05	-1.11E-05	2.02E-05	2.66E-05	4.44E-05	4.08E-06	2.11E-05	2.56E-06	-5.59E-05	-2.61E-05	2.31E-05	2.59E-05	6.95E-05	-2.61E-06	3.41E-05	-5.15E-06
z12001_1	"Bernardel_('P��re'),_Auguste_Sebastien_Philippe"	cello	cello	1836	1836	1836	Paris	NA	0.012659176	0.022895943	0.003945551	-0.003390321	0.004872123	0.001380219	0.005315893	-0.00180977	-0.001740701	0.001739024	0.000784658	-0.000575692	0.000517513	0.001379616	0.000290019	-0.000296376	1.22E-05	-0.000279217	-0.00059533	0.000460097	-0.000704821	-0.00016186	-0.000906306	-0.000100653	0.000867052	-4.27E-05	0.000465118	5.45E-05	-0.00076329	-9.45E-05	-0.000281387	-0.000228526	-0.000839598	0.000123724	-0.000427198	0.000149628	-0.000147359	0.000118898	0.000398457	-0.000398409	0.000203321	0.000164937	-0.000307236	7.69E-05	0.000777592	-0.000275387	2.08E-06	-2.21E-05	0.000294987	6.82E-05	0.000207985	-0.000444796	-0.000188714	-0.000111521	0.000275997	3.09E-05	0.000132545	-0.000134761	3.16E-05	-2.92E-05	0.000116473	2.18E-05	-0.000311758	-7.78E-05	-8.18E-06	5.37E-05	-9.95E-05	2.47E-05	-0.000121614	4.31E-05	1.41E-06	7.75E-06	1.25E-05	-1.16E-06	1.49E-05	-8.80E-06	-2.91E-05	-1.23E-05	9.61E-08	3.00E-05	3.23E-06	-2.17E-06	2.43E-05	3.14E-05	1.03E-05
z12002_1	"Bernardel_('P��re'),_Auguste_Sebastien_Philippe"	cello	cello	1846	1846	1846	Paris	NA	0.021843907	0.031851917	-0.003887686	0.002463919	0.00306929	0.002152145	0.001720833	0.002406297	-0.002438235	-0.000262561	0.003173731	0.000800963	0.002538246	-0.00023802	0.00060391	-0.000240684	0.000130711	0.001932999	-0.00183389	0.000846752	0.000945155	0.000912512	0.000535736	-0.000756584	-0.000116701	0.000520703	0.000109285	-0.000451138	3.91E-05	-0.000557952	0.000551726	0.000405478	0.000116522	-0.000201689	-0.000155659	0.000149463	0.000185876	-0.000623288	0.00020059	0.000650835	0.000401652	0.000336886	-0.000242074	0.000146576	-8.41E-05	-0.000252311	-0.000141009	-0.000297264	0.000212757	-7.62E-05	0.000115103	-0.000104277	-7.44E-05	-0.000289092	0.000168338	3.47E-05	0.000194466	0.000154725	5.16E-05	-3.74E-05	6.85E-05	-0.000114337	-0.000109451	0.000154162	4.61E-05	4.55E-05	1.61E-05	6.48E-05	-2.88E-05	-2.79E-05	8.05E-05	-5.04E-05	-1.39E-05	-6.42E-05	8.98E-05	-1.09E-06	-7.28E-06	-5.08E-06	-1.83E-05	5.38E-05	-3.38E-05	2.52E-05	-1.43E-05	2.41E-06	2.12E-05
z12003_1	"Bernardel_('P��re'),_Auguste_Sebastien_Philippe"	cello	cello	1854	1854	1854	Paris	NA	0.013163459	0.030159228	-0.003885728	-0.001711806	0.00474184	0.005475246	0.001393534	0.000724974	-0.002441148	-0.000841216	0.00280506	0.000319954	0.002769	0.001124263	0.000535975	-0.001040687	0.000516927	-0.000244359	-0.00071058	0.001183763	0.000323052	-0.000516475	0.000151609	-2.33E-05	-6.92E-05	0.000241626	0.000359601	0.000125915	0.000206673	0.000302139	0.000446108	-0.000213228	0.000687506	0.00023481	-0.001530909	0.000742457	0.00073975	-0.000429259	-0.000132782	0.00035098	-0.000431116	0.000305405	0.000119272	-1.78E-05	-0.000285712	0.000301723	6.92E-05	-0.000200099	-0.000174075	-0.000195794	0.000271534	-0.000185417	-2.05E-06	-0.000179606	-0.000231118	0.000250564	0.000421285	9.63E-05	-1.59E-05	-0.000146068	8.12E-05	-6.48E-05	-0.000195555	7.53E-05	-8.49E-05	-9.82E-05	-7.55E-05	-3.77E-06	-9.66E-05	0.00010338	2.22E-05	2.27E-05	-2.21E-05	-2.31E-05	5.46E-05	1.13E-05	6.31E-06	1.13E-05	4.38E-06	5.48E-05	-3.03E-05	3.20E-05	-9.28E-06	-6.37E-06	-2.30E-05
z12006_1	"Chanot_I,_Georges"	cello	cello	1822-1878*	1850	NA	Paris	NA	0.017160032	0.028139484	0.001003448	0.002868997	0.000534601	0.000612438	0.001057845	0.001108063	-0.001226531	0.003027477	0.002899383	-0.000414982	7.07E-05	0.000598612	0.00070155	0.001228542	5.05E-06	-0.001649276	-0.001018705	0.000311688	1.47E-05	0.00090893	0.001065223	-0.000729089	0.000412518	0.00100473	-8.59E-05	-0.00055783	-0.000856387	-0.000301276	-0.000508936	0.000460146	-0.000100681	-7.53E-05	-0.000153415	0.000253498	-2.29E-07	-0.000805512	0.00054951	-3.69E-05	-0.000140005	-0.000263363	-0.00034517	-3.63E-05	6.36E-06	-0.000390175	-0.0001924	-0.00042435	-9.61E-05	-0.000332316	-2.61E-05	-0.000113662	1.24E-05	-0.000111019	-0.000150366	-1.80E-05	0.000363807	4.42E-05	4.65E-05	-0.000162359	-0.000117678	0.000147459	-7.75E-05	6.21E-05	0.000131698	2.51E-05	5.62E-07	3.14E-05	-9.84E-05	2.53E-06	6.04E-05	5.67E-05	-8.73E-06	-5.24E-05	-9.56E-06	1.11E-05	2.68E-06	6.30E-05	4.88E-06	5.98E-05	-3.63E-05	-3.55E-05	-2.01E-05	-1.37E-05	-1.38E-05
z12010_1	"Cuypers,_Johannes_Theodorus"	cello	cello	1770c	1770	1770	TheHague	Eisenberg	0.006040727	0.019423929	0.014157943	-0.002094083	0.009646537	0.000600816	0.004030695	-0.002986464	0.001451181	0.001280539	0.002943163	0.00201696	0.002257733	-0.001522674	0.002194634	-0.000606042	-0.000213448	0.000232062	-0.000985036	0.000822373	0.001303818	-0.000303025	-0.001047608	0.000332364	-0.000392295	-0.000270457	-0.00064428	0.00045518	-0.000721097	-0.001014754	-0.000384893	0.000117624	5.89E-05	0.000401403	0.000319481	-0.00066382	-3.76E-06	6.49E-05	-0.000417509	-0.000557412	0.000348526	0.000629631	-0.00065767	-0.000784271	-0.00026092	-0.000331713	-0.000103125	0.000127461	-1.87E-05	-0.00023924	0.00021385	-0.000904681	0.000159421	-2.04E-05	0.000175327	-5.42E-06	0.000301139	-0.000144448	0.000298905	0.000169917	0.000214162	-0.000148262	-0.000207698	1.70E-05	-0.000178527	-9.03E-05	1.54E-06	-6.63E-05	1.01E-05	4.76E-05	0.00013959	-8.00E-06	-9.50E-06	1.25E-05	4.37E-05	7.16E-05	1.53E-05	-1.19E-05	1.32E-05	7.20E-05	2.76E-05	-8.97E-05	-7.73E-05	-1.06E-05	2.39E-05
z12012_1	"Cuypers,_Johannes_Theodorus"	cello	cello	1755-1814*	1784.5	NA	TheHague	NA	0.008503534	0.020116331	0.014736698	0.001009495	0.008571572	0.001275246	0.004978566	-0.003503153	-1.27E-05	0.001202874	0.003231519	0.001817883	0.001216442	-0.000666816	0.001160625	-1.09E-05	-0.00027568	-0.000376208	-0.000532962	0.000544272	0.000752341	0.000764219	0.001416762	-0.000113172	-0.000527505	-0.00024473	-0.000281509	-6.05E-05	-0.000623031	-0.000832095	-0.000145744	5.29E-05	-0.000891404	0.000342952	0.000601988	0.000311312	-0.000261055	-0.00035651	0.000116611	0.000185385	0.000275901	8.66E-05	-0.000337363	7.12E-06	-4.85E-05	-0.00060396	0.00013013	-0.000228481	-0.000265532	-0.000262107	0.000332299	-0.000730913	-8.90E-05	0.000223774	-0.000145428	0.000232779	0.00038075	2.47E-05	0.000173781	6.38E-08	8.75E-05	-0.000163582	-0.000130762	-4.89E-05	-0.000144894	-9.53E-06	-3.94E-05	-0.000113286	6.64E-06	-1.54E-05	0.00011582	1.70E-05	-8.35E-05	-1.29E-05	2.73E-05	3.21E-05	-1.39E-05	-3.17E-05	1.86E-06	5.76E-05	-2.62E-06	6.78E-06	-1.29E-05	2.10E-05	1.62E-05
z12014_1	"Gibertini,_Antonio"	cello	cello	1844	1844	1844	Genoa	NA	0.029565704	0.03240204	0.004447218	-0.000730277	0.000868869	-0.003477344	0.002128049	-2.89E-05	-0.000336818	0.002366674	0.002409325	0.000766308	0.001766291	-0.001058442	0.00015675	-0.00064329	0.000291074	-0.00111625	-0.002431861	0.002285515	0.00054984	0.000689124	0.000784536	0.000171198	-0.000479274	0.000305963	0.000583361	-0.000316294	-0.001050371	-0.000205976	-0.00027023	0.000155284	-0.000456647	-0.000385941	-0.00033909	0.000247059	-0.00033746	-0.000824833	0.000323325	0.000461761	-0.000444001	0.000136504	-0.00112118	6.48E-05	-0.000313047	-0.000385825	9.80E-05	-9.71E-05	-0.000185712	-0.000137601	2.60E-05	-0.000462321	-0.000159824	0.000154746	-0.000200204	-0.000207287	0.000329769	-1.37E-05	0.000161797	-6.43E-06	7.25E-05	-1.21E-05	6.79E-05	-4.38E-05	9.59E-05	-7.31E-05	-5.19E-05	-3.66E-05	0.00011104	0.000132433	4.81E-06	-5.62E-07	-3.27E-06	7.60E-05	3.15E-05	-5.41E-06	-2.57E-05	4.94E-05	-6.21E-06	-4.47E-06	-2.19E-05	6.39E-06	-5.39E-05	1.94E-05	-1.53E-05
z12036_1	"Lott,_John_Frederick"	cello	cello	1819-1861*	1840	NA	London	NA	-0.005548176	0.020047796	0.007905835	-0.001181433	-0.002978656	-6.17E-05	0.001589265	-0.001161026	-0.000448207	-0.001702479	0.003717207	-0.000275713	-0.000720803	0.000451225	0.000638329	-0.00194551	-0.002026587	-0.000643387	0.001988526	0.000330937	-0.001549873	0.000106344	0.000127541	-0.001051249	0.000780687	-0.000191885	0.000629195	-0.000652364	-3.06E-06	0.00065444	0.000138903	-0.000230275	1.81E-05	4.85E-05	8.28E-05	-1.85E-05	0.000569805	-0.000582559	-0.000265334	-0.000179504	0.000418826	2.78E-05	0.000480983	8.55E-06	0.000428596	0.000549866	-0.000273963	3.58E-05	-0.000167529	-2.01E-05	-0.000315786	-5.24E-05	-3.88E-05	-0.000545546	-4.88E-05	8.44E-05	-0.000201333	0.000129163	-0.000145651	-8.50E-05	-7.92E-05	0.000154967	-6.90E-05	0.000101338	1.21E-05	-0.000104485	6.57E-05	5.16E-05	-2.36E-05	3.59E-05	-7.65E-05	5.09E-05	-1.70E-05	-1.13E-06	4.26E-05	1.07E-05	-1.59E-06	3.37E-06	-5.37E-05	-3.43E-05	5.19E-05	2.66E-05	6.27E-06	3.24E-05	-3.97E-05
z12078_1	"Melegari,_Enrico_Clodoveo"	cello	cello	1880	1880	1880	Turin	NA	0.0081001	0.023733027	-0.014355345	-0.003688285	-0.005661868	0.000168926	-0.002618418	0.003173856	0.002058034	0.002325206	0.00052128	0.001781399	0.00052062	-0.000301325	-0.000262224	-0.001156268	0.000811235	0.000547899	-0.002368853	-0.000422583	0.000549076	-0.000897584	0.000756875	-8.83E-05	-3.73E-05	0.000501751	0.001045227	0.000221915	0.000890001	0.001013435	0.000974959	0.00013937	1.68E-05	0.000377183	-0.000197549	0.000130869	0.000322076	-0.000127572	0.000183728	0.000368917	0.000241467	-7.10E-05	0.000218767	-0.000305149	-7.04E-05	-0.000109108	-6.93E-05	0.000377757	-0.000103454	-6.37E-05	-0.000110916	2.34E-05	4.80E-05	-0.000227077	0.00026685	0.000109918	0.000178962	-0.000146864	-4.48E-05	-0.000217455	-0.000157684	7.35E-05	-6.13E-05	0.000183838	-1.15E-05	-5.51E-05	-5.73E-05	6.84E-05	-8.94E-05	3.36E-05	-9.58E-05	1.87E-06	6.60E-05	3.85E-05	5.25E-05	-1.24E-06	-6.93E-06	-1.87E-05	-1.40E-05	5.31E-05	-1.98E-05	8.58E-06	-2.07E-05	1.48E-06	3.97E-06
z12101_1	"Melegari,_Enrico_Clodoveo"	cello	cello	1876	1876	1876	Turin	NA	-0.017970381	0.020093486	-0.004249053	0.000966007	-0.002028874	0.001942424	-0.000482348	-0.002151322	0.00260594	0.003282378	0.000847546	0.000611585	3.65E-05	-5.84E-05	0.000419982	-0.000713223	2.63E-05	0.000802942	-0.001677586	-0.000492132	0.000648264	-0.000691473	-3.86E-05	-0.000833377	0.000261434	0.000375761	0.00012498	0.000203493	-0.00048785	0.000133244	0.001007653	-1.50E-05	-0.000634479	-0.000269953	-0.000401638	0.000256735	7.26E-05	2.66E-05	0.000473628	0.000474	-1.62E-05	4.88E-05	-0.000202481	-0.000196568	0.000180198	-1.85E-05	-0.000577909	0.000160093	0.000121614	-0.000158445	-7.04E-05	-6.05E-05	0.000116688	-0.000214143	0.000208283	2.35E-05	0.000151452	0.000130054	7.55E-06	-6.82E-05	1.94E-05	-0.00013758	-0.000133536	0.000102796	9.51E-05	3.77E-05	-5.55E-05	0.000111189	4.95E-05	-8.08E-05	-0.00012098	8.88E-06	7.38E-05	-2.95E-05	-3.15E-05	-3.97E-05	2.04E-05	-1.08E-05	-3.04E-06	-1.46E-06	-1.99E-05	4.51E-05	1.25E-05	4.97E-06	3.96E-06
z12110_1	"Carcassi,_Lorenzo_&_Tomaso"	cello	cello	1770c	1770	1770	Florence	NA	-0.005038178	0.016282782	0.001796134	0.000100145	-0.008412051	0.001152426	0.002026372	-0.006008785	0.003248419	9.30E-05	0.001072179	-0.002105335	0.000309406	0.000518492	0.00167922	0.000949509	-0.000931167	0.001432785	-0.000115491	-0.001068208	-0.000458708	0.000327355	0.00065454	0.000196529	-0.000247376	-0.000321198	0.000117045	0.001000809	-0.000566456	-0.000943204	7.05E-05	-0.000254131	-0.000399109	0.000774578	0.000176242	0.000233231	0.000206943	0.000189073	0.000615927	0.000465602	0.000199976	0.00021905	-0.000154838	-0.000210993	-0.000116291	3.86E-05	-0.000278433	-8.29E-05	-0.000124771	0.000434772	0.000187463	3.27E-05	-0.000130003	5.49E-05	-0.000120413	2.82E-05	0.000112772	-0.00028644	-3.91E-05	-8.55E-05	0.000136291	-2.81E-05	4.24E-07	6.11E-05	0.000135711	9.69E-05	-2.40E-05	-0.000137186	-5.79E-05	4.26E-05	5.80E-06	-3.60E-05	4.88E-05	2.81E-05	-5.68E-05	1.40E-05	4.25E-05	-8.13E-05	6.53E-05	-7.66E-05	1.91E-05	-2.91E-05	-7.62E-06	4.68E-05	3.46E-07
z12115_1	"Melegari,_Enrico_Clodoveo"	cello	cello	1892	1892	1892	Turin	NA	0.033684588	0.019783521	-0.001769737	0.00185655	0.002243987	0.004106515	0.004551683	0.003253156	-0.002589378	0.003084462	0.00194203	0.002276416	0.000596771	-0.000543393	0.000248398	0.000324004	-0.000812608	-0.000309795	0.000897111	-0.000486873	-3.95E-05	0.000173521	0.000782971	0.000441448	-0.000622662	0.000208763	-0.00022249	-0.000284224	0.000588677	-0.000685494	0.000557987	-8.62E-05	0.000499539	0.000210506	-0.000402266	-0.000253465	-0.000453703	2.28E-05	-0.000413801	0.000161126	0.000465298	0.000500042	5.13E-05	-0.000165482	3.53E-05	-0.000102183	0.000338622	-0.000515977	-6.32E-05	0.000103682	-0.000129477	-0.000633975	-0.000196098	4.78E-05	-8.65E-05	-0.00014956	0.00021531	-0.000214396	0.00010606	-0.000138135	-0.000214581	1.05E-05	-0.000172649	-1.45E-05	-6.52E-05	4.02E-05	-8.95E-05	-1.42E-05	8.78E-06	-8.35E-06	1.93E-05	2.81E-05	-3.37E-05	-1.31E-05	7.15E-05	-1.51E-05	-2.11E-05	-4.47E-05	8.42E-07	2.58E-05	-5.11E-06	2.48E-05	4.60E-05	1.84E-05	1.20E-05
z12117_1	"Lazzaretti,_Francesco"	cello	cello	1887	1887	1887	Vicenza	NA	0.003296945	-0.002661342	0.018346373	-0.001046188	-0.000978641	0.004588738	0.008844527	-0.000313784	0.000692409	-0.001428125	0.004206377	0.005191245	-0.00014879	0.000517456	-0.000386741	-0.00060278	-0.000525933	-0.000165097	-0.003289503	-0.000396255	-0.001522745	0.001442776	-0.000369056	0.00026381	5.30E-05	-0.000449486	0.001870226	-0.000121296	-6.60E-05	0.000186928	-7.61E-05	-0.000639439	0.000579426	0.00026852	-0.000151756	-0.000844689	0.000322699	-0.00030499	0.000463411	7.08E-05	8.41E-05	-9.75E-05	-0.000609425	-0.000288883	0.000236297	1.42E-05	-0.000573116	-3.72E-05	-0.000122235	-0.000198285	-0.000224744	-2.84E-05	-0.000225691	3.84E-05	-5.10E-05	0.000134475	-4.46E-05	-6.59E-05	-3.13E-05	-0.000100952	-0.00012025	-2.42E-05	0.000111202	-0.000106418	-7.54E-05	6.06E-06	-1.55E-05	-4.38E-05	6.77E-05	-1.55E-05	8.92E-05	-5.33E-05	-8.85E-05	-6.81E-05	-2.86E-05	-1.84E-05	-1.57E-05	3.23E-05	1.02E-05	-3.57E-05	3.35E-06	-7.36E-05	-8.92E-06	-3.17E-05	-5.35E-06
z12120_1	"Melegari,_Enrico_Clodoveo"	cello	cello	1860	1860	1860	Turin	NA	0.028356365	0.023520109	0.005547961	-0.006006886	0.003717798	0.002094083	0.008534962	0.001522948	-0.002922865	0.003621446	0.000178242	-0.002023501	0.002764134	0.000789732	0.0013582	0.001251658	0.000551874	-3.29E-05	0.000997637	-0.000150897	2.46E-06	0.000154686	-0.000933015	0.001268746	-0.000140526	0.000967655	1.43E-05	-0.000248726	-0.000613298	0.000467152	0.000578651	-0.000416596	0.000292162	0.000255472	0.000138363	2.76E-05	0.000251232	-0.000498115	0.000239594	-2.61E-05	-0.0003757	0.000520135	0.000736076	-0.000133332	-6.93E-05	7.37E-05	0.000453631	-0.000248608	-0.000208447	0.000478913	5.94E-05	-0.000742472	3.98E-05	-0.000298043	0.000255989	-7.61E-05	0.000151402	-0.000172513	-0.000121738	0.000180649	-6.26E-05	0.000342115	-5.97E-06	-9.62E-05	0.000110933	-3.55E-05	-5.11E-05	-2.95E-05	5.61E-05	9.64E-05	1.55E-05	2.96E-05	-6.05E-05	6.74E-06	1.84E-05	5.43E-05	2.69E-05	-7.23E-05	-1.12E-05	2.57E-05	-7.73E-06	6.75E-05	-5.46E-06	8.35E-05	3.79E-06
z12133_1	"Postiglione,_Vincenzo"	cello	cello	1881	1881	1881	Naples	NA	0.012099853	0.008749953	-0.006291033	-0.005011071	0.00253034	0.001974502	-0.000777687	0.004518678	-0.001704139	-0.00023736	-0.001986825	-0.000216667	0.001028973	-0.000256857	-0.001412163	0.000499926	-0.000330278	0.001506967	-0.001046614	0.000966257	-0.000578829	0.000265662	-0.000561567	5.35E-05	-0.000497201	-0.001802584	-0.000440924	0.00025742	-0.000178769	0.000864527	-0.000811804	-0.000590389	-0.000592257	0.000779353	0.000303191	0.000148776	0.000103854	0.000319132	0.000295988	0.000172383	0.000151969	-0.000173199	-0.000134746	-2.99E-05	0.000185765	-0.00014574	-0.000259741	5.29E-06	3.96E-06	3.41E-06	-7.35E-05	1.79E-05	0.000197282	0.000158722	4.74E-05	4.26E-05	-6.89E-05	-2.20E-05	-7.05E-05	-9.23E-06	-4.12E-05	4.05E-05	-0.000214112	-6.17E-05	2.28E-05	0.000104973	-5.43E-05	5.49E-05	2.67E-05	4.86E-05	5.35E-05	-5.87E-05	-7.50E-06	3.56E-05	-8.97E-06	-6.71E-06	-2.21E-05	2.30E-05	9.03E-06	-1.39E-05	6.52E-07	1.75E-05	3.40E-08	-6.30E-06	8.35E-06
z12135_1	"Postiglione,_Vincenzo"	cello	cello	1860c	1860	1860	Naples	NA	0.00903375	0.030391696	-0.00537995	0.002261962	-0.001717965	0.000699963	0.002885883	-0.00064752	-0.001206478	0.002209661	0.004043896	-0.000972307	0.000618513	0.000524	-0.000310628	-0.001656303	0.000622575	0.001725562	-0.000566667	-0.000104227	0.000579011	0.000680064	0.000219997	-0.000249329	-3.32E-05	0.000525629	0.000369001	-0.000447312	4.43E-05	-0.001813033	0.000376175	-0.000143342	-0.000305038	0.000170795	-0.000753732	0.000193922	-0.000416456	-0.000193095	0.000228066	0.000523929	0.000277297	0.000537141	4.49E-05	0.000797343	8.50E-05	8.44E-06	-0.000194025	-0.000220328	-7.45E-05	0.000385312	-1.93E-05	-7.92E-05	0.000172208	4.49E-06	0.000155744	-7.38E-06	8.81E-05	0.000126	5.72E-05	-4.22E-05	-9.40E-06	-0.000100656	-0.000186742	-2.16E-06	8.11E-05	0.000151265	-3.08E-05	6.03E-05	0.000105845	-6.88E-05	1.45E-05	4.83E-05	5.58E-05	-3.42E-05	3.48E-05	-1.32E-05	2.49E-05	-5.79E-05	2.17E-06	2.07E-05	-2.02E-05	3.05E-05	2.33E-05	-3.26E-06	3.15E-05
z12147_1	"Postiglione,_Vincenzo"	cello	cello	1897	1897	1897	Naples	NA	-0.000674277	0.004566111	0.002299259	0.000287556	-0.001002845	-0.002755669	0.001263744	-0.000862268	-0.001116157	0.002635432	0.000751319	-0.000350064	-0.000985259	-0.000182869	-0.001897369	0.001119157	-0.000662322	-9.50E-05	0.00030229	0.000313942	0.000636176	-4.21E-06	-0.000718712	0.000842313	5.73E-05	-0.001636352	0.000230844	-0.000203001	-0.000278764	0.000275924	-0.000964016	-0.000508079	-0.000357621	0.000334504	0.000604695	-0.000431616	-0.000118551	4.46E-06	0.000245966	0.000136016	1.03E-05	9.78E-05	-6.24E-05	-0.000370412	0.000184797	-2.19E-05	-0.000126031	-6.44E-05	0.000193761	4.68E-05	6.88E-05	0.00024425	2.59E-05	-7.64E-05	0.000247379	6.77E-05	-2.41E-05	-0.000103325	7.36E-05	0.000128185	8.63E-05	9.87E-05	-0.000139267	-0.000135925	9.80E-06	-1.14E-05	-7.04E-06	-1.43E-06	5.54E-05	-1.45E-05	-1.83E-05	-9.85E-06	5.28E-05	-9.44E-06	-2.61E-05	-3.23E-05	9.01E-06	-2.96E-05	3.04E-05	-3.99E-05	1.49E-05	2.11E-05	3.15E-05	-2.70E-05	-2.37E-06
z12159_1	"Postiglione,_Vincenzo"	cello	cello	1875-85	NA	NA	Naples	NA	0.005017425	0.010885163	0.00035113	0.000835125	0.000543392	0.00569853	8.06E-06	0.006635499	-0.005449999	-0.00179272	-0.00250187	-0.000151295	0.00203021	-0.003069243	-0.002371549	0.001436155	0.00140047	0.000239191	-0.000728261	0.001395125	-0.000680123	0.001263706	-0.003084521	-0.000396341	-0.000632795	-0.000366631	-0.001024351	-9.29E-05	0.001967181	0.001158754	8.60E-05	-0.00055843	-5.66E-05	0.000914634	0.000229199	-0.000425033	2.15E-05	-0.000156534	-0.000454673	0.000765902	0.000425868	-0.000626463	4.34E-06	-0.000604299	0.000182305	0.000445295	-0.000172294	-0.000275658	0.000147343	6.09E-05	-0.000722169	0.000339459	0.000638306	-0.000740777	-0.000120454	-2.15E-05	-9.02E-05	0.000343141	0.000100733	-2.66E-06	0.000208794	-0.000212647	-0.000107381	-0.000160419	-0.000150528	-0.000127382	9.33E-05	-0.000116768	0.000189541	-0.000203167	0.000218985	-9.65E-05	1.05E-05	1.77E-06	0.000100313	3.59E-06	-3.69E-05	9.74E-05	-7.67E-05	-0.00019506	9.15E-05	4.23E-05	-0.000101902	3.26E-05	5.94E-05
z1217_1	"Gagliano,_Giuseppe_(Joseph)"	cello	cello	1749-1806*	1777.5	NA	Naples	NA	0.003464751	0.009150626	-0.000334916	0.002494897	-0.001333854	2.44E-06	0.006266923	0.004743428	-0.000297227	-0.004140945	0.001005051	-0.000169817	0.000664918	-0.001662754	-0.002642239	-0.001193516	-8.06E-05	3.64E-05	0.00030959	-0.000493557	0.001548201	0.001322014	0.000911418	0.001065424	-0.000829987	-0.000466382	-0.000662531	-9.41E-05	-0.000356771	-0.000301411	-0.000635962	-0.000180305	-0.001672322	1.50E-05	0.000519913	-0.000139048	-0.000533521	1.31E-05	-0.000687168	-0.000932487	-0.000350469	0.000143563	-0.000777153	0.000504741	-0.000362162	0.000482157	-1.17E-06	7.09E-05	0.000106475	-0.000280008	0.000591234	-0.000220582	0.000286776	-0.000232684	0.000304831	0.00018257	-0.000111907	0.000255724	-0.000195855	0.000262687	-7.16E-06	-8.77E-05	-6.64E-05	-7.22E-05	2.64E-05	-1.68E-05	-8.51E-05	-0.000123992	2.25E-05	1.77E-05	1.13E-05	-5.74E-05	-4.91E-05	-6.10E-05	-0.000126731	1.66E-05	8.89E-05	-7.60E-05	-3.89E-05	3.16E-05	-2.03E-05	-1.23E-05	4.31E-07	-5.84E-06	-3.00E-05
z12170_1	"Postiglione,_Vincenzo"	cello	cello	1895	1895	1895	Naples	NA	-0.001043914	-0.001837301	0.006534039	0.005476367	-0.013447778	0.001574114	0.004035079	0.001863817	-0.003629495	0.001425734	-0.000750027	0.002133065	0.001138734	0.00129293	-0.001241001	0.004901936	-0.000217599	-0.000159584	-0.0013822	-0.000153418	0.000842767	0.000310657	0.000723364	0.000495277	0.000207672	-0.00045264	0.000480975	-0.000420567	-4.56E-05	-0.000700051	5.64E-05	-0.000168465	-3.16E-05	0.000287543	-0.000226817	-9.91E-05	-0.000428069	-0.000450671	0.000623264	0.000536471	-0.000389107	0.000193665	-0.000156664	-0.000463177	-0.00023945	-0.000238366	9.18E-05	-4.54E-07	-7.99E-05	-0.000228313	-0.000271299	-8.43E-05	6.04E-05	8.64E-05	8.93E-05	-4.81E-05	9.21E-05	5.40E-05	-5.23E-05	1.35E-06	-0.000134596	-0.000341982	0.000104403	-2.86E-05	5.98E-05	4.83E-05	-2.48E-05	0.000117396	4.16E-06	-0.000137638	-1.75E-05	-3.72E-05	4.81E-05	-7.76E-05	-4.95E-05	-3.83E-05	2.74E-05	5.73E-05	2.32E-05	-8.88E-05	-5.45E-05	-7.91E-06	5.28E-06	-2.45E-05	1.12E-05
z12192_1	"Postiglione,_Vincenzo"	cello	cello	1904	1904	1904	Naples	NA	0.005813851	0.004830735	0.002701866	0.008927322	-0.007302334	0.004798059	-0.000225343	-0.002314702	-0.003377249	-0.00144977	-0.000985488	0.002328592	0.000413269	0.001715718	-0.00157147	0.005129692	0.000211479	-0.001794858	1.85E-05	-2.18E-05	0.000416696	-9.63E-05	0.000826281	0.000456282	0.000151463	-0.001585525	-0.000954696	-0.000676639	0.000209977	-0.000798006	-0.000501873	7.43E-05	-0.000553712	-0.00019481	-0.000431292	-0.000314603	-0.000322709	-0.000218156	-0.000218317	0.00067085	0.000368685	7.27E-05	0.000171404	-0.000535437	0.00010392	0.000320484	-0.000121612	-0.00031941	-0.00037652	-3.96E-06	-0.000503355	-0.000434604	0.000186239	-0.000156173	-0.000665726	-2.09E-05	5.52E-05	7.28E-05	0.000214785	6.99E-05	0.000162903	0.000122535	8.72E-05	-0.000131764	-0.000152755	9.06E-05	-2.79E-05	4.28E-05	5.19E-05	-0.000120599	-1.90E-05	-9.86E-05	4.36E-05	-1.75E-05	-3.96E-05	-7.65E-05	-2.56E-05	7.92E-06	1.85E-06	-2.58E-05	-4.10E-05	2.89E-05	3.69E-05	2.98E-05	1.89E-05
z12196_1	"Postiglione,_Vincenzo"	cello	cello	1854-1913*	1883.5	NA	Naples	NA	0.008177985	0.006908185	-0.00362638	-0.003453183	0.005014476	-0.001872618	0.001146497	0.004038036	-0.003258031	-0.0010002	-0.001484852	-0.000526973	-0.000181677	-0.000917867	-0.002302575	0.002704505	-0.000700499	5.00E-05	-0.000955228	-0.000384452	0.000220532	-0.001353945	0.000180651	-3.55E-05	0.000169649	-9.36E-05	6.84E-05	7.48E-05	-0.000372451	9.46E-05	-0.000382524	0.000394768	5.32E-05	-0.000106752	1.80E-05	0.000522063	0.000148223	2.16E-05	0.000256873	6.21E-05	0.000165583	0.000115331	-0.000756936	-0.000167956	0.00037964	0.000227922	-0.000407994	0.00011276	-0.000130339	-8.11E-05	-0.000157408	-0.000101414	0.000145583	-0.000493872	8.20E-05	-7.16E-05	-0.000101791	-0.000192363	-5.43E-05	2.75E-06	-3.27E-05	4.89E-05	-1.25E-05	-0.000208824	-0.000237452	9.13E-05	-7.71E-05	-4.05E-05	-6.81E-05	2.33E-05	0.000116673	-6.14E-05	-6.87E-05	1.90E-05	1.78E-05	2.95E-05	8.20E-06	1.12E-05	5.79E-06	2.33E-05	1.67E-05	5.85E-06	-1.59E-05	2.81E-06	-8.21E-06
z12221_1	"Antoniazzi,_Gaetano"	cello	cello	1885	1885	1885	Milan	NA	0.000827486	0.028446693	0.003957169	0.002199195	0.004243888	0.0040631	0.001878003	0.000785636	-5.16E-05	0.003057659	0.000716838	-0.002720629	0.004351661	0.002541956	0.001669203	0.000292104	-3.83E-05	-0.001114188	-0.000340491	-7.66E-06	-0.000145361	-0.000565562	0.001403386	-0.000980921	0.000797079	0.000422165	-0.000170807	-0.000285479	-0.0003155	-4.82E-06	0.000124164	0.000741147	9.92E-07	0.000164147	0.000331874	0.000258585	2.41E-05	-0.000410364	0.000219747	0.00020415	-0.000233379	6.10E-05	0.000205284	0.000216455	7.43E-05	0.000114723	0.000332843	-0.000344782	2.83E-05	4.71E-05	0.000115808	0.000135187	0.00014144	-0.000147436	0.00015223	1.69E-05	9.35E-05	-9.19E-05	7.24E-05	6.37E-05	-3.32E-05	3.50E-05	-0.000127047	2.45E-06	6.04E-05	-5.70E-06	-3.15E-05	9.19E-05	-1.18E-05	3.32E-05	-0.000102879	-2.83E-05	9.68E-06	2.03E-07	-6.62E-06	-4.78E-05	1.03E-05	-8.43E-06	-3.97E-05	-4.50E-06	-4.26E-06	-4.19E-05	-6.50E-06	-2.59E-05	-5.42E-06
z12222_1	"Antoniazzi,_Gaetano"	cello	cello	1887	1887	1887	Milan	NA	0.012127912	0.028087003	-0.002261288	-0.005933428	-0.0090652	-0.001651131	-0.004580582	0.001119339	-0.000356325	-0.000792666	0.003787165	0.001440892	-0.000982003	-0.001556364	-0.00042867	0.000861378	0.002059099	0.000263288	0.000396705	-0.000474358	0.001234673	-0.000780893	-2.61E-05	-0.00126223	-0.00072115	0.000243121	-0.000130818	-0.000189487	0.000913097	0.001082313	0.000406944	-0.000612679	0.000305555	8.83E-05	-0.000641008	-0.00038553	0.001098695	-0.000190668	-2.57E-05	-0.000140589	0.000227637	-4.40E-05	0.000117699	0.000332291	0.000185717	-0.000344549	0.000506295	0.000351123	-0.000627064	-0.000395294	0.000259634	-0.00025239	-0.000470827	-0.000122678	7.58E-05	0.000164497	-0.000113577	-6.97E-05	9.71E-05	-1.47E-05	8.79E-05	0.000125411	6.94E-05	-1.34E-05	7.13E-05	-0.000201195	-2.69E-05	0.00012977	-9.21E-05	-3.18E-05	0.000169963	0.000100551	-3.35E-05	0.000100196	-5.46E-05	-5.97E-05	0.000139821	5.10E-05	2.72E-05	9.36E-05	-3.25E-05	7.92E-05	-3.03E-05	-5.81E-05	-3.22E-05
z12285_1	"Degani,_Eugenio"	cello	cello	1884	1884	1884	Venice	NA	-0.026393691	0.006174622	0.010074573	0.000457355	-0.007497568	-0.000494492	0.004153383	0.002722428	-0.006948895	-0.003337351	0.002298448	-0.000279367	0.001707226	0.00113876	-0.0014043	0.000238083	0.003563914	-0.000340211	-0.000963339	0.00058514	0.000875968	7.62E-06	-0.002217838	0.000484267	-0.000337731	-0.00122597	1.49E-05	0.000739195	-0.000178471	0.000299559	-0.000705321	0.001566027	0.000734645	-0.00069301	0.001774054	-0.000794982	-0.000975878	6.46E-05	-0.000470187	0.00011136	0.001524411	0.000461115	-0.001163974	-0.000298064	-0.000836489	-0.001876003	-0.000818512	-0.000459161	-0.00077307	1.09E-05	-8.92E-05	8.94E-05	0.001145053	-0.001430981	0.000251746	-0.000751085	0.000288848	-4.03E-05	-0.000905259	-0.000534919	-0.000383603	-0.000334485	-0.000537544	-0.000755629	0.000796894	0.000269621	0.000794515	-2.97E-05	0.00035947	0.000256555	0.000294933	0.0004766	1.63E-05	-0.000110189	0.000293968	-0.000318007	-0.000279951	0.000180152	-0.000293039	-7.33E-05	-7.30E-05	-0.000338826	1.07E-05	-3.15E-05	-0.000339816
z12307_1	"Degani,_Eugenio"	cello	cello	1894	1894	1894	Venice	NA	-0.034049731	0.022806236	0.00187555	0.001182583	-0.002629989	0.008099134	0.00016311	-0.000710144	-0.002334501	0.000596241	0.004999304	0.003626764	0.005843705	0.000908971	0.00391639	0.003322254	0.006516071	-0.00096752	0.002324254	0.000633114	8.03E-05	-0.000797618	0.000222029	-0.000117631	-0.001151194	0.000280121	-0.001101981	-0.000494288	-0.00023847	0.00063714	0.001310903	0.001544755	0.00037762	-6.57E-05	-5.22E-05	-0.000146227	0.000634513	0.001175299	0.000391587	-8.05E-05	-0.000809538	-0.000727115	0.000810136	0.000200074	-0.000265618	8.49E-05	-0.000365908	0.000439338	-8.01E-05	0.000631103	0.000293149	0.002114329	0.000823812	3.14E-05	0.00029974	-0.000304614	-0.000270171	0.000128318	-0.000228393	8.07E-05	-7.19E-05	6.64E-05	0.000262671	1.02E-05	-9.74E-05	-0.000263104	7.49E-05	-1.58E-05	0.000193456	-3.76E-05	-0.000212943	-5.84E-06	-2.18E-05	-3.50E-05	6.26E-05	3.61E-06	8.43E-06	5.84E-06	3.56E-05	-7.50E-05	7.20E-05	-6.23E-05	-3.20E-06	-5.88E-05	-3.44E-05
z12315_1	"Degani,_Eugenio"	cello	cello	1891	1891	1891	Venice	NA	0.006131195	0.009974339	0.003870168	-0.005637046	-0.000597691	0.002533143	0.001528218	0.000497199	0.001215887	-0.000319866	0.000766183	0.004606977	-0.00081253	-0.000233565	-0.000247117	0.0017394	0.001030548	0.001225736	-0.000287181	-0.001379379	0.000272789	-0.001026002	-0.000461925	-0.000253128	-0.000715678	0.000314279	-0.000531625	-0.000285537	0.000252621	-0.000274082	-0.000700284	-0.000189947	-4.20E-05	0.000452257	1.42E-05	-0.000129128	5.46E-05	-0.000147323	-8.21E-05	8.78E-05	0.000146047	0.000181392	-0.000207645	-5.48E-05	3.22E-05	-0.000308046	7.72E-05	0.000237534	-3.78E-05	-0.000213846	0.00014184	8.23E-05	-0.00022716	-7.49E-05	0.000201546	-4.12E-05	0.000261499	-6.64E-05	5.65E-05	0.000108683	0.000104391	9.86E-05	-0.000180185	7.77E-05	8.55E-06	0.000125404	1.75E-05	4.66E-05	-7.65E-05	-9.59E-05	-2.98E-05	-2.44E-05	-3.39E-06	-9.21E-05	-1.44E-05	1.09E-05	3.72E-05	-5.21E-05	1.81E-07	-4.37E-06	-2.87E-05	-3.40E-06	8.72E-06	-2.73E-05	1.70E-05
z12316_1	"Degani,_Eugenio"	cello	cello	1869-1909*	1889	NA	Venice	NA	-0.021472089	0.002200033	0.002126245	0.002829738	-0.002208277	0.001513446	0.003089346	-0.002813599	-4.78E-05	-0.004038388	-0.000306416	0.003758693	0.000147852	0.000582097	-0.000323184	0.001796398	0.00064869	-4.59E-05	-0.00087894	-0.001301039	0.000427703	-0.0001181	0.000777127	-0.000565963	0.000866161	0.0006152	-0.000329437	0.00015267	-2.31E-05	-7.00E-05	-0.000828314	5.56E-07	-0.000181379	0.000320629	-0.000382396	-0.000547389	-0.000373618	0.000225277	3.79E-05	-0.000148599	0.000436705	0.00017733	-0.000142316	-0.00019382	0.000196661	-0.000169638	-0.000316523	0.000153016	0.000250806	-0.000221664	0.00014692	-4.59E-05	0.000216631	-8.66E-05	0.000218693	8.89E-05	0.000111901	8.24E-05	-5.37E-05	-1.13E-05	-0.000147557	-1.32E-05	-3.21E-05	1.79E-05	7.20E-05	-5.61E-05	4.53E-05	2.32E-05	-9.43E-05	-7.33E-05	-9.00E-05	-1.13E-05	1.67E-06	2.79E-05	-2.67E-05	2.37E-05	6.18E-05	-1.66E-05	1.23E-06	-3.43E-05	4.35E-05	6.49E-06	5.95E-07	-6.26E-07	4.07E-06
z12343_1	"Degani,_Eugenio"	cello	cello	1879c	1879	1879	Venice	NA	0.033928684	0.035531221	-0.001486184	-0.000100893	-0.020289893	0.002101797	0.000392015	-0.005486013	-0.006167488	0.006877601	0.005345903	-0.000156382	0.0071987	0.001912392	0.0014137	-0.000549271	0.004488408	0.00089024	0.001685552	0.002975761	0.001372915	-9.67E-05	0.000398358	0.001773526	-0.000878947	0.001166494	-0.000992942	-0.000267283	-0.000974168	-0.000410721	0.000540727	0.000360932	0.001032214	0.000120415	5.40E-05	-0.001360621	-0.000320946	0.00217995	-0.000726777	-0.000802297	-0.00022704	-9.94E-05	0.000357284	0.000256339	-0.000317515	-0.000298802	-0.000434036	0.000243243	-0.000143973	0.000306236	0.000349908	0.000560175	0.000420818	0.00053036	0.000122051	0.000485472	-0.000109778	5.62E-05	2.35E-05	-0.000198541	4.93E-05	4.41E-05	-0.000505749	-5.34E-05	6.13E-05	0.000122563	5.12E-05	2.75E-05	4.34E-05	0.000229828	5.76E-05	-7.20E-06	2.41E-06	8.39E-05	4.21E-05	8.14E-05	-9.52E-07	9.15E-05	-3.61E-05	-8.47E-05	-4.33E-06	-8.00E-06	-1.40E-05	1.04E-05	-3.63E-06
z12393_1	"Scarampella,_Stefano"	cello	cello	1911	1911	1911	Mantua	NA	-0.005785943	0.012292718	-0.001144214	-0.003837858	-0.000690404	-0.003026359	-0.003089771	-0.004980232	-0.0020548	-0.002852672	0.000998727	0.000996219	-0.000269895	-0.001056821	0.001291243	-0.000455652	-0.002295461	0.001157058	-0.000893253	0.002164147	0.001456439	-0.000531173	0.000620688	-0.000454964	0.000653099	-2.52E-05	-0.000331222	0.000359358	0.000586618	0.001270302	-0.001614929	-0.000517724	0.000287154	-0.000107434	-0.000158178	-0.000428911	-0.000241043	-0.00028842	-0.000276295	-9.48E-05	0.000445009	0.000207171	5.82E-05	-0.000246896	0.000252329	0.000232247	-8.73E-05	-0.000215382	0.000257491	-0.000183906	-0.000156239	-0.000197772	7.74E-05	0.000184771	7.16E-05	-8.65E-05	-7.36E-05	3.03E-05	-0.000115122	-5.23E-05	0.000146851	6.80E-05	-0.000286638	2.66E-05	-3.76E-06	2.55E-05	-1.08E-05	3.40E-05	5.45E-05	3.71E-05	-8.74E-06	2.21E-05	5.21E-05	7.38E-05	-3.89E-06	5.04E-05	2.41E-06	-5.86E-05	-4.00E-05	-3.55E-05	4.26E-05	3.15E-05	2.63E-05	2.11E-05	-3.68E-06
z12420_1	"Scarampella,_Stefano"	cello	cello	1924	1924	1924	Mantua	NA	0.017329609	-0.010648741	0.009563014	0.001162243	-0.004035468	-0.001167151	-0.004752886	0.001031508	0.002212475	0.001720458	0.001637235	0.002709177	0.002645479	-0.000227352	-0.001174243	3.28E-05	0.000773967	-9.91E-05	0.000790812	0.000424688	-0.000176406	-0.00049895	0.000201689	0.000204275	0.000571602	-0.000722741	-0.00029645	-1.76E-05	0.000167307	0.00019483	0.000392365	-0.000250051	-0.000179143	-0.00025508	-0.000180698	-5.52E-05	-0.000317287	-0.000285415	9.03E-05	-6.81E-05	-0.000218748	1.16E-06	-0.000344796	0.00017152	2.39E-05	0.000203186	1.84E-05	6.81E-05	2.45E-05	5.65E-05	0.000187315	7.99E-05	0.000128685	-0.000123907	9.25E-05	0.000199457	-7.95E-05	2.89E-06	-0.000125169	9.77E-06	-0.000313812	1.76E-05	-4.27E-05	-2.51E-05	1.84E-05	-2.75E-05	-5.63E-05	6.14E-05	-5.50E-05	-1.11E-05	-2.70E-05	-4.56E-05	-1.13E-05	2.89E-05	2.42E-05	-5.88E-06	-1.87E-05	3.69E-05	-1.79E-05	3.04E-06	-3.85E-05	1.24E-05	8.21E-06	6.89E-06	-1.69E-05
z12433_1	"Scarampella,_Stefano"	cello	cello	1887	1887	1887	Mantua	NA	0.017127112	0.026424154	0.007101655	0.002415224	0.002512452	0.000179605	-0.002453552	0.001272636	0.001242663	-0.004612112	0.002757716	-0.002115161	0.002111533	-0.001094537	-0.001183835	-0.000683647	-0.00184483	0.001090882	-0.00160477	0.001522691	0.000123492	-0.000381873	0.00133281	-0.000917132	-0.000145693	-0.000363908	-0.000359145	0.000721912	-0.000155403	-0.000298316	0.001302123	-0.000527269	0.00023486	-0.000162258	-0.000467768	0.000690484	0.000121855	-0.000343872	0.00018783	0.000540818	0.000301153	0.000181132	0.000274125	-0.000793775	0.000521152	3.07E-05	9.78E-05	-8.25E-05	0.000478513	-3.94E-05	1.03E-05	-0.000152457	-0.000176467	-0.000119175	-0.000258188	0.000168046	8.31E-05	3.79E-05	3.08E-05	-0.000110103	-7.84E-05	9.22E-05	6.53E-05	-9.02E-05	4.65E-05	-7.54E-06	1.97E-05	8.38E-05	0.000103357	-4.18E-05	-4.79E-05	-3.22E-05	-3.18E-05	-8.39E-05	8.91E-05	2.44E-05	-1.63E-05	7.49E-05	3.81E-05	2.54E-05	-5.63E-05	2.33E-06	-2.62E-05	-1.49E-05	-1.24E-05
z12442_1	"Scarampella,_Stefano"	cello	cello	1901	1901	1901	Mantua	NA	0.001538556	0.018930475	0.000153244	-0.000976733	0.003196531	-0.002242864	-0.000726854	-0.000115676	-0.00140802	-0.003408552	-0.000301016	-0.000606054	0.001635008	-5.60E-05	-0.001599916	0.000487743	-0.00136537	0.001459236	-0.001729714	8.82E-05	0.000889724	-4.96E-05	0.000499903	-0.001039837	0.002052618	0.000473186	-0.000409423	0.000635121	0.000360447	0.000795291	-0.000122719	5.81E-06	0.000386114	0.000370241	-0.00047777	0.000105483	0.000358711	-8.76E-05	1.88E-05	-0.000196317	0.000487538	0.000265371	-0.00019268	-3.73E-05	0.000233073	-0.00010608	-0.000322106	0.00013186	0.000133452	-0.000237603	0.000151626	-0.000449854	-4.29E-05	-0.000248303	0.000175214	-0.000172346	0.000198301	-0.000142478	2.15E-05	6.56E-05	0.000181649	-4.55E-05	-0.000173002	9.87E-05	-4.68E-05	-0.000141015	6.79E-05	6.92E-05	-9.97E-05	6.71E-05	4.28E-05	-2.52E-05	-2.83E-05	1.80E-06	2.23E-05	-3.91E-05	-3.21E-05	2.90E-05	-3.60E-05	-2.70E-05	5.41E-05	4.73E-05	-3.51E-05	-2.90E-06	5.97E-05
z12456_1	"Scarampella,_Stefano"	cello	cello	1906	1906	1906	Mantua	NA	0.003980018	0.020533876	-0.002395305	0.002425188	0.002221773	0.002779659	-0.007195894	0.001989017	-0.000630783	-0.001215023	-0.000142064	-0.001517306	2.19E-07	-0.001192833	0.002558068	0.000764018	-0.000786924	0.004457699	-0.000913279	0.000618203	0.001335379	0.000403953	0.000392817	-0.000811272	-0.001368583	0.002002921	3.91E-05	-0.000772153	0.000189969	0.00027386	-0.001359986	0.000422516	0.000153111	-2.10E-05	0.000120899	-0.000366767	-6.30E-05	-0.000302666	-0.000172755	-3.04E-05	0.000389449	0.000353947	-0.000749494	-0.000412918	-0.000389032	8.06E-05	-7.69E-05	-0.000127469	-5.77E-05	-0.000100356	-0.000109265	-0.000404239	-9.87E-05	-0.000272856	-0.000123771	0.000102356	-0.000173223	6.89E-05	-7.56E-05	0.000159544	-3.53E-05	6.77E-05	-0.000203778	-0.000293679	0.000156512	0.000213294	-8.27E-05	9.18E-05	7.45E-05	8.02E-05	9.97E-05	-4.21E-05	1.15E-05	3.66E-05	1.45E-05	1.61E-05	-2.34E-05	-3.94E-05	-3.61E-05	-2.24E-05	4.02E-05	2.11E-05	3.29E-05	2.65E-06	-5.15E-06
z12571_1	"Testore,_Carlo_Giuseppe"	cello	cello	1710c	1710	1710	Milan	NA	0.008345886	0.026548143	-0.003858689	-0.002690278	0.004230515	0.001074698	0.00749254	0.008575433	-0.000288206	0.002262152	0.001767382	-0.001541538	0.002224174	0.002011826	0.000932043	-0.002075222	0.001109081	2.44E-05	0.000715266	-0.001110298	-7.55E-05	-0.001671164	6.71E-05	0.0005524	0.000523715	-4.41E-05	0.000298603	-0.001050763	-7.48E-05	-0.000220027	0.000490037	0.001649118	-0.000904682	0.000325587	0.000254948	0.000625749	6.13E-05	0.000239349	0.000110378	-0.000106861	-0.000473627	0.000358392	0.000347136	-0.000118086	-5.74E-05	-2.35E-05	3.88E-05	-0.000106922	-0.000338966	0.00021666	0.000321237	-5.80E-05	0.000231094	-2.60E-05	4.05E-05	8.85E-05	2.79E-05	3.44E-05	0.000260152	2.95E-05	-0.000137762	3.27E-05	-3.55E-05	0.000170943	3.89E-05	1.64E-05	0.000114764	8.32E-05	-6.76E-05	8.61E-05	-4.43E-05	1.43E-05	6.45E-05	1.48E-05	-9.20E-06	-7.21E-06	1.57E-05	-6.05E-05	2.45E-05	6.93E-05	3.96E-05	3.98E-05	2.02E-05	1.71E-05	-2.94E-05
z12605_1	"Rota,_Giovanni"	cello	cello	1806	1806	1806	Cremona	NA	-0.012910731	0.004543039	0.001945993	0.002119787	-0.002395186	0.001864766	0.002020128	0.003053973	0.001172871	-0.00032414	0.002501765	-0.000595368	-0.001596536	0.001032705	0.001153286	-0.001686275	-0.001681691	0.001013697	0.001239922	-0.000912158	0.000341075	0.000739383	0.000672003	0.000711709	-0.000787415	-0.00103134	0.000554509	-0.000660998	0.000824625	-0.000549152	0.000460449	-0.000496539	0.000116021	0.000224025	-0.000494609	0.000375883	-0.000489912	0.000198021	0.000208747	-0.000598446	0.000435925	0.000458567	0.000221852	0.000256758	-0.000166442	0.000698537	0.000327085	0.000155086	0.00018841	-0.000209706	0.000230311	-0.000178328	0.000137627	-0.000133303	3.58E-05	0.00017478	-0.000204874	0.000116672	-2.92E-05	-2.26E-06	-0.000159154	-0.000141033	-0.000194854	1.39E-05	4.79E-05	-9.37E-05	9.02E-06	0.000135638	0.000123368	1.83E-05	-9.75E-05	8.64E-06	3.17E-05	3.34E-05	-3.83E-05	-2.58E-05	3.02E-05	-6.21E-05	2.60E-06	-2.04E-05	2.64E-05	6.11E-05	-6.91E-06	-1.69E-05	-1.71E-05
z12615_1	"Gagliano,_Gennaro_(Januarius)"	cello	cello	1765c	1765	1765	Naples	NA	-0.000190118	0.018924256	0.002284695	-0.001884155	0.001769786	-0.001064664	0.003544707	0.000255264	0.000378367	0.002275403	0.000397534	0.002043877	-0.000167033	0.000954406	-0.000742987	0.001535386	-7.93E-05	-0.000396932	-0.000599867	-0.000397357	-7.01E-05	0.001173804	0.000421196	-0.000894171	0.000523999	0.000278964	-0.000297978	-0.00089101	0.000539002	2.76E-05	0.000269196	8.71E-05	-0.000134151	0.000656352	0.0003071	-5.19E-05	-4.54E-05	6.04E-05	5.27E-05	0.000103802	-9.76E-05	-2.62E-06	-0.000470935	-0.000221057	0.000279973	8.14E-05	-0.000132227	-6.13E-05	3.37E-06	0.000185186	-0.00021065	-0.000317364	-0.000317845	-0.000143872	-2.00E-05	-0.000104685	0.000123884	-0.000163694	8.16E-05	-3.87E-05	-8.74E-05	-0.000157493	-0.000152491	5.98E-05	-3.65E-05	-0.000100741	-3.07E-05	5.49E-05	-1.92E-05	6.66E-05	1.37E-05	2.92E-06	-4.14E-05	1.88E-05	1.23E-06	5.78E-06	1.29E-05	-2.66E-05	2.63E-05	2.01E-05	1.12E-05	4.33E-05	-2.29E-06	1.51E-05	-1.18E-05
z12635_1	"Borelli,_Andrea"	cello	cello	1746c	1746	1746	Parma	NA	-0.022807359	0.018009945	0.00159467	-0.001351287	0.002293257	-0.002130215	-0.000176187	-0.004726599	0.00274726	-0.002250182	-0.001841936	0.002227694	0.002729619	0.000511923	0.001031215	0.001850423	0.000724428	-9.98E-06	-0.002331564	0.000971547	0.000598884	0.000497173	-0.000107696	-0.000429806	0.000285192	-0.001375045	0.000109751	0.000389123	0.000182533	-0.000115208	0.000667083	0.000234951	-0.000636575	-5.71E-05	0.000572174	-0.000686374	2.23E-05	-7.66E-05	5.23E-05	-0.000616913	0.000310286	0.000194087	-0.000569549	-0.000358997	0.000242994	-0.000161764	-7.63E-05	-0.000167427	-0.000245083	8.32E-05	-0.000177482	-0.000441953	-0.000188944	0.000369533	-0.000126111	-6.58E-05	0.000348685	-1.13E-05	-0.000140172	6.74E-05	0.000281878	0.000102925	2.28E-05	2.22E-05	3.49E-05	-9.83E-05	5.27E-05	-3.20E-05	6.37E-05	3.27E-05	-1.33E-05	3.97E-05	-8.13E-06	4.86E-05	-4.28E-06	3.44E-05	1.09E-05	-8.83E-06	-5.42E-06	3.85E-05	1.76E-05	2.67E-05	-2.74E-05	3.54E-05	1.83E-05
z12773_1	"Gragnani,_Antonio"	cello	cello	1782c	1782	1782	Livorno	NA	0.021153916	0.009167115	-0.002580513	-0.001028688	-0.004617702	0.003509743	0.000416592	0.004097027	-0.004834495	-0.003294771	0.003620494	0.00205766	-0.003435559	0.001354993	-0.001163134	-0.000384635	-0.00015342	0.000232222	0.000976196	-0.000762992	0.000284439	-0.000383034	-0.000456627	0.00074705	0.000461884	0.000476606	0.000616803	0.000491015	-0.0003908	0.000756887	0.000156513	0.000232626	2.50E-05	-4.14E-05	-0.000683271	0.00018578	-0.000284844	-0.000376023	0.000269339	-0.000761248	0.00041758	7.52E-05	0.000100652	-0.000226092	0.000576852	0.000448337	0.000211152	-0.000243347	-5.82E-05	-0.000532792	-0.000198895	-0.000179649	0.000276954	-0.000269948	-0.000170897	-0.000236497	0.000168067	0.000132468	-6.37E-05	0.000153978	0.000133379	3.25E-05	8.59E-05	-1.98E-05	-5.56E-05	-0.000124042	0.000191769	-7.24E-05	0.000162853	-3.11E-05	0.000100503	1.74E-05	-4.05E-05	-1.27E-06	3.25E-05	1.89E-05	4.15E-06	-3.94E-05	-1.56E-05	1.71E-05	4.66E-05	-5.49E-06	-2.41E-05	7.71E-05	-3.13E-05
z128_1	"Montagnana,_Domenico"	cello	cello	1733c	1733	1733	Venice	Mayes	-0.040629155	0.000305394	0.012693872	-0.000986431	-0.00347729	-0.004147083	0.000836529	0.002472251	-0.003941873	0.003936815	0.000124605	0.002645621	-0.003127284	0.000165008	9.40E-05	0.000970705	0.000916701	-0.001619432	-0.000488313	0.001783296	-0.00075739	-0.000702446	0.000165845	-0.000563027	0.000325679	-0.000647178	0.001452066	0.00053518	0.000312308	0.000347596	-0.000910081	-0.000212336	-0.000557521	-0.000335822	-0.000626943	0.000238714	0.000298789	9.80E-05	0.00028421	0.000523612	-0.000104031	0.000163554	-0.000556006	-0.000792513	-0.000447276	-7.34E-05	-0.00030615	0.000167274	-0.000152782	-0.000600594	0.000117258	-0.000128977	-0.000151404	-0.000153677	-0.00030927	0.000327041	9.93E-05	0.000202184	-0.000135394	-0.000224698	-0.000281653	-0.000166876	-0.000226721	-1.29E-05	0.000250937	7.98E-05	4.54E-06	2.68E-07	-6.55E-05	-0.000111549	-8.16E-05	1.23E-05	0.000128459	1.92E-05	-6.72E-05	-2.64E-05	-9.74E-06	7.00E-05	-3.56E-05	-8.56E-05	-5.84E-06	2.59E-05	-4.89E-05	2.50E-05	3.24E-05
z12826_1	"Degani,_Eugenio"	cello	cello	1893	1893	1893	Venice	NA	0.022205172	0.011198882	0.007188173	0.001027266	-0.002298122	0.004105658	0.000930127	-0.001993871	-0.005352927	-0.000631025	-0.000482935	0.002496814	-0.001450747	-0.00068696	-0.001552931	0.002098413	0.000601739	-0.000154586	0.00065067	0.000164608	-0.000325935	-0.000587128	0.000789572	0.000557158	-0.000184702	-0.000196338	0.000655022	-0.000185829	0.000565638	0.0003908	-0.00061757	-0.000274477	-0.001125677	0.000111797	0.000375986	0.000252242	-0.000241388	-0.000720561	-0.000153008	0.000310799	0.000369072	-9.10E-05	0.000144909	8.59E-05	1.85E-05	-0.000192276	3.17E-05	9.73E-05	-2.53E-05	0.000388698	-0.000118252	-0.000361658	3.04E-05	-0.000345443	0.000179513	9.00E-05	0.000109355	-3.63E-06	0.0001007	0.000196451	0.000118445	0.000250954	-6.80E-05	-0.000233611	-8.09E-05	0.000153446	7.58E-05	-9.74E-05	-6.98E-05	-7.42E-05	5.76E-05	2.00E-05	-7.42E-06	-3.58E-05	7.71E-05	-1.68E-05	-1.06E-05	2.75E-05	-2.17E-05	-5.94E-05	1.97E-05	6.55E-06	1.39E-05	1.60E-05	8.41E-06
z12833_1	"Rocca,_Enrico"	cello	cello	1895	1895	1895	Genoa	NA	0.009879538	0.014692062	-0.000414837	-0.002676619	-0.001407419	0.003771847	0.008825532	0.00018858	-0.007533405	-0.004748097	0.004342732	-0.001999494	0.001567462	0.0006596	0.000972253	-1.55E-05	-0.000644701	-0.000716197	0.000271259	0.000711233	-0.00030112	-5.08E-05	-0.001146839	-0.00017754	0.000417148	6.64E-05	-0.000124897	0.00011692	-0.000107537	0.000271278	-0.000331604	-0.000597962	-0.000431905	-0.000104345	0.000349029	0.000156401	0.000352875	-0.00056045	-4.88E-05	-5.47E-05	-2.77E-05	0.000450422	0.000109742	6.79E-05	-0.00016426	0.000389908	4.40E-05	-0.000351833	-8.21E-05	-0.000197275	-5.64E-05	-0.000148444	0.000180959	-0.000249571	-5.23E-05	6.73E-05	3.50E-05	0.000244597	0.000176506	0.000215763	3.15E-06	3.05E-06	0.00040035	-0.000244785	-2.67E-05	5.99E-05	0.000155736	-0.000127649	-1.61E-05	-1.64E-05	8.05E-05	1.35E-05	-0.000110332	-4.47E-05	-5.84E-06	5.27E-05	2.23E-05	2.22E-05	2.30E-05	8.73E-06	1.74E-05	-3.30E-05	-8.78E-06	-1.29E-05	-2.95E-07
z12835_1	"Rocca,_Enrico"	cello	cello	1878	1878	1878	Genoa	NA	0.002256359	0.017391172	2.49E-06	-0.00319486	-0.010838993	0.003345799	0.007043791	-0.000360514	-0.004737121	0.002420029	0.002020807	0.00202428	0.003192594	0.001118834	0.001266218	-0.000151033	0.003334849	-4.72E-05	0.001558793	0.000769714	0.000111419	-0.000300831	0.00056748	-3.97E-05	-0.000204707	0.000249339	-0.000966142	-6.97E-05	-0.000221378	-0.000333627	-0.000163755	-6.88E-05	-0.000303087	-0.000104502	-0.000264213	-0.000285494	-0.000186607	-6.86E-05	0.000686363	-0.000341969	-0.000374624	-3.37E-05	0.000279619	7.81E-05	-0.000100975	0.000344945	-0.000167238	6.96E-05	-0.000325376	-0.000109075	-3.64E-05	0.000474164	0.000784266	0.000303523	0.000121323	0.000129292	-5.87E-05	0.000166569	0.000104639	9.26E-05	-0.000267096	3.66E-05	0.000384931	-0.000160305	0.000150253	8.29E-05	9.30E-05	1.90E-06	3.72E-05	2.22E-05	3.42E-05	-2.52E-05	-2.64E-05	2.00E-05	-2.43E-07	7.00E-05	3.88E-06	2.27E-05	-4.51E-05	-2.38E-05	-1.39E-05	3.57E-05	2.04E-05	4.95E-05	2.51E-05
z12841_1	"Rocca,_Enrico"	cello	cello	1906	1906	1906	Genoa	NA	-0.007033574	0.012649074	-0.004866375	0.001139886	-0.000307968	0.002066566	0.000102979	-0.003371728	0.000146294	-3.59E-05	0.000209749	0.00065956	-9.47E-05	-0.000741563	0.000285811	-0.001991414	-0.00091231	-0.001196695	-0.001288401	0.001612567	0.000695959	-0.000908227	7.71E-05	-0.000167686	0.000163666	-0.000132137	-6.64E-05	0.000300321	-0.000502171	0.000494855	-0.000449896	0.000109221	-0.000164738	0.000218836	0.000232888	0.000186942	-0.000158194	-0.000151009	-0.000264214	9.37E-05	1.07E-05	-1.76E-05	0.000187561	7.59E-05	0.00014101	0.000522072	7.35E-05	0.000216236	0.000421582	-5.85E-05	-0.000109939	-2.89E-07	-7.61E-06	-0.000173376	8.56E-05	-8.06E-05	0.000102336	5.41E-05	-4.39E-05	5.08E-06	-8.77E-05	5.13E-05	-0.000249034	-1.38E-05	9.39E-05	7.47E-05	-0.000118307	4.61E-05	-5.56E-06	-3.96E-06	-0.000106064	-9.48E-06	-1.66E-06	3.32E-05	-3.71E-05	1.06E-05	1.35E-05	4.52E-06	-4.08E-05	-3.03E-05	-2.91E-07	-2.07E-05	-1.40E-05	1.02E-05	-2.18E-05
z12861_1	"Rocca,_Enrico"	cello	cello	1908	1908	1908	Genoa	NA	-0.012118037	0.024467542	-0.010805076	0.00034841	0.001476062	0.002317743	0.001805056	-0.004646621	6.01E-05	-2.75E-05	0.002481746	0.002634021	0.000643825	0.000233034	-0.000341528	-0.001901617	0.000577697	0.001189927	-0.002931148	0.001285775	8.57E-05	0.000909074	-0.000540187	-0.000408784	0.00015835	-0.000129571	0.000570178	5.44E-07	-0.000156969	0.000196995	0.000379587	0.000150758	-0.000728249	0.000358749	0.000343781	-0.000126627	0.000208899	-3.23E-05	-0.000225421	-0.000130441	0.000127425	-0.000160485	0.000187657	0.000216804	-0.000373901	-8.17E-05	0.00045283	-9.60E-05	0.000398486	-0.00010755	-9.36E-05	-4.41E-05	-0.000361939	0.000152027	0.000109125	-0.000150862	6.45E-05	1.54E-05	-0.000217818	0.000191004	5.72E-05	-7.28E-05	-0.000206865	5.28E-05	0.00020009	-7.72E-05	-7.25E-05	0.000143036	6.59E-05	0.000117	-6.06E-05	-8.24E-05	-3.42E-05	7.45E-06	-4.21E-05	1.47E-05	1.78E-05	-6.56E-05	-6.62E-06	8.41E-06	1.89E-05	8.74E-05	-3.01E-05	-9.75E-06	1.82E-05
z12865_1	"Rocca,_Enrico"	cello	cello	1912	1912	1912	Genoa	NA	-0.007173268	0.024439504	-0.012208938	0.001219955	0.002049782	0.0014729	-0.000333824	-0.003457045	0.000391497	0.001107375	0.002711779	0.001759497	0.000782833	0.000820558	-0.00062457	-0.001167574	-0.000480436	0.000572083	-0.00294807	0.001535686	0.001292146	0.000711556	0.000585294	-3.18E-06	5.82E-05	0.000351491	0.000700728	-0.000333163	0.00014493	0.000752023	3.67E-05	0.000438356	-0.000152912	0.000589422	-0.000723389	-0.000235874	-7.50E-05	-0.000219886	-0.000377504	0.000292527	0.000643427	0.000173339	-0.000330738	-4.49E-05	-0.000226898	0.000216385	9.59E-05	-0.000223853	0.000158921	-0.000464204	-0.000167759	-0.000326251	-0.000215759	3.69E-05	0.000114697	-0.000256765	0.000165766	-0.000200626	-0.000117177	0.000156906	0.000238228	-3.30E-05	-0.000270855	-2.05E-05	-2.14E-05	4.38E-05	-8.24E-05	9.62E-05	-1.60E-05	7.51E-05	-2.85E-05	-3.43E-05	-2.62E-06	-2.01E-05	1.78E-05	-5.36E-06	-8.70E-06	-1.59E-05	-7.04E-06	5.30E-07	-3.34E-05	-3.10E-05	2.66E-05	-1.46E-05	5.30E-06
z12866_1	"Rocca,_Enrico"	cello	cello	1912	1912	1912	Genoa	NA	-0.008003496	0.01661487	-0.009498234	-0.003889103	0.005401943	0.001229498	-0.001250102	-0.004952358	-0.000593155	-4.16E-05	0.002025784	0.001078982	-0.000487368	-0.001669872	0.000184587	-0.001406757	-0.001145453	0.001084209	-0.002377734	0.001949178	0.000442579	-3.66E-05	-0.00060808	-0.000135905	0.00022529	-0.000896445	0.000637234	0.000337178	-4.98E-05	0.001197094	-0.000182184	-0.000174596	-0.000282948	0.000852416	-0.0005001	-0.000401892	0.000164271	0.000145791	-0.000404353	-0.000206034	1.62E-05	0.000128631	-6.84E-05	-0.00020872	-2.36E-05	-0.000200497	-5.27E-06	8.86E-05	0.000259853	-0.000339354	0.000107661	-0.000336618	-0.000406315	0.000124284	-4.34E-05	-0.000126092	-9.82E-05	-0.000117259	-6.51E-05	6.90E-05	0.000117433	0.00011357	-0.000306047	-4.96E-05	0.000162931	0.000137829	-9.03E-05	0.000113287	3.81E-05	6.81E-05	-7.29E-05	1.25E-05	5.21E-05	-1.77E-07	-4.88E-05	6.28E-05	2.21E-06	-4.15E-05	1.77E-05	-1.23E-05	2.48E-05	4.87E-05	-3.82E-05	3.08E-05	-5.72E-06
z12871_1	"Bernardel_('P��re'),_Auguste_Sebastien_Philippe"	cello	cello	1862	1862	1862	Paris	NA	0.004463453	0.016796747	-0.000424518	-0.000105145	0.002533432	0.002471327	0.002849244	0.000384253	-0.003807407	0.002299079	0.00175059	0.001317941	-0.0006828	-0.001073811	-0.001707474	0.000283821	-0.000975303	0.001569988	-0.000596269	-0.000130505	0.001215179	0.001073778	0.001242957	-0.000932335	0.000667985	-0.000454892	-0.000898463	0.00011635	-0.000423084	0.001018984	-0.000148956	-0.000979726	-0.000214375	-0.00036328	0.000143432	9.90E-05	0.000471982	-0.000232008	-0.000271301	0.000377609	0.000221883	-1.05E-05	0.000688712	0.000102951	-0.000177261	-8.04E-05	0.000194566	0.000107783	0.000131649	-0.000166602	3.41E-05	-0.000362699	-0.000118711	-0.000244175	0.000231758	8.82E-05	5.45E-05	5.01E-05	0.000101955	0.000240845	-6.97E-05	0.000391646	-1.29E-05	3.15E-05	5.35E-05	7.27E-05	-3.11E-05	7.86E-05	-3.83E-05	-6.31E-05	1.19E-05	2.62E-05	2.10E-05	-1.62E-05	-2.43E-05	4.22E-06	3.25E-05	-8.22E-06	1.49E-05	1.58E-05	-3.56E-05	-4.45E-06	-5.57E-05	-3.76E-06	-3.75E-06
z12935_1	"Poggi,_Ansaldo"	cello	cello	1931	1931	1931	Bologna	NA	0.00661624	0.028396602	-0.00101737	-0.001653313	-0.000763419	-0.000511772	0.000695221	-0.00020175	-0.0010923	0.002922672	0.000975059	-0.00173433	0.001881399	0.001505072	0.001108717	0.000576889	0.000393002	-0.002188691	-0.00153315	0.000636091	0.000632384	-0.000116778	-0.000524868	-0.000732032	-0.000822359	-7.96E-05	-0.000337341	-0.000357008	8.91E-05	0.000464719	-0.000385719	0.000306864	0.000190793	-0.00052217	0.00022074	-0.000199597	-0.000876268	-0.000205182	0.000160328	-7.30E-05	0.000403531	-4.31E-05	-0.000112545	0.000182854	-1.63E-06	0.000189793	0.000101841	0.000122471	0.000275306	-0.000231954	-0.00024365	-0.00012613	-4.20E-05	-0.000277595	-1.64E-06	0.000206647	0.000181308	0.000282248	0.000209855	-3.34E-05	7.45E-05	0.00016018	-5.41E-05	-9.90E-05	0.000230582	7.13E-05	4.53E-05	-5.56E-05	0.000144242	4.09E-05	-4.54E-05	6.45E-05	4.04E-06	4.77E-05	-5.27E-05	8.03E-05	4.52E-05	-3.78E-06	-7.74E-09	6.10E-06	1.66E-06	4.22E-05	-1.98E-05	3.05E-05	1.15E-05
z12950_1	"Poggi,_Ansaldo"	cello	cello	1933	1933	1933	Bologna	NA	0.007205265	0.009749651	0.004017449	0.000867161	0.003745839	0.003023425	0.003224575	-0.000192622	0.00101955	0.000189567	4.43E-05	0.000765338	0.000301259	-0.001176117	6.45E-05	-2.55E-05	-0.002080739	-0.000382103	-0.001410729	-1.27E-06	0.000376223	-0.000371895	0.000356682	-0.000230785	-9.03E-06	-0.000713464	-0.001025071	-0.000104814	-9.64E-05	-0.000101611	3.33E-05	0.000175822	9.02E-05	0.000258867	7.82E-05	-3.08E-05	-7.61E-05	-0.000108706	-0.000252989	0.000123824	-0.000139854	0.000131071	-0.000321294	0.00010043	-5.51E-07	-8.69E-05	-0.000106799	-3.04E-05	0.000144478	8.58E-05	0.000297349	-4.53E-05	-5.66E-05	-0.000161107	1.14E-06	-8.70E-06	-0.000167453	-5.37E-05	-6.68E-06	7.01E-06	-0.000112383	0.000127817	-3.44E-05	3.72E-07	-5.85E-05	3.51E-05	-1.46E-05	-2.01E-05	-2.02E-05	-1.94E-05	3.11E-06	1.25E-05	-2.60E-05	-7.04E-06	-1.94E-05	-1.36E-05	-9.14E-06	1.05E-05	-4.59E-06	6.43E-06	-4.75E-06	-5.37E-06	3.09E-06	3.05E-06	2.40E-06
z12986_1	"Contreras,_Jos��"	cello	cello	1762	1762	1762	Granada	NA	-0.006879493	0.017961709	0.003029289	-0.004350687	0.000374953	0.004734125	0.002673411	0.000719409	-0.001704516	0.000690844	0.00384611	3.01E-06	0.000548769	-0.000721731	0.00113371	0.001803791	-9.78E-05	0.000582158	5.46E-05	-0.000286654	4.40E-05	-0.000726862	-3.94E-05	-0.000401327	-0.001023248	0.00160609	-0.000234227	0.000810289	-0.000307099	0.000579685	-0.000804154	-0.000568823	-0.000973312	0.000397767	0.000498215	0.000823015	0.000495756	8.90E-05	0.000766045	0.000385413	-0.00039975	0.000136968	8.43E-05	-1.69E-06	0.000306413	-8.18E-05	0.000324961	0.000438031	-0.000180946	-0.000112839	4.70E-05	-0.00017326	-8.58E-05	-0.000398016	0.000173832	0.000216148	-5.42E-05	4.22E-05	-5.75E-05	0.000129221	0.000102527	-0.000139468	0.000102477	0.000128979	8.14E-06	-8.44E-05	-1.12E-05	3.01E-05	-0.000111406	1.51E-05	9.57E-05	-4.39E-05	-4.12E-07	-5.53E-05	-4.99E-05	4.10E-05	-2.03E-05	-2.00E-05	5.30E-05	3.81E-05	-3.18E-05	-3.57E-05	-3.09E-05	1.38E-05	-5.70E-05
z12987_1	"Landolfi,_Carlo_Ferdinando"	cello	cello	1753	1753	1753	Milan	Piatigorsky	-0.031067424	0.008732025	0.003828395	0.007506552	0.004188517	0.008630279	-0.002285666	0.003624668	-0.004910626	0.001024948	-0.001134709	-0.002682989	-0.000605502	-0.002685585	2.73E-05	-0.000584894	0.001110201	0.001972449	0.002190469	0.001025572	0.001032697	0.00161934	-0.000418959	6.13E-05	0.002438247	0.001096519	0.000516973	0.000752772	0.000771327	0.002558252	-0.000202557	0.000315625	-0.000748017	-0.000366178	0.000146242	0.000396621	0.000114978	0.000166955	-0.000466463	0.0005631	0.000636482	1.28E-05	-3.55E-05	-0.000208509	0.000200264	3.15E-05	0.000363265	0.000691201	6.77E-05	-3.61E-05	0.000253425	-8.81E-05	0.000119543	-0.000219098	-1.56E-05	-0.000215339	2.97E-05	7.43E-05	0.000386046	8.39E-05	-0.000238009	3.60E-05	2.27E-05	0.000218331	0.000181414	-0.000289525	-0.000119898	-4.42E-05	-1.36E-06	5.14E-05	-1.76E-05	0.000105152	-2.42E-05	-6.25E-05	-9.74E-05	2.74E-05	2.27E-05	6.54E-05	4.22E-05	-0.000113842	5.70E-05	3.55E-05	-2.15E-05	-1.13E-05	-6.21E-05
z12988_1	"Gagliano,_Alessandro"	cello	cello	1705	1705	1705	Naples	NA	-0.011370208	0.021378883	0.001858038	-0.000570964	-0.002306711	-0.00059615	0.010926304	0.003291237	-0.001186472	0.005562006	0.003342177	0.001182375	0.0033312	0.001597794	-0.001194914	0.000128852	0.001847421	-0.00126983	0.002748639	-0.002429105	-0.000290992	0.000622572	0.00045084	-0.000671462	0.000448324	0.00093349	7.71E-05	-0.000743355	-0.000975915	-0.002041683	0.000220262	0.000333467	0.000484782	-9.05E-05	0.000429128	-0.000779734	-0.000528761	0.000148013	0.000631039	-9.80E-07	-0.000564845	0.000546193	0.000315985	0.000132294	-8.19E-05	0.000334895	-0.000135185	-0.000309463	0.000209453	0.000216418	-0.000316898	0.000444578	0.000704044	-0.00014464	0.000351998	-0.000115459	-0.000173627	6.41E-05	0.000246319	5.16E-06	-0.000124121	-0.000234004	9.69E-05	-0.000263605	0.000357774	0.000571002	9.98E-05	0.000158377	2.97E-05	1.19E-05	5.67E-05	-6.90E-06	0.000113289	1.67E-05	3.64E-05	4.02E-05	-6.16E-06	-5.96E-05	1.22E-05	-2.89E-05	5.62E-06	2.89E-05	4.74E-05	0.000107902	5.44E-05
z12989_1	"Goffriller,_Francesco"	cello	cello	1730c	1730	1730	Venice	NA	-0.02381565	0.007146673	0.012558558	-1.93E-05	0.001066529	0.001157347	0.00686082	0.001169579	-0.002620627	0.001175963	0.000994562	-0.002869991	-0.000837309	0.003408798	0.00093158	0.000161542	0.000202717	0.000648754	-0.000783196	-0.000564808	0.000488245	0.001430971	0.001095604	-0.000149994	0.001008714	-0.000504407	0.000467477	0.000241012	-0.001248516	0.000940709	0.00019158	3.05E-05	-0.000489081	-4.05E-05	0.000185606	0.000202816	0.000235161	-0.000162846	-0.000139762	0.000753406	0.000323331	0.000128022	-0.000507802	6.35E-05	0.000254438	-3.56E-06	-0.00019096	0.000168593	0.000512583	-0.000158152	-0.000451946	-0.000204127	-3.41E-05	-5.88E-05	0.00074132	-0.000104472	0.000109085	-0.000121555	-0.000135214	1.86E-05	-0.000270625	-0.000337562	-8.12E-05	-0.000135325	-1.13E-05	0.000143696	2.63E-05	0.000137274	-4.61E-05	-2.87E-06	-4.67E-05	-6.16E-05	-6.57E-05	-6.52E-05	-8.40E-05	-4.68E-05	1.80E-05	3.26E-05	3.48E-06	-3.82E-05	-3.33E-05	-4.94E-05	-1.20E-05	-2.64E-05	-3.67E-06
z13000_1	"Mantegazza,_Pietro_Giovanni"	cello	cello	1770c	1770	1770	Milan	NA	-0.015434909	0.018172346	-0.002509022	-0.002097607	-0.001000086	0.000361542	0.002878185	0.002849024	-0.00294173	-0.00027391	-0.002146845	-0.001048411	0.00354893	0.000760543	0.000784231	-0.000868341	0.000394822	-0.001050674	0.001813707	0.000670176	0.000413594	0.000219198	0.000246288	-0.00011669	-0.000458913	-0.001337399	0.000387174	-9.25E-05	-0.001386132	0.000239179	-0.000475071	0.000207463	-0.000241001	0.000449207	0.000266958	0.000335061	0.000184892	0.000494482	0.000112239	-0.00029181	-0.000101493	0.000336127	0.000405519	-9.79E-05	-0.000200206	-0.000328117	-0.000182077	0.00014239	-0.000134127	0.000224271	-4.11E-05	6.65E-06	0.000196341	-0.000176813	0.000534592	7.99E-05	-1.07E-05	6.90E-05	-7.64E-05	0.000269185	0.000234853	2.69E-05	-0.000291505	-0.000112754	5.53E-05	6.63E-05	-1.80E-05	8.48E-05	-1.43E-05	0.000103582	-5.06E-05	-9.42E-06	5.58E-05	0.000127266	-4.09E-05	3.62E-05	-1.91E-05	3.54E-05	-7.89E-06	-3.61E-05	1.29E-05	3.89E-05	4.54E-05	1.88E-05	1.54E-05
z13007_1	"Grancino,_Giovanni"	cello	cello	1723c	1723	1723	Milan	NA	-0.000109924	0.016367341	0.001430988	0.000870675	-0.006611124	0.006854589	-0.000787122	0.000449629	-5.64E-05	-0.000980768	0.001155444	-0.0016921	0.000643071	-0.000188005	-0.001228659	-0.001804425	-0.001301923	0.000981685	0.00062592	0.000969555	-0.001062275	0.000386523	-0.000490637	0.000303641	-0.000908315	-0.0009637	-0.00104284	-0.000321131	0.000536922	0.00016529	0.00074127	-8.84E-05	-0.001624081	0.000481569	-0.000119239	-0.000159855	-0.000233754	0.000646322	-6.93E-05	-0.00037639	0.00027495	-2.07E-05	-0.000232869	-0.000228774	-0.000140083	-2.57E-05	0.000123548	0.000201841	-5.79E-05	-3.90E-05	-3.88E-06	7.04E-05	-0.000185193	-0.000177267	4.23E-05	0.000118092	-5.43E-05	-4.44E-05	-8.79E-05	0.000187134	0.000118209	0.000223277	-7.70E-06	-4.58E-05	-3.12E-05	-4.88E-05	-4.06E-05	-9.30E-06	6.74E-06	1.34E-05	-5.04E-05	-3.09E-05	2.48E-05	2.36E-05	1.08E-05	-1.83E-05	-2.28E-05	3.31E-05	1.07E-05	-2.10E-05	8.25E-06	3.50E-05	4.05E-06	-7.80E-06	1.39E-05
z13008_1	"Vuillaume,_Jean_Baptiste"	cello	cello	1845c	1845	1845	Paris	NA	0.008054012	0.023741771	-0.000223078	0.000739307	0.000567259	0.005905646	0.000563602	-0.000172011	-0.000655884	0.002019413	0.000509269	0.00065921	0.002533583	-0.001673657	-0.000630812	0.000831241	7.77E-05	-0.001255725	-0.001169031	0.000630919	-0.001210839	-0.000367957	7.33E-05	-0.000786556	-0.000118024	0.000200594	-0.00054334	-0.000482043	0.000197635	0.000247502	0.000127569	-0.000666377	0.000220064	0.000158721	-0.0001745	0.000413455	0.000420613	-0.000175634	0.000594213	-7.46E-05	-0.000167404	-0.000391534	-0.000156489	-0.000262362	-0.000164356	0.000188277	0.000327456	-0.000222386	4.17E-06	-0.000497604	-0.00037322	-1.47E-05	-0.000126126	0.000179622	-5.22E-05	-6.14E-05	0.000175088	-0.00017163	8.19E-06	-1.29E-05	-0.000105749	4.25E-05	-8.22E-05	-4.24E-05	6.23E-05	-2.37E-05	-0.000161928	9.64E-05	2.12E-05	9.43E-05	-5.23E-05	-3.22E-05	-1.66E-06	4.14E-05	-3.79E-05	-3.46E-08	-8.50E-06	-5.21E-06	-2.28E-06	2.40E-06	3.29E-05	2.59E-05	1.15E-05	-1.79E-05	-6.59E-06
z13026_1	"Grancino,_Giovanni"	cello	cello	1690c	1690	1690	Milan	NA	-0.017309787	0.030018082	0.000727195	-0.001498164	-0.006781084	0.000685108	0.001481683	0.001020132	0.003363402	0.001824887	0.001466852	-0.000135364	0.006602419	0.000892066	0.001485944	0.00124595	0.000518293	0.000816378	0.002456082	-0.000523727	-0.001128668	0.000394139	0.001092275	-0.00040807	-0.000256107	0.001390623	0.000632761	-0.000716355	0.000784028	0.000653747	0.000107969	-0.000685754	-0.000470977	0.000373475	0.000287054	-0.000149189	0.000177609	2.17E-05	0.000348625	2.16E-07	-0.000719385	-0.000307452	0.000503605	0.000523355	9.14E-05	0.000212012	0.000361655	-0.000289284	-0.000518288	0.000242415	-0.000237325	0.000821471	0.000355257	4.41E-05	0.000113873	0.000181428	-0.000388076	-0.000163775	-0.000169106	-1.11E-05	0.000287965	0.000170469	-3.38E-05	0.000154218	3.37E-06	-0.000211492	-0.000130964	3.42E-05	-4.09E-07	-3.54E-06	-3.66E-05	2.62E-05	7.80E-05	1.18E-06	2.64E-06	9.93E-06	8.39E-06	-6.24E-05	-6.65E-05	2.59E-05	-6.10E-05	-7.76E-06	4.15E-07	2.33E-05	-9.86E-06
z13027_1	"Celoniati,_Giovanni_Francesco"	cello	cello	1730c	1730	1730	Turin	NA	-0.029659182	-0.000109124	0.010922875	0.000758622	-0.004356312	0.002195959	0.002903074	0.004676732	-0.000677898	-0.000786714	-0.001057397	-0.001420578	0.001241418	-0.000729206	-0.000688349	0.000102658	0.001925092	-0.000159384	-0.001441327	0.00034098	-0.000373504	-0.000480312	-0.000116479	0.000318179	-0.000321569	-0.000774622	0.001315376	0.000661917	-0.000223729	3.11E-05	8.33E-05	-0.000259899	-0.000294522	0.000128478	4.30E-05	-0.000339951	-4.37E-05	-0.000292163	4.21E-05	0.000223014	0.000432249	0.00025825	0.000135445	-6.38E-06	-7.51E-05	-0.000215454	2.56E-05	-0.000144942	-2.73E-05	0.000235981	-4.68E-05	0.000117448	-1.56E-05	-0.000101784	1.85E-05	-1.36E-05	7.85E-05	0.000129076	-4.46E-05	-6.49E-06	-0.000159327	-0.000152804	-0.000130145	8.30E-05	7.04E-05	-3.41E-06	-0.000153955	6.54E-05	-2.42E-05	-6.53E-05	-0.000113841	-3.49E-05	-1.60E-05	-1.97E-07	-9.15E-05	-4.21E-05	-2.41E-05	6.36E-05	-4.97E-05	-9.64E-05	-4.05E-05	-2.74E-05	2.45E-05	-8.62E-06	1.78E-05
z13028_1	"Guarneri,_Andrea"	cello	cello	1690	1690	1690	Cremona	NA	-0.015685806	0.007222341	0.009542683	0.002226224	0.000521967	0.003372001	-8.11E-05	0.003364843	0.000917465	0.000583066	-0.001352183	0.000536293	0.001766735	-0.001305658	3.99E-05	0.001338904	-0.000683285	0.000553208	0.000205684	-0.000458014	0.000636003	-0.000263793	0.001316075	0.001503185	-0.000489303	-0.000733938	0.000392796	0.000421692	0.000691284	0.000337248	5.03E-05	-0.000263091	-0.001578399	-0.000635045	0.001473448	-0.000333751	-0.000402169	0.000639364	-0.000242873	-4.19E-05	0.000285329	4.34E-05	-0.000703909	-0.000335628	-0.000182458	-2.68E-05	0.00052311	0.000210248	0.000243483	-0.000258117	-0.000584502	-4.42E-05	-0.000188022	-0.000343742	-6.54E-05	-0.000195964	-0.000106251	5.77E-05	1.51E-05	5.80E-05	-0.000125383	0.000176982	0.000214319	0.000106834	6.75E-05	6.92E-06	9.41E-05	1.48E-05	0.000144708	-3.12E-06	8.67E-05	-3.31E-05	-6.25E-05	-1.26E-05	-0.000118785	6.44E-05	3.13E-05	-1.94E-05	6.25E-05	-3.56E-05	4.90E-05	0.000132167	7.40E-06	6.71E-05	3.44E-05
z13056_1	"Goffriller,_Matteo"	cello	cello	1703	1703	1703	Venice	Comte_de_Gabriac	-0.004030628	0.006494746	0.001578707	-0.00175642	0.004718622	0.001793223	0.002996901	0.003708936	-0.000699356	-0.002257992	-0.001504948	0.00041019	0.002327063	-0.003546159	0.000925059	-0.000305913	-0.001938154	-0.000664544	0.000899936	0.001167755	0.000493137	0.000656635	-0.000789476	3.71E-05	0.000467715	-0.001203332	-0.000848673	0.001025811	0.001268166	0.000357086	0.000724501	-0.000824565	0.000396247	-0.0003857	0.000355647	-0.00026091	0.000302936	0.000392573	-0.000495268	0.000142956	-0.000376658	0.000358575	0.000540358	-0.000307778	0.00035567	0.00022297	0.000157439	0.000155818	0.000237085	-0.000121602	0.000125229	-0.000114972	-5.09E-05	-6.81E-05	0.000161009	0.000144388	0.000222544	-3.74E-05	-3.93E-05	8.79E-05	3.28E-05	0.000184177	-4.65E-05	-0.000138662	-1.71E-05	-1.13E-05	-7.53E-05	1.41E-05	-0.000110135	2.88E-05	-3.85E-05	-2.92E-05	-1.95E-05	-3.59E-06	3.02E-05	-6.73E-05	-4.86E-05	7.19E-05	-5.28E-06	1.98E-05	-1.39E-05	-3.45E-05	1.93E-05	2.55E-05	7.20E-06
z13083_1	"Ruggieri,_Francesco"	cello	cello	1690	1690	1690	Cremona	NA	-0.012413569	0.018600615	0.00327196	0.003111794	-0.002173713	0.004303667	0.006072793	-0.002349995	-0.005058548	0.002269937	0.003411728	-0.000550035	0.002687974	0.001346849	-0.000203991	2.76E-05	0.001618147	-0.001290493	0.001182868	-0.001407694	-0.001161536	0.000118066	0.001099607	-0.001618834	0.000759832	-0.001173797	-0.00142585	-4.65E-05	0.00027299	9.46E-05	-0.000287033	0.000179037	9.27E-05	-3.77E-06	-0.000396461	-0.000352184	-0.000342199	0.000310284	-8.43E-05	0.000315702	-0.000296149	-0.00016868	-0.000533537	-0.000138001	-0.000279405	0.000177657	-0.000654873	-5.95E-05	-3.27E-06	0.000481019	-0.000336453	0.00030987	0.000495256	-0.000320373	-0.000172479	-1.30E-05	-8.10E-05	0.000204471	0.000255092	-0.000155798	-0.000217385	-0.000151264	0.000113815	-5.02E-06	-6.13E-05	0.000107742	5.44E-05	-4.67E-05	1.53E-05	-0.000178932	-5.29E-05	7.28E-05	2.03E-05	-6.84E-06	-4.79E-05	2.31E-05	7.72E-05	4.02E-05	9.14E-06	-4.76E-05	-6.34E-06	1.65E-05	-1.00E-05	4.05E-05	3.85E-06
z13096_1	"Fagnola,_Annibale"	cello	cello	1930	1930	1930	Turin	NA	0.000477298	0.012022764	0.002271759	-0.000107026	-0.001477169	-0.000260417	-0.000670185	0.001555122	0.000746358	-0.004345135	-0.000970086	0.002864428	0.000567695	-0.00044727	-7.64E-05	-0.000434796	-0.001781244	0.000185882	0.000502041	0.000567892	-7.11E-05	0.000480334	0.000247111	-0.000710691	-0.000108978	0.000209985	-3.26E-05	-0.000338763	-4.58E-05	0.000108375	-0.000161618	-2.81E-05	-0.000917229	-0.000106552	0.000119331	0.000689919	4.09E-05	-3.19E-05	4.25E-05	-2.73E-06	-9.88E-05	-7.29E-05	-0.000107839	5.82E-05	9.48E-05	-0.000113927	0.000189144	0.000168494	-0.00021213	0.000105353	-9.21E-05	-0.000164137	-7.64E-06	-0.00013356	7.46E-05	0.000133511	-8.30E-05	0.000142366	-1.09E-05	0.000208321	8.57E-05	-4.99E-05	-0.000100562	-5.87E-05	-1.34E-05	3.52E-05	-5.43E-05	3.27E-05	-3.01E-05	-4.58E-06	-6.39E-05	-1.38E-05	1.35E-05	2.81E-05	2.49E-05	-2.80E-05	-3.01E-05	4.03E-05	-2.85E-05	-1.88E-06	4.23E-06	-6.62E-06	1.10E-05	2.56E-06	1.89E-06
z13123_1	"Degani,_Giulio"	cello	cello	1899	1899	1899	Venice	NA	-0.018821428	0.008907996	0.001123853	0.002805987	-0.00087448	0.000788704	0.002864454	0.002628097	-1.69E-06	0.000643244	0.00096357	0.002930584	-0.000327429	0.000313474	-0.000560848	0.002533957	0.00155282	0.000574291	0.000105752	-0.001530335	0.001929652	0.000387882	-0.000676267	0.001095117	0.0002564	9.35E-05	0.000640647	-0.00019352	-0.000782491	-0.000636169	-7.06E-05	-0.000415924	-0.000476546	0.000422513	-0.00023545	-0.000540745	-0.000538219	-9.10E-06	0.000356763	-0.000377742	0.000290267	-0.000307896	0.000795105	5.96E-05	-0.000324071	-0.000766202	-0.000243375	4.13E-05	-0.000253492	-0.000121172	0.000467273	-9.12E-05	-9.09E-05	-0.000443013	0.000334546	0.000113946	-4.21E-05	0.000286607	-0.000125762	-0.000164157	-0.000325172	-0.00028757	-5.19E-05	-0.000177012	-6.66E-05	-3.19E-05	0.000163887	-4.17E-05	-1.42E-05	-5.33E-05	2.30E-05	-7.23E-05	-3.40E-05	-6.29E-05	-1.26E-05	-1.65E-05	-0.00010214	1.14E-05	-4.31E-05	-0.000123508	6.60E-05	9.96E-05	-4.84E-05	6.75E-06	1.56E-05
z13199_1	"Gabrielli,_Giovanni_Battista"	cello	cello	1736-1786*	1761	NA	Florence	NA	0.010701226	0.003991953	0.008320724	0.007353428	-0.001939514	0.007154952	0.006315449	-0.001549509	-0.000416861	-0.001377721	0.002154429	-0.000364469	-9.90E-06	-0.001281064	-0.000395366	-0.001447473	-0.001254968	-0.00036588	-0.000806898	-0.000439124	-0.002055407	-0.00088799	0.000158295	0.000809387	0.000728206	-0.000851376	0.000139447	-0.000267981	0.001588277	-0.001374205	0.000469813	0.000134755	-0.000892351	-0.000335767	-1.49E-05	-0.000785808	0.000190481	-7.05E-05	-0.000372808	0.000156748	0.000113622	-7.76E-05	-0.000143172	-0.000375	-5.66E-05	0.00021872	0.00010476	0.000169103	0.000167814	-0.000355963	-6.82E-05	6.36E-06	-1.33E-05	-2.73E-05	-0.000120008	0.000275687	6.46E-06	0.000164768	3.00E-05	-4.45E-05	-0.000132514	-5.31E-05	0.000137894	6.52E-05	-0.00011011	9.64E-06	4.63E-06	6.18E-05	3.44E-05	3.87E-05	3.92E-05	-8.05E-05	-7.58E-05	-7.91E-05	-4.95E-05	-9.33E-05	5.01E-06	-5.71E-05	1.50E-05	-3.11E-05	6.81E-06	-1.78E-06	3.53E-05	1.01E-05	-3.03E-05
z13200_1	"Bernardel_('P��re'),_Auguste_Sebastien_Philippe"	cello	cello	1861	1861	1861	Paris	NA	0.011042498	0.022142424	-0.003960835	-0.002794909	0.00448091	0.00405947	0.002062061	0.000353721	-0.002288856	0.0005811	0.000960325	0.001379853	0.001141425	0.001041107	0.001814654	0.000540636	6.32E-05	0.000239604	-0.001246104	0.000171192	0.001131848	5.55E-05	0.000943674	0.000189262	-0.000549257	0.000268772	-0.000146852	0.00046758	0.000292317	8.01E-05	0.000110913	-0.000231313	-2.17E-05	0.000197908	0.000338783	0.000225856	0.000335321	-6.38E-05	-9.75E-05	-0.000104005	-0.000102408	5.48E-05	8.32E-05	-0.00021059	-0.000247373	4.10E-05	0.000203746	-1.85E-05	7.50E-05	-0.000137544	-0.000110274	-0.000373501	-0.000376417	-0.00014184	-1.17E-05	2.31E-05	0.000506976	-0.000109505	0.000151095	5.10E-05	6.20E-05	0.000182629	-0.000110715	0.000103758	-9.24E-07	7.05E-05	-0.000120123	6.32E-05	3.93E-05	6.90E-05	7.60E-05	-4.25E-05	-3.53E-05	-1.66E-05	3.03E-05	-1.68E-05	-5.30E-06	-1.71E-05	1.29E-05	-4.11E-07	-1.10E-05	4.91E-05	3.55E-05	2.22E-05	-4.15E-05
z13202_1	"Panormo,_Vincenzo_&_Joseph"	cello	cello	1810c	1810	1810	London	NA	-0.028129108	-0.000686211	0.004947009	0.001621867	-0.006005372	0.002273529	0.003503311	0.004757872	0.000456321	0.00019744	0.003144824	0.001066528	0.001325908	-0.00021993	-0.001112033	0.000540873	-0.001276676	-0.000506369	-0.001493979	0.000632813	0.000936985	0.000776339	0.000290518	0.001747737	-0.000146015	-0.001468201	0.001379581	0.000121119	0.000389817	9.75E-05	3.21E-05	0.000566951	-0.000322374	-0.000451703	2.78E-05	0.000106426	0.000485681	0.000760313	0.000483724	0.000116499	0.000434427	0.000339182	5.50E-05	-0.000177981	-0.000153218	1.19E-05	0.000205546	-7.82E-05	0.000106793	0.000502238	-7.38E-05	-0.000391923	-0.000275495	-3.05E-05	-0.000144561	-9.83E-05	0.000201851	4.68E-05	-5.61E-05	-3.42E-05	-3.33E-05	-8.27E-06	2.91E-05	0.000205996	-1.43E-06	-0.000140242	1.30E-05	1.81E-05	7.19E-05	5.59E-05	-0.000105158	-1.67E-05	-3.98E-05	-1.12E-05	-8.72E-05	-4.88E-06	1.50E-06	9.31E-06	2.87E-05	2.23E-05	-1.70E-05	2.41E-05	1.22E-05	-2.13E-05	9.63E-06
z13236_1	"Tecchler,_David"	cello	cello	1730c	1730	1730	Rome	NA	-0.007136563	0.029409975	-0.003441621	-0.00024394	-0.002336032	0.001201134	-0.000627489	0.004086306	-5.36E-05	0.001343602	0.004831828	0.002027468	0.002182199	0.001526757	0.000610379	0.000656345	0.001482407	-0.001465469	0.001033035	-0.001248698	0.000185451	-7.76E-05	0.001454404	-0.000500244	-0.000180996	0.000702337	-0.000831462	-6.33E-05	-0.000509011	0.000700314	0.000291783	2.10E-06	0.000330518	-9.35E-05	0.000219318	8.39E-05	0.000291541	0.000826531	-0.000503861	0.000253928	8.12E-05	-0.000316736	-0.000246066	-1.18E-05	0.000223027	-0.000224379	0.000236671	0.000121908	2.21E-05	-0.000109967	-0.000401488	8.63E-05	-0.000262034	-0.000174322	0.000382868	-0.00011959	0.000118603	-0.000114291	-0.000282986	7.12E-05	0.000170203	-4.95E-05	-4.91E-05	0.000104779	-0.000110881	-1.87E-05	-6.12E-05	3.89E-05	-3.13E-05	4.03E-05	-5.89E-06	-8.95E-06	4.52E-05	4.59E-05	8.36E-05	-2.50E-06	8.32E-07	2.21E-05	9.91E-06	3.05E-05	-2.14E-05	5.41E-05	1.18E-05	7.27E-06	2.95E-06
z13244_1	"Soffritti,_Ettore"	cello	cello	1891-1932*	1911.5	NA	Ferrara	NA	-0.028260127	0.00426018	0.006410562	2.23E-05	-0.007781836	-0.00056763	-0.0012124	0.001845217	0.001847317	-0.003549046	0.001180595	0.00028844	0.001760318	0.000686513	-0.000472411	0.000291502	-0.001506344	-0.000257862	-0.001164483	0.001166321	0.000352951	0.000270347	-0.000287744	0.000947493	-0.00014158	-0.000439009	0.001419948	0.000309488	0.000666433	1.18E-05	-0.000568541	-0.000222368	-0.00072461	-0.000360414	0.00016305	-9.66E-05	-0.000232063	0.000283309	-0.000238064	-0.000222934	0.000683081	0.000324997	0.000578957	-0.000328209	0.000521403	-8.47E-05	0.000894457	0.000105768	-0.00074877	-0.000307999	0.000229759	0.000164403	0.000374171	-0.000492209	-0.000235337	-0.000188205	9.14E-05	0.000213961	-8.60E-06	2.21E-06	0.000104598	-0.000238993	0.000629059	8.53E-05	-0.00041213	0.000277604	-0.000326897	0.000134418	-0.000130701	-0.000168605	-1.90E-05	-0.000454259	-2.42E-05	0.000133702	-2.42E-05	-9.14E-05	-0.000118635	0.000179632	-0.000145976	-0.000214044	0.000114443	-0.000113686	-5.64E-05	-1.76E-05	-0.000132416
z13259_1	"Degani,_Giulio"	cello	cello	1921	1921	1921	Venice	NA	-0.015614039	0.00361529	-0.008618335	0.000943365	0.002404168	0.002035276	0.001877334	0.001943606	-0.005988481	-0.00176853	0.001017436	0.002112683	-0.001177962	-0.000585254	-0.000819581	0.003060156	0.000847798	0.000141299	0.000616456	-0.001503925	0.000456974	-0.000344074	0.000492801	-0.000518339	-3.31E-05	-0.000418949	3.49E-05	-4.65E-05	-0.000188241	0.00028751	-0.000670555	-0.000291294	5.70E-05	0.00029281	-0.000152568	-0.000455442	-0.000121536	0.000502919	-0.00013089	1.58E-05	0.000257387	0.000411335	0.000320206	-0.000712757	2.62E-06	-5.73E-05	-2.03E-05	-2.48E-05	0.000234758	-0.000142858	5.41E-05	-0.000354359	9.99E-05	-5.31E-05	-9.34E-05	0.000105346	0.000319275	-3.91E-05	0.000113454	-9.78E-05	7.59E-05	5.57E-06	-4.36E-05	7.06E-05	3.29E-05	4.55E-05	4.74E-05	-1.57E-05	-1.92E-05	6.96E-06	6.71E-05	-1.28E-05	3.72E-06	1.39E-05	1.31E-05	2.73E-05	-2.32E-05	2.31E-05	3.90E-05	-1.06E-05	1.89E-05	3.20E-06	2.15E-05	3.45E-05	4.75E-05
z13282_1	"Panormo,_Joseph"	cello	cello	1820c	1820	1820	London	NA	-0.004043885	0.000934018	0.003943015	0.004350722	-0.006751523	0.00658977	0.007319457	0.002475993	-0.001612932	-0.000261055	0.000356057	0.007758218	0.00183658	-0.00101025	-0.002487083	-0.000961271	0.000803926	-0.001862363	-0.000171265	0.000885641	-0.000739689	-0.00033069	-0.000304026	3.53E-07	0.000436958	-0.000578906	0.000499953	0.00059113	-0.000613033	-0.000640796	0.000270358	0.000318368	-0.000117599	7.97E-05	0.000255513	-0.000205699	6.79E-05	-2.76E-05	-4.58E-05	0.000155776	0.000512792	4.93E-05	0.000393112	-7.75E-05	0.000248616	-0.000141991	0.000267706	0.000331238	0.000258342	-0.000217142	2.12E-05	6.68E-05	-2.51E-07	-0.000161164	0.000238041	-7.11E-05	0.000119178	0.000135469	-0.000167042	7.62E-05	-0.000110468	-6.78E-05	0.000243422	0.000121016	3.50E-05	-0.000137566	4.89E-05	7.23E-05	-4.98E-05	6.31E-06	-7.46E-05	-6.25E-05	-6.32E-05	-2.84E-05	-5.07E-05	-2.90E-05	3.14E-06	3.65E-05	-2.61E-05	-4.70E-05	-2.12E-05	-5.90E-05	-4.43E-06	-7.82E-06	-1.93E-05
z13286_1	"Panormo,_Joseph"	cello	cello	1820c	1820	1820	London	NA	0.000559578	0.016601282	0.00946743	-0.002599148	-0.003727953	0.007177142	0.001932582	-0.004042311	-0.004817812	-0.00084745	0.004931123	-0.001559552	0.002043281	-0.000335286	-4.98E-05	-0.001093936	5.04E-05	0.00014914	0.000657052	0.000900559	-0.001423823	-0.000619945	-0.001309379	-0.001155231	-0.001614622	0.00067285	-0.001292152	0.001444212	0.001190269	-0.000177605	0.000311237	-0.000900511	-0.000536443	0.000733877	-8.93E-07	-1.17E-07	-1.61E-05	0.000739626	9.84E-05	-0.00079361	0.000342577	-0.000394797	-0.000164836	-0.000408158	0.000431965	-0.000200943	-0.000137978	-2.28E-06	7.85E-05	-0.000241724	-0.000443644	-2.93E-05	-0.000180944	-5.04E-05	0.000141195	0.000112657	0.000277861	4.47E-05	0.000174645	-9.88E-06	0.000104931	-7.12E-05	0.000259618	4.35E-05	-0.000155903	-0.00011799	-0.000105867	-0.000162432	0.000103847	3.01E-05	6.04E-05	7.97E-05	-0.0001861	-8.12E-05	-7.81E-05	6.57E-05	2.69E-05	-4.83E-06	1.77E-05	4.82E-06	8.30E-06	1.20E-06	4.99E-05	1.13E-06	-9.73E-05
z13288_1	"Panormo,_Joseph"	cello	cello	1820c	1820	1820	London	NA	0.011998566	0.034991838	-0.006150825	-0.000140188	-0.001927327	0.000400797	0.00062081	-0.000308231	-0.000354629	0.002516483	0.00412203	-0.0010473	0.003929458	0.000697903	0.00027426	0.00035424	0.000972716	-0.001318787	-0.002860804	0.001084366	0.000637731	-4.04E-05	-0.000103765	0.000314804	-9.57E-05	0.000700845	0.000876529	0.000346316	0.000404561	8.84E-06	0.000676588	1.65E-05	0.000222445	-0.000503846	0.000206031	8.60E-05	0.000318388	-0.000133139	0.000477444	0.000228329	-0.000325129	-7.23E-05	0.00051652	-0.000268923	0.000153179	0.000164321	-0.000177228	0.000142012	-0.000282572	6.56E-05	-0.000556409	-0.000292855	-0.000396342	-0.0001149	-6.83E-06	-0.000122925	0.000272206	-0.000146326	0.000205784	-0.000199566	-0.000170313	0.000111048	-8.27E-05	-0.000102616	7.78E-05	-7.28E-05	-0.000130679	-6.56E-05	0.000133553	0.000122943	-9.92E-05	-2.21E-05	7.55E-05	0.000148232	2.80E-05	2.54E-05	3.04E-06	-5.47E-05	1.69E-05	9.07E-05	-6.22E-06	5.40E-06	-4.75E-05	2.04E-06	8.62E-06
z13289_1	"Panormo,_Joseph"	cello	cello	1794-1840*	1817	NA	London	NA	0.009469272	0.01580477	0.00014002	0.003573148	-0.001669465	5.75E-05	0.002884863	0.001998879	-0.001613064	0.001621242	0.001475023	-0.001251476	-6.02E-05	-0.001791175	-0.000474855	0.001758641	5.48E-05	-0.002538708	0.000387746	-0.000703	-8.15E-05	-4.85E-05	-0.00046016	0.000322568	0.000586637	-4.93E-05	0.000630795	-0.001533831	-0.000564536	-0.0008673	-7.23E-05	0.000856962	-0.000826675	0.000480611	0.001134464	-0.000463408	-2.65E-05	-3.17E-05	-0.000220276	0.000257013	-0.000187994	0.000572994	0.000268515	-0.000331531	0.000421918	0.000112915	-1.40E-06	5.52E-05	0.000229305	-0.000271064	6.89E-05	-0.000365808	-0.000345131	-0.00011562	0.000164351	9.75E-06	0.000108547	-5.75E-06	0.000212677	-9.05E-05	-5.18E-05	-0.000153005	-0.000164456	0.000164506	0.000113451	4.21E-05	-5.79E-05	5.75E-05	5.68E-05	-6.58E-05	-3.93E-06	4.32E-06	4.36E-05	-1.64E-05	-1.63E-05	2.28E-05	5.47E-05	-2.08E-05	4.19E-05	-2.00E-05	3.26E-05	-9.35E-06	-4.11E-06	-9.32E-06	-1.39E-05
z13291_1	"Panormo,_Joseph"	cello	cello	1820c	1820	1820	London	NA	0.000730113	0.014733756	0.001929188	-0.001058347	-0.001539484	0.003077135	0.000675595	-0.0026079	0.000185614	-0.00042009	0.002654251	0.001078109	0.000637091	-0.001474694	-0.002287541	0.000387117	-0.002239354	0.000600973	0.000111099	-0.000162156	0.000310517	-0.000942457	0.000662868	1.80E-05	-0.000690954	0.001033536	0.000595435	-0.001001626	4.20E-05	0.000768799	-0.000128391	-0.000478692	-0.000247576	-9.25E-05	-6.72E-05	0.000163757	0.00037964	-0.000410358	-0.000134828	0.000237097	-0.000131096	-0.000542811	0.000161568	-0.000189622	-2.00E-05	-0.000398698	-0.000262785	0.000146871	2.35E-05	-0.00011721	-0.000195861	-0.000196203	-0.000150237	-0.000138619	8.19E-06	-5.40E-06	0.00028693	-0.000145042	0.000351012	-9.40E-05	-6.57E-05	-3.02E-08	-8.29E-05	-0.000165646	-1.28E-05	9.62E-05	-0.000102606	5.17E-05	-5.64E-05	8.38E-05	-5.11E-05	-8.39E-05	-4.73E-06	-1.40E-05	3.49E-06	-2.54E-05	-1.03E-05	2.61E-05	-2.05E-05	-1.01E-05	1.66E-06	-4.11E-05	-5.37E-06	2.11E-05	-2.30E-05
z13292_1	"Panormo,_Joseph"	cello	cello	1794-1840*	1817	NA	Livorno	NA	0.012272587	0.014484212	-0.000149734	-0.002610908	-0.000479281	-0.000560071	0.002447923	0.002557302	-0.001015406	-0.000718138	0.000917856	0.001286085	-0.000303217	0.000375832	-0.000849035	0.000317334	-0.001519989	6.70E-05	-0.000253635	-0.000170318	0.000820068	-0.000493952	3.00E-05	-0.000722881	0.000249108	0.000489007	-1.59E-05	0.000387738	-0.000239002	5.80E-05	-0.000692908	-0.00011741	8.39E-05	0.000275438	-5.93E-05	0.00036155	-7.38E-05	-0.000357042	0.000330184	0.000497587	-0.000255308	-6.42E-05	0.000142405	-7.78E-05	0.000422226	-0.000346396	0.0002704	0.000107836	-2.33E-06	-0.000157783	-8.26E-05	-6.46E-05	-0.000122691	-7.04E-05	0.000169067	7.24E-07	-3.14E-05	-8.86E-05	0.000110001	-1.28E-05	5.30E-05	-3.99E-05	-6.38E-05	-2.08E-05	7.15E-05	2.69E-05	-1.34E-05	4.06E-05	-7.47E-05	3.15E-05	8.51E-06	7.13E-06	1.77E-05	-2.24E-05	-5.20E-05	7.02E-06	-1.62E-06	6.46E-06	5.58E-05	-1.41E-05	1.49E-05	-1.37E-06	4.66E-06	3.10E-06	1.24E-05
z13393_1	"Garimberti,_Ferdinando"	cello	cello	1925	1925	1925	Milan	NA	-0.00601978	-0.002297241	-0.009012551	0.003229426	0.005442609	0.001743392	0.000494738	0.001212626	-0.001256801	-0.000222306	0.000367964	0.001118557	-0.0003463	-6.76E-05	-0.000617554	-0.000350099	-0.001565015	-0.00013935	-0.000182271	0.000364641	-3.88E-05	-0.000197945	8.19E-05	-0.00034471	0.000117638	6.10E-05	-3.50E-05	-0.000100677	-6.55E-06	-2.82E-05	-0.000254548	-0.00026545	-0.000109419	1.74E-05	0.000192587	-0.000125128	-9.93E-05	-6.53E-05	-2.49E-05	0.000176796	-6.83E-05	3.18E-05	4.48E-05	-0.000135465	0.000120774	5.68E-05	-6.56E-05	3.53E-05	-8.65E-05	4.50E-05	6.83E-05	4.52E-05	0.00016075	-3.98E-05	6.34E-05	9.54E-05	-0.000156251	8.80E-06	-4.48E-05	8.71E-05	4.67E-05	0.000145168	1.51E-05	-7.51E-05	-1.12E-05	7.83E-06	1.31E-05	-2.50E-05	-1.54E-05	3.54E-06	5.42E-06	-3.43E-05	-3.53E-05	-1.24E-05	9.02E-06	-3.95E-05	-7.83E-06	3.01E-06	-1.62E-05	9.36E-06	-1.96E-05	-4.95E-06	1.33E-05	-1.52E-05	3.91E-06
z13394_1	"Sgarabotto,_Gaetano"	cello	cello	1930c	1930	1930	Parma	NA	0.011728263	0.008656239	-0.00116291	0.000183479	-0.00101635	0.000434976	0.000307397	0.000901442	-0.0036197	-0.001286074	0.000683097	0.001072491	-0.001165977	-0.000490745	-0.0006722	-0.000261942	-0.001458659	-0.00026703	0.001241364	0.001225077	0.000305417	-0.001182626	-0.000655086	0.000577152	0.000331186	0.000309632	0.000513983	0.000579945	1.62E-05	0.000434116	-0.00012572	-0.000658859	9.17E-05	-0.000200362	-0.000247831	-0.000125828	5.52E-05	-0.000162221	-0.000561406	0.000524263	0.000179884	0.000351569	0.000145251	0.000176951	8.14E-05	0.000387974	8.49E-06	1.67E-05	2.09E-06	-0.000180412	-1.75E-05	-0.000209053	-7.30E-06	-0.000150684	-1.19E-06	0.000108212	-2.00E-05	0.000118587	2.25E-05	6.59E-05	3.45E-05	-1.54E-05	-0.000172609	-2.93E-05	-5.04E-05	-6.57E-05	-2.59E-05	-1.07E-05	-4.79E-06	5.72E-05	-8.72E-06	-2.83E-05	-1.96E-05	2.76E-05	1.82E-05	-3.09E-08	-6.30E-06	1.93E-05	2.63E-06	-3.12E-05	-1.54E-05	-4.54E-06	2.42E-05	-3.69E-06	1.47E-06
z13484_1	"Becker,_Carl"	cello	cello	1929	1929	1929	Chicago	NA	-0.004691739	0.006443802	0.006044233	0.000881764	-0.004078247	0.002819271	0.001512884	-0.001542848	-0.002526865	0.001178154	0.000290344	0.002533475	-0.000648605	-0.001030602	-0.000546686	0.001589244	-0.001401585	0.000449704	-0.00014771	0.000238453	0.000667528	-0.000246648	-0.000322564	-0.000290367	0.000111599	-0.00053408	-0.00018663	2.61E-05	-9.44E-05	0.000145899	-0.000615127	5.22E-07	-0.000636656	7.39E-05	0.000254943	-3.78E-05	-0.000214168	-0.000105425	-0.000314836	-0.000215919	0.00015713	5.84E-05	0.000140572	6.10E-05	0.000140106	0.000163624	5.60E-06	-3.23E-05	0.000348299	-0.000291303	7.06E-05	-1.09E-05	3.29E-05	-0.000227408	0.000143292	-2.65E-05	9.27E-05	0.000112263	3.95E-05	3.42E-05	1.05E-05	5.48E-05	-5.85E-05	6.23E-05	1.50E-05	3.64E-05	-6.52E-06	2.38E-05	-4.63E-05	-3.16E-05	-3.77E-05	-1.99E-05	-5.89E-06	8.01E-07	-4.06E-05	-5.97E-06	1.53E-05	8.71E-06	-2.93E-05	-3.60E-05	-3.33E-06	-1.35E-05	1.20E-05	-9.33E-06	2.93E-06
z13587_1	"Garimberti,_Ferdinando"	cello	cello	1971	1971	1971	Milan	NA	-0.004548413	0.017943796	-0.002501013	-0.005306523	0.00063648	0.002151099	0.001241084	0.003549168	-0.001306555	0.001057462	0.001699598	0.003294823	0.000283993	0.00129725	0.001047257	0.002708772	0.00074475	-0.000861561	0.000126447	-0.000215009	-0.000392228	-0.000717799	-0.000251289	-0.000424716	-0.000264338	0.000545216	-0.000742607	-0.000126294	0.000187737	0.000195252	-0.000781967	-0.000150559	9.54E-05	0.00035779	0.000189134	-1.34E-05	6.66E-05	-1.08E-05	0.000228152	-0.000340225	-0.000207635	-0.000259198	-0.000286738	1.61E-06	0.000210428	-0.000325702	-0.000206798	8.49E-05	-0.000460404	-0.000202468	-0.000140263	-8.94E-05	-0.000320845	-0.000113619	-0.00014063	5.58E-06	0.000302319	8.33E-06	0.000176843	-0.00011079	-9.71E-05	0.000136868	0.000166065	5.26E-05	2.33E-05	-7.26E-07	3.37E-05	-3.29E-05	-8.52E-05	-5.66E-05	2.67E-05	4.34E-05	8.63E-06	-7.84E-06	-6.22E-06	5.60E-05	5.90E-05	-3.88E-05	-2.83E-05	-1.12E-05	2.48E-05	4.12E-05	-1.34E-05	1.74E-05	-2.12E-05
z13611_1	"Fiorini,_Giuseppe"	cello	cello	1933	1933	1933	Zurich	NA	0.005620376	0.014637266	-0.001710101	0.000668255	-0.003047402	-0.000739549	0.004436872	-0.001501141	-0.000120205	0.002861399	0.000718981	0.002499289	0.001090176	0.001110118	-0.000307822	0.002301481	-0.001350457	-0.000689173	-0.00064182	-0.001378856	0.000851914	0.000131626	0.000421538	-0.000267095	0.000462304	-0.000458766	-0.000245993	-1.01E-05	-0.000277439	-0.000599578	-0.000494893	-0.000415325	2.76E-05	3.37E-05	-7.07E-05	-0.000378689	-0.000479884	0.000379082	0.00037494	0.000428098	0.000142732	0.000638066	-0.000335642	-2.35E-05	8.83E-05	-2.27E-05	-0.000320204	-0.000316393	3.94E-05	2.80E-05	-9.74E-05	-0.000350702	-9.91E-05	-0.00022547	0.000114952	6.01E-05	0.00020862	2.82E-06	6.20E-05	-3.07E-05	0.000250487	-5.10E-05	-0.000208069	1.66E-05	-6.69E-05	-1.85E-05	-4.13E-05	-8.81E-05	9.18E-06	-6.61E-05	8.11E-05	2.53E-05	-1.93E-05	-3.55E-05	-3.01E-05	-2.93E-06	3.28E-06	-3.22E-05	2.42E-05	3.75E-05	-6.20E-06	3.37E-07	7.62E-06	-1.09E-05	9.63E-07
z13648_1	"Sannino,_Vincenzo"	cello	cello	1900c	1900	1900	Naples	NA	0.009798998	-0.000484339	-0.006745012	-0.002535074	0.000557566	-0.003521704	0.000836499	0.001758858	-0.004422868	-4.63E-05	-6.41E-05	-0.000660938	-0.001093465	-0.000846931	-0.000668947	0.002905671	-0.001492172	0.001681674	-0.000873798	-0.000178757	0.000361809	0.000429513	0.000202802	0.000406219	-2.66E-05	-0.001338394	0.000126052	0.000163876	-7.95E-06	-0.000263107	0.000297406	-0.000433987	-0.00033753	0.001231071	0.000555625	0.000518955	-0.000361375	0.000427763	0.000766011	-0.00068788	-5.01E-05	-0.000187633	0.000757498	-0.00029931	4.68E-05	-4.79E-05	-0.000304917	-0.000195675	-0.000599396	-0.000207036	3.57E-05	3.14E-05	-0.000132429	-3.67E-05	-0.000227765	0.000192758	2.39E-05	-4.77E-05	-0.000126833	-0.000104849	-0.000110027	-6.95E-05	-0.000107248	4.49E-05	4.31E-05	2.56E-05	-4.93E-05	-4.87E-05	7.05E-05	0.000115524	7.90E-05	7.97E-05	-2.04E-05	-5.05E-05	-2.31E-05	2.74E-05	6.83E-05	-2.14E-05	4.08E-05	1.35E-05	-4.27E-05	-1.53E-05	2.72E-05	2.48E-06	3.67E-06
z13652_1	"Sannino,_Vincenzo"	cello	cello	1900	1900	1900	Naples	NA	0.004050727	0.011623318	-0.001355343	-0.005231722	-0.004638583	0.002045433	5.65E-05	9.51E-05	-0.00345751	0.001963729	0.001460965	-0.000386115	0.00027317	-0.001269759	0.001108204	-0.000222793	-0.000830393	-0.000219605	0.000571726	0.000461264	0.001586643	-0.001334339	0.000176801	0.000391909	-0.000647916	-0.001952704	-0.000244377	-0.000111145	0.000844797	0.000778089	-0.000397898	-0.000420397	-5.33E-05	0.000723821	0.00010217	-0.000461088	0.000102096	0.000261105	-0.000264407	-0.000400833	0.000388319	0.000128397	0.000269535	-0.000386522	-0.000189388	-0.000425738	-0.000371272	-3.30E-05	-0.000180596	-5.69E-05	-0.00019058	-0.000255458	-0.000141908	-0.000200531	-5.73E-05	-0.000119325	-6.83E-05	-7.83E-06	0.000157736	-0.000113658	7.23E-05	-5.22E-05	-3.89E-05	0.000135186	-6.80E-05	-9.89E-06	5.26E-05	-5.25E-05	1.63E-05	-4.31E-05	4.71E-05	8.37E-05	3.32E-05	2.41E-05	-3.53E-05	8.18E-05	3.04E-05	-2.26E-05	-4.73E-06	-1.25E-05	4.55E-05	3.46E-05	1.57E-05	8.28E-07	-5.69E-06
z13693_1	"Sannino,_Vincenzo"	cello	cello	1898	1898	1898	Naples	NA	-0.011280922	0.030268299	0.003883664	-0.002437229	0.010659061	0.001655818	-0.003242004	0.004396774	0.001690283	0.00512242	0.003983562	-0.003673684	-0.000168147	-0.000245049	0.002515532	0.00086131	0.001491552	-0.001903308	-0.001208497	-0.00033184	0.000213338	-0.001085667	0.000694633	-0.000523119	-0.000320156	0.000895537	-0.000455084	0.000718862	-0.0005464	0.000318451	0.000490585	-0.000762492	0.000181931	-0.000639185	0.000603745	0.000217626	0.000358071	-8.03E-05	5.75E-06	0.000128783	0.000444586	0.000309277	0.000140823	-4.93E-05	-0.000219899	0.000220972	0.000434808	5.88E-05	0.000364836	-0.000205106	-0.00016928	-0.000497858	-0.000327499	-8.15E-05	0.000251658	-1.39E-06	0.00010411	0.000172903	-0.000376482	9.03E-06	-4.21E-05	-0.000163569	-0.000465419	-6.66E-05	4.91E-05	2.79E-05	-0.000190647	-2.68E-05	0.000203398	-8.30E-05	3.01E-05	-2.32E-05	3.66E-05	0.000112618	-7.88E-06	2.55E-05	-3.52E-05	-0.000122243	-3.43E-05	4.00E-05	5.75E-05	6.41E-05	-3.57E-05	2.67E-05	-2.95E-05
z13703_1	"Sannino,_Vincenzo"	cello	cello	1930c	1930	1930	Rome	NA	0.011514548	0.010573186	-0.002922697	0.001594768	-0.003532261	0.000198862	0.00684756	-0.001423614	0.000671746	0.000972153	-0.002159603	0.001369542	0.001229643	-0.001084058	-0.001246224	-0.000311367	0.000665559	0.000242682	0.001095145	-4.98E-05	0.000597242	-0.000178864	0.000186596	0.000968607	0.000577017	0.000394571	0.000206063	0.000746672	0.000296162	-0.000731332	0.000917862	-6.18E-05	-4.72E-05	-0.000232017	0.000984979	0.000147391	-0.000244879	6.42E-05	0.00058142	-0.000208753	0.000475064	-6.08E-05	-8.57E-05	7.95E-05	-7.37E-05	-0.000627481	-4.47E-05	-4.88E-05	-0.000123458	-0.000112592	-0.00013135	-0.000493214	2.16E-05	0.000188041	8.80E-05	0.000173789	7.61E-05	-7.78E-05	-0.000110817	-3.37E-05	-1.01E-06	7.74E-05	-6.41E-05	6.49E-05	4.02E-05	-0.000104481	-6.06E-06	4.09E-05	2.88E-05	-6.62E-06	-3.44E-05	1.78E-06	-5.95E-06	1.09E-05	-7.18E-05	2.49E-06	2.76E-05	-6.56E-05	-9.29E-06	1.65E-05	1.99E-05	1.62E-05	-7.26E-06	6.18E-07	-1.12E-05
z13705_1	"Sannino,_Vincenzo"	cello	cello	1920c	1920	1920	Naples	NA	0.009896691	-0.003365664	0.008285893	-0.007350773	0.000834702	0.000450022	0.002709237	0.000758114	-0.001408872	-0.001116696	0.000640202	2.01E-05	-1.81E-05	-0.000543023	0.000972273	-0.000335262	0.000664345	-0.001342904	0.000801708	0.000298224	0.000887687	0.000915096	-0.000336086	0.001167415	-0.000952031	-0.001701838	0.000337348	0.000460293	-0.000129092	0.001042386	-0.000114604	0.000158532	-4.96E-05	0.000748771	4.72E-05	0.000428259	-0.000534262	0.000244172	-0.000180402	0.000296314	-0.000122013	0.00043895	-0.000129396	9.26E-05	0.000276955	0.000163588	0.00016395	0.000109853	0.000144479	0.000336789	4.46E-05	9.05E-05	8.77E-05	4.45E-06	3.13E-05	0.000201475	-6.36E-05	0.000130465	2.56E-05	1.02E-05	-5.09E-05	9.82E-05	7.22E-05	-7.53E-06	8.72E-05	1.22E-05	6.77E-05	-9.12E-06	7.41E-05	6.91E-06	-3.47E-05	2.78E-05	-5.16E-05	2.57E-05	-7.93E-05	5.50E-05	8.95E-06	1.37E-05	1.82E-05	-9.08E-06	4.65E-06	3.00E-06	-1.39E-05	2.02E-05	1.56E-05
z13727_1	"Gadda,_Gaetano"	cello	cello	1910	1910	1910	Mantua	NA	0.004179363	0.014968331	-0.007419209	0.001777362	-0.010804399	0.00346624	0.002256005	-0.004029752	-0.003880259	-0.004009885	2.16E-05	0.00029516	0.001377232	0.00182803	-0.000945181	0.00209486	0.000368165	-0.001140254	0.000512415	0.001343514	-0.000476178	0.00066141	0.000585748	0.000327457	0.000394388	0.000356848	-0.000704243	-0.000435408	0.000478086	0.000107814	-0.000527184	-0.000326409	-0.000614039	0.00052188	0.000440769	8.48E-05	-0.000305338	0.000814756	-5.66E-05	0.000138168	-0.00032009	0.000337373	-0.000142455	-0.000143169	-0.000293262	0.000577674	0.000235219	-0.000387633	2.44E-05	5.94E-05	-0.000229846	-1.07E-05	-0.000409151	-0.000388299	-0.00028937	-5.75E-06	-3.19E-05	5.72E-06	0.000184524	0.000208264	-0.000223075	0.000175837	-9.54E-05	4.72E-06	0.000106762	-8.93E-05	-0.000114908	6.72E-05	9.86E-05	-1.12E-06	-0.000132366	-2.21E-05	-4.79E-05	4.47E-05	-7.39E-05	5.76E-06	5.80E-05	3.17E-05	3.36E-05	-9.23E-06	1.80E-05	7.67E-06	-3.55E-06	-4.93E-05	1.25E-05
z13736_1	"Guadagnini,_Francesco"	cello	cello	1926	1926	1926	Turin	NA	0.009867043	0.027227562	-0.004569488	-0.006880736	-0.00170749	0.002100287	0.001017019	0.001155908	-0.003032021	0.000590024	0.002167903	0.00031551	0.002055954	0.000229698	0.000810161	-0.000455745	-0.000116991	0.000785185	0.000553934	-0.00083411	-3.57E-05	-0.000948927	-0.000938778	-0.001316631	-0.000918326	-0.000107947	-0.000245511	-0.000169065	0.000380398	0.000901204	0.000135396	-0.000103401	0.000971723	0.000449207	0.000266753	0.000502271	0.001011439	-0.000274859	-0.000871935	-0.000120262	-4.39E-05	-0.000247533	-0.000244622	0.000387108	0.000417774	9.14E-05	0.000218185	0.00034614	-0.000183065	-0.000346096	0.000147639	-1.44E-05	-0.000194942	-5.65E-05	0.000247952	8.68E-06	0.000185098	-0.000138769	-0.000192204	-7.72E-05	4.84E-06	0.000184624	-7.22E-05	0.000103305	4.29E-05	-7.86E-05	1.96E-05	0.000100408	-8.80E-05	-5.93E-07	-0.000120362	-5.10E-05	3.83E-05	-2.42E-05	-4.53E-05	-2.18E-05	2.14E-05	-2.92E-05	-1.54E-05	-3.04E-05	-6.99E-07	9.86E-05	-6.09E-06	1.80E-05	2.17E-05
z13785_1	"Zygmuntowicz,_Samuel"	cello	cello	2003	2003	2003	NewYork	NA	0.009383739	0.019897582	0.01059874	-0.000884436	0.003232702	0.002324848	0.00173159	0.001938743	-0.000270181	-0.00037684	-0.002692949	0.000649935	0.003140334	-0.001962923	-0.000394535	0.00116552	-0.001034321	-0.000277566	0.000466136	-9.51E-05	-0.000455905	-0.000867095	-0.001043168	-0.001154258	0.000363389	0.001052823	0.000459784	0.000402317	-0.001167755	0.000753483	0.000212497	-0.000303333	-0.000567324	-0.001028119	7.79E-05	0.000559965	0.000692999	-0.001591283	-0.00017455	0.000197594	-0.000138724	0.000319034	-0.000876543	0.000333153	-0.000245338	-0.00027701	0.000124032	6.61E-05	-0.000218165	-0.000143449	9.62E-05	0.000411068	6.08E-05	-0.000112422	-2.10E-06	4.40E-05	-0.000180337	2.17E-05	0.000186318	-8.17E-05	5.00E-05	0.000174389	0.000133845	-3.29E-05	0.000124197	0.000121559	9.29E-05	-0.000132135	7.80E-05	-0.000109563	1.32E-05	8.08E-05	1.99E-05	5.60E-05	6.63E-05	7.55E-05	6.26E-05	-2.46E-05	-1.98E-05	-7.39E-06	1.47E-05	5.54E-05	1.60E-05	9.61E-06	-8.92E-05
z13794_1	"Ruggieri,_Francesco"	cello	cello	1673c	1673	1673	Cremona	NA	-0.01633538	0.014689846	0.002935432	-0.0005323	-0.000676278	-0.000107461	0.003550589	0.002814266	-0.002888678	-9.40E-05	-0.000796221	0.000374687	0.001106978	0.001390107	-0.001772892	0.000818042	0.000973211	-0.001111652	0.00091012	-3.59E-05	9.90E-05	0.000509097	0.000441516	-0.001144914	0.000653203	-0.001230976	-0.001185445	-0.000171014	0.000281041	0.000327969	-0.000589277	0.00011795	-0.000188524	-0.000189606	5.95E-05	0.000388357	0.000487636	0.000210251	7.23E-05	0.000116351	-9.73E-06	-3.77E-05	0.00031268	-0.000101932	-0.000164852	0.000377232	0.000103383	0.000156221	-6.53E-05	0.000167474	-2.32E-05	-7.23E-05	0.000358201	-0.000110365	0.000137073	0.000160889	-8.14E-06	2.49E-05	6.08E-05	-1.33E-05	-0.000214223	0.000109805	4.02E-05	5.77E-05	-6.92E-05	-0.000121421	-1.02E-05	-3.38E-05	-7.84E-05	1.89E-05	-1.82E-05	1.32E-05	-3.31E-05	1.77E-05	-6.13E-05	3.43E-05	2.05E-05	0.000104372	1.22E-05	-2.38E-05	-1.17E-05	1.31E-05	1.33E-05	1.06E-05	2.20E-05
z13868_1	"Genovese,_Riccardo"	cello	cello	1927	1927	1927	Lecco	NA	0.00900723	0.011334794	-0.008234257	-0.000261095	0.003131078	0.005355187	0.00274978	0.002476878	-0.001802536	0.000148557	-0.000103743	0.000208814	-0.000606014	-0.001173208	-0.000466292	-0.000951725	0.001432533	0.000291834	-0.000589064	-0.000986723	0.001017837	-0.00119838	0.000268716	0.000285348	-0.000386019	-0.000302909	-0.000263144	0.000442678	0.000252716	0.000148217	-0.000719678	-0.000193201	-0.000270519	-1.42E-05	-0.000109483	0.000466262	9.76E-05	7.56E-05	-0.000209244	0.000196658	-0.000227101	9.59E-05	2.60E-06	8.30E-05	-0.000128775	0.0002406	0.000141274	0.00023616	-0.000147418	-5.39E-05	0.000100122	-0.000230433	-4.50E-05	-6.65E-05	-6.01E-05	0.000151954	-2.23E-05	0.0001061	2.98E-05	9.16E-06	-0.000198321	-4.64E-06	-8.21E-05	9.21E-05	-4.56E-05	-6.88E-06	-3.46E-05	1.32E-05	-5.84E-05	1.86E-05	-1.16E-05	-5.38E-05	-5.70E-06	-3.21E-06	-1.80E-05	-3.17E-05	-2.51E-05	-2.68E-05	-8.64E-06	2.93E-05	-2.76E-05	-9.04E-06	3.36E-06	2.12E-05	-4.59E-06
z13890_1	"Antoniazzi,_Riccardo"	cello	cello	1906	1906	1906	Milan	NA	-0.000527484	0.014210948	0.005045332	3.54E-05	-0.002659854	-0.000805968	-0.001144636	0.000821475	-0.002904544	-0.001241986	0.002679364	0.003236949	-0.001732074	-9.06E-05	-0.001667737	0.002300899	-0.000735407	0.000669172	0.000354053	0.000843389	-0.001504437	-0.000734677	-0.000476608	-6.32E-05	0.00077049	0.0003422	0.000360035	-0.000159655	0.000230246	-0.000406196	-0.001111451	1.58E-05	-0.000707472	0.000250685	0.000533811	-0.00047307	0.000101254	-0.000252827	-0.000158322	9.99E-06	0.000119533	0.000320113	0.000564867	-0.000288474	2.77E-05	0.000179305	-5.16E-05	3.11E-05	-0.000120993	1.70E-05	0.00026154	-0.000403281	-3.42E-05	-0.000107372	1.09E-05	0.000179351	0.000226426	-1.79E-05	4.17E-05	5.97E-05	3.61E-05	-3.83E-05	-0.000172297	-8.19E-05	5.62E-05	-8.87E-05	5.72E-05	-5.60E-05	-0.000113212	-1.71E-05	-9.93E-06	-8.77E-05	-3.81E-05	3.94E-05	7.60E-07	4.56E-05	2.78E-05	-2.69E-05	4.74E-06	-4.78E-05	4.30E-05	9.93E-06	1.75E-05	-5.08E-06	2.97E-05
z13943_1	"Sgarabotto,_Pietro"	cello	cello	1949	1949	1949	Parma	NA	0.005527553	0.016623723	-0.00210468	-0.002393324	-0.000245522	0.007124284	0.000256894	-0.002326332	-0.001778028	0.002490437	0.001960355	0.002154422	0.000455599	-0.001601722	-0.000458149	0.000976746	5.34E-05	-0.000760735	-0.000468642	0.000137628	0.001197603	-0.000363821	-0.000871657	7.55E-05	-0.001092757	0.000315099	-0.00019706	-6.87E-05	0.000532682	0.000432023	0.000111678	0.000466852	-0.000327845	0.001055086	-0.000107651	0.000305183	0.000977381	-0.000160914	-0.000220313	-7.68E-05	0.000107998	0.000143124	-0.000130094	-0.000565865	-0.000109845	8.78E-05	0.000222029	-3.83E-05	-0.000281988	-0.000228221	-2.78E-06	-0.000426554	-0.000184855	-7.90E-05	-0.000184444	3.77E-07	0.000169791	2.03E-05	7.31E-05	0.000108055	0.000180298	8.66E-05	-0.000119692	4.81E-05	-2.94E-05	7.62E-05	2.56E-05	2.16E-05	-5.83E-05	8.18E-05	2.65E-05	-7.28E-05	-6.94E-06	1.02E-05	4.66E-05	5.03E-06	-1.48E-05	-4.58E-05	-9.90E-06	3.06E-05	2.94E-05	3.44E-06	3.31E-06	1.40E-05	-2.33E-05
z13944_1	"Sgarabotto,_Pietro"	cello	cello	1951	1951	1951	Parma	NA	0.018695978	0.028758582	-0.0068419	0.002504059	-0.003868927	0.002614504	0.000625522	-0.000425355	-0.001227792	0.001089102	0.002272625	0.001834666	0.001973439	0.000899661	0.000448122	0.000864601	-0.001149982	0.000530386	-0.000605096	0.00125658	-0.000530485	0.001273504	-0.000572635	-0.000241929	0.000535779	-4.20E-05	0.000452559	-0.000139494	0.000503118	0.000150673	-0.000297539	0.00039047	-0.000675154	-0.000423016	-0.000613912	-0.000118265	0.000601313	0.000139639	0.000292776	-0.00031933	0.000193089	0.000311232	1.90E-05	0.000186955	4.12E-05	0.000232452	0.000502665	-0.00019787	-0.000163519	8.35E-05	-0.000182941	-0.000535341	2.08E-05	0.000169613	-0.000423845	0.000157985	8.06E-06	0.000126293	1.31E-05	-3.28E-06	1.68E-05	0.000183239	-0.00027499	-6.58E-06	0.000192911	-0.00010885	-0.000147546	-8.74E-05	0.000179261	0.00011146	-6.94E-05	-3.33E-05	4.02E-05	-4.44E-05	4.08E-05	0.000119206	1.17E-06	-4.81E-05	-8.17E-06	6.26E-05	1.59E-05	3.60E-05	-4.42E-05	9.31E-05	-1.19E-05
z13957_1	"Antoniazzi,_Romeo"	cello	cello	1910	1910	1910	Cremona	NA	-0.014502623	0.02542205	0.004648765	0.006037161	-0.003257831	-0.00129994	0.002780266	-0.002277766	-0.004052525	0.000131388	0.003941907	-0.000803681	0.002185974	0.003566729	-0.000219903	-0.001061371	0.002797092	0.000328649	0.002743103	0.002396264	0.00101364	0.002321557	0.001914852	0.000302337	0.002234757	0.000454693	-0.001459891	0.000128007	-0.000273771	-0.000707137	-0.000320789	0.00032974	-0.000119345	0.000577845	-2.37E-05	-0.000511838	-0.001158159	0.001063291	-0.000454229	0.000166495	-0.000580013	0.000333552	8.18E-05	-8.27E-05	-0.000156025	0.000646609	-0.000278643	-0.000481841	-5.44E-07	0.000135641	5.68E-05	-5.16E-05	0.000301948	-4.54E-05	-0.000295432	0.000258179	-5.61E-05	0.000337921	0.00020443	0.000164299	0.00011707	-0.000198615	-0.000161343	-2.52E-05	7.95E-05	0.0002065	5.17E-05	8.87E-05	-0.000118034	5.93E-05	-4.60E-06	2.33E-05	3.08E-05	1.58E-05	3.10E-05	-2.72E-05	2.13E-05	2.11E-05	-2.27E-05	1.23E-06	-2.04E-05	2.85E-05	-1.14E-05	-1.65E-05	1.46E-05
z13965_1	"Antoniazzi,_Romeo"	cello	cello	1921	1921	1921	Cremona	NA	-0.002261397	0.017474442	-0.003557273	0.000555801	0.003845507	0.002169949	0.002460662	0.00386232	0.002966732	-0.000494632	0.001603072	0.001203214	0.001781811	0.000384595	0.000589975	0.000638561	-0.001057012	-0.0023821	-0.000545935	-0.000176223	-0.000719215	-0.000617137	0.00084657	0.000253444	-0.000859109	-0.000186913	-0.000437781	-0.000163298	-0.000601291	5.08E-05	-0.000497253	-0.000228003	0.000109185	0.00098669	0.000252664	-0.000248496	-0.000501721	0.000284762	-1.67E-05	5.91E-05	3.31E-05	-0.000103694	-0.000276683	-0.000166286	6.44E-05	-0.000310147	0.000217194	-0.000105557	7.59E-05	9.15E-05	9.91E-05	-5.86E-05	-7.88E-05	-0.000119833	-0.000233517	0.00022904	-3.78E-05	5.41E-06	0.000220275	-2.18E-06	2.47E-06	0.000100646	-8.08E-05	-0.000119246	3.28E-06	8.26E-05	-3.82E-05	-4.53E-05	-5.07E-05	-4.24E-05	2.04E-05	-3.14E-05	-6.35E-05	1.64E-06	5.82E-06	1.88E-05	-1.47E-06	-1.05E-05	1.08E-05	2.91E-05	-2.38E-06	-2.09E-05	-2.04E-05	1.83E-05	-9.02E-06
z14022_1	"Pedrazzini,_Giuseppe"	cello	cello	1922	1922	1922	Milan	NA	0.001470257	0.023105333	-0.003255504	0.004693668	0.00313919	0.005111156	-0.000785843	0.00183514	-0.000795327	0.000574662	0.001766895	9.30E-05	0.001071855	0.000334819	0.000111836	0.000876031	-0.000655457	-0.000294743	-0.000772616	0.000137538	-0.000277818	0.001111767	0.000451337	-0.000326603	0.000399277	-4.91E-05	-0.0005305	-0.000788392	0.001009506	-0.000119732	-0.000522625	0.000834215	5.92E-05	5.91E-05	0.000792847	-3.81E-05	0.00082736	0.000139271	-5.82E-05	-8.55E-05	0.000682964	3.49E-06	-0.000167644	-8.40E-05	-0.000461888	0.000276306	-1.33E-05	-0.00013289	0.000100175	-0.000184476	-6.62E-05	-0.00022741	-9.59E-05	-0.000221592	-3.35E-05	-8.75E-05	0.000171501	-0.000149045	7.45E-05	3.39E-05	2.84E-05	7.82E-05	-5.49E-05	3.11E-05	-3.11E-05	3.96E-05	3.88E-05	6.12E-05	-5.47E-05	2.39E-06	4.00E-05	-4.58E-05	1.93E-05	-1.67E-05	5.11E-05	-2.25E-05	-1.91E-05	-1.95E-05	4.52E-06	2.58E-05	2.47E-05	1.96E-05	9.82E-07	-3.38E-05	2.05E-06
z14054_1	"Pedrazzini,_Giuseppe"	cello	cello	1921	1921	1921	Milan	NA	-0.003568942	0.021790628	-0.002895267	-0.000953616	0.00020565	-0.000528106	-0.000928839	-0.001265049	-0.003101714	-0.002605265	0.002363866	0.001118496	0.000236632	-0.000595244	0.000285529	0.001187704	-0.000186125	-0.000192466	0.000454749	0.000633923	6.81E-05	1.28E-05	-0.000661698	-0.000535113	0.000259916	-0.000804678	-0.000612616	-6.20E-05	-0.000587704	0.000188847	-0.000689533	-0.000391204	-5.14E-05	0.000166585	3.17E-05	9.65E-05	5.56E-05	9.62E-05	-0.000452433	-0.000122984	-9.95E-05	0.000250779	-0.000343114	-0.00016957	-5.83E-05	-0.000221413	0.000151779	-0.000203421	-0.000156312	-8.26E-05	6.76E-06	-0.000406819	-0.000210133	0.000289869	-0.000224996	-4.91E-05	0.000335582	-9.18E-05	7.82E-05	-9.78E-05	0.000227236	9.28E-05	-0.000141316	4.78E-05	-5.26E-05	8.09E-05	-2.55E-05	-4.26E-05	-1.59E-06	-4.14E-05	4.28E-05	-3.25E-05	-1.57E-05	-1.23E-06	6.27E-05	-7.46E-06	-2.37E-05	6.87E-05	-7.70E-06	-3.13E-05	-4.03E-06	5.31E-06	1.85E-05	4.04E-06	1.64E-05
z14055_1	"Pedrazzini,_Giuseppe"	cello	cello	1901	1901	1901	Milan	NA	-0.001217147	0.015616348	-0.002778526	0.001190891	0.00194057	-0.001459607	0.001367685	-2.86E-05	-0.002820427	-0.005831657	0.005034072	0.003095251	-0.003361542	0.000211838	0.001191879	0.002246168	-4.62E-05	0.000454911	0.002176379	0.000316743	9.22E-05	-0.000186097	-0.000230036	-0.000550243	0.00125545	0.000365105	-0.000277719	-0.000324007	-0.000244455	0.000127084	-0.000510373	7.01E-05	0.000419602	-9.41E-05	0.000406419	6.58E-05	-0.000687069	-0.000529067	-0.000130742	6.09E-06	0.000435802	0.000409484	-0.000611987	-0.000188458	0.000114251	0.000113453	0.000100144	0.000126957	-0.000214285	-8.42E-05	0.000395861	-0.000318642	-0.000643568	0.000150672	-0.000119586	6.37E-05	-7.90E-06	1.81E-06	0.000214646	7.65E-05	0.000238394	2.56E-05	0.000113033	-5.81E-05	6.88E-05	0.000235695	0.000125152	-0.000343238	-4.05E-05	-2.29E-05	5.41E-06	6.79E-06	-0.000226766	6.47E-05	0.000223994	-6.55E-05	0.000132602	-8.58E-05	3.90E-05	-6.62E-05	2.42E-06	-4.95E-05	2.74E-06	-6.23E-06	1.16E-05
z14056_1	"Pedrazzini,_Giuseppe"	cello	cello	1922	1922	1922	Milan	NA	-0.004573721	0.023614127	0.006255742	2.16E-05	-0.000526443	-0.004873898	-0.002128656	-0.000587245	0.001195239	-0.000383493	0.003354824	0.002025789	-0.00051944	0.00152233	0.000814701	0.002915951	0.000296981	-0.000579251	-0.00054494	0.000292943	0.001127428	0.000518512	0.000445576	-0.000300207	0.00059825	-0.000504342	-0.000687365	6.68E-05	-0.000516836	-0.000254109	-0.000898389	0.000264392	0.000165227	-0.000177932	0.000374203	-9.06E-05	-0.000343786	-0.000112351	0.000191473	0.000310281	-2.12E-05	0.000325544	-7.04E-05	-6.74E-05	-8.22E-05	6.09E-05	-7.97E-05	-7.30E-05	-0.000172497	0.000108595	-0.000132706	-0.00081147	-9.15E-05	0.000265845	-0.000233036	-0.000188958	0.000466333	-0.000184335	0.000237017	-0.000111384	0.000243657	-0.000114375	-0.000135243	-4.00E-06	3.16E-05	1.07E-05	7.66E-06	-4.12E-05	8.12E-05	-1.18E-05	5.33E-05	1.60E-06	2.19E-05	1.40E-05	1.40E-05	-1.67E-05	-1.90E-05	1.52E-05	7.76E-06	-4.61E-06	-2.37E-06	-7.41E-06	-1.01E-05	2.37E-05	1.57E-05
z14070_1	"Pedrazzini,_Giuseppe"	cello	cello	1924	1924	1924	Milan	NA	0.018862261	0.011012421	0.00293543	0.007540424	0.001523214	0.002170118	-0.002236344	0.000584235	-0.003338558	-0.003790606	0.000133673	0.002951471	-0.000265412	-0.00077017	-0.002192261	0.001471496	-0.002193551	0.000718826	0.000256471	0.001775986	0.000338736	0.001674121	0.000765853	0.000302479	0.00142452	-0.000565833	-9.56E-05	0.000347009	0.000578987	4.26E-05	-0.00052049	-8.92E-06	0.000126135	-2.86E-05	0.000493184	0.000269489	-0.000662149	9.06E-05	0.000207101	-0.000376246	2.06E-05	-0.000312076	0.000156944	-0.000149714	0.000239614	-8.37E-06	5.42E-05	2.08E-05	0.000135775	-0.000352895	-0.00012558	-0.000292125	-2.87E-05	-0.000159373	3.35E-05	4.30E-05	3.68E-05	-1.12E-05	1.39E-05	5.80E-05	1.78E-05	7.24E-05	-6.98E-05	-7.65E-06	-2.34E-05	6.90E-05	4.85E-05	1.44E-06	8.03E-05	-2.33E-06	8.61E-05	-4.06E-05	-7.26E-05	-8.86E-06	7.77E-06	1.41E-05	1.31E-05	2.17E-05	-2.38E-06	-1.33E-05	4.92E-06	3.39E-05	1.79E-06	-2.31E-05	-4.10E-06
z14080_1	"Pedrazzini,_Giuseppe"	cello	cello	1928	1928	1928	Milan	NA	0.004418464	0.011755654	0.004003148	-0.001072991	-0.000415527	0.001902765	0.001096808	-0.000270071	-0.001015469	0.000533885	-0.000226132	0.00044252	0.000427294	-0.001077406	0.000182597	0.000347652	-0.001760441	-0.00017347	0.000153867	-8.68E-05	0.000569434	0.000400137	0.000314165	-0.000502881	0.000302735	-2.21E-05	-0.000275786	-0.000401708	0.000113779	-1.93E-06	-0.00026651	-0.000341241	0.000548271	-0.000165037	-0.000422107	0.0002543	0.000316999	0.000448412	0.000231587	-0.000342749	-5.86E-05	0.000258045	0.000210888	-0.000686828	0.000474831	8.14E-05	-0.000101367	6.71E-06	2.85E-05	-9.35E-05	3.93E-05	-0.000207157	-0.000175122	-0.000344171	0.000158354	0.000210448	-2.94E-05	5.71E-05	-3.95E-05	3.01E-06	8.31E-05	0.000123762	-7.97E-05	-1.75E-05	1.88E-05	9.04E-06	1.97E-05	1.72E-05	7.39E-06	1.13E-05	1.70E-06	6.49E-06	6.09E-05	3.65E-06	6.77E-06	-2.97E-05	-1.84E-05	-3.50E-05	-1.52E-05	2.96E-05	1.82E-05	1.20E-05	1.47E-05	1.34E-05	-2.48E-05
z14082_1	"Pedrazzini,_Giuseppe"	cello	cello	1913	1913	1913	Milan	NA	-0.011043046	0.017523872	-0.008480173	0.000424285	0.002904345	-0.00437666	-0.001847503	0.000328145	-0.000863774	-0.001759091	3.23E-05	0.000755349	-0.000215518	-0.000360299	-0.000558607	0.000489092	-0.001153587	0.001156934	-0.000255669	0.001592908	0.000173219	0.000297285	-0.000245503	-0.000261902	0.000263471	0.000172991	0.000622813	1.57E-05	-9.20E-05	-0.00015677	-0.000281946	-0.000452618	-8.15E-05	-0.000105012	9.30E-05	0.000100328	-0.00032479	0.000533491	0.000168166	-5.41E-05	0.000238994	0.00015192	0.000312741	-0.000219488	0.000115889	-0.000209037	-6.67E-05	-0.000169183	0.000226615	-4.35E-05	6.97E-05	-0.000266245	-0.000186876	-0.00014055	-0.000220206	0.000133098	9.40E-05	9.21E-05	4.44E-05	-2.04E-05	0.000117791	0.000284672	-0.000214546	0.000121007	0.000194969	-2.97E-05	-5.70E-05	5.29E-05	7.46E-05	-9.06E-05	4.55E-06	5.25E-05	2.84E-06	-4.55E-05	1.20E-05	4.44E-05	-3.84E-07	3.14E-05	-6.17E-06	6.31E-07	2.49E-05	3.33E-05	-3.93E-07	-1.02E-05	1.89E-05
z14090_1	"Pedrazzini,_Giuseppe"	cello	cello	1934	1934	1934	Milan	NA	0.001997946	0.019743062	0.000648407	0.005560163	0.002592186	0.001040356	0.003156999	-0.000853249	-0.000154623	-0.000394952	0.0022861	0.00169573	0.000930999	-0.001199709	-0.000359613	0.00154524	-0.00103744	3.21E-05	-0.0008316	-0.000345884	-0.000285965	0.000492846	-0.000187645	-0.000239578	0.001018291	-0.000864083	-0.000664641	-0.000820934	-0.00062164	-0.001012791	-0.000675879	-3.81E-05	0.000243041	-0.000410883	0.000314339	-0.000533448	-0.000339468	-0.000681341	-0.000209394	0.000320029	1.59E-05	0.00021853	-0.000103059	-1.61E-05	-9.19E-05	0.000259366	0.000225587	-4.89E-05	0.0001855	1.17E-05	1.68E-05	-0.000334252	-0.000185159	5.65E-05	-0.00022253	-0.000149151	-0.000146994	-9.19E-05	0.000212192	1.66E-05	-9.80E-05	0.000112424	-9.39E-05	-8.26E-05	-6.27E-05	5.04E-05	-8.37E-06	-7.70E-05	2.88E-05	-1.35E-05	3.70E-05	1.05E-05	-2.63E-05	1.90E-05	2.66E-05	2.03E-05	1.33E-05	1.74E-06	1.18E-05	3.17E-06	2.88E-06	9.42E-06	1.18E-05	6.62E-06	2.02E-07
z14091_1	"Pedrazzini,_Giuseppe"	cello	cello	1923	1923	1923	Milan	NA	0.005550115	0.025419641	-0.00035542	0.007410532	0.004231351	-0.002176793	0.002376609	-0.000504647	-0.00333731	-0.005741849	0.004602166	0.002521483	0.001259771	-0.000856291	-0.000494471	0.001152449	-0.000185899	0.001636791	0.000139674	0.000985382	-0.000290715	0.000880466	0.001212797	-0.000727923	0.001966427	-0.001406022	-0.000249104	0.00024811	-0.001430374	-0.000816305	-0.000338288	0.000107364	0.000455121	-0.001100293	0.000396081	-0.000249046	-0.000538673	-0.000366615	-0.000193437	0.000131608	-5.61E-05	0.000213729	-0.000336426	0.000272901	-0.000110977	0.00024983	-0.000269424	-0.000307522	0.000115842	0.000214141	-0.000151612	-0.00083105	6.45E-05	0.000138193	-9.03E-05	-0.000138381	0.000220065	-1.65E-05	4.49E-05	-0.000142844	-2.29E-05	-0.00010558	-5.14E-05	4.61E-05	1.69E-05	0.000129091	2.89E-05	9.94E-08	0.000117783	-0.000125805	0.000112229	-1.08E-05	-7.58E-05	-1.86E-05	7.17E-05	1.95E-05	3.72E-05	1.56E-05	-3.73E-05	3.26E-05	-2.56E-05	9.85E-06	5.48E-07	3.10E-05	3.18E-05
z14128_1	"Gadda,_Gaetano"	cello	cello	1952	1952	1952	Mantua	NA	-0.015095627	0.004759805	-0.006672152	-0.001533119	0.002703486	0.001732384	0.000906017	0.001892226	-0.005340213	-0.001987637	0.000668958	0.003390225	-0.000721239	-0.000929104	0.000425978	0.002834545	0.001411059	-0.00030973	0.000462541	-0.001522531	0.000791943	-0.000817421	0.000447587	-0.000317233	-0.000127828	-0.000174797	-0.000240768	-8.98E-05	0.000606761	0.00037265	2.72E-05	-0.0003475	-0.000344902	0.000459365	-0.00010009	-0.000626721	0.000193198	0.000337996	-0.000443923	-0.000288349	0.000554894	0.00028337	5.35E-06	-0.000809686	-1.08E-05	-0.000395901	-0.000291306	3.49E-05	0.000223903	-0.000415401	-0.000209201	-0.000432735	7.03E-05	-1.08E-05	-5.32E-05	-0.000279146	8.93E-05	1.34E-06	0.000269256	-7.09E-06	0.000305323	-1.50E-05	-3.29E-05	0.000126543	-9.80E-06	-4.28E-05	9.08E-05	-4.66E-05	2.18E-05	8.46E-05	6.42E-05	2.77E-05	-5.09E-05	-5.24E-05	4.64E-05	4.92E-05	-1.03E-05	3.05E-05	3.79E-05	-1.27E-05	2.00E-05	5.61E-05	1.37E-05	4.15E-05	-8.65E-05
z14132_1	"Gadda,_Gaetano"	cello	cello	1949	1949	1949	Mantua	NA	0.001496546	0.015468019	-0.00547424	-0.000317966	0.001043583	0.000643365	0.002760102	-0.000644493	-8.34E-05	-0.000736818	0.001241874	0.002455234	0.000937625	0.000435164	-0.000193844	-0.000350251	-0.00107038	-0.000860839	-0.00083204	0.000452559	-0.000309913	0.000443419	6.22E-05	-0.000558974	0.000233177	-0.000927326	-0.000662209	6.06E-05	0.00014041	7.67E-05	-0.000469483	-0.000334195	9.07E-05	0.000416772	-6.63E-06	-0.000630952	-0.000222299	0.000423233	-0.000426136	-0.000278249	0.000255994	0.00010411	0.000105964	-9.47E-05	9.85E-06	-0.000148601	0.000195073	0.000106302	-0.000136528	-3.88E-05	-7.63E-05	-0.000405825	-0.00030016	0.000245478	-0.000148267	7.05E-05	0.000115398	6.40E-05	6.22E-05	5.88E-06	8.41E-05	7.99E-05	-0.000182774	9.96E-05	1.88E-05	-9.79E-05	-7.76E-05	2.84E-05	5.83E-06	6.95E-06	-9.17E-05	1.50E-05	6.73E-06	-7.38E-06	-2.60E-05	-3.89E-06	2.93E-05	-4.53E-05	-1.38E-06	-2.05E-05	3.18E-05	4.07E-05	1.30E-05	2.31E-05	-2.20E-06
z14138_1	"Gadda,_Gaetano"	cello	cello	1951	1951	1951	Mantua	NA	0.002891064	0.022090101	-0.005621385	0.000537692	-0.000101592	0.004401865	0.002380381	0.002959465	-0.000490783	-0.00206923	0.001813824	0.003944446	0.003666459	0.002298163	-0.002883101	0.001126616	6.60E-05	0.000569412	-0.000565372	0.000422473	-0.000534568	0.001087749	0.000331747	-0.000705548	-0.000329077	-0.000361461	-0.001336774	-0.000745859	0.000839902	0.00073883	0.000384981	0.000114066	-6.17E-05	0.00032415	5.24E-05	0.00049405	0.000327404	0.000280491	4.85E-05	0.000391922	-0.000347213	-0.000647516	8.68E-05	9.89E-05	6.66E-05	0.000139104	0.000446056	0.000207617	-0.000335851	-0.000348652	-1.41E-05	0.000257625	-4.07E-05	-2.37E-07	1.75E-05	0.000265809	-0.000112064	1.30E-05	-0.00021042	0.000223385	-6.84E-06	0.000303353	0.000136183	-7.05E-06	-5.89E-05	-0.000246141	-8.93E-05	-6.69E-05	2.55E-05	7.61E-05	-3.27E-05	-1.24E-05	-5.24E-05	-1.40E-05	-1.47E-05	-3.65E-06	1.26E-05	-7.08E-06	1.44E-05	5.95E-05	-1.89E-05	6.37E-05	-7.00E-06	-1.96E-05	-1.85E-05
z14139_1	"Gadda,_Gaetano"	cello	cello	1932	1932	1932	Mantua	NA	-0.005105909	0.012584011	-0.006703365	0.001235308	-0.013603023	0.002025548	0.00094615	-0.006692099	-0.002663735	8.39E-05	0.000176942	0.001126643	0.001198787	0.001310697	-0.001651435	0.003082518	0.000531589	0.000646239	-9.73E-05	0.000627943	-0.000474626	-0.000514827	0.00062261	0.000453451	-0.000105699	0.000995347	-0.000434367	0.000135727	-0.00035415	-0.000344433	-0.001500931	7.24E-05	-0.000892233	0.000502735	0.000188724	-0.001005328	-0.000148245	0.000695838	-0.000254807	-0.000657403	0.000551873	-5.57E-05	5.40E-05	-0.000176697	-0.000239603	-0.000422854	0.000466341	-0.000164875	-0.000316451	-0.000130689	0.00015081	-0.000506614	0.000202877	0.000317636	-0.000355238	3.95E-05	0.000323607	2.59E-05	0.000112735	-0.000111214	-0.000106657	-9.27E-05	-0.000157843	1.53E-05	0.000102593	-3.46E-05	-8.73E-05	1.32E-05	2.69E-05	9.60E-05	-5.95E-05	7.18E-05	1.93E-05	4.52E-05	-7.55E-05	4.89E-05	2.97E-05	-1.63E-06	3.49E-05	-3.11E-05	4.66E-05	-1.78E-05	1.44E-05	3.96E-06	-1.44E-05
z14211_1	"Guarneri,_Giuseppe_(filius_Andrea)"	cello	cello	1712	1712	1712	Cremona	NA	-0.012346208	0.017609968	-0.00537074	0.008537096	-0.000330026	0.002497093	-0.003483811	0.004004558	-0.004025952	0.002321942	0.000726774	0.000733563	0.000505692	0.003338561	-0.002246977	0.003625939	0.001132573	0.000797137	0.001324924	0.001036949	0.000886224	-0.000774133	0.000336796	0.000788256	4.50E-05	0.000748506	-0.000842537	5.71E-05	0.000448465	0.00015796	2.26E-06	0.00087285	-0.00029596	0.001129317	-2.97E-05	-0.000443547	-0.00072229	0.000782406	-0.000980774	0.001009929	0.000384867	-0.000258322	-0.000118264	-0.000527781	0.000104983	0.00022436	0.000329893	0.000180347	0.000494365	9.83E-05	-0.000475479	-9.35E-05	-0.000179701	-0.000563415	-9.78E-05	-3.71E-05	0.000195051	0.000144643	0.000161804	4.92E-05	-7.16E-05	0.000246878	-8.21E-05	0.000269391	0.00011733	-5.59E-05	-3.84E-05	8.11E-05	-7.05E-05	0.000117889	-4.74E-05	1.31E-05	-6.48E-05	4.37E-05	2.89E-05	3.22E-05	4.13E-05	5.40E-05	1.84E-05	-2.81E-05	-1.85E-05	3.35E-05	-1.89E-05	2.36E-06	1.09E-05
z14236_1	"Ruggieri,_Giovanni_Battista"	cello	cello	1700c	1700	1700	Cremona	NA	-0.009575966	0.009785773	0.012489977	0.000717231	0.00378117	-0.001199313	0.00169717	-0.000504002	-0.000955388	-0.001551443	-0.001106028	-0.002529654	0.000222971	0.000948487	-0.001035236	-0.001085442	-0.002113601	-0.000652191	0.000912877	0.000193148	-0.000110039	-8.45E-05	0.000365115	-0.001694648	-0.00062434	-0.001196555	-0.000533418	-0.000458582	-0.000708029	-0.000446487	-0.000898008	0.000341931	0.000414339	-0.000449418	-0.000592701	-0.000406036	-3.43E-05	-0.000128354	-0.000654356	0.000869619	0.000285652	0.000344826	-0.000174527	-0.000239097	-0.000213319	-0.00019642	0.000151392	0.000215935	-0.000134466	0.000217822	-0.000327293	-0.000223577	0.000151359	-0.000181593	0.000229288	8.46E-05	-4.44E-05	-1.20E-05	-9.79E-05	-0.000147431	0.00019188	-0.000243557	-0.000163081	-5.45E-06	-0.000144176	1.79E-05	2.96E-05	-5.47E-05	-9.77E-05	-3.74E-05	1.43E-05	8.73E-06	3.76E-05	1.15E-05	3.39E-05	-5.29E-05	6.88E-06	5.45E-05	-8.71E-07	-1.95E-05	-2.65E-05	-8.25E-05	-1.17E-05	5.13E-06	1.13E-05
z14272_1	"Soffritti,_Ettore"	cello	cello	1900-05	NA	NA	Ferrara	NA	0.001024124	0.01397147	9.86E-05	0.001212356	0.003118102	0.001060727	-0.000779198	0.000942336	-0.000707298	0.002105703	0.00047141	0.002067794	-0.000476347	-0.000599767	0.000718181	-0.000502271	-0.001917232	-7.06E-05	-0.000774372	-0.000622372	0.000154092	-0.000897126	0.000902769	-0.001388981	0.000427015	-0.000339013	-3.37E-05	0.000534243	0.000104287	0.000168393	-0.001108978	-0.000353297	-0.00016608	7.22E-05	0.000148544	-0.000162751	8.02E-05	-0.000203068	-0.000170017	0.00049861	0.000109949	0.000255721	-0.000107009	-0.00014917	0.000151831	0.000292831	0.000360516	-6.68E-05	-7.90E-05	-3.31E-05	-2.19E-05	-0.000142237	8.37E-05	5.48E-05	-0.000196631	9.21E-05	-9.08E-05	6.74E-05	8.30E-05	1.09E-05	0.00020322	0.000146334	-0.000122519	4.78E-05	1.64E-06	2.41E-05	-4.87E-05	-6.19E-07	-3.15E-05	1.55E-05	1.66E-05	9.52E-05	5.23E-05	1.37E-05	-5.65E-06	-1.36E-05	-9.38E-06	-1.19E-05	1.16E-05	-3.13E-05	3.40E-05	3.02E-05	4.48E-06	1.22E-05	2.52E-05
z14278_1	"Bajoni,_Luigi"	cello	cello	1870c	1870	1870	Milan	NA	-0.017722458	0.01834792	-0.002242849	0.003241796	-0.012890105	0.000298638	-0.003945107	-0.000788804	-0.001095142	0.00094539	0.001031158	-0.000304308	0.000182487	0.000514295	-0.002688761	0.000452071	0.001741153	-0.00087789	0.000589167	0.000982005	0.000167862	0.00016538	-0.000791648	-0.000759437	-0.000672822	-0.000588965	-0.0008155	-0.000660841	-7.89E-05	-8.67E-05	-0.000171243	-0.000132503	-0.000933166	-8.43E-05	0.000895699	-0.00037672	-0.000746272	0.000632834	0.000244323	-9.28E-05	0.001007171	-0.00031278	0.000354997	-1.17E-05	1.58E-05	-0.000347419	0.000199658	0.000177643	0.000288774	0.000373605	-0.000648152	0.00030858	0.000117885	-0.000294466	0.000463381	-2.53E-05	-3.91E-05	0.000268151	-0.000296366	-3.61E-06	0.000132015	-0.000113244	-0.000218907	-0.000325914	0.000225508	0.000267541	0.000110489	9.77E-05	0.000161923	-3.07E-05	-3.72E-05	-2.99E-05	-5.78E-05	3.88E-05	-2.30E-05	4.48E-05	1.31E-05	3.17E-05	-2.30E-05	-9.50E-05	7.28E-05	7.09E-06	-9.64E-05	-9.74E-06	-2.96E-05
z14298_1	"Dollenz,_Giovanni"	cello	cello	1830c	1830	1830	Trieste	NA	0.002981271	0.017156746	0.000697061	0.001755642	0.001522961	0.003680092	0.003679154	0.00260453	-0.00086575	-0.003176702	0.003112311	0.000191757	0.000236144	0.003040929	-0.000206299	-0.001224673	-0.000413533	-0.000268041	0.000853118	0.000378872	-0.000206555	0.000268482	-0.000690225	0.001389575	0.000166641	0.00116619	6.81E-05	2.15E-05	-0.00123884	-0.000551493	-0.00021704	6.85E-05	-3.65E-05	0.001201595	0.000185656	-0.000487124	-0.000289986	-0.000220447	0.000175362	0.000246301	0.000119548	0.000252569	0.000105589	-8.68E-05	0.000255713	4.93E-05	4.63E-05	-0.000167011	0.000122709	-2.81E-05	0.000227248	-0.000253929	-0.00016279	-0.000150028	-0.000184553	0.000227877	2.34E-05	0.000185473	3.75E-05	0.000206777	0.000230546	-0.00012995	5.27E-05	-0.000160802	-1.63E-05	7.61E-05	6.06E-07	-6.48E-05	-7.32E-05	-6.38E-05	-4.96E-05	0.00011895	0.000106156	8.88E-05	9.71E-05	3.96E-05	5.03E-06	5.89E-05	2.17E-05	-0.000101166	1.14E-05	6.09E-05	2.78E-05	1.01E-05	-3.05E-05
z14299_1	"Tanningard,_Giovanni_Georgio"	cello	cello	1700c	1700	1700	Rome	NA	-0.00617535	0.020988606	0.005717446	-0.002563529	0.004343851	-0.001603707	0.007697792	-0.002296829	-0.001380909	-0.000133654	0.004021502	-0.000305394	0.000498374	0.00189391	0.001281498	-0.000125344	0.000190525	-0.00167597	0.000494865	-0.000150542	-0.00020549	0.001676367	0.001896867	-0.000993564	-0.000445964	0.000548355	-0.000646317	-0.000989358	-4.80E-05	9.67E-05	0.000172955	4.76E-05	9.71E-06	-0.000727354	-0.000476125	-0.000775741	-0.000598561	-0.00012162	-0.000128547	0.000548725	7.56E-05	9.76E-05	-5.51E-05	-0.000351665	-4.70E-05	-1.60E-05	-0.000277091	-8.01E-05	0.000225845	0.000242291	8.72E-06	-0.000342072	-1.73E-05	-0.000276062	7.58E-06	0.000173206	0.000240953	3.38E-05	0.000298769	-1.11E-06	-0.000155357	-0.000138821	2.26E-05	-0.000106768	5.24E-05	1.86E-05	-2.11E-05	-1.81E-05	-5.35E-05	-6.13E-06	-6.34E-05	-1.61E-07	-3.74E-05	1.74E-05	2.40E-05	3.97E-05	1.69E-05	-4.66E-05	1.51E-05	1.87E-05	4.66E-05	1.98E-05	1.64E-06	3.53E-05	1.65E-05
z14300_1	"Landolfi,_Carlo_Ferdinando"	cello	cello	1773	1773	1773	Milan	NA	-0.008859838	0.000831612	-0.000756945	0.003762495	0.002640311	0.005917891	0.001185805	0.001045005	-0.000160647	0.001585007	0.000697959	6.39E-06	-0.000530468	-0.001301099	-0.000450983	-2.36E-05	-0.001141427	0.00197452	-0.001175422	-0.002694505	0.000826105	-0.001061179	0.000458475	-0.000616548	9.25E-05	-0.000229348	-4.05E-05	0.001491699	-0.000613717	0.000829961	-0.000253049	0.000245991	0.000292028	0.000430782	0.000308717	-4.48E-05	-0.00055539	0.000155843	-8.17E-05	0.000491194	-0.000190099	0.000219705	0.000141135	-0.000560463	-0.000226931	-1.59E-05	5.99E-06	0.000366905	0.000105674	0.000246014	-0.000398515	-0.00011434	-6.64E-05	-0.000302688	0.000149107	-7.61E-05	-0.000161843	5.08E-05	7.19E-05	0.000222935	0.000118871	5.15E-05	-2.56E-06	-6.68E-06	5.54E-05	4.29E-05	6.91E-05	4.69E-05	1.74E-05	-2.14E-05	-5.61E-05	5.32E-05	-3.12E-05	1.47E-05	-4.47E-05	5.69E-06	1.65E-05	-5.66E-05	2.97E-05	3.83E-05	1.08E-05	-5.57E-06	-2.95E-05	2.96E-05	-2.51E-05
z14332_1	"Candi,_Cesare"	cello	cello	1943	1943	1943	Genoa	NA	-0.00077243	0.018814076	-0.003884846	-0.000379913	0.002128383	0.001606288	0.001128232	0.000796002	-0.001977736	-7.06E-06	0.001642176	0.001328591	0.00069821	0.000269306	-0.000642347	0.002283296	-0.001084874	0.000249385	-0.000550275	0.000913008	-0.000136992	7.48E-05	-0.000416348	-0.000259909	0.000873405	0.000553866	-0.000123758	0.000866192	-0.000268728	-0.000525629	-0.000459702	-0.000114689	-0.000631999	0.000346131	0.000271433	6.11E-05	0.00064296	-0.000137757	0.000286623	-0.00019201	-3.70E-05	0.000176642	-0.000234895	-0.000446163	0.000329221	-0.000328473	-7.98E-05	7.55E-05	-0.00014592	0.000142808	4.40E-06	-0.000340087	-0.000221982	8.93E-05	9.35E-05	-0.000120555	-2.22E-05	-0.000236515	4.83E-05	-1.27E-05	9.23E-05	5.04E-06	-0.00016669	-8.73E-05	-4.28E-05	-4.44E-05	-0.000117948	-4.94E-05	1.78E-05	5.21E-05	5.43E-05	-1.82E-06	-3.57E-05	3.09E-05	3.25E-05	-2.48E-06	-3.59E-06	-1.72E-05	5.84E-06	1.73E-05	2.17E-05	1.58E-05	1.77E-05	-7.68E-06	7.43E-06
z14337_1	"Candi,_Oreste"	cello	cello	1930	1930	1930	Genoa	Quartetto_Gaspar_da_Salo	-0.014692124	0.015696742	-0.005787268	0.001273154	-0.003978999	-0.000834831	0.002139361	-0.000372858	0.00042103	-0.002733934	0.001629243	0.001947645	0.000760389	0.003242348	-0.00135534	0.004722552	0.000471904	-0.001185523	0.000429672	-0.001122115	0.000512224	0.000697062	0.000181649	-0.000562288	0.000607811	0.00060706	-0.000729619	-0.000645739	-8.20E-05	-0.000973953	-0.00055792	0.000176446	-0.000702179	-0.000803711	0.000424261	0.000374452	-0.000378008	0.00016908	0.000149725	-0.000155387	-0.00020455	0.000646334	-0.000306408	2.73E-05	0.00020937	7.15E-05	-0.000105004	0.000150777	0.000429787	-5.05E-05	-0.000104772	0.000280785	-0.000247315	0.00038366	-0.00021167	-0.000106493	0.00062633	1.29E-05	-4.46E-06	-9.08E-05	-6.49E-05	-0.000261957	0.000151255	-0.000115548	0.000316259	-0.000136486	-0.000300826	0.000215343	-0.000130632	-2.25E-05	-8.79E-05	-5.70E-05	9.62E-05	-4.55E-05	2.60E-05	-8.29E-05	2.17E-05	3.89E-05	7.92E-05	8.80E-05	-0.000114045	-4.74E-05	-9.80E-05	7.09E-05	-1.41E-05
z14363_1	"Candi,_Cesare"	cello	cello	1906	1906	1906	Genoa	NA	0.000757508	0.020085856	-0.01010919	-0.001579449	0.00150011	-0.001614875	-0.001628451	-0.001016264	0.000236329	-0.000533767	0.001263841	0.000905058	0.000366688	0.000270674	0.000595041	-0.00091994	-0.002073161	-0.000807611	-0.001797713	0.001283568	0.000921435	-1.71E-05	-4.51E-05	0.000333098	0.000105356	0.000339338	0.000592146	-0.000182029	0.000242783	0.000452096	-0.000195175	0.00018836	8.62E-05	0.00037711	-0.000240675	0.000152568	-3.79E-05	0.000526255	-0.0002713	0.00046035	0.000371064	0.000129353	-3.46E-05	-0.000172773	0.000121642	-0.000189691	3.21E-05	-8.96E-05	0.000469531	-2.28E-05	-4.47E-05	-0.000267037	-0.000394677	-0.000411744	5.55E-05	-0.00014058	-6.74E-05	5.82E-05	-9.31E-05	0.000135768	0.000307702	0.00018462	-0.000396662	0.000113417	4.86E-05	0.000148204	-0.000109706	5.16E-05	6.45E-05	-2.67E-05	-5.79E-05	7.42E-05	6.95E-05	4.45E-05	5.38E-05	-1.95E-06	-1.17E-05	1.58E-05	-4.93E-06	6.99E-06	3.48E-05	4.87E-05	-1.63E-05	-4.02E-06	2.30E-06
z14427_1	"Capicchioni,_Marino"	cello	cello	1958	1958	1958	Rimini	NA	-0.014381871	0.02036581	0.001041252	-0.006816708	0.004933246	-0.00218614	-0.005833833	0.002752548	0.000953809	0.001917356	0.001384719	0.00077372	-0.001121713	-0.000455515	0.000634343	0.00131715	-0.000437914	-0.002575763	-0.000585848	0.002064939	0.001366531	-0.000945564	-0.000280463	-0.00014779	-0.000826895	-0.001361609	-0.000948194	0.001515057	0.000269628	0.00109615	-0.000786632	-0.000315761	-6.01E-05	0.001095544	-0.000121408	0.000387555	1.94E-06	8.49E-05	-0.000621932	-0.000203326	0.000235942	-6.90E-05	-0.000110875	0.000264722	0.000160913	-5.98E-06	0.000158369	0.000330344	8.20E-05	-0.00010861	5.80E-05	-0.000333618	-0.00016156	0.00010467	-0.000208025	-9.14E-05	1.49E-05	-5.42E-05	4.03E-05	-9.06E-05	0.000106602	0.000162404	-0.000269977	8.87E-05	9.28E-06	0.000128181	-3.48E-05	-8.53E-06	4.84E-05	-3.48E-05	8.55E-05	5.54E-05	-8.71E-06	8.47E-05	-4.58E-05	-1.27E-05	-1.81E-05	2.70E-05	5.92E-06	-1.34E-06	-3.55E-05	2.66E-05	-4.03E-05	-5.07E-06	-6.56E-06
z1445_1	"Tecchler,_David"	cello	cello	1703	1703	1703	Rome	"Duke_of_Edinburgh,_Partello"	-0.004303715	0.028756115	-0.000634309	-0.008854595	-0.003098049	0.000347535	-0.001572203	-0.000877935	0.002846493	-0.000459721	0.001799085	0.002988174	0.004743712	0.000708909	0.000949477	0.001388218	0.001635875	0.000227498	-0.001458108	0.000441237	0.00108206	7.35E-06	-0.00035981	0.00051825	-0.001688712	-5.23E-05	-0.000191572	-0.000120731	0.000728776	0.00233088	0.000159428	-0.001395431	0.00100224	0.000291581	-0.001132243	0.000226503	0.000129548	0.001081425	-0.000452235	1.58E-05	-0.000288663	-0.00029872	-0.000300906	-6.22E-05	-0.000340914	-0.000658283	0.000177083	3.93E-05	-0.000163539	-0.00035744	-1.59E-05	-0.000163484	-0.000545354	-0.000188178	8.92E-05	-0.000276173	0.000322966	-0.000276565	-0.000212652	0.000143575	2.55E-05	0.000180915	6.64E-05	-3.56E-05	4.76E-05	-0.000148108	3.55E-05	-6.53E-06	4.39E-05	0.000143707	1.65E-05	7.49E-05	-2.78E-05	4.87E-06	1.47E-06	-1.91E-05	-2.91E-05	7.24E-05	-3.56E-06	-4.10E-06	-2.80E-05	7.06E-06	-4.78E-05	-3.05E-05	-6.17E-05
z14460_1	"Antoniazzi,_Riccardo"	cello	cello	1883-1912*	1897.5	NA	Milan	NA	0.005993629	0.016316174	0.004337031	-0.002651904	-0.007661076	-0.001128774	0.001199224	0.001430765	-0.005326708	0.00182179	0.00022914	0.001420655	0.000573883	0.002929015	0.000648728	0.002957053	0.000404663	0.000346515	0.001174501	5.88E-05	0.000770109	-0.000580356	0.000277221	-0.000515302	0.000486652	3.64E-05	-0.000162969	0.000442588	-0.0008848	-0.000533982	-0.000650817	0.000195797	-0.000110768	0.00040922	-3.43E-05	-0.000238543	0.000790855	-9.42E-05	-5.41E-05	0.000150958	0.000420646	0.000480184	-0.000220573	-4.65E-05	0.000101517	-0.000200203	-0.000348742	-1.97E-05	-0.000160507	-7.63E-05	-0.000133316	-0.000322132	0.000124964	-0.000354105	0.000345296	-6.04E-05	0.000158229	6.59E-05	1.13E-05	8.22E-05	6.47E-05	-0.000113677	1.89E-05	2.67E-05	1.87E-05	3.41E-05	7.41E-05	6.97E-05	-7.34E-05	8.91E-06	4.91E-05	-5.10E-06	9.98E-06	-4.34E-05	1.29E-05	-4.67E-05	3.70E-06	4.87E-05	-2.18E-05	-5.65E-05	3.80E-06	3.30E-05	-6.22E-06	-6.89E-06	3.74E-05
z14461_1	"Antoniazzi,_Romeo"	cello	cello	1901	1901	1901	Milan	NA	0.016091403	0.029928058	0.000578721	-0.000218836	-0.005182943	0.001355657	-0.001221219	-0.000931823	-0.000468901	-0.000993944	0.004038596	0.001373738	0.002330389	0.00116245	0.001048084	0.000779063	0.000248005	0.000391281	-0.000866148	-0.000110782	0.000987714	4.51E-05	-0.000359563	-0.000474374	-0.000301424	7.90E-05	0.000373527	-0.000723349	7.80E-05	3.87E-06	0.000184458	0.000353447	-0.000186624	6.46E-05	-0.000671148	-0.000177946	0.000241687	-0.000325198	-0.00022915	-0.000410203	-0.000282665	9.01E-05	-0.000160132	-7.09E-05	-0.000263741	4.92E-05	-0.000339237	9.28E-05	-7.16E-05	-0.000123045	3.93E-06	-0.000172535	-0.00011978	-0.000268295	-4.65E-05	0.000156603	0.000504395	0.000128287	1.48E-05	-8.40E-05	0.000162073	0.000127508	3.90E-05	-6.97E-05	7.69E-05	4.18E-05	0.000136241	2.64E-06	1.87E-05	0.000167351	-2.57E-06	-3.95E-06	1.88E-05	5.70E-05	1.90E-05	1.21E-05	4.24E-05	-5.50E-05	-1.57E-05	5.25E-05	-1.51E-05	6.47E-05	-6.36E-06	2.60E-05	-1.75E-05
z14467_1	"Antoniazzi,_Romeo"	cello	cello	1879-1925*	1902	NA	Milan	NA	0.013342418	0.016602099	0.00130509	0.00073898	-0.001764226	0.001888087	0.005702601	-0.00175912	3.36E-05	-0.00167313	0.002761276	0.002412608	0.000253991	-0.000105014	0.003901319	0.000802102	-0.00062277	-0.000734814	-0.000468887	-0.00148982	-0.000404053	0.000261102	9.81E-05	-0.000538328	0.000415329	-0.000137378	-0.000439943	8.95E-05	-0.001130997	-0.000180841	-0.000252162	-0.000566513	-0.000275881	-6.41E-05	-0.000785418	0.000367552	0.000399906	0.000201075	-0.000314516	0.001107641	7.82E-06	0.000622592	7.44E-05	7.66E-05	-0.000176713	-0.000464198	-7.48E-05	-0.000487212	-0.000306887	0.000625645	-5.49E-05	-0.00034156	0.000220211	-0.000186264	-0.000155783	-0.000187155	0.000388033	0.000111233	7.80E-05	-0.000125117	0.000407815	-8.01E-05	-5.05E-05	7.25E-05	-0.000167279	-5.85E-05	-0.000161525	-9.35E-05	-4.11E-05	-2.63E-05	-6.15E-05	2.48E-05	-8.82E-05	1.55E-05	-1.64E-05	8.13E-05	0.000104265	-5.00E-05	6.01E-05	5.61E-05	8.57E-06	-1.94E-05	-1.37E-05	3.28E-06	-2.71E-05
z14468_1	"Antoniazzi,_Romeo"	cello	cello	1879-1925*	1902	NA	Milan	NA	0.00706086	0.016938789	0.000455495	0.001390757	-0.006547508	0.004047037	-0.002118075	0.001154679	-0.005138552	0.001956793	0.001960362	0.001345103	0.001629953	-0.001165932	0.000172606	0.002679424	-0.000477737	-0.000436082	0.00049634	0.000544561	0.000635867	-0.000353427	0.000311941	-0.00052729	-0.000729648	0.000556199	-0.000261907	0.000252197	0.000571202	0.000168997	-0.00090048	0.000139209	-2.66E-06	0.000147917	-0.000190585	-0.000656878	-0.000152817	0.000278929	-4.57E-05	-8.88E-05	0.000427416	7.67E-05	-3.99E-06	-0.000509472	-0.000139059	-0.000174396	-0.000323323	1.32E-05	0.000149205	-8.86E-05	1.53E-05	-0.000423692	0.000153033	-0.000409055	0.000187639	6.30E-05	0.000407253	-3.17E-05	7.63E-05	-0.000137973	-2.38E-06	5.48E-05	5.39E-05	0.000103914	-2.83E-05	-9.76E-07	-8.44E-06	-1.82E-05	-5.31E-05	-8.57E-06	0.000122807	-3.82E-05	-5.04E-05	8.73E-06	1.01E-05	-1.14E-05	-1.68E-05	7.90E-05	-3.34E-05	-1.21E-05	9.08E-06	-5.51E-06	3.34E-05	-1.77E-06	9.15E-06
z14481_1	"Gand,_Charles_Adolphe"	cello	cello	1846	1846	1846	Paris	NA	-0.009077326	0.029156142	0.002595887	0.006639478	0.0007485	0.003565193	0.00019909	-0.000237694	-0.002546357	0.003633203	0.004523626	-0.001254742	0.00312841	0.000221201	-0.001336482	0.00122915	0.000596247	0.000842455	0.000631186	0.001039508	-3.58E-05	0.001805429	0.001141842	-0.000550835	0.000525246	0.000991335	-0.000579223	-0.000725302	-0.000675967	-0.000172392	2.26E-05	0.000444013	-0.000307704	0.000499907	-0.000637097	0.00057339	-0.00013941	-0.00015237	0.000645934	-8.61E-05	-0.000412101	-0.000113151	0.00047403	-8.61E-05	-0.000378781	0.000439067	0.000223219	0.000156528	-2.37E-05	0.000411817	-8.46E-05	0.000199934	0.000332376	-7.32E-05	-4.81E-05	-8.91E-05	-0.000419139	0.000152346	8.36E-05	0.000198473	-7.82E-05	-0.000224731	-3.98E-05	-3.84E-05	0.000234611	0.000110565	-4.73E-05	0.000189275	0.000108617	5.40E-05	-4.75E-05	-2.27E-05	9.88E-05	4.57E-05	-1.56E-05	-1.22E-05	3.81E-05	-3.12E-05	6.38E-05	-2.01E-05	1.96E-05	5.08E-05	1.31E-05	7.82E-06	-1.51E-05
z14495_1	"Guarneri,_Giuseppe_(filius_Andrea)"	cello	cello	1712	1712	1712	Cremona	NA	-0.051147285	0.006883804	0.00420692	-0.008661681	-0.002060956	0.00024957	0.003479207	-0.003154077	-0.000244785	-0.004474356	0.004372929	0.001707964	-0.001024159	0.001920871	0.000138355	0.001358972	0.000509831	-0.001158467	0.000398821	-0.001521062	-0.001788868	-0.00039112	0.000993894	-0.002157983	-0.002312108	0.000165564	-0.000608347	-0.000316633	-0.000212554	-0.001132062	-0.000606267	-0.00080405	-0.000263802	0.000541873	0.000987863	4.52E-05	0.000498367	7.52E-05	-0.000203158	-5.87E-05	0.00037107	9.18E-05	0.000723686	0.000173411	-6.65E-05	-0.000424711	-0.000129956	-3.84E-05	0.000152641	-4.14E-05	-0.000228455	0.000274614	9.03E-05	0.000107029	0.000176635	0.000143906	-1.45E-05	2.24E-05	4.29E-05	0.000139497	-0.000169312	-3.72E-05	0.00021191	0.000107052	-1.07E-05	-8.46E-05	-4.95E-05	0.000142972	-5.57E-05	1.39E-05	5.00E-06	-6.28E-05	-5.36E-05	8.12E-05	3.46E-05	6.17E-05	-4.74E-06	6.07E-05	-2.00E-06	-5.46E-05	1.42E-05	-1.71E-05	7.93E-05	-8.17E-05	2.66E-05
z14525_1	"Forster,_Sr.,_William"	cello	cello	1769-1807*	1788	NA	London	NA	-0.016098373	0.019875829	-0.005058451	1.16E-05	-0.000536199	-0.006500709	-0.005204479	0.004121954	0.005131628	-0.004043989	0.002609658	-0.002913049	-0.001246837	0.001100806	0.00032931	0.000275521	7.45E-06	-0.000847651	-0.001035601	-0.000428888	0.001109196	0.000888959	-0.000872751	-9.95E-05	-0.000379534	-0.000503643	-0.000478623	0.000413442	-0.000217373	0.000379533	0.000485328	-9.20E-05	-0.001371843	0.000103295	-2.38E-05	0.000556488	-0.00045391	0.000475129	-0.000193655	0.000495425	-0.000301928	0.000376726	0.000145973	7.75E-05	0.000370641	5.69E-05	8.26E-06	-0.000317641	-0.000147884	0.000240149	0.000145596	5.01E-05	-5.05E-05	0.000289538	-0.000382752	0.0001809	0.000139252	9.16E-06	3.93E-05	-0.000259471	-2.44E-05	6.51E-05	3.84E-05	9.39E-05	8.36E-05	-9.81E-05	3.48E-05	-6.41E-06	0.000165906	-7.26E-05	-5.69E-05	4.53E-05	2.47E-05	1.87E-05	-3.12E-05	-7.22E-05	-7.07E-05	4.33E-05	-2.27E-05	5.73E-05	-8.23E-05	-3.47E-05	2.50E-05	-9.20E-06	1.26E-05
z14526_1	"Forster,_Sr.,_William"	cello	cello	1790c	1790	1790	London	NA	-0.013842527	0.016134539	0.009516359	0.00031584	0.002860965	-0.004245916	-0.001252331	0.002373383	0.002112669	-0.002035618	0.000349955	-0.001828945	-0.001076333	-0.002151083	0.000568297	0.001600155	-0.001155858	0.001331917	-0.002041185	0.000446575	0.000360836	0.000264193	-0.001715283	-0.000641291	0.000869627	-0.000210122	-0.001431919	-0.00084366	9.19E-05	1.32E-07	-0.000163404	-0.000328185	-0.001049385	-0.000251986	6.19E-05	0.000638853	-0.000893846	-0.000611234	0.00039621	-6.05E-05	-0.00021433	0.000151059	0.000491174	8.25E-05	-0.000142716	-0.000189611	0.00011845	1.89E-05	-0.000331692	0.000192513	-0.000165685	0.000164111	0.00036392	-0.000193923	-1.55E-05	-0.00036929	-8.78E-05	-6.00E-05	1.28E-05	-0.000124817	-0.000117835	8.24E-05	4.85E-06	3.13E-05	7.55E-05	0.000221868	-0.000104356	5.18E-05	-9.51E-06	-4.95E-05	-0.000152541	0.000179671	0.000113516	-3.04E-05	-5.15E-06	6.88E-05	0.000101859	-4.70E-05	9.32E-05	7.33E-05	-8.78E-05	7.26E-05	4.87E-05	1.86E-05	8.75E-05
z14529_1	"Forster,_Sr.,_William"	cello	cello	1780c	1780	1780	London	NA	-0.024362025	0.017529505	-0.002295606	-0.001512867	0.002572613	-0.004392161	-0.004326782	0.004106933	0.003860559	-0.003321055	0.003870551	-0.002431617	-0.002334125	-0.002792279	-0.002050167	2.53E-05	0.000293134	9.21E-05	-0.000910174	0.000180573	-0.001734718	-0.000760098	0.000391079	-0.000412692	-0.002033586	4.86E-05	-0.000732221	0.001498013	0.000598185	-0.001073848	-0.000594638	-0.000155486	-0.000612216	0.00067108	0.000394621	0.000279679	-4.95E-05	0.000403766	6.59E-05	0.000582611	5.88E-05	-0.000258934	0.000155127	0.000219109	-0.000121764	-4.93E-05	-0.000138071	0.000228997	0.000350995	0.000332052	0.000218563	-0.000146255	0.000220205	0.000210877	-0.000208478	0.000178521	-0.000134897	1.35E-06	-5.37E-05	2.76E-05	-8.78E-05	5.72E-05	3.66E-05	5.73E-05	7.11E-05	4.99E-05	-9.28E-05	4.65E-06	5.68E-05	-2.23E-05	5.57E-06	0.000102166	7.38E-06	8.28E-05	4.97E-06	4.21E-05	-5.96E-05	-5.81E-05	-6.10E-06	-1.17E-05	1.08E-05	1.31E-05	-4.41E-05	1.56E-05	1.65E-05
z14530_1	"Forster,_Sr.,_William"	cello	cello	1793	1793	1793	London	NA	0.005868755	0.016655606	0.008633945	0.002536609	-0.005570161	0.004022945	0.00356101	-0.001110866	-0.002284968	0.002786822	0.004498427	0.002292726	0.001271536	-0.000890538	-0.001061323	0.001814903	-0.000486962	0.000465262	0.001091989	-0.000961186	-0.000288749	-0.00025668	-0.000703682	-8.10E-05	0.000836942	-0.000493714	-0.000296076	-0.001006336	-0.000457893	0.000408268	-0.000518602	0.000951671	-0.000969375	0.000140502	4.08E-05	-8.30E-05	-0.000264324	-0.000123836	9.92E-05	0.00023355	-0.000167629	0.000535304	0.000347746	1.98E-05	0.000274235	-7.19E-05	-0.000162471	2.32E-05	-0.000274516	0.000411853	0.000355964	-0.00061506	-0.000146314	0.000152869	0.000354285	0.000102737	0.000366414	-0.000203647	9.62E-05	4.75E-05	8.52E-06	-0.000136068	3.82E-05	-9.72E-05	2.28E-05	8.04E-05	6.47E-05	-7.84E-06	3.69E-05	3.37E-06	4.34E-05	-2.14E-05	2.27E-05	-1.81E-05	-2.36E-05	1.26E-05	2.89E-05	-1.08E-05	2.83E-05	-6.73E-07	1.78E-05	2.80E-05	-1.66E-06	1.95E-05	3.13E-06
z14531_1	"Forster,_Sr.,_William"	cello	cello	1769-1807*	1788	NA	London	NA	-0.022222988	0.020219684	0.003270577	-0.002016759	-0.000328075	-0.004384985	-0.000613414	0.006964913	0.005758682	-0.00353063	-0.000487462	-0.002043268	0.001052989	-0.00039897	-0.000438579	0.000419749	0.001774985	0.001235005	-0.000587517	0.000295086	0.000243387	-0.000554995	0.000153048	-0.00035822	-0.000704895	-0.000682542	-0.001976975	-0.00028908	-0.000956125	-3.97E-06	0.001268345	0.000665586	0.00030876	-2.26E-05	0.000305525	-0.000991064	0.000329295	-0.000583854	0.000541089	0.000185718	7.15E-05	-0.000150243	2.05E-05	0.000793107	-0.000323357	-0.000170782	-0.000409738	0.000130101	0.000133217	0.000495996	4.42E-05	0.000276298	0.000119759	-7.73E-05	-0.000131635	7.92E-06	-0.000328015	8.91E-07	-9.71E-05	4.05E-05	-0.000340688	-9.71E-05	0.000174811	-0.000146543	3.39E-05	0.000203662	0.000100347	1.68E-05	-4.87E-06	-5.40E-05	-0.000137573	8.60E-05	9.57E-05	0.00013481	0.000113002	4.50E-05	1.81E-05	4.32E-05	-8.49E-05	-7.78E-05	-2.19E-05	9.87E-05	1.44E-05	1.51E-05	-1.72E-05
z14532_1	"Forster,_Sr.,_William"	cello	cello	1782	1782	1782	London	NA	-0.025848118	0.004400503	0.003962268	0.000128623	0.000544664	-0.005382968	-0.003681368	0.004659062	0.005317498	-0.003950346	0.002764721	-0.001955959	0.000108832	-0.001771335	-0.001522096	-0.000664615	-0.000683895	-0.000706516	-0.000784822	-0.000424168	0.000278483	-0.000341752	0.000144305	0.000256671	-0.000244662	-0.00113185	-0.000114766	-4.05E-05	-0.000241163	-0.000114761	-0.001140835	-0.000385793	-0.000793788	0.000187761	0.000357412	-0.000255153	0.000132174	0.000159647	-6.87E-05	-0.000177419	-0.000335783	0.000260236	0.000389021	-0.000203417	-0.000239859	0.000416412	-0.000167334	0.00035986	-0.000225818	0.000101278	0.000165849	0.000146813	-0.000139406	-6.77E-06	9.50E-05	9.18E-05	-0.000132669	-0.000163517	-1.40E-05	6.67E-05	-5.56E-05	-3.32E-06	2.00E-05	-7.12E-05	-0.000110831	-5.69E-05	-3.18E-05	4.85E-06	-1.43E-05	7.14E-05	-2.14E-05	-3.99E-05	5.69E-05	5.78E-05	-1.90E-05	-7.76E-05	-1.56E-05	1.66E-05	-6.71E-06	-3.12E-05	-2.92E-05	9.55E-06	1.67E-05	6.48E-06	-6.39E-06
z14533_1	"Forster,_Sr.,_William"	cello	cello	1775	1775	1775	London	NA	-0.017515128	0.033658543	-0.004393138	-0.000326775	0.000871909	-0.002710801	-0.005880187	0.004241276	0.002733641	-0.000923622	0.003158863	-0.003037352	0.00127658	-3.62E-05	0.000327493	0.000314993	0.001527566	-0.000171798	-0.001515529	3.15E-05	0.000129533	0.000848875	-0.000114056	-0.000627449	-0.000251688	0.000317418	0.000346309	-0.00057001	0.000659944	0.000674975	7.23E-05	-0.000143904	-0.000668386	0.000801582	-0.00031121	0.000622665	-1.56E-05	7.40E-06	-9.85E-05	-0.000360726	-0.000583519	-7.43E-05	-0.000303022	-0.000275101	-0.000111667	0.000235898	0.000298525	3.94E-05	-3.67E-05	-0.000302594	0.000259838	8.85E-05	9.11E-05	0.000422388	-0.000146639	4.12E-05	-0.000138288	-0.000204848	-5.36E-05	-0.000145747	-5.43E-05	-0.000197441	-4.41E-05	-1.08E-05	-2.91E-05	-0.000181509	-4.45E-05	6.74E-06	-2.39E-06	0.000165635	-5.90E-05	5.34E-05	1.99E-06	6.25E-05	1.25E-05	-2.44E-05	-2.93E-05	8.49E-05	-3.96E-06	3.95E-06	-3.76E-05	-5.16E-05	-8.15E-06	-4.37E-05	-8.84E-06
z14535_1	"Forster,_Sr.,_William"	cello	cello	1780c	1780	1780	London	NA	-0.018389735	0.037926133	-0.0034127	0.00503599	-0.006203007	0.004118593	-0.007277263	0.005048164	0.001040052	-0.000244849	0.003845805	-0.000473812	0.004811661	0.003490391	-0.001551686	-0.00125571	0.004130925	0.000470668	0.001116233	0.001605395	3.64E-05	0.001349662	0.000600003	6.65E-06	-0.000369094	-0.000679176	-0.000708318	-0.000647894	0.000805568	0.002066344	0.001772269	0.000699653	-0.000106905	-5.66E-05	-0.001499623	0.000246484	0.000158083	0.000726579	-0.000672742	0.000327233	-0.000410632	-0.001390448	0.000404588	0.000890849	-0.000891728	-0.000383656	9.68E-05	0.000918643	-7.51E-05	-0.000505726	-2.15E-05	0.001684949	0.000499987	0.000546598	0.00050756	0.000206035	-0.000724948	-0.000192477	-0.000365334	-0.00013679	-0.000120243	0.000204634	-7.61E-05	0.000258898	-0.000228419	-0.000219341	-0.000218236	-4.73E-05	0.000132941	2.21E-05	-5.58E-05	5.53E-06	2.13E-05	-2.67E-05	-1.61E-05	-2.88E-05	-2.27E-06	9.99E-05	2.27E-05	-3.32E-05	-9.13E-05	-3.29E-06	-6.39E-05	-3.47E-05	-2.61E-05
z14537_1	"Forster,_Sr.,_William"	cello	cello	1794	1794	1794	London	NA	-0.010597615	0.011207259	0.00047535	-0.001993053	0.004424409	0.003576941	0.001374313	-0.001613759	-0.0001869	-0.000748753	0.00160784	0.002444657	0.000561374	0.000423268	-0.001930746	0.000475674	-0.001558841	0.000449582	-0.00145769	-5.30E-05	0.000716512	-0.001259225	0.000840494	-0.000128464	-0.000399194	-0.000458793	-9.05E-05	0.000194703	0.000292855	0.000565138	-6.27E-05	-0.000115705	-0.00047224	0.000299601	0.000220889	-0.000172463	-4.98E-05	0.00023972	-0.000516902	-2.34E-05	0.000101342	-0.000224395	0.000336888	-0.000514048	-6.74E-05	-0.000118438	0.000189505	7.48E-05	0.000781972	-7.67E-05	-9.60E-05	-0.000201161	-6.03E-05	-0.000317613	0.000105342	-8.73E-05	9.62E-05	-0.00010619	9.81E-06	-1.31E-05	-0.000133847	0.000220126	-0.000158721	-4.35E-05	-2.43E-05	0.000179162	-5.19E-05	-1.08E-05	-9.12E-06	-7.10E-05	2.62E-05	-1.02E-05	-1.46E-05	-6.01E-06	1.84E-05	1.40E-05	2.88E-06	1.57E-05	7.62E-06	-1.13E-05	2.65E-05	6.34E-06	-2.38E-06	2.58E-05	-2.16E-05
z14543_1	"Forster,_Sr.,_William"	cello	cello	1787	1787	1787	London	NA	-0.018772899	0.020717919	-0.002677612	0.003360754	0.000148291	-0.003085291	-0.006025816	0.003223968	0.003212776	-0.003674316	0.001539515	-0.001228135	-0.00043503	-0.000450799	-0.001468623	0.000495219	0.000118055	0.000117468	-0.002150362	0.00023667	-0.000175153	0.00044035	0.000550174	-0.00077481	0.000712385	-0.001205043	-0.001069448	-0.000128006	0.00071091	-9.36E-05	-0.000403056	-0.000129017	-0.000378924	7.45E-05	0.000791159	8.89E-05	9.70E-05	0.000361121	-0.000261697	0.00051594	-0.000171665	-0.000133724	9.25E-05	-2.35E-05	-6.73E-05	9.33E-05	-4.34E-05	-5.52E-05	0.00039786	0.000163682	0.000346877	3.45E-05	-9.45E-05	-5.52E-05	1.33E-05	5.43E-05	-3.53E-06	-9.73E-05	9.45E-06	0.000132034	8.50E-05	5.56E-05	-4.79E-05	7.22E-05	2.33E-05	-0.000112594	-4.73E-05	6.72E-05	6.29E-05	4.24E-05	-6.29E-05	2.49E-05	7.17E-05	3.65E-05	-1.67E-05	-7.29E-06	-1.00E-05	3.26E-05	-1.47E-05	7.59E-07	-1.08E-05	2.05E-05	-9.87E-06	-3.59E-05	2.27E-05
z14544_1	"Forster,_Sr.,_William"	cello	cello	1790c	1790	1790	London	NA	0.004719686	0.029378855	0.008194388	-0.000707565	-0.012444116	0.00276782	-3.09E-05	-0.002928493	-0.005701595	0.002100172	0.008345077	-0.003430485	0.007109741	0.004264398	0.001963762	-0.001316447	0.002586785	0.00049104	0.002867494	0.003314658	0.000100155	0.001626732	0.00102184	0.001658888	-0.000770291	0.000786077	-0.001874338	-0.000948911	0.000174426	0.000828266	0.001343766	0.000910772	0.000200187	-0.000248732	-0.000332497	-0.00146013	-0.000846335	0.003148972	-0.000658869	-0.000490365	-0.000585729	-0.000350512	0.000114348	-7.86E-05	-0.000761631	0.000331861	-0.001049972	0.000773689	-0.000214298	-0.000261876	-0.000134933	0.001327843	0.000698827	0.000255795	0.000166684	0.000164174	-0.00078477	-0.000411452	-0.000337225	-0.000283199	5.99E-05	0.000187652	-8.04E-06	-5.65E-06	-0.000573214	-0.000493144	-1.31E-05	-0.00044892	0.000198821	-3.60E-05	0.000110846	0.000209206	0.00011372	0.000102564	0.000130868	5.96E-05	2.16E-05	0.000141566	7.95E-05	-6.83E-05	-2.00E-05	1.24E-05	4.18E-05	1.48E-05	-9.62E-05
z14545_1	"Forster,_Sr.,_William"	cello	cello	1790	1790	1790	London	NA	-0.005812495	0.020683196	0.006064189	-0.004328509	-0.006861383	0.006110856	0.003745524	-0.003195554	-0.004341203	0.002301511	0.001935154	-0.001807364	0.007162257	0.002401517	-0.000114079	0.002421788	0.000463583	0.000122581	0.001699663	-0.000112699	0.000213718	0.000314581	-0.000290182	0.00017478	-0.001570696	-3.73E-05	-0.000591169	0.000727576	-0.000157711	0.001408306	-6.02E-05	0.000530826	-0.00120646	0.00041831	-0.000159231	-0.000519717	0.001021137	0.000350579	-0.000173378	-0.000484005	-2.59E-05	-0.001056895	0.000542104	-0.00015813	0.000343344	0.000234918	-0.000390122	0.000461756	-0.000415384	-3.74E-05	8.75E-05	0.000570801	6.72E-05	-1.67E-05	0.000189284	0.000179999	-0.000377718	-0.000382515	0.000187106	0.000313905	0.000133694	-0.000109657	0.000302857	-0.000154745	-0.000293572	-0.00028299	-3.34E-05	-0.000223559	9.30E-05	-4.09E-05	-6.11E-05	0.000190114	9.62E-05	8.53E-05	4.42E-05	6.42E-06	8.54E-05	3.17E-05	3.16E-05	-3.63E-05	2.39E-05	0.000113315	-9.63E-06	-2.33E-05	-3.29E-05
z14549_1	"Forster,_Sr.,_William"	cello	cello	1789	1789	1789	London	NA	0.007550006	0.014203682	0.011522238	-8.11E-05	-0.002828384	0.007872252	0.002430787	-0.002432263	-0.002371532	-7.90E-05	0.002276788	0.000612768	0.000400162	0.001281173	-0.000150464	0.000710191	-0.000612234	-0.00066255	0.000407387	-8.23E-06	-0.000865084	-0.000451239	-0.00085129	1.41E-06	0.000193621	-0.00141366	-0.000604922	-0.00095612	0.000379055	-0.000436442	0.000694808	0.000503719	-0.000586925	-0.00010766	0.000328533	-0.000108366	-3.87E-05	-0.000350328	0.000198406	-7.25E-05	0.000478067	0.000127858	0.000285567	-5.87E-05	0.000533886	-0.000270447	8.55E-05	0.000162504	-5.19E-05	6.92E-05	0.000339442	-9.08E-05	-0.000387458	-0.000241386	0.000295755	0.000124462	0.000121853	-4.02E-05	-0.000183115	0.000100811	0.000103578	6.27E-05	0.000139749	-3.98E-07	-0.000100336	-6.85E-05	4.54E-05	-1.28E-05	2.88E-05	-2.41E-05	-1.15E-05	-3.99E-05	4.90E-05	2.46E-05	1.12E-05	-1.27E-05	1.72E-06	-1.14E-05	2.15E-05	-1.48E-05	1.48E-05	3.65E-05	3.18E-05	1.70E-05	-1.29E-05
z14551_1	"Forster,_Sr.,_William"	cello	cello	1769-1807*	1788	NA	London	NA	-0.000193773	0.016856834	-0.002028045	0.011351159	-0.001418855	-0.003294431	-0.003184728	0.002792694	0.004996281	-0.003466906	0.002882101	-0.001816591	0.000644687	-8.43E-05	-0.002228448	0.000986727	-0.001077691	5.23E-05	-0.001037109	-0.001190447	-0.001883912	-0.001351867	0.000555756	0.000874468	-0.000517049	0.000759598	-0.000231099	-0.001383118	-0.001792422	-9.97E-05	-8.87E-05	8.05E-05	-0.000369308	0.000433539	-0.000122455	-0.000784827	-0.000773414	4.66E-05	-1.07E-05	-9.95E-05	0.000472991	-0.000550781	-0.000409935	1.69E-05	-0.000290181	-0.00069171	-0.000112247	-7.31E-05	0.000175518	0.000148981	0.000169125	-0.000151742	0.000211725	-0.000358154	6.72E-05	0.000199386	-7.21E-05	-7.60E-06	1.27E-05	0.000287807	0.000219608	0.000376248	0.000101008	-3.84E-06	0.000126808	0.000142572	0.000105116	0.000132851	-5.89E-05	-9.78E-05	3.99E-05	-0.00010503	8.59E-05	9.96E-06	8.31E-05	-0.000108048	-4.36E-05	-1.34E-05	-3.85E-05	-1.91E-06	4.56E-06	3.82E-05	-4.55E-06	1.02E-05	2.87E-05
z14552_1	"Forster,_Sr.,_William"	cello	cello	1769-1807*	1788	NA	London	NA	0.004460522	0.024467145	-0.004978251	0.008024662	-0.008844613	-0.008200678	-0.006544288	0.003011892	0.004577894	-0.003375336	0.003309468	-0.002242614	0.000229024	-0.001914347	-0.000927617	-0.000855814	-0.001053712	0.00088354	-0.000828275	-0.001377387	0.000750738	-5.24E-05	-0.001923387	-0.000182741	-0.00010787	-0.000322749	5.69E-05	0.000258593	-0.000118659	-0.001430446	0.000307176	-2.83E-05	-0.000471073	-0.000305615	-7.73E-05	-0.000623793	-0.000276991	0.000402937	-0.000589608	-3.17E-06	0.000205169	0.00050885	-0.000413861	0.000149732	7.79E-05	0.000119763	-7.52E-05	-4.32E-06	0.000401699	0.0002728	3.97E-05	-0.000338042	0.000144679	-0.000126819	-7.46E-06	-0.000168079	-0.000181097	0.000121452	0.000145902	0.000149995	0.000177385	7.55E-05	-6.97E-05	6.80E-05	-1.13E-05	-2.80E-05	4.57E-05	8.98E-08	0.000194144	-8.91E-05	6.33E-06	2.74E-05	0.000123382	0.000144856	8.03E-05	-3.06E-05	-3.90E-05	5.89E-05	-5.85E-05	-5.71E-05	7.72E-06	-7.94E-06	2.66E-05	4.15E-05	-1.49E-05
z14553_1	"Forster,_Sr.,_William"	cello	cello	1769-1807*	1788	NA	London	NA	0.012677429	0.014152273	0.014216587	-0.000594239	-0.001060574	-0.000335055	0.005688832	-0.001962914	-0.002273274	-0.000827325	0.004888344	0.000413877	0.000853346	-0.001295393	0.000495747	0.001024474	-0.000598234	-0.000509961	-0.000911829	-0.000564278	-0.000429474	-0.002025445	-0.000104947	-0.000368577	-0.001116363	-0.001372458	-0.000599312	-0.000439907	-0.001183355	-0.000168222	0.00021958	0.000200582	-0.000612347	-2.02E-05	6.81E-05	-8.02E-05	-0.000226426	-7.75E-05	-0.000125252	-0.000338605	0.000238853	-0.000221529	-4.32E-05	-0.000207558	-5.10E-05	-0.000166651	-7.03E-05	-5.19E-05	0.000544139	-0.000105621	-0.000328626	-0.000413124	0.00012475	-0.00051094	9.21E-05	-8.56E-05	5.29E-05	0.000270177	7.71E-05	2.66E-05	7.64E-05	-0.000148252	0.000314613	2.89E-05	-0.000103904	0.000146015	0.000141281	8.00E-06	1.58E-05	-5.62E-05	0.000119939	-4.93E-05	-5.69E-05	-3.95E-05	1.79E-05	4.42E-06	2.64E-05	2.66E-05	-8.63E-06	4.74E-05	-3.38E-05	-2.82E-05	-2.33E-06	2.51E-05	-4.20E-05
z14554_1	"Forster,_Sr.,_William"	cello	cello	1792	1792	1792	London	NA	-0.00266127	0.021149707	0.004623254	0.001895592	-0.008133382	0.002855269	0.001566551	-0.003929318	0.00129948	0.001135791	0.001955068	0.002463249	0.004401335	0.001924612	-0.000599217	0.000211568	-0.000922839	-0.001682188	0.000773794	0.000523201	0.001026399	-0.000493507	0.000687858	0.000209525	-0.000307385	-0.000182424	-0.000171559	0.00032927	-0.000418172	5.25E-05	-0.000523335	0.000478695	-0.000161017	0.000814549	0.000305705	-0.000313141	-0.000357775	0.0002251	-1.99E-05	5.21E-05	4.08E-05	8.35E-05	0.000209649	-0.000426641	-2.85E-05	-0.000408262	-0.00011548	6.88E-05	-2.21E-05	-0.00025758	5.18E-05	-0.000478326	0.000281669	-0.000124537	0.000271404	0.000112221	0.000320918	3.08E-05	0.000245655	0.000192204	0.000442327	-5.71E-05	-0.000145382	-9.07E-05	-6.98E-06	3.56E-05	1.18E-05	-1.60E-06	-2.86E-05	6.76E-05	1.36E-05	-2.73E-05	4.21E-05	4.40E-05	-1.71E-05	-2.48E-05	-1.70E-05	-4.66E-05	-7.95E-06	2.36E-05	2.65E-05	2.05E-05	-6.78E-06	-1.10E-05	-5.04E-06
z14563_1	"Forster,_Sr.,_William"	cello	cello	1769-1807*	1788	NA	London	NA	-0.008768183	0.013488186	0.004503938	0.001307791	-0.006146477	-0.00201076	0.005177016	-0.003683294	0.000456731	-0.001301331	0.002159467	0.002212142	0.001162186	0.001177569	0.000198501	0.000903328	-0.00090065	0.000240514	0.000539617	-9.42E-06	0.002013461	9.97E-05	0.000566375	0.00064199	0.000121759	-0.001054657	-0.000336094	0.000238513	-0.001129339	-0.000692922	-4.10E-05	-4.40E-05	-0.000433692	-0.000230546	0.000344507	-0.000631063	0.000155097	-0.000504913	-0.000107267	0.000392626	6.47E-05	0.000545959	0.000116305	0.000133417	-0.000336107	0.000288217	-0.000133835	-0.000119816	0.000201514	9.91E-06	-0.000162111	-0.000146622	0.000233688	-0.000179518	0.000269765	0.000118351	5.46E-05	0.000108008	-0.000123408	-3.65E-05	0.000153678	-0.00018613	-4.55E-05	-7.13E-05	3.32E-05	2.13E-05	5.97E-05	3.00E-05	-1.34E-05	1.06E-05	-1.39E-05	1.59E-05	4.36E-05	1.42E-05	-6.69E-05	-2.93E-05	1.52E-05	-4.90E-05	-5.37E-06	-3.43E-05	9.25E-06	2.95E-05	1.33E-05	2.11E-05	4.33E-05
z14564_1	"Forster,_Sr.,_William"	cello	cello	1790	1790	1790	London	NA	-0.003866314	0.0223572	0.009060255	-1.34E-05	-0.004059708	0.002021304	0.004045356	-0.002922536	-0.003646791	0.000536806	0.005199837	-0.000262572	0.004517405	0.001558653	-0.000224	0.001082104	0.0004771	-0.000456478	0.00169337	-6.95E-05	-0.000952663	0.000405369	0.000495901	-0.000462614	-1.23E-05	-0.000603108	-0.001382361	0.000940862	-0.000279626	0.001130612	0.000177359	0.00061053	-0.0013201	-0.000392767	-0.000297193	-0.000572487	0.000806327	0.000734591	5.07E-05	-0.000293474	0.000208277	-0.000259221	0.000222114	-0.000177519	-0.000141839	-0.0001007	-0.000205723	6.86E-05	-0.000310546	-1.79E-05	-0.00028722	-0.000117308	0.000105109	-7.42E-05	0.000168459	0.000110684	-0.000103093	-3.28E-05	-1.88E-05	0.000305638	0.00034292	-0.000129445	0.000151109	-2.84E-05	-0.00023291	-0.000112211	0.000115337	-0.000134253	-3.32E-05	6.42E-05	-1.23E-05	6.75E-05	2.94E-05	-2.57E-05	8.96E-05	3.54E-05	2.30E-05	2.30E-05	-4.37E-07	1.87E-05	4.67E-06	8.49E-05	-1.90E-05	4.02E-06	1.35E-05
z14565_1	"Forster,_Sr.,_William"	cello	cello	1769-1807*	1788	NA	London	NA	-0.011810517	0.017203985	0.004196037	0.002270266	0.005477083	-0.004314902	-0.007142202	0.003495736	0.003620767	-0.002724945	0.002294004	-0.002498607	-0.000900236	-0.003492039	-0.001119609	-0.000687073	-0.00017419	0.000641897	-0.001100025	0.000475112	-0.000169697	-0.000599514	-0.000103728	-0.000321379	0.000382438	-0.001413926	-0.000317405	-0.000308764	-0.000233009	0.000263889	-0.000850729	-0.000382509	-0.00023491	2.46E-05	0.000328922	-1.33E-05	0.000270032	-7.33E-05	-6.71E-05	5.93E-05	0.000110298	-0.000161445	5.49E-05	-0.000531595	-0.000133322	-0.000151237	-7.43E-05	0.000216518	-0.000139759	0.000134933	-0.00013974	0.000253286	-0.000171949	-0.00014159	-0.00012138	3.36E-05	-8.35E-05	3.87E-05	-0.000167032	2.37E-05	0.000214723	2.69E-05	-0.000213354	1.02E-05	5.49E-05	2.19E-05	7.67E-05	4.52E-05	9.76E-05	5.42E-05	7.28E-05	-2.45E-05	7.85E-05	1.76E-05	2.71E-05	-4.82E-05	-2.19E-05	9.49E-06	-3.24E-05	1.06E-06	-7.72E-06	-2.42E-05	-1.57E-05	-3.16E-06	-9.02E-06
z14567_1	"Forster,_Sr.,_William"	cello	cello	1769-1807*	1788	NA	London	NA	-0.000769507	0.035867956	-0.003896551	0.006745516	-0.00124895	0.002232599	-0.004419434	0.000362834	-0.001842401	-0.000950892	0.005661577	-0.001464735	0.002476923	0.000498355	0.00095704	0.000285099	0.001627486	-0.00117256	-0.000262757	0.002238136	0.001069673	0.000873224	0.001178306	0.000671701	0.000612615	0.000557991	-0.000333606	-0.000507535	-0.000233177	-8.50E-05	0.000891899	0.000645277	0.000103497	0.000349861	7.37E-05	0.0001258	0.000330072	0.000597487	-0.000698485	-0.000202372	-4.25E-05	-0.000437479	-4.38E-05	-9.44E-05	-0.000583287	-8.81E-05	-3.64E-06	4.42E-05	0.000502783	-0.0002044	-0.00030381	-6.78E-05	-4.92E-05	-0.00023803	0.000165146	-0.000130205	0.000236408	-0.000163064	-5.23E-05	3.32E-05	0.000162929	0.000146954	-0.000294348	0.00013153	7.03E-05	4.87E-05	-5.69E-05	0.000115747	-2.86E-06	0.000127696	-3.76E-05	-6.57E-05	3.83E-06	3.69E-05	8.69E-05	2.14E-05	2.12E-05	4.67E-05	-9.38E-06	1.78E-05	-7.33E-07	1.31E-05	-4.49E-05	-2.94E-05	-1.17E-05
z14568_1	"Forster,_Sr.,_William"	cello	cello	1789	1789	1789	London	NA	0.015260797	0.022964813	0.005593618	-0.008034482	-0.009951136	-0.002372702	0.007646426	-0.005485877	-0.001330305	-9.25E-05	0.003840526	-0.001218976	0.004984221	0.001702236	-0.00054403	0.001524433	0.000520313	-0.001257389	-7.71E-05	0.000526622	0.000345547	-0.001636711	-0.000164834	0.000751745	-0.001098364	-0.000327966	-0.000653496	0.000398367	-0.001642492	-9.07E-05	0.000533902	4.42E-05	-0.000264942	-0.000486545	0.000944251	-0.000692842	0.000109057	0.000637206	0.000321898	-2.51E-05	-0.000434295	0.000256607	0.000371643	-0.000264316	0.000228204	-0.000165144	-0.000297613	5.41E-05	-0.000132856	-0.000130869	4.85E-05	-0.000405813	-0.000199582	-9.24E-06	0.000192135	0.000178057	0.000525423	-8.04E-05	3.65E-05	-0.000177455	1.70E-05	-0.000169609	8.91E-05	-0.000139931	7.44E-05	0.000136072	9.05E-05	1.04E-05	6.56E-06	8.00E-05	-2.37E-06	2.46E-05	4.58E-05	1.45E-06	-3.60E-05	1.45E-05	-2.04E-05	-4.30E-05	8.25E-06	-6.52E-06	-5.84E-06	3.07E-05	-1.38E-06	5.51E-05	1.02E-05
z14569_1	"Forster,_Sr.,_William"	cello	cello	1769-1807*	1788	NA	London	NA	-0.014699137	0.018005362	-0.000317092	0.009812771	0.00134764	-0.004247262	-0.004241863	0.002467151	0.004809961	-0.003559731	0.001611677	-0.002170426	-0.000465543	-0.000275731	-0.001008376	-0.000898612	0.000361317	-0.001444503	-0.001890252	0.000135832	2.51E-05	-0.000209595	0.000111077	-0.000827399	0.000428353	-0.001510031	-0.000720929	0.000849705	-0.001593371	-0.000625668	-0.000116867	-0.000748818	-0.000285474	6.93E-05	0.000338793	-7.52E-05	-0.000883112	0.000267616	-0.000166581	-5.35E-05	-0.000204494	-0.000459119	-5.83E-05	3.66E-05	-3.20E-05	-3.76E-05	-0.000178225	-0.000111314	0.000582766	-0.000120604	0.000168136	4.00E-05	0.000150588	6.23E-05	3.61E-05	7.41E-05	4.29E-06	-5.48E-05	6.96E-06	-6.09E-05	-5.96E-05	-8.92E-06	-8.23E-05	6.86E-05	5.87E-05	-5.99E-05	-3.07E-05	1.64E-05	8.70E-05	-1.25E-05	-5.05E-05	-1.55E-05	-2.73E-05	2.30E-05	-6.72E-05	1.42E-05	7.23E-06	7.23E-06	-4.17E-05	2.54E-05	-1.62E-05	-2.07E-05	-2.71E-05	-1.14E-05	1.51E-05
z14570_1	"Forster,_Sr.,_William"	cello	cello	1769-1807*	1788	NA	London	NA	-0.012477802	0.019853287	-0.000210546	-0.002173565	-0.001280121	-0.000569575	-0.000746366	0.001136934	0.004872265	-0.002931988	0.002714502	-0.00240141	0.000524828	0.001923992	-0.001010627	-0.001399805	0.000231225	0.000251784	-0.000423702	-0.000940145	-0.001581333	-0.00031661	-7.15E-05	-0.00106073	-0.001042364	0.000611279	-0.000864701	0.000376472	0.000817218	0.000791932	-0.000246576	-0.000561808	-0.000289639	0.000239491	0.00038212	0.000153878	0.000240343	0.000512863	0.000440023	-0.000270545	-8.38E-05	-0.000116835	-0.000109181	-7.92E-05	-0.000168802	0.000279255	-0.000141901	0.000168409	3.25E-05	9.05E-05	0.000128107	-0.000192213	0.000128142	-0.000302928	-0.000436668	0.000346872	-0.000283921	4.95E-05	0.000235997	-0.00013679	3.07E-05	0.000242269	-1.21E-05	-4.62E-05	5.74E-05	-2.21E-05	-5.55E-05	-0.00018712	6.45E-05	-5.99E-05	-7.32E-05	7.94E-05	1.34E-05	7.39E-05	-0.000106398	6.97E-05	-9.96E-05	-0.000140405	-2.41E-05	-1.91E-05	6.71E-05	-1.75E-05	3.62E-05	6.40E-05	9.31E-06
z14571_1	"Forster,_Sr.,_William"	cello	cello	1769-1807*	1788	NA	London	NA	0.00318451	0.017141863	0.008505383	-0.004876812	-0.001932118	-0.002983001	0.007857511	8.37E-05	-0.000294409	-0.003170603	0.004319105	0.002125131	0.003384152	-0.000283701	-0.000879193	0.002153085	0.000131435	0.000662094	0.000641365	-0.001517181	0.001071248	-8.81E-05	-0.000119831	0.000207512	-0.00056209	-0.000438722	-0.000655143	0.000287641	-0.001867364	0.000216818	3.45E-05	-0.000458117	-0.000498916	-0.000610502	0.000457809	-0.000238132	5.48E-05	0.000388523	-0.000281918	-0.000156351	-0.000236265	0.000601912	6.31E-05	-0.000195939	-7.84E-05	4.24E-05	3.83E-05	-3.56E-05	0.000414761	-0.0002187	2.60E-05	-0.000476918	-0.000101991	1.92E-05	0.000508698	0.00010107	0.000403696	-8.93E-06	-2.86E-06	3.58E-06	3.91E-05	-0.000333113	9.17E-06	-0.000181386	-2.43E-05	0.000209248	2.45E-05	5.70E-05	2.43E-05	1.37E-05	6.72E-05	-7.31E-05	-5.51E-05	-6.00E-05	2.22E-05	-4.15E-05	3.60E-06	-4.03E-06	2.24E-05	2.21E-05	-2.14E-05	-8.03E-06	1.19E-05	2.32E-05	-1.35E-05
z14572_1	"Forster,_Sr.,_William"	cello	cello	1790	1790	1790	London	NA	-0.014431754	0.006552488	0.006050084	0.001505952	0.003868704	-0.001892363	-0.007273023	0.003994663	0.003401222	-0.001977185	0.001752781	-0.00029676	-0.001526138	-0.00136959	-0.001299438	0.001201198	-0.001403773	0.000588932	-0.001763776	1.21E-05	0.000411889	0.000476901	-0.000100543	-0.000562406	0.001118491	-0.000310936	-0.000574742	0.000486669	-6.78E-05	0.000296624	-0.000501724	-0.000135173	-0.000486347	0.000241601	9.47E-05	9.25E-05	0.000448119	0.000417813	3.15E-05	0.000259646	-0.000180213	4.86E-05	0.000273798	-0.000361639	0.000248745	-0.0001196	-0.000216553	0.000120514	2.94E-05	0.000243689	-5.19E-05	0.000167707	-1.46E-05	-0.000106423	0.000185838	-0.000292352	-0.000160753	-0.000165901	-0.000139874	-3.63E-05	-0.000156922	2.31E-05	-7.33E-05	3.34E-05	9.72E-05	5.19E-05	5.50E-05	7.04E-05	-7.21E-06	-1.96E-05	3.40E-05	1.18E-05	3.56E-05	-5.06E-05	3.45E-05	-4.26E-05	-4.23E-05	8.46E-05	-1.90E-05	-3.50E-05	-1.46E-06	-3.54E-05	8.96E-06	1.92E-06	-2.22E-05
z14573_1	"Forster,_Sr.,_William"	cello	cello	1769-1807*	1788	NA	London	NA	0.007744624	0.013640801	-0.010887405	-0.000570147	-0.003229426	-0.001699474	0.001943523	0.003217236	-0.000788493	0.000979059	0.002974447	0.001943607	-0.000630257	0.000494837	0.000585356	0.001259947	-0.001191774	-0.001636373	-0.001613186	-0.001226591	0.001185192	-0.000365884	0.001096847	-0.000151862	-0.000747666	-0.000230853	0.000321141	0.000399582	0.000272041	-0.000633154	0.000116635	0.000341855	-0.0006744	0.000122602	0.000245156	-0.00088002	0.000189618	0.000466676	-0.00027612	0.000282752	0.000222537	6.80E-05	0.000453096	-0.000304086	0.000101766	-0.000225605	-0.000478916	5.32E-05	-7.65E-05	-5.90E-08	-0.000171257	-0.000321798	-0.000164956	-0.000261545	0.000105105	-8.31E-05	5.95E-05	-0.000125119	9.67E-05	-0.00016132	-0.000188096	-0.00012465	-0.000228809	0.000117644	-0.000100088	-3.18E-05	4.90E-05	-8.14E-06	-2.27E-05	9.63E-06	4.64E-05	-2.01E-05	-6.09E-07	-1.11E-05	7.00E-05	-1.48E-05	-1.39E-05	-1.13E-05	-1.30E-05	2.26E-05	-6.83E-06	1.19E-05	-1.98E-05	-8.59E-07	-1.65E-05
z14574_1	"Forster,_Sr.,_William"	cello	cello	1769-1807*	1788	NA	London	NA	0.008175669	0.016140096	0.003408071	-0.008651219	-0.005372622	-0.002599768	0.007560504	-0.002842463	-0.001666895	0.000901755	0.00178225	-0.001164907	0.003851036	-0.001291325	-0.001063853	0.002257724	-0.001088476	-2.78E-05	-0.000414566	-0.000678506	4.75E-05	-0.001036186	-0.000229591	0.000364657	-0.001122943	-0.000128762	-0.000232885	0.000300173	-0.000847009	0.000332172	-0.000261283	-0.000328163	6.30E-05	0.000161237	0.000646567	-0.000365992	0.000633531	0.00045392	0.000299396	5.62E-05	-0.000237705	0.00055764	0.000166249	-0.000697594	0.000368724	0.000126807	-0.000225588	0.000144911	-0.000213894	0.000119569	0.00016073	-0.000235686	-0.000168994	-0.00033884	9.41E-05	-8.64E-05	0.000487552	-0.000317333	-1.24E-05	-0.000292367	-0.000166725	-0.000191672	-0.000121738	-3.64E-05	5.97E-05	-0.00014114	8.20E-05	-1.73E-05	-5.60E-06	9.32E-05	5.27E-05	0.000181446	3.83E-06	-4.75E-05	-1.81E-05	-2.69E-05	-9.00E-06	4.38E-05	2.38E-05	-9.18E-06	1.94E-05	-3.49E-05	1.58E-05	1.42E-05	-6.30E-05
z14575_1	"Forster,_Sr.,_William"	cello	cello	1790c	1790	1790	London	Royal_George	-0.022113142	0.023668734	-0.002894796	0.006207937	0.000206186	-0.004140293	-0.00333059	0.004676169	0.005270337	-0.004250763	0.002354238	-0.000546262	0.001194638	-0.001184516	0.000294803	6.18E-05	0.001401117	-0.001033172	-0.000980685	-0.000433304	0.000215925	-9.71E-05	0.000240027	-0.000436818	0.000456409	-0.000940921	-0.000323738	0.000206882	-0.001142309	-0.000849644	-3.76E-05	-9.68E-06	-0.000466087	-0.000176747	9.48E-05	0.000169352	-0.000327152	0.000244237	5.74E-05	-0.000125391	-0.000322946	5.84E-05	-0.0001114	-1.09E-05	-0.00023895	0.000298439	-0.000344429	-0.000191891	0.000311291	0.000290941	-3.11E-05	1.25E-06	0.000275541	0.000171977	4.44E-05	-5.19E-05	2.45E-05	-2.07E-05	-0.000128263	-6.12E-05	1.59E-05	-0.000206462	-9.27E-05	1.70E-05	4.29E-05	1.31E-05	-2.87E-05	3.84E-05	4.97E-05	3.82E-05	-5.45E-05	-1.51E-05	-1.34E-05	5.44E-05	-1.72E-05	1.96E-05	-3.11E-05	3.86E-05	-5.43E-05	4.92E-05	1.06E-06	-1.89E-05	-1.90E-05	1.92E-06	6.88E-06
z14576_1	"Forster,_Sr.,_William"	cello	cello	1780	1780	1780	London	NA	-0.00513966	0.008330812	-0.001395337	0.005323343	0.005993449	0.00230028	5.21E-05	-0.001569197	-0.000926605	-0.003272205	-7.50E-05	-0.003039116	0.000541177	-0.001427002	4.53E-06	0.001261975	-0.002299509	-0.001210043	0.000379979	0.000422952	-0.000707241	0.000680422	-0.000238177	-9.84E-05	0.000972074	-0.000144248	0.000122504	-0.000373054	0.000219574	-6.18E-05	0.000141653	-0.000674128	-0.000264869	0.000726216	0.000630187	-0.000459693	-0.000340105	0.000117851	-0.000497836	-0.000195166	0.000131172	-8.92E-05	-0.00023321	-0.000243958	-4.68E-05	-0.000269788	0.000184976	-0.000249627	0.000319629	-0.000118053	0.000106749	-2.63E-05	3.26E-05	2.54E-06	-0.000105976	-3.15E-05	-0.000103915	-0.000176941	9.59E-05	-2.44E-05	9.81E-05	0.000185122	-0.000126871	-0.000112149	2.17E-05	-4.41E-06	-0.000114909	2.43E-05	-2.14E-05	1.16E-05	-3.50E-05	-1.53E-05	-0.000101413	8.89E-06	3.69E-05	5.61E-06	-1.38E-05	-4.65E-05	1.51E-05	-1.19E-05	2.73E-05	-2.04E-05	-3.57E-06	3.73E-05	2.24E-05
z14581_1	"Galeazzi,_Adelino"	cello	cello	1865c	1865	1865	Ascoli	NA	-0.012226455	0.012786641	0.005872907	6.86E-05	0.000282805	0.00103102	-0.002951341	0.000671732	-0.001254558	-0.006418716	0.004886628	0.002462175	-0.002626328	0.000265935	-0.000152154	0.001343075	0.00053477	0.000263474	0.001570729	0.000971495	-0.000155931	-0.00071004	-0.000822954	0.000247348	-0.00026252	-0.000975099	-0.000392764	-0.000371498	9.33E-05	0.000233033	-0.001050944	-0.000284544	2.09E-05	0.000471948	0.000412153	3.06E-05	-0.000451188	-0.000182209	-0.000129994	-1.56E-05	0.000359209	0.000105132	0.000187456	0.000157064	4.71E-05	-1.96E-05	-3.56E-06	-9.72E-05	6.48E-06	-8.95E-05	-5.36E-05	-0.000307424	-0.00018619	-0.000155775	-0.000168261	1.84E-05	-8.28E-05	6.99E-05	-2.69E-05	6.11E-05	-2.48E-05	-0.000116605	-2.80E-05	3.13E-05	-5.21E-05	4.59E-05	2.42E-05	-3.97E-05	2.16E-06	-7.86E-06	7.12E-06	-5.09E-06	-3.36E-05	1.19E-05	4.90E-05	7.61E-05	-2.93E-06	-3.38E-05	1.47E-05	-1.90E-05	4.74E-06	-1.71E-05	6.56E-07	-1.27E-05	-1.52E-05
z14595_1	"Marchetti,_Enrico"	cello	cello	1915	1915	1915	Turin	NA	-0.023483341	0.006897072	0.006431	0.004026681	-0.003856516	0.000929033	0.001191111	0.00342905	0.003140164	0.002247311	0.002299768	-0.001519367	-0.00125018	-0.000149231	-0.000827585	-0.000229944	0.000344577	0.00050176	-0.001114912	0.000397415	-0.001446866	-0.000646093	0.000117785	0.001311469	0.001412891	-0.000617534	-5.46E-05	-0.000885652	0.000193767	-0.000728154	-0.000150706	0.000899996	-0.000718945	0.001029178	0.000335137	5.66E-05	3.68E-05	0.000338703	0.001149731	-0.000728429	0.000783866	0.000209492	0.000493849	-0.000389872	9.83E-05	0.000231064	6.72E-05	0.000268282	0.000151922	0.000128801	0.000222722	0.000117674	-2.54E-05	-0.000149223	-0.000141968	-2.83E-05	-4.81E-05	5.67E-05	-1.37E-05	3.62E-05	1.77E-05	0.000118871	2.72E-05	6.52E-05	-0.000120836	5.15E-05	-1.54E-05	3.31E-05	0.000126283	-0.000126166	0.000102593	-9.30E-06	1.92E-05	-1.45E-05	-1.59E-05	-4.83E-05	-1.52E-05	-1.74E-05	6.36E-05	3.99E-05	-1.83E-06	2.10E-05	-2.48E-05	-3.47E-05	-3.94E-06
z14598_1	"Marchetti,_Enrico"	cello	cello	1912	1912	1912	Turin	NA	0.00412977	0.019211956	-0.000374696	-0.013212104	0.001835681	0.006171094	0.001371757	0.002538285	-0.000795673	0.001704573	0.001144635	0.003700652	0.000860653	0.004876705	0.002483999	0.000813189	0.000826835	0.003084141	0.000398206	-0.001099705	-0.000644689	-0.001923932	-0.001663943	-0.000440588	-0.000562102	0.00091136	-0.000880873	-0.001231187	-5.65E-05	0.002578742	-0.000810382	-0.000279532	0.000852468	0.000512853	-0.000219109	-0.000366314	0.000619229	0.000144277	-0.000573274	-0.000158481	0.000777268	5.64E-05	-0.00018871	-0.000292316	0.000258772	1.08E-05	0.000238858	8.82E-05	-0.000134845	-0.000417435	-8.01E-05	0.000102511	-0.000535487	-0.000202291	-5.21E-05	4.94E-05	0.000286776	5.12E-05	-3.54E-05	-0.000133341	-5.84E-05	-3.85E-05	-8.02E-05	0.00013164	-2.34E-05	5.12E-05	-0.000105919	0.000167909	-0.000215886	3.74E-05	-2.34E-05	1.07E-05	-3.71E-05	-0.000117874	-4.04E-05	6.86E-05	-7.45E-06	3.04E-05	-8.53E-05	-2.75E-05	7.46E-05	-6.09E-06	-1.40E-05	-1.63E-05	-3.98E-05
z14628_1	"Marchetti,_Enrico"	cello	cello	1893	1893	1893	Turin	NA	0.016646224	0.017078199	-0.000814945	0.003426689	-0.003336368	0.001821071	0.001958412	0.002644196	-0.000233026	-0.001287692	0.001558362	0.002306727	0.001493933	-0.000569257	9.15E-06	0.001454415	-0.001267063	-0.000680177	-0.000428534	-0.000386069	0.000457584	0.000289393	6.81E-06	8.94E-05	-0.000371969	0.000230594	-0.000977375	-0.000661719	-0.000750912	-0.000465235	-0.000897686	-0.000127896	0.000693687	-5.33E-05	-0.000489792	-0.000382289	-0.000318062	-0.000134694	0.000529191	0.000321152	4.42E-05	4.21E-05	6.99E-05	-0.000127965	9.76E-05	-0.000248363	7.03E-06	0.000132962	-9.72E-05	-2.29E-05	8.91E-05	-0.000331124	-1.64E-05	1.56E-05	-0.0001469	0.000191981	1.53E-05	0.000129882	0.000119395	1.33E-05	-3.05E-05	9.34E-05	4.71E-05	-0.000110169	3.65E-05	8.31E-05	4.05E-05	-5.86E-05	8.27E-07	-3.60E-05	-1.81E-05	5.88E-05	7.10E-05	3.78E-05	2.39E-06	8.43E-05	1.65E-05	4.16E-05	1.56E-05	-6.01E-05	8.58E-06	5.05E-05	6.52E-06	4.86E-05	-2.06E-05
z14629_1	"Marchetti,_Enrico"	cello	cello	1890	1890	1890	Turin	NA	0.002384827	0.011402618	0.000923989	-0.002918631	0.003600769	0.002095643	0.002717009	0.002397128	-0.002998864	0.002912308	-0.000372001	0.000666593	-0.000481737	-0.001189705	-0.000603945	0.000852373	0.000118745	-0.001064466	0.000458239	-0.000177169	0.000161743	-0.001095763	-0.000292865	-0.000291447	-7.83E-05	-0.000408695	-0.000140057	0.000617091	0.000256369	0.000587029	-0.000258478	8.86E-05	-0.000257574	0.00021439	0.000312365	0.000141062	-5.05E-05	0.000101413	-0.000425982	0.000353723	-0.000164394	-1.57E-05	4.89E-05	-0.000382776	0.00035477	-0.000305589	0.000186597	-0.000100943	4.39E-05	-8.57E-05	0.000255999	-0.000156576	-0.000181516	0.000100253	-0.000297386	0.000145581	0.000161748	-3.25E-05	0.000365745	-8.21E-05	-0.000113122	7.26E-05	-2.36E-05	5.45E-05	-4.08E-05	4.12E-05	3.02E-05	-3.88E-05	-2.86E-05	-6.57E-05	8.98E-05	5.92E-06	-1.70E-05	-6.12E-08	1.20E-05	1.49E-05	1.52E-05	3.81E-05	1.85E-05	1.35E-05	1.78E-05	6.48E-06	7.84E-06	1.03E-05	-1.11E-06
z14674_1	"Baldantoni,_Giuseppe"	cello	cello	1845	1845	1845	Ancona	NA	-0.021899027	0.005453222	-0.006552983	-0.001009549	-0.003984125	0.004726985	0.004713854	0.003439315	-0.001777825	-0.0039121	0.001719465	0.002097713	0.001518769	0.002245256	-0.001001261	0.001048912	0.001702235	-0.000965617	0.001344501	-0.000820731	0.001376045	0.000211521	0.000641557	0.000974894	-0.000979684	0.001067565	-0.000693992	0.000578211	0.000298082	0.000431094	0.000165982	-8.76E-05	0.000561009	-0.000156299	-0.000144927	5.58E-05	-0.000258407	0.00036878	-0.000432299	8.84E-05	-0.000155186	-5.66E-05	-0.000115126	7.32E-05	-0.000291654	-3.37E-05	0.000525213	-0.00023885	0.000301093	-6.38E-05	3.22E-05	8.77E-05	-4.69E-05	1.83E-05	4.00E-05	3.81E-05	0.000230725	5.85E-05	-0.000162845	0.000190178	-1.66E-05	1.25E-05	3.33E-05	1.57E-05	0.00011703	-0.000101929	-0.000134482	-1.25E-05	0.000117534	-4.94E-05	-7.05E-05	-4.66E-06	9.08E-06	-1.78E-06	-3.15E-05	-2.91E-05	1.66E-05	-4.36E-05	4.16E-06	-1.45E-05	-1.47E-05	2.59E-05	4.54E-07	-1.07E-05	7.87E-06
z14700_1	"Ornati,_Giuseppe"	cello	cello	1953	1953	1953	Milan	NA	0.016571361	0.011727393	-0.00401116	-0.002854052	-0.008417641	0.002393314	0.002813531	0.001780794	0.00084437	0.002058965	0.001367158	0.005589236	-0.000654716	-0.00011163	-0.000913388	0.00030884	-0.001128755	-0.002507082	-0.001168375	-8.09E-05	-0.000564643	-0.000435401	0.000142955	-0.000782723	-0.000156104	-0.000747544	-0.001042366	-0.000514557	-0.000132125	0.000927593	5.31E-05	0.000841503	-6.32E-05	0.000144781	0.000167654	-0.00020498	4.67E-05	-7.09E-05	-4.23E-05	-7.69E-07	0.0001969	-0.000355068	0.000105532	-8.07E-05	-5.72E-05	-8.86E-05	-1.42E-05	2.82E-05	0.000134758	-0.000145864	8.33E-06	0.000119664	1.09E-05	-0.000231181	3.02E-05	-3.20E-05	-2.59E-05	3.93E-06	3.02E-05	1.69E-05	-6.98E-05	7.49E-05	2.67E-07	0.000111745	-0.000132914	6.15E-05	-6.23E-05	4.01E-05	-0.000149506	-1.86E-05	-4.83E-05	-7.81E-05	-1.14E-05	8.22E-06	-3.34E-05	3.76E-06	-6.22E-05	2.15E-05	-4.01E-05	-2.09E-05	9.70E-07	-3.91E-05	-2.08E-05	1.47E-05	1.34E-05
z14849_1	"Grulli,_Pietro"	cello	cello	1880c	1880	1880	Cremona	NA	0.012538347	0.020372517	0.007980804	-0.001362475	0.001697657	0.003843781	0.00495132	0.003872393	-0.004520723	6.53E-05	0.006848475	-0.002322454	-0.000595293	0.001950195	0.001983239	-0.000508598	0.001740734	0.001660253	0.001189581	-0.00237714	-0.001054263	0.00099783	-0.000354097	-0.00098897	0.001447502	0.000672305	-0.000515556	-0.000710764	-0.001187558	0.00067047	-0.000513402	-0.000151745	-0.000939473	0.000183923	-0.000185131	-0.000213708	-0.00022398	0.000385281	-0.000167274	-0.000679462	-0.000121575	0.000568864	-0.000200985	0.00040631	0.000176579	0.000558144	-0.000243805	0.000161764	-0.000116348	-0.000243858	0.000245963	-0.000527948	3.85E-05	2.00E-05	0.000186999	-0.000103443	0.000397718	-8.20E-05	2.14E-05	3.82E-05	-0.000161597	-0.000207552	0.000270123	-8.95E-05	-1.95E-05	-6.41E-05	-8.96E-06	5.38E-05	-2.57E-05	1.44E-05	-4.07E-05	9.76E-06	-3.92E-05	-3.69E-05	-5.27E-07	-8.05E-06	7.65E-05	-1.66E-06	-1.98E-05	-3.85E-05	1.92E-05	1.09E-05	-9.32E-06	1.47E-06	-2.62E-05
z14873_1	"Postiglione,_Vincenzo"	cello	cello	1865c	1865	1865	Naples	NA	0.025426239	0.017848088	-0.000252876	-0.000117581	-0.001578534	0.005339686	0.002805419	0.00328178	-0.000774188	0.001696997	0.00282225	0.00110682	0.000147817	-0.001278694	0.000132135	0.001625746	5.72E-05	0.000180076	-0.001210287	-0.00102803	-0.000579407	-0.000277086	0.000775703	0.000319978	0.000128111	-0.000390973	-0.001236156	-0.000525466	0.000644762	0.000574671	-0.000142083	-9.24E-05	-0.000561593	-2.08E-05	-0.000379398	-4.72E-05	0.000260308	-4.91E-05	0.00025258	-0.000287296	3.22E-05	-0.000127438	-0.000301605	-0.000104031	4.62E-05	-0.00019917	-0.000180578	-0.000103254	-9.52E-05	-8.19E-05	-5.89E-05	-0.000225066	-8.57E-05	-1.10E-06	0.000118453	-3.37E-05	0.000169322	-9.30E-05	0.00012641	2.46E-05	-2.64E-06	9.54E-05	0.00012356	4.09E-05	-1.82E-05	-9.69E-06	0.000112309	-6.26E-05	-1.70E-05	0.00010686	3.39E-05	-2.61E-05	-2.42E-05	2.30E-05	-4.70E-05	2.44E-05	-1.13E-05	-6.80E-05	1.44E-05	2.31E-05	4.26E-06	-6.47E-07	-1.48E-05	9.10E-06	6.87E-06
z14885_1	"Gand,_Charles_Adolphe"	cello	cello	1855-60	NA	NA	Paris	NA	0.009371505	0.017179152	0.000276748	-0.000940902	0.000908112	8.53E-05	0.002713622	0.003773565	0.000751965	0.00215211	0.00223147	0.001713651	-0.001494775	0.000979147	0.001262555	0.001654715	-0.000380296	-0.000359478	-0.000855107	-0.001395391	0.000752512	0.000468071	0.000663488	5.90E-05	5.33E-05	0.000711547	-0.00076042	0.000102038	-0.000701319	6.29E-05	-7.67E-05	-3.54E-05	-0.00017507	-0.000130135	-5.57E-05	2.11E-05	-0.000206076	-0.000376787	0.000128665	0.000191814	-3.74E-05	0.000206907	-0.000143529	-0.000132321	0.000332158	0.000165035	0.000119725	-0.000108732	0.000117446	0.000108012	-0.000170542	-5.49E-05	-5.97E-05	-0.000227316	8.02E-05	-0.000112582	0.000214769	9.51E-05	-0.000123664	-7.68E-05	0.000142809	-0.000247014	-0.000163491	6.45E-05	-3.96E-05	4.13E-05	1.05E-05	1.29E-06	-2.51E-05	-7.70E-05	6.42E-05	-6.30E-05	2.54E-05	-2.15E-05	5.15E-05	-3.11E-05	1.09E-05	-3.04E-05	2.07E-05	5.00E-05	-6.29E-05	-3.45E-05	6.43E-05	7.18E-06	2.30E-05
z1495_1	"Montagnana,_Domenico"	cello	cello	1720	1720	1720	Venice	NA	-0.025916067	-0.007383748	0.004511696	0.008817129	-0.009904452	0.000480799	-0.005271978	0.005146823	-0.001276669	0.001054321	0.003876237	0.00278706	-0.002566848	0.004462689	0.001010066	0.002397858	-0.000406287	-0.001548783	-0.002055562	0.000580467	0.000416554	0.001857239	-0.000811901	-0.00013799	-0.001765165	-0.000928562	0.002607951	0.000760433	-0.000593572	-2.67E-05	-0.000702652	-0.000273313	-0.000146726	0.000203896	-0.000770585	-0.000956378	-0.001238696	0.000302272	0.000577997	0.000758882	0.00097459	8.10E-05	-0.000341868	-0.000910175	-0.000326242	-0.00034132	0.000281453	0.00015309	0.000202639	4.22E-05	-0.000494177	0.000430993	-0.000194183	-0.000179417	-0.000161409	7.17E-05	-0.00025356	4.32E-05	0.000183581	-1.08E-06	0.0001901	0.000286968	8.16E-05	0.000204667	8.16E-05	-0.000199572	8.57E-05	-0.000174403	-8.25E-05	5.71E-05	-0.000141191	9.90E-05	-0.000151609	-5.08E-05	-2.44E-05	9.04E-05	7.07E-05	3.88E-05	9.64E-05	-6.67E-05	-1.25E-05	-2.78E-05	-8.89E-05	-7.44E-05	1.64E-06
z15015_1	"Rayman,_Jacob"	cello	cello	1655c	1655	1655	London	NA	-0.011186584	0.015356882	0.013065219	-0.002858308	-0.001525432	0.004762832	0.00116154	-0.004739868	0.005418829	8.65E-05	0.00348896	-0.000133905	-0.000149745	0.001834377	0.000141818	-0.001777006	-0.000694405	0.000148672	3.63E-06	-0.000994083	-0.000373364	0.000602515	-3.50E-05	0.000746383	0.000681296	-0.000717257	-0.000493328	0.000387885	0.00058392	0.000910368	-5.24E-05	0.000104722	-0.000785855	0.000522948	0.000639375	0.000549633	0.000603016	-0.000150497	-5.40E-05	0.000539874	0.000229493	0.000107778	0.000220579	-5.47E-05	-0.000357376	-0.000604187	-7.98E-05	-4.28E-05	6.46E-05	0.000195852	8.99E-05	4.66E-05	-0.000159244	-0.000133716	0.000253679	-5.80E-05	-5.59E-05	-0.00030157	-8.37E-05	-0.00011457	7.37E-05	0.000304073	-2.54E-05	0.000156806	-0.00010204	-5.66E-05	4.22E-05	7.65E-06	0.000144181	-2.61E-05	7.32E-06	-2.58E-05	-1.16E-05	-3.03E-05	-0.000131402	2.42E-05	8.36E-05	-6.60E-05	5.98E-05	-2.17E-05	2.54E-05	4.88E-05	1.16E-05	-3.61E-05	6.62E-06
z15028_1	"Bernardel,_Gustave_Adolphe"	cello	cello	1901	1901	1901	Paris	NA	0.001391348	0.026414328	-0.005210356	0.001066573	0.00138601	-0.000570763	0.003374304	0.000541326	-0.003703778	0.001197858	0.004356082	0.001067936	0.001675313	0.000269996	0.00013412	0.001806438	0.000688364	-0.000109928	-6.07E-05	-0.000251682	0.001620332	0.000406022	0.000377831	-0.000417802	0.000488723	0.000754387	0.000139122	-0.000393922	-0.000133175	-0.001204541	0.000246253	-2.19E-05	-3.42E-05	-0.000596046	0.000279195	1.09E-05	-0.000555066	-0.000261493	0.000564224	-0.000407727	2.02E-05	8.02E-05	-0.000139685	5.34E-05	0.000372834	0.000164801	-0.000451143	-3.17E-05	-0.000118836	-0.000263926	-0.000218326	-0.000346693	-3.88E-05	-0.000259646	0.000111372	0.00015962	0.000491335	6.68E-05	0.000200788	-0.000150361	3.11E-06	-0.00015066	-0.000122204	-0.000101282	4.92E-05	0.00015683	7.42E-05	-6.43E-05	-4.49E-05	-0.000100452	9.74E-05	4.24E-05	-3.78E-05	-9.19E-05	5.44E-05	-1.65E-05	-1.81E-05	2.88E-05	-1.64E-05	3.85E-05	-3.02E-05	-4.41E-05	2.39E-05	1.77E-05	1.95E-05
z15034_1	"Bernardel,_Gustave_Adolphe"	cello	cello	1880	1880	1880	Paris	NA	0.009347338	0.03310064	0.001008628	-0.000429558	-0.00267337	0.004991125	0.001894716	-0.003625527	-0.006572196	0.002690571	0.005960229	0.000957367	0.004321988	0.002032232	0.001473765	0.000542683	0.003861004	0.000759469	0.000999549	0.002333889	-0.001565464	0.000697238	-0.000156713	-0.000350992	-0.000110478	0.000441559	0.000119422	0.00019426	-0.000246251	-9.23E-06	0.00111725	0.000241753	0.000329925	0.000429147	-0.000495414	-0.000208572	0.000348764	0.000401223	0.000420907	0.00018327	-0.000845201	-0.000314991	0.000184849	0.000567792	-8.75E-05	0.000109923	-0.00104286	0.000390904	-0.000826258	2.80E-06	-0.000176744	0.000998945	0.000496726	0.000606465	0.000330641	1.82E-05	-0.000435174	-0.000201854	-0.000188654	0.000141215	0.000223408	-7.01E-05	-8.78E-05	-8.37E-05	-0.000283128	-0.000167396	-8.67E-05	-0.000117967	8.95E-05	8.36E-05	0.000148554	-2.88E-05	2.88E-05	7.99E-05	9.67E-05	-2.05E-05	-4.61E-05	-2.24E-05	3.39E-05	6.62E-05	-3.94E-05	7.38E-05	-4.52E-06	3.39E-05	-1.37E-05
z15045_1	"Maucotel,_Charles_Adolphe"	cello	cello	1847	1847	1847	Paris	NA	0.012917711	0.017376311	-0.00462774	-0.000496634	0.001971527	0.001772796	0.001454589	0.002103738	-0.003502268	0.0026505	0.001431932	0.00086629	-0.001720456	-0.000439688	0.00134409	0.000684345	-0.000168708	1.46E-05	-0.000785676	-0.00015654	0.00144292	-3.71E-06	8.89E-06	0.000462436	-1.24E-05	0.000419515	-0.000417029	-6.14E-05	-0.001071371	0.000248538	-0.000569842	-0.000234202	-0.000265183	0.000326529	-0.000375474	0.000395365	-1.29E-05	-0.000220963	-0.000354575	0.00041694	-5.77E-05	0.000308218	-0.000710678	0.00016965	-5.54E-05	-7.98E-05	-2.22E-05	-1.31E-05	-0.000278591	9.80E-05	0.000286704	-0.000109858	-0.000421906	-0.000119843	-0.000242395	0.000377902	7.57E-05	8.09E-05	0.000210025	-0.000133891	-1.20E-05	2.38E-05	-0.000120832	0.000143062	-9.78E-05	0.000119364	-5.54E-05	5.34E-06	8.01E-06	1.22E-05	8.61E-05	-6.41E-05	-4.66E-05	-1.73E-05	2.05E-06	1.91E-05	-8.27E-06	3.71E-05	3.85E-06	-1.95E-05	-3.30E-05	-4.42E-05	1.50E-05	-1.89E-05	1.74E-05
z15066_1	"Bernardel,_Gustave_Adolphe"	cello	cello	1865c	1865	1865	Paris	NA	0.012559828	0.013270705	-0.004034151	0.000657492	-0.001127458	0.00351199	0.004093559	0.001739153	-4.65E-05	0.004260828	-0.000570961	0.003879586	0.000939672	-0.00039389	-0.000511525	0.001084349	-0.000965161	-0.000990117	-0.000946046	-8.30E-05	0.000243077	-0.000973885	0.00101411	-0.000159783	-4.46E-05	0.00042937	-0.000735297	0.000692917	-0.000648266	-0.000234283	-0.000187233	-0.000256559	0.000530707	-0.000330461	5.88E-05	0.000177328	-0.00012301	-0.000324811	0.00041407	-2.97E-06	-0.0004228	-6.49E-05	0.000123127	-0.000495282	8.57E-05	-0.000180439	0.000104737	-0.000367073	-0.000115878	-7.52E-05	0.000102624	-0.000221365	0.000116556	0.000216292	-0.000186593	0.000159465	0.00021769	-3.36E-05	0.000102753	0.000142358	0.000122175	0.000106137	-0.000112637	-4.73E-05	-4.29E-05	-8.29E-05	-0.000140705	-5.24E-06	-7.37E-05	-4.81E-05	3.54E-05	-6.80E-05	3.85E-06	1.07E-05	2.38E-05	-7.53E-05	-8.93E-05	-2.92E-05	-4.24E-05	4.95E-06	-6.92E-06	-1.43E-05	3.23E-05	1.63E-05	-1.13E-05
z15085_1	"Fendt,_Bernard_Simon"	cello	cello	1830c	1830	1830	London	Hill	0.007240397	0.02644505	0.000184451	-0.00451796	0.000936464	0.001487877	0.003106963	0.001541936	-0.00388588	0.001945474	0.003478689	-0.000533673	0.001794535	0.002542593	-0.000245988	0.003596397	0.003067207	0.00028492	0.000892555	-0.001300591	0.000337992	0.001367751	-0.000504875	-0.000446597	4.70E-05	0.000236734	-0.000901993	0.000300448	-0.000493835	0.00015829	0.000675824	-0.000324585	0.000301007	0.00039588	-0.00011354	0.000185358	0.000283301	0.000421071	0.000309276	0.000141626	-0.000694806	-1.26E-06	0.000243749	-0.000327728	0.000375503	-2.81E-05	-0.000175309	-0.000634904	-2.08E-05	-0.000191518	9.75E-06	0.000105849	-0.000593289	-0.000219546	-0.000111871	-9.92E-06	0.0002748	8.06E-05	-0.000131949	0.000232449	-3.71E-05	-4.30E-05	0.00010404	3.17E-05	2.83E-05	-3.91E-05	5.55E-05	-4.56E-05	-4.42E-05	-2.10E-05	8.73E-05	8.93E-05	-5.98E-06	2.10E-05	8.19E-05	-5.42E-06	3.69E-06	3.31E-05	3.62E-05	8.58E-05	-8.05E-05	6.47E-05	-1.61E-05	4.98E-05	2.71E-06
z15091_1	"Fendt,_Bernard_Simon"	cello	cello	1834	1834	1834	London	NA	0.000397038	0.035443424	-0.00012852	-0.003594112	0.001722564	0.004490332	0.002368288	-0.000770107	-0.00077059	0.005784968	0.004181067	-0.002021741	0.006108092	0.001326994	0.001476109	-0.000767968	0.002304265	-0.00097405	-0.000540247	0.000334061	0.000214543	-0.0002421	-0.000643539	-0.000382091	-0.001777132	0.000501288	0.000344047	-0.000537591	0.001379085	0.000962285	0.001271793	-0.000202638	-0.000178649	0.001074703	0.000156809	0.000337859	0.001172301	0.000579726	-0.000259816	-3.37E-05	-0.000112854	-0.000558226	0.000142819	-0.000229616	-0.000404331	7.34E-05	0.000309904	4.76E-05	3.12E-05	-0.000443713	-0.000282261	0.000961329	-2.51E-05	7.41E-05	4.21E-05	3.46E-05	-2.35E-05	-0.00026321	-2.54E-05	-7.41E-05	8.13E-05	0.000335549	3.50E-05	0.000182214	-0.000213823	-0.000473461	-0.00013843	-0.000147104	-3.91E-05	9.07E-05	-8.89E-05	8.85E-05	-4.86E-05	3.83E-05	6.11E-06	5.51E-05	7.69E-06	-3.83E-05	3.74E-05	7.61E-05	5.41E-05	2.88E-06	-2.23E-05	-7.15E-05	-6.65E-05
z15145_1	"De_Vitor,_Pietro_Paolo"	cello	cello	1730-50	NA	NA	Venice	1730-40	0.005333952	0.02162401	0.007360019	0.005460838	0.0095411	0.005242154	0.002844535	-0.000613795	-0.000955145	-0.002027474	0.002799402	-0.001334967	0.002404259	0.000288305	0.001275193	0.000384653	-0.001685662	-0.000227484	-0.000150509	0.001475173	-0.000973439	0.001345995	0.000848996	-1.48E-05	0.000280994	-0.000872223	-5.41E-05	0.000356174	-0.000865796	-0.000251682	0.000115827	-0.000371881	0.000176776	0.000325307	-0.000458801	0.000329127	-5.26E-05	0.00053593	0.000182453	-4.66E-05	0.000940682	0.000367708	0.000239764	-0.000234335	0.000207783	8.62E-05	0.000162007	-0.000290841	0.00016163	0.000366358	6.18E-05	-0.000551435	-0.000196864	-0.000293386	-0.000183332	0.000178182	5.98E-05	0.000225213	0.000190873	0.000167646	-9.83E-05	-1.82E-05	0.000105808	-0.000397999	-0.000196235	2.14E-05	0.000165869	-0.000283818	-0.000118577	-0.000174633	0.000182671	-2.22E-05	-0.000175562	-0.000125164	-4.34E-05	8.57E-06	-7.35E-05	9.83E-05	8.24E-05	4.76E-05	2.61E-05	3.37E-05	-3.42E-05	-5.32E-05	3.52E-05
z15147_1	"Sgarabotto,_Gaetano"	cello	cello	1957	1957	1957	Parma	NA	0.017570543	0.014558744	-0.001990087	0.000220851	-0.003523696	0.003949744	0.001063347	-0.000917426	-0.001926762	-0.003098617	0.001455925	0.001222741	-0.001004106	0.000138166	0.00123496	-0.000370491	-0.001708055	0.002051136	0.000586453	0.001289953	-0.000212492	-0.000181633	-0.000973529	0.000509931	0.000931963	-0.000378401	0.000132134	-0.00045407	0.000111484	0.000254683	0.000448456	0.000613991	-0.000396859	0.000107295	-0.000474134	0.000443785	0.00022877	-0.000299957	2.41E-05	-0.000217839	0.000189663	0.000163157	0.000445255	-6.10E-05	0.00016133	-0.000146767	-8.90E-05	-0.000135999	0.000153127	0.000105381	0.000148286	-0.00023225	6.27E-05	3.72E-06	0.000112608	-0.000110545	-4.34E-06	-4.63E-05	9.42E-06	5.78E-05	-1.49E-05	8.56E-05	-0.000104258	2.66E-05	-4.81E-05	3.50E-05	3.24E-05	3.15E-05	-1.11E-05	5.62E-05	5.58E-06	-3.23E-05	-4.67E-05	-3.57E-05	2.37E-05	3.13E-05	-6.04E-06	8.45E-06	-2.45E-07	2.06E-05	1.69E-05	1.98E-06	6.04E-06	9.49E-06	-4.13E-06
z15157_1	"Tielke,_Joachim"	cello	cello	1700c	1700	1700	Hamburg	NA	0.000299339	0.017310402	0.005291442	0.00204424	0.001177556	0.002546063	-0.000276066	0.00016627	-0.001587983	0.000532632	-0.000568197	-0.000712839	0.000366542	-0.002343415	0.001003051	0.000992643	0.00015202	-0.000892101	-9.15E-06	0.001166396	0.000556683	-0.000644099	0.000340489	-0.00023018	-0.000639355	-0.000656061	-0.000652937	0.000418661	-5.85E-05	-0.000495644	4.08E-05	0.000152132	-5.69E-05	0.000243156	9.01E-05	0.000555807	-0.00020496	-0.000325767	0.000112183	-4.22E-05	5.32E-05	0.000139008	-0.000125099	2.01E-05	0.00020983	1.14E-05	-2.85E-05	5.07E-05	9.46E-05	-0.000113684	0.000211878	-0.000189994	-2.28E-06	-0.000313845	-1.13E-05	-5.02E-06	-3.56E-05	6.11E-05	-4.05E-05	5.83E-06	-0.00017023	8.49E-05	-5.09E-05	0.000117523	7.22E-05	-2.42E-05	-3.35E-05	4.87E-05	5.87E-05	-4.38E-05	-4.73E-05	-2.54E-05	2.51E-05	3.33E-05	-5.40E-05	-4.25E-06	-6.57E-06	-3.16E-06	-4.33E-06	-9.41E-06	2.18E-06	3.18E-05	-6.06E-06	-1.03E-06	-1.08E-05
z15167_1	"Silvestre,_Hippolyte_Chretien"	cello	cello	1881	1881	1881	Lyon	NA	0.010100711	0.012251408	-0.00062692	-0.0024519	0.001833184	0.004229239	0.001515713	0.002591607	-0.00108241	-0.000461312	0.000492055	0.002274095	-0.000523394	-0.000341739	-0.000194043	0.001478308	-0.000610218	0.001249351	-0.001119581	-2.16E-05	0.000941098	0.000547611	-0.001099766	-0.000184772	0.000465627	0.000795988	-0.000344661	-0.000136725	0.000192335	0.000693986	-0.000689073	0.000387246	-0.000761567	-0.000100937	5.11E-06	-8.20E-05	0.000478338	-0.000384295	8.39E-05	-0.00034543	0.000265274	-0.000214689	0.000316078	0.000189589	0.000318341	-0.000161934	1.44E-07	0.000140331	0.0001236	-0.000221469	0.000165092	-5.90E-05	-3.48E-05	7.78E-05	0.000231447	-8.68E-05	6.82E-05	-7.08E-05	-0.00010041	-0.00010953	-3.25E-05	-0.000134256	-0.000108829	0.00013661	1.73E-05	5.83E-05	-4.92E-05	5.47E-05	-4.51E-05	-1.46E-05	4.86E-05	-7.29E-05	3.25E-05	-5.86E-05	-1.06E-05	-3.44E-05	-2.05E-05	-1.57E-05	-1.98E-05	-3.21E-05	1.40E-05	-2.83E-05	3.26E-05	7.43E-06	1.28E-05
z15177_1	"Silvestre,_Hippolyte_Chretien"	cello	cello	1872	1872	1872	Lyon	NA	-0.00154252	0.022326353	-0.003220151	-0.003270962	-0.000483858	0.004596277	0.002572397	-0.001055077	-0.001733117	0.001662816	0.002977495	0.003147511	0.001595853	0.000280705	-0.000737806	0.001131618	0.000808951	-0.000316449	-0.000971502	2.53E-05	0.00045597	-1.62E-05	-0.000414993	-0.001217723	-0.000848513	0.00075937	-0.001095908	0.000255104	0.000211271	0.000814275	0.000292584	0.000182264	0.000144542	0.00042016	0.000131879	0.000209426	0.000341527	-0.000345628	8.55E-05	-7.40E-06	0.000162845	-0.000237156	-0.000152436	-0.000119411	-0.000177078	-0.000127574	0.000173272	-1.22E-05	-9.69E-06	-0.000241452	2.39E-05	-3.57E-05	7.90E-05	0.000163094	5.59E-05	-0.000170526	0.000168807	-0.000229764	-8.93E-05	-1.79E-05	-0.000100433	5.69E-05	5.73E-05	5.70E-05	-1.59E-05	-7.21E-05	-7.74E-05	3.05E-05	-3.86E-05	-3.96E-06	-3.13E-05	-7.94E-05	-1.92E-05	3.05E-06	1.34E-05	-4.37E-05	-2.88E-05	-3.11E-05	-2.65E-05	2.08E-06	1.72E-05	5.88E-05	-4.11E-06	1.16E-05	-4.33E-06
z15181_1	"Silvestre,_Hippolyte_Chretien"	cello	cello	1885	1885	1885	Paris	NA	0.004162238	0.022157826	-0.001947675	0.000819348	0.002190412	0.001322195	0.001045547	0.001822108	-0.000841155	7.74E-05	0.001600103	0.001583594	0.001640187	-0.0006406	0.000165527	0.002147896	-0.000356861	-0.000611189	-0.001478022	-0.000133378	0.000564736	-0.000372166	-0.000330633	-0.000930414	0.00063811	0.000684539	-0.000175927	8.72E-05	-0.000801195	8.70E-05	-0.000142991	-0.000272613	-0.000245635	1.94E-05	0.000138593	0.000234258	-6.20E-05	-0.000403894	1.66E-05	4.94E-05	-0.000575439	-0.000112691	-0.000370004	-2.74E-05	-2.89E-05	7.53E-05	-0.000250455	-7.84E-05	1.55E-05	-0.000155728	-9.49E-05	-0.00025126	-8.99E-05	-0.000169374	4.84E-06	-6.72E-05	0.000357376	-0.000140248	9.72E-05	-6.85E-06	-8.68E-05	2.03E-06	-5.94E-05	-5.79E-05	2.94E-05	4.66E-05	-7.29E-05	1.21E-05	-8.09E-05	-3.51E-05	-3.56E-06	-9.93E-05	-7.20E-05	-2.47E-05	-1.91E-05	-8.05E-06	-1.35E-05	6.60E-05	-2.21E-05	-1.89E-05	-1.07E-05	-5.28E-05	-1.32E-05	-3.50E-05	2.03E-05
z15188_1	"Dollenz,_Giuseppe"	cello	cello	1875	1875	1875	Trieste	NA	-0.036007111	-0.002000377	0.012756288	0.002816915	-9.52E-05	0.002482455	0.007157237	-1.44E-05	0.001000424	-0.002030821	-0.002310883	-0.00097656	0.002670164	0.001074745	0.001142428	0.000243384	0.001160949	0.000604626	-0.000330778	-0.000125443	-3.52E-05	-0.001281957	-0.000542968	0.001652321	0.001780311	0.000385258	0.000576952	-0.000901753	0.001880263	-0.000298762	-0.000240762	0.001287596	0.000278216	0.000810688	-0.000659421	0.000271877	0.000166619	0.000471126	-9.49E-05	3.56E-05	-0.000244576	0.000319421	-0.00052784	-0.000248469	-0.000334468	2.58E-05	9.73E-05	-0.000596403	-0.000306301	-0.000246883	2.00E-05	-0.000293291	-6.11E-05	-0.000124993	-0.000423814	0.000132165	0.000526831	0.000155392	-1.99E-05	-7.93E-05	-0.000195379	1.20E-06	-5.39E-05	-0.000205822	0.000269775	0.000293041	-6.23E-05	0.000129101	9.65E-05	-6.36E-05	1.07E-05	-9.38E-05	0.000114772	-4.19E-05	-8.43E-05	-8.20E-05	-2.30E-05	2.97E-05	-1.90E-05	-5.20E-05	1.00E-05	2.25E-05	2.56E-05	2.02E-06	6.58E-06
z15198_1	"Tecchler,_David"	cello	cello	1714	1714	1714	Rome	NA	-0.010067548	0.017450625	0.000662997	0.000991933	-0.002341342	0.004250511	0.000248627	-0.003739297	0.000795637	-4.68E-05	0.001152284	0.001182298	0.001671658	-0.0012401	0.00011493	0.001157112	0.001424959	0.001181695	6.89E-05	-0.001439235	-0.000200142	-0.001487056	-0.000340511	0.000589625	0.000261003	-0.000342159	-0.000698381	-0.000866016	0.000320708	0.000592333	-0.000153626	-0.000367284	0.00078697	-0.000110539	-0.000185084	-0.000728977	-2.50E-05	-1.32E-05	-7.47E-05	0.000173012	0.000379003	8.69E-05	0.000558956	-0.000216739	0.00011082	2.92E-05	0.000369148	-0.000112118	9.24E-05	-5.01E-05	-5.78E-05	-0.000480476	-0.000183352	0.000172039	-0.000231296	-7.47E-05	0.000132153	0.000119301	4.83E-06	4.55E-05	0.000152436	6.85E-06	-0.000102788	-6.68E-06	1.27E-05	1.39E-05	5.99E-05	1.07E-05	7.69E-05	2.99E-05	-1.66E-06	9.91E-05	9.56E-05	7.11E-05	3.41E-05	4.07E-05	2.26E-05	-2.29E-06	-1.34E-05	-2.41E-05	5.62E-05	8.41E-05	-1.03E-06	4.08E-05	-1.93E-05
z15203_1	"Forster,_Sr.,_William"	cello	cello	1789	1789	1789	London	NA	-0.006322003	0.013927175	0.005924626	-0.000686721	-0.001833039	0.00384812	0.005064777	-0.003324441	-0.002589081	-0.00032031	0.00288225	-0.002554588	0.002792956	0.00075561	-0.00058809	0.002503255	-0.0006854	-0.00032364	-7.15E-05	-0.000267196	0.000379765	3.07E-05	2.78E-05	0.000753317	-0.000325927	-0.000244527	-0.001214341	-0.000393115	-0.000610368	4.71E-05	-0.000512451	-9.46E-05	-0.000395796	0.000151003	0.000259941	-0.000188634	6.20E-05	6.15E-05	0.000389345	0.000144642	-0.000118052	0.000183319	0.000375238	-0.000539654	1.18E-05	-0.000135557	0.000102432	-0.000157672	5.43E-05	1.88E-05	-4.50E-05	-0.00043947	-0.000197056	-8.10E-05	-4.26E-05	1.79E-05	0.000263563	-5.04E-05	0.000102437	1.15E-05	3.20E-05	-0.000143319	0.000150612	-0.000100473	-4.61E-05	1.91E-05	5.23E-05	-1.08E-05	-3.42E-05	6.85E-05	-3.38E-05	9.51E-06	5.83E-05	2.26E-05	-3.86E-05	-1.17E-05	1.64E-06	-1.39E-05	2.99E-05	1.81E-06	1.30E-05	3.04E-05	2.30E-05	3.77E-05	9.58E-06
z15206_1	"Tecchler,_David"	cello	cello	1701	1701	1701	Rome	NA	-0.025331849	0.025439409	-0.001008536	-0.001886064	0.000256931	-0.001563587	-0.000398917	-0.004067607	0.001130117	0.004519483	0.000950252	-0.000211194	0.002003059	0.000147437	-0.00198699	0.002095885	0.001927651	-0.000144555	-0.001724816	9.66E-05	-0.000497923	-0.00133464	-0.000956561	-0.000684885	-0.000477507	-0.000498012	0.000408153	0.000836354	0.001166313	-0.002105797	0.000223447	-0.000397529	-0.000483992	-0.001224448	-0.000646062	-0.000787395	-0.000880071	0.000373546	0.00036686	-1.42E-05	0.000494594	0.000404855	-0.000201367	0.00050014	0.000175916	-4.18E-06	0.000119243	-0.000236578	-0.000134697	0.000139895	-7.20E-05	-0.00040975	0.000104276	0.000260033	-0.000256437	-0.000119723	0.000104	0.000251658	0.000153375	5.92E-05	0.000105651	3.98E-05	0.000273787	2.31E-05	8.37E-05	2.45E-05	-4.05E-05	-0.000106558	0.00037125	-0.000205425	0.000182592	-4.90E-05	0.000112149	4.78E-06	4.43E-06	-6.09E-05	-7.38E-05	-6.32E-05	-4.04E-05	-1.34E-05	9.78E-06	-2.53E-05	3.92E-05	6.07E-05	1.13E-05
z15207_1	"Bisiach,_Sr.,_Leandro"	cello	cello	1927	1927	1927	Milan	NA	0.004917252	0.032717979	-0.002932794	0.001268346	0.000452864	0.0025284	0.000509721	0.000393518	-0.001650656	0.002194976	0.004249505	-0.000257594	0.002855179	0.001782802	-1.19E-06	0.000309132	0.000470762	-0.000515768	-0.000893724	0.00099283	-0.000218989	0.000587111	0.000294181	-0.000620822	0.000307924	0.000385004	-0.000921247	-0.000557863	0.000446449	-0.000136139	0.000165774	0.000197939	0.000697892	9.38E-05	-0.000308744	7.99E-05	0.000229277	0.000149394	-0.0001141	-8.06E-05	8.66E-05	-0.000380568	-0.000696754	0.000194032	-8.70E-05	-9.31E-05	1.35E-05	8.31E-05	-0.000110482	-0.000335868	-0.00015939	-7.51E-06	5.45E-05	-3.72E-05	-1.95E-06	-3.77E-05	0.000170928	-3.11E-05	9.52E-05	-3.10E-05	7.69E-06	0.000138544	4.23E-05	7.50E-05	1.16E-06	-0.000102346	1.97E-05	-3.75E-06	-1.60E-05	7.38E-05	-3.41E-06	2.09E-05	-2.68E-05	-2.05E-05	7.18E-06	-4.99E-06	1.20E-05	7.93E-06	-4.37E-06	1.40E-05	-8.60E-06	2.62E-05	7.07E-06	2.02E-06	7.21E-07
z15220_1	"Boquay,_Jacques"	cello	cello	1709-1739*	1724	NA	Paris	NA	-0.004611698	0.004230263	0.003455187	7.00E-05	-0.01285344	0.002077849	0.009838939	-0.001961205	-0.002521518	0.000416422	0.000486156	0.001091333	0.001785988	-7.28E-05	0.001337119	0.001054995	0.000821457	0.001061103	-0.000789125	-0.00177557	-0.001863302	0.00059331	-0.000458117	-0.001264354	0.000177686	-0.001549862	0.000276614	-0.000891864	-0.00136481	-0.000939582	-0.000105485	0.000531273	-0.000411632	0.000521733	0.0006318	-0.00010029	0.000116038	0.000139544	0.000714379	-0.00016518	-0.00040023	0.000616018	0.000469103	-0.000229292	-0.000179999	-9.84E-05	-0.000347509	-0.000194077	0.000271555	0.000219243	0.000346769	0.000170851	0.000490723	0.000179595	0.000444825	9.85E-05	-0.000201914	0.000122145	-0.000106098	6.31E-05	-4.57E-05	-0.000273566	-1.19E-05	0.000115344	0.000123044	8.76E-05	2.67E-06	0.000167252	8.60E-05	-2.16E-05	1.90E-05	-9.64E-05	6.28E-05	2.46E-05	-7.99E-05	-1.02E-05	3.73E-05	-1.77E-05	3.58E-05	-2.91E-05	-1.11E-05	7.13E-05	3.76E-05	-9.03E-07	2.77E-05
z15268_1	"Fendt,_Jacob"	cello	cello	1840c	1840	1840	London	NA	0.007759316	0.021869802	-0.006750384	-0.000676859	-0.00459496	0.003585727	-0.001322839	-0.001634437	-0.002335826	0.000694603	0.001194435	-0.000564503	0.001643323	-0.00096817	0.000284384	0.002383824	-0.000841519	0.001437835	-0.000365409	0.000256682	-0.000303376	-0.001145049	-0.000255081	0.00028878	-0.000221037	-0.001000942	-0.000229007	0.000281399	-0.000358892	0.000663947	-0.000398318	0.00031674	-0.000334182	0.000547453	-0.000253146	-8.31E-05	0.000364091	0.000406083	-0.000369433	-5.44E-05	6.05E-06	0.000404764	0.000115875	-0.000166863	-8.26E-05	5.50E-05	0.000399899	-0.000121399	1.84E-05	-0.00028702	0.000160064	-0.00048962	-0.000314995	3.49E-05	-6.28E-05	8.35E-05	0.000169905	-0.000116214	4.79E-05	-0.000138576	0.000230523	0.000104529	-0.000281335	0.000157646	0.000114823	0.000120846	-0.00010826	0.000111573	3.94E-05	8.07E-05	6.99E-05	-6.30E-05	5.80E-05	3.83E-05	-3.31E-05	2.46E-06	-2.85E-05	4.12E-05	3.90E-05	1.72E-05	2.41E-05	-1.88E-05	1.53E-05	-2.69E-05	2.56E-05
z15322_1	"Pierray,_Claude"	cello	cello	1699-1751*	1725	NA	Paris	NA	-0.022152303	0.017955698	0.000625801	0.008800076	-0.001002076	0.007461727	0.001092711	0.00107145	1.02E-06	-0.00121539	0.003683348	0.000616161	0.002366087	-0.001701818	-0.001776013	0.001070441	-0.000161251	0.000979107	-0.000842185	-0.001532901	-0.001227694	6.89E-05	0.00143215	-0.002017277	0.001045205	-0.000650972	-0.002431802	-0.000116752	-1.14E-05	0.000436557	0.000778554	0.000646096	-0.00023825	0.00048619	-0.000307086	0.000426125	-0.000229729	0.000273735	-2.54E-05	0.000174976	-0.000444376	-0.000697486	0.000624086	0.000257771	-2.41E-05	3.65E-05	0.000428488	0.000406365	2.37E-05	-0.000248939	-2.88E-05	0.000357667	3.87E-05	0.000165075	0.000377739	-0.000324765	-0.000310231	-0.000396064	-0.000319976	0.000163098	-0.000182668	-2.99E-05	0.00024122	0.000220861	-2.76E-05	-0.000263687	-1.31E-05	8.33E-05	-2.56E-05	3.30E-05	-0.000113462	-3.94E-05	-4.18E-06	-3.46E-05	-6.04E-05	-2.05E-05	-5.14E-06	3.07E-05	5.66E-05	2.14E-05	-4.30E-05	3.88E-05	-2.88E-05	-1.30E-05	-3.47E-06
z15327_1	"Dodd,_Thomas"	cello	cello	1795	1795	1795	London	NA	-0.011309633	0.014052083	8.03E-05	0.001000911	0.00380077	0.00384525	0.001030126	-0.001512238	0.002073754	0.004635915	-0.000695346	-0.001340945	0.00038031	-0.001361016	-0.000968272	0.003929794	0.000937023	-0.00133926	-0.001629351	-0.001789173	-0.000114811	0.000468484	0.000204122	0.000790066	-0.000532629	2.38E-05	-0.000846581	0.000723033	0.000296149	0.000324401	0.000189478	-0.000266967	-1.79E-05	0.000143093	-0.000199375	-0.000777858	0.000178869	0.000331008	4.79E-05	0.000741834	0.000210353	-5.37E-05	-0.000157015	-0.000277334	0.000250604	-4.14E-05	7.72E-05	-0.000140831	0.00055631	-9.01E-05	-0.000189281	-0.000388888	-0.00011391	-4.86E-05	9.96E-05	-0.000186848	0.000240755	-3.40E-05	0.000209132	8.95E-05	0.000174414	-1.23E-05	-0.000106387	3.14E-05	-8.02E-06	6.82E-05	-0.000108444	3.39E-05	8.62E-05	5.00E-05	3.79E-05	-7.54E-05	-1.51E-05	7.08E-06	-5.64E-06	-5.41E-05	-1.37E-05	-5.25E-05	1.15E-05	1.94E-05	8.75E-06	-4.95E-06	3.96E-05	2.11E-05	8.19E-06
z15328_1	"Gadda,_Gaetano"	cello	cello	1924	1924	1924	Mantua	NA	0.009575517	-0.007544334	0.008167242	-0.00040791	-0.003281872	-6.09E-05	-0.004423245	-0.000989631	0.00271705	0.001973553	-8.06E-05	0.002290776	0.00163138	-0.000847225	0.000257501	-0.000427429	0.000254912	-0.00049316	0.000227355	0.00014332	-0.000855696	-0.000198792	0.000346631	-0.000165009	0.000378126	-0.000656822	-0.000362626	-0.000125206	3.60E-05	0.000299005	-2.50E-05	-3.28E-05	-0.000145237	-0.000179001	-0.000250027	-0.000149563	-0.00022138	-1.90E-05	0.000303715	-0.000187548	-0.000228755	1.20E-05	-0.000157746	-4.66E-05	-0.000492717	-8.28E-05	-0.00026047	4.10E-05	-5.88E-05	0.000267956	-2.54E-05	0.00012611	0.000165662	-0.000270765	-4.71E-05	-1.75E-05	-0.000191323	0.000114493	-2.14E-05	6.29E-05	-9.43E-05	-6.61E-05	-0.000149194	4.29E-05	6.98E-06	-7.62E-05	-3.89E-05	2.17E-05	-7.67E-06	-8.67E-05	-0.00010061	-7.01E-06	5.89E-05	7.52E-05	4.21E-06	4.16E-05	4.58E-05	4.78E-05	-5.88E-06	-4.02E-05	-2.23E-05	2.81E-05	9.51E-06	1.33E-05	-4.76E-05
z15344_1	"Dodd,_Thomas"	cello	cello	1800c	1800	1800	London	NA	-0.005625671	0.020770997	-0.003628379	0.000149727	-0.002962771	0.00044282	0.002776331	0.002079927	-0.001194802	0.003080725	0.001672502	-0.000172509	0.001328754	0.001300236	-0.000512262	0.002135863	0.000985067	-1.32E-05	0.001778416	-7.89E-05	0.00167055	-0.000488148	0.000715375	0.001467535	0.001247079	0.000503099	0.000350791	0.000931475	0.000245253	-0.000139424	0.000393993	-3.51E-05	-0.00029068	2.44E-05	0.000971766	0.00012742	3.15E-05	0.000203051	0.000311388	-2.13E-05	2.75E-05	-0.000179132	0.000583842	-0.000126211	0.000336361	0.0004868	-5.66E-06	-0.000555473	-6.99E-05	-2.15E-05	-4.93E-05	-0.000459236	7.53E-05	-0.000348819	0.000285036	-0.000195055	0.000165749	0.000156322	-5.91E-05	-0.000183186	0.000226552	-0.000116851	-0.000256662	0.000135491	-0.000158877	-0.000151738	0.00024097	0.000217929	0.000130383	-5.28E-05	-6.47E-05	0.000112738	-6.01E-06	-7.02E-05	2.44E-05	-1.26E-05	-4.99E-05	-7.50E-05	-5.63E-05	-1.56E-05	-3.56E-05	-0.00013342	2.56E-05	9.97E-05	2.54E-05
z15345_1	"Dodd,_Thomas"	cello	cello	1789-1831*	1810	NA	London	NA	-0.026275131	0.013796189	0.003666201	-0.001468938	-0.005153722	0.001098021	0.002911482	0.003398718	0.000272922	0.000863317	0.004121687	-0.000183906	0.002201798	0.001019095	0.000513519	0.001049928	-0.00036039	-0.000449703	0.000983845	-0.000521984	0.001920673	-0.000326712	0.000541163	0.001337665	-0.000370002	-0.000139701	-0.000920192	8.68E-05	-0.000352214	0.000100057	-3.71E-05	-0.000177864	-3.90E-05	7.94E-05	0.00014604	0.000110045	-0.00010322	0.000663312	-0.000177002	-0.000341402	-0.000195926	0.000285787	0.000110391	-0.000194085	-0.000157787	6.67E-06	0.000341313	-0.000381196	0.000160375	9.94E-05	2.17E-05	-0.000618189	0.000167688	0.000132749	-0.000154484	-0.000147018	0.000407981	8.66E-05	-8.73E-05	0.000130997	0.000318872	-0.000188997	-1.11E-05	2.59E-05	0.000109172	-0.000194244	0.000131626	-3.46E-06	0.000106329	1.74E-05	-2.74E-05	-8.24E-05	3.07E-05	3.45E-06	-0.000135643	-1.79E-05	1.84E-05	-8.24E-05	1.73E-06	6.51E-05	2.02E-05	5.68E-05	-2.87E-07	2.51E-05	5.85E-05
z15346_1	"Dodd,_Thomas"	cello	cello	1820c	1820	1820	London	NA	-0.000157949	0.020619447	-0.001036004	0.000718347	-0.002084814	0.004409265	-0.003722281	-0.001327056	0.001271752	-0.001262267	0.002426009	0.001480189	0.001402969	-0.001077049	-0.00171507	0.001106366	-0.00115423	0.000502138	-0.001662758	0.000180568	-0.000135565	-0.001268107	0.000368173	-0.000316916	0.000855808	0.000739985	5.47E-05	9.52E-06	0.000145307	0.001331563	4.00E-05	0.000545117	0.000117094	0.000150254	0.000572047	0.00019635	0.000971222	-0.000261983	-0.000144897	0.000360234	3.34E-05	-0.000255613	0.00021335	-0.000592522	-5.63E-05	-0.000350161	1.70E-05	7.19E-05	0.000176882	-0.000358169	0.000123824	-0.000170097	5.69E-05	2.16E-05	0.000101019	4.94E-05	0.000419225	-0.000159669	-7.27E-06	-0.000170593	9.91E-05	-2.83E-05	-0.000123826	0.000120915	-6.25E-05	3.10E-05	-4.74E-05	9.15E-05	-0.000133725	0.000102931	1.54E-05	-0.000107745	-1.39E-05	3.01E-05	5.56E-05	8.71E-06	-2.40E-05	2.47E-05	-4.72E-05	2.39E-05	1.95E-05	-2.68E-05	-3.80E-05	-1.88E-05	-3.66E-05
z15349_1	"Dodd,_Thomas"	cello	cello	1810c	1810	1810	London	NA	-0.013990033	0.016026305	0.009316785	0.0012023	0.00322269	-0.003810222	-0.001546044	0.00263415	0.00212489	-0.002356873	0.000245745	-0.002098604	-0.001013461	-0.002411484	0.000987265	0.001740434	-0.000827193	0.001253047	-0.001893876	0.000684492	0.000499835	5.10E-06	-0.001566952	-0.000563957	0.000804069	-0.000118583	-0.001598445	-0.001073846	-0.000216739	-0.000280901	1.34E-06	-0.000459761	-0.001161952	-0.000214055	-0.000241864	0.000691281	-0.000944303	-0.000587221	0.000179149	0.000164498	-0.000416103	0.000238182	0.000470916	-8.95E-05	-0.000309988	-0.000166932	0.000392272	8.56E-05	-8.04E-05	0.000234753	-0.000205807	0.000367775	0.000180199	-0.000104177	5.53E-06	-0.000441086	-4.02E-05	-0.000102749	4.25E-05	-5.28E-05	2.86E-05	4.28E-05	4.34E-06	-4.00E-06	4.97E-05	0.000189079	-0.000140999	5.25E-05	-3.75E-05	-6.85E-05	-0.000165602	9.46E-05	8.43E-05	-4.34E-05	-3.76E-05	2.33E-05	7.40E-05	-1.14E-05	7.48E-05	1.71E-05	-4.47E-05	3.95E-05	5.50E-05	3.30E-05	4.54E-05
z15350_1	"Dodd,_Thomas"	cello	cello	1800c	1800	1800	London	NA	-0.000943866	0.007349037	0.007650622	-0.000198349	0.000887998	-0.002193875	0.004161948	0.002053541	-0.001611931	0.002021215	-0.000530609	0.000395882	-0.000183336	1.18E-05	0.00104907	0.001710357	-0.000607482	0.001411178	0.000174338	0.00082307	0.000103502	-0.000462557	0.001252552	0.000896206	-2.73E-05	-0.000217285	0.000776491	0.000664146	0.000482224	-0.000892434	-0.000692962	0.00021802	-0.000536805	0.000409162	0.000582283	-0.000205498	0.000395198	9.74E-05	3.77E-06	0.000304947	0.000441794	0.000298334	0.000213863	0.000119426	-0.000241468	-0.000426866	8.69E-06	-8.70E-05	-4.41E-05	-0.000386789	4.41E-05	-0.000312608	1.09E-05	0.000110989	0.000128778	0.0001865	1.86E-05	4.00E-05	-0.000142936	3.43E-05	5.82E-05	-0.000142512	4.78E-06	-2.59E-05	2.50E-05	2.29E-05	6.80E-05	7.81E-05	-4.70E-05	6.86E-05	6.26E-05	8.49E-07	1.58E-05	2.63E-05	-4.03E-05	6.63E-06	1.08E-05	-2.53E-05	1.86E-05	-3.78E-05	-7.10E-06	2.85E-05	1.25E-05	-1.73E-05	1.05E-05
z15352_1	"Dodd,_Thomas"	cello	cello	1789-1831*	1810	NA	London	NA	-0.009506381	0.015407095	0.000115153	-0.004641132	0.001901432	-0.000575107	0.002435346	0.000928392	-0.000930938	0.00235248	0.001066363	0.001796885	3.02E-05	0.002593399	0.001450273	0.002054233	0.000252381	-0.001875517	-0.000135625	0.000366461	0.001433496	-3.33E-05	-0.000298989	0.000232485	-0.000319949	-0.000192116	-0.000732581	-0.000362331	-0.000225757	0.000118541	-0.001077424	-0.000101556	-0.000282941	0.000230224	-0.000290244	-0.00053837	-2.38E-05	0.00040033	-0.000137895	-4.07E-05	0.000500826	6.89E-05	0.000223558	-0.000347167	0.000446873	-0.000315021	8.86E-05	-4.99E-05	5.62E-05	0.000236001	-4.08E-05	-0.000391113	-0.000347728	-0.000156575	2.41E-05	2.33E-05	8.71E-05	0.000126381	-6.08E-05	1.36E-05	1.10E-06	7.78E-05	-0.000211321	2.92E-05	3.00E-05	0.000102593	2.13E-05	2.85E-06	-8.47E-06	-2.55E-06	3.17E-05	-1.13E-05	5.82E-05	7.08E-06	3.79E-06	-2.41E-05	1.26E-05	-2.48E-05	2.15E-06	-3.87E-08	1.42E-05	3.35E-05	2.21E-05	1.20E-05	2.04E-05
z15353_1	"Dodd,_Thomas"	cello	cello	1798c	1798	1798	London	NA	0.01076259	0.00659286	0.005880332	-0.008030163	0.005819174	0.010165157	0.002614397	0.001268656	0.00149456	0.003065324	0.000854192	0.002562786	0.000798733	-9.48E-06	0.002324298	-0.002351972	-0.000202581	-1.88E-05	-6.53E-05	-0.000270752	-0.000193102	-0.000964853	-0.000361273	0.000733602	-0.000740524	0.000496862	0.000408572	0.000309781	0.000350801	0.000615473	-0.001376763	-0.00052644	-0.000370155	-0.000175974	-0.000147246	-0.000915943	-4.68E-05	5.93E-05	-0.0002683	0.000296044	0.000226543	5.67E-05	0.000530208	-0.000439472	0.000379486	-4.51E-05	0.000187418	-2.62E-05	-0.000176224	0.000159897	-0.000344067	-7.52E-05	-0.000306092	0.000110855	1.52E-05	0.000143132	2.23E-05	-0.0001182	-3.35E-05	-7.71E-05	5.89E-05	5.82E-05	0.000104317	-0.000120363	-4.06E-05	0.000123445	-4.01E-05	-1.94E-05	-4.25E-05	-6.55E-06	6.27E-05	-2.88E-05	-4.33E-05	-1.78E-05	-8.91E-05	-2.30E-05	-3.90E-05	-3.05E-06	-4.92E-05	-5.21E-05	5.92E-05	-4.49E-05	5.70E-05	4.94E-05	-5.76E-05
z15380_1	"Banks,_Benjamin"	cello	cello	1790c	1790	1790	London	NA	-0.016910777	0.008488387	0.010170085	8.69E-05	0.006641217	-0.005771981	-0.006355623	-0.0001073	0.004595087	0.001335127	-0.000451596	0.000271214	-0.000799515	-0.00081316	-0.001169016	-0.000905618	0.000502958	0.000210378	-0.001131046	0.000341666	0.00030172	-0.001001951	-0.000174585	-0.000464117	0.000460892	-0.001340511	0.000131658	0.000203718	7.82E-05	0.000231931	-0.000398917	-0.000165324	-0.000253356	0.000370322	0.000156789	-2.49E-05	-1.63E-05	0.000116078	0.000178144	0.000122446	-4.13E-05	-8.97E-05	-4.11E-06	-6.23E-05	0.000112169	9.85E-05	-0.000472894	2.92E-05	4.23E-05	-0.000208898	2.33E-05	-7.20E-07	0.000194423	-7.20E-05	0.000159772	-9.92E-05	-3.62E-06	0.000131739	-5.81E-05	0.000250098	0.000292646	9.70E-05	-0.000172568	4.61E-05	-1.59E-05	4.94E-06	4.70E-05	-1.14E-05	-3.22E-05	-1.20E-05	5.71E-05	7.92E-05	0.00011192	5.01E-05	2.09E-05	-5.00E-06	-5.67E-06	6.38E-05	-2.96E-05	-2.53E-06	-4.43E-05	1.29E-05	-2.95E-05	-1.89E-05	-9.01E-06
z15382_1	"Dodd,_Thomas"	cello	cello	1789-1831*	1810	NA	London	NA	0.016411195	0.003615369	0.004814302	-0.000534429	0.000988553	0.002167613	0.001947038	0.004721303	0.00076175	0.001507571	-0.000724777	0.001708014	0.000260248	-0.001456576	-0.001125753	-6.82E-05	0.000334812	-0.000606969	0.00048081	0.000494701	0.00052224	0.000838105	0.000853036	0.001312214	-0.000615847	0.000416573	0.000416693	4.90E-05	-0.000880995	0.000437433	-0.000127597	2.00E-07	-0.000318285	0.000612195	0.000132884	-0.00012931	0.000271317	0.000315791	0.000103059	-0.00024304	0.000177212	-8.76E-05	0.000325521	-0.000334798	8.37E-05	0.000359979	0.000117461	-0.000155807	-0.000189403	-2.81E-05	-0.000340572	-0.000217123	0.000112666	0.000208163	-0.000328997	-0.000170191	8.28E-05	0.000215654	0.000135001	3.47E-05	9.21E-05	2.38E-05	2.55E-05	2.05E-05	9.37E-05	-1.43E-05	8.12E-06	-4.06E-05	2.40E-05	2.41E-05	-5.02E-06	-1.44E-05	6.22E-06	-1.95E-05	-7.86E-05	2.05E-05	-1.21E-05	2.30E-06	-2.45E-05	-7.21E-06	1.89E-05	-3.41E-05	8.47E-06	-9.30E-06	-3.04E-05
z15383_1	"Dodd,_Thomas"	cello	cello	1800c	1800	1800	London	NA	-0.013680098	0.016117089	-0.004673612	0.0028798	-0.004607526	0.000681894	0.002547448	6.64E-05	-0.002938078	-0.001182814	0.001807798	-0.000510259	0.001856714	-0.002413704	-0.001497291	0.001571458	0.001654988	-0.003672951	-0.00077052	-0.001297821	-0.00052917	-0.000394557	0.000759321	-0.001940621	-0.000845687	3.63E-05	-0.000861995	-0.000188933	9.28E-05	-0.00036838	-0.000928701	0.001129383	0.000212607	0.000210049	0.000684101	-0.000272447	-0.000145209	0.000283864	-0.000330517	0.000260335	6.72E-05	4.23E-05	0.000595155	-0.000256808	-0.00023852	0.000146072	-3.07E-05	-0.00016104	0.000429721	-9.28E-05	-2.83E-06	0.000207799	4.23E-05	-0.000457	9.18E-05	-0.000186926	7.62E-05	0.000108381	4.72E-05	-6.24E-05	-5.95E-05	-0.000134483	1.12E-05	0.000231976	9.60E-05	-2.51E-05	2.54E-05	2.27E-05	-3.27E-05	-3.03E-05	-5.58E-05	-8.77E-06	3.22E-05	5.81E-05	-6.24E-06	-2.26E-05	8.69E-07	-3.35E-05	-1.00E-05	2.64E-05	5.30E-06	-2.25E-05	7.85E-06	-8.74E-06	-1.87E-05
z15384_1	"Dodd,_Thomas"	cello	cello	1789-1831*	1810	NA	London	NA	-0.00643839	0.024367993	0.002479341	-0.000100748	0.000991407	0.003365362	0.002008899	0.001387909	-0.002308682	0.003815942	-0.000309298	0.002389759	0.004046385	0.000745985	-0.000971486	0.000911305	0.001198286	-0.001296311	0.000838318	0.001527511	-0.001397907	-0.000531547	0.000641896	-0.001227868	-0.000133116	0.000382625	-0.000277261	-0.000465401	-0.000708844	-0.000158391	-0.000821788	0.000339657	0.000229887	0.000559699	0.000314582	-0.000170891	-0.000224064	0.000567352	0.000501344	0.000151172	-0.0001375	-2.95E-05	0.000121487	-5.50E-05	-0.000111069	-0.000494223	0.000160712	0.000309603	-0.000385382	-0.000134901	0.000252716	-0.000167008	-5.55E-05	-2.43E-05	0.000245503	0.000194349	0.000168093	-0.0001914	-9.40E-05	0.00019268	0.000130917	-7.95E-05	-9.41E-05	1.31E-05	9.06E-05	1.56E-05	-0.000116611	9.87E-05	-4.08E-05	6.03E-05	3.47E-05	-0.000107745	0.000108627	5.28E-05	1.16E-05	-4.82E-05	-6.60E-05	-4.13E-05	-3.45E-07	-3.27E-06	-2.93E-05	5.62E-05	1.55E-05	4.58E-05	-1.06E-05
z15386_1	"Dodd,_Thomas"	cello	cello	1800c	1800	1800	London	NA	-0.011349128	-0.002236883	0.007234174	0.001928087	-0.007270296	0.007730254	0.005438246	0.001446632	-0.002572872	-0.001385842	0.001392739	0.005417831	0.000906486	-0.001533275	0.000634916	-0.00028802	0.000469106	-0.000956189	-0.000711427	0.00116067	-1.76E-06	0.001199759	-0.000535515	0.00026101	-0.000271053	-0.000926933	0.000882939	-0.000200578	0.000765954	0.000414364	0.000236555	-0.000487512	-0.000133417	-0.00043791	0.00056765	-0.0005741	-0.000543388	-0.000314105	0.00028249	9.44E-05	0.00021911	-1.27E-05	-0.000392398	-8.82E-06	0.000205202	-5.59E-05	-0.000105129	3.53E-05	-4.12E-05	0.000129418	-0.000102286	-0.000220199	-5.63E-05	-0.000281721	6.07E-06	-6.64E-05	-0.000186571	8.35E-05	1.74E-05	6.73E-05	-0.000218302	2.88E-05	0.00019338	0.000172867	6.74E-05	-0.000121208	-2.66E-05	4.30E-06	-4.95E-06	-6.23E-05	-7.05E-05	2.24E-06	-6.91E-05	-5.00E-05	-8.05E-05	3.10E-07	-8.84E-06	5.58E-05	-2.54E-05	6.86E-06	-2.04E-05	-6.47E-05	-1.70E-05	-3.26E-05	7.89E-06
z15387_1	"Dodd,_Thomas"	cello	cello	1790c	1790	1790	London	NA	-0.001010224	0.01554224	0.001676693	-0.001963127	0.005822865	0.005835162	0.007748755	0.001691839	-0.002487499	-0.000684297	0.003883474	0.001556426	0.000575906	-0.000689018	-0.00063789	-0.000219122	0.000552608	-0.000409439	-7.70E-06	-0.000202866	0.000966954	-0.000812958	-0.000790882	-9.65E-05	-7.45E-05	-3.14E-05	-0.00125333	-3.57E-05	0.000533689	-0.001086647	0.000420923	-0.000456345	-0.000245594	0.00017068	-0.000197262	0.000264426	0.000510187	-0.00021304	-1.08E-05	-0.000272651	-0.000147334	-0.000217778	0.000302325	0.000317102	2.84E-06	8.14E-05	0.00014604	-0.000380181	0.000131775	0.000114895	-0.000155432	-0.000301038	-0.000135013	-0.000352389	3.34E-05	3.57E-05	7.35E-05	0.000105229	-9.09E-06	0.000148491	-0.000140466	-4.35E-05	0.000173453	-0.000135616	-5.60E-05	-4.23E-05	7.77E-06	-4.90E-05	-0.000143968	3.46E-05	9.17E-05	-2.77E-05	-5.37E-05	-5.85E-05	-6.21E-05	3.75E-05	6.40E-06	3.87E-06	2.41E-05	2.99E-05	4.36E-06	-1.74E-05	1.25E-05	-1.12E-05	-6.35E-06
z15388_1	"Dodd,_Thomas"	cello	cello	1790c	1790	1790	London	NA	0.006250099	0.013839318	0.001405082	0.001674348	-0.005554214	0.005226857	-0.003283856	0.003317856	-0.000835866	0.002378665	-0.000150586	0.003158652	0.000632464	0.001648151	-0.00110916	0.001702568	-0.000564034	-0.001334196	0.000465971	0.000614428	0.001361695	0.000848737	0.000664452	0.000785707	0.000931209	-0.000319201	-0.000500894	0.000345145	0.000752842	0.000729698	-0.000137561	2.80E-05	-0.000280723	0.000385012	0.000740339	-0.000222195	0.000244729	0.00058319	8.10E-05	-0.000102884	0.000664344	-0.000371015	0.000471871	-0.000675014	0.000680658	-0.000217052	0.000389408	0.000236757	0.000298267	-0.000577866	-0.000190608	-0.000193042	-0.000129488	-6.99E-05	0.000329315	-9.61E-06	0.000183191	-7.95E-05	-8.56E-05	6.46E-05	9.72E-05	9.94E-05	-0.00015509	0.000100379	-5.40E-05	-0.000111509	-1.54E-05	3.85E-05	-9.78E-05	0.000183183	-4.88E-05	1.28E-05	-2.85E-05	7.88E-05	-1.96E-05	5.32E-05	-5.16E-07	3.75E-06	-1.56E-05	-2.52E-06	4.60E-05	2.52E-05	-1.39E-05	1.20E-06	-3.63E-05
z15389_1	"Dodd,_Thomas"	cello	cello	1800c	1800	1800	London	NA	0.011472383	0.018831207	-0.005731155	0.001704162	-0.000331331	0.001415382	0.001767508	0.001215514	-0.001628419	0.001745619	-0.000218888	0.001678853	0.00127557	-0.002334215	-0.001272147	0.001205668	0.000289917	0.000677495	-0.000610024	0.00016501	0.001283476	-0.000188552	0.000353635	0.000542933	1.19E-05	5.26E-05	0.000169894	0.000574325	-0.000135328	-0.000100539	-0.000158045	8.34E-06	0.000511062	0.000933681	0.000191815	0.000494792	0.000133551	-0.000574532	0.000446272	0.000439958	7.80E-05	0.000203672	0.000446204	-2.42E-05	0.000415144	0.000307306	-9.59E-06	-4.03E-05	-3.51E-05	-0.000284942	-0.000463498	2.02E-05	-0.000289095	-0.000300603	-9.47E-06	-0.000290067	0.000146058	7.29E-05	2.92E-05	-0.000144457	6.67E-05	-0.000236391	-0.000410487	0.00025266	6.69E-05	3.76E-06	6.97E-05	0.000114326	4.73E-05	-2.57E-05	0.000101829	-3.22E-05	3.63E-05	-6.55E-05	6.43E-05	-6.45E-05	-1.57E-05	2.13E-05	-1.63E-05	-1.17E-05	-2.31E-05	3.06E-05	-4.48E-05	-1.80E-05	-1.57E-05
z15391_1	"Guidante,_Giovanni_Floreno"	cello	cello	1718	1718	1718	Bologna	NA	0.002188429	0.0116642	0.007855142	-0.001731321	0.000784654	0.003797777	0.007250224	-0.000118458	-0.002817746	0.00201753	0.001264363	-0.001830894	0.000508456	-0.000675958	0.000396058	0.001239016	4.57E-05	-0.000154717	0.000394329	-0.000630009	0.000286399	-0.000348692	0.000171865	0.000524801	-8.86E-05	4.90E-05	-0.000771296	0.000167267	-0.000690023	6.17E-05	-0.000586521	-2.66E-05	-0.000957413	0.000283715	0.000259392	0.000480019	0.000199007	1.40E-05	9.03E-05	-0.000234407	0.000106547	0.000361346	-0.000413817	-7.04E-05	-2.97E-05	-0.000141343	0.000565851	-8.87E-05	0.00019582	-7.03E-05	0.00015379	-0.000249418	8.66E-05	4.98E-05	9.80E-05	-7.93E-05	0.000204779	-3.87E-05	3.47E-05	4.48E-05	0.000190321	-0.000157715	0.000135066	0.000101366	-5.80E-05	-4.10E-05	5.30E-05	1.90E-05	-4.13E-05	2.25E-05	0.000116614	-5.29E-05	-3.41E-05	-4.42E-05	-5.35E-05	-5.70E-05	8.21E-07	-4.82E-05	5.30E-05	2.74E-05	1.75E-05	5.35E-06	3.50E-05	-3.56E-06	-2.81E-06
z15405_1	"Chiocchi,_Gaetano"	cello	cello	1870c	1870	1870	Padua	Count_Doria	-0.010256571	-0.003694631	-0.006395055	0.004490315	-0.003862951	0.001181781	0.002513259	0.000774978	-0.000835453	-0.002818238	-0.000927394	0.001291019	0.001593047	-0.001837015	-0.002416169	0.000418637	-2.24E-05	-0.000389312	0.001180674	-0.000410716	5.01E-05	-0.00048143	0.000114369	0.000603564	-5.73E-05	-0.000470938	0.000189829	0.000165353	-0.000438923	5.92E-05	-0.00020072	-0.000579742	0.000503844	2.09E-05	0.000220387	0.000141618	-0.000157614	0.0002423	0.000471188	3.38E-05	-3.47E-05	0.000134606	0.000305022	-0.000282466	0.00010013	-0.000136634	3.75E-05	-0.000130339	-0.00019169	-0.000152387	-0.000221555	0.000158634	8.56E-06	0.000152199	-7.71E-05	6.13E-05	0.000308359	-1.34E-05	8.67E-05	-4.61E-05	0.000215719	4.17E-05	7.84E-05	-9.89E-05	3.28E-05	2.10E-05	1.44E-05	-2.90E-05	-2.52E-05	4.77E-06	5.54E-05	-8.17E-06	-3.73E-06	-2.26E-05	4.28E-05	6.55E-07	-1.96E-06	4.84E-05	3.65E-05	2.34E-05	-8.28E-06	-5.60E-06	-1.22E-05	-9.56E-06	2.85E-06
z15406_1	"Landolfi,_Carlo_Ferdinando"	cello	cello	1746	1746	1746	Milan	NA	-0.022635009	0.006854643	-0.007588882	-0.003418911	-0.005765447	0.005022625	0.007160648	0.000417436	-0.004062397	-0.004011741	0.001094816	0.001186826	0.002862332	-0.000154306	0.000775797	-7.50E-05	0.001189131	0.001684046	9.47E-05	-0.000588496	0.002523202	0.001436032	-0.001880336	-0.000245519	0.000902697	0.000920384	-0.001055307	-0.000117157	0.000940295	0.000266333	-0.000163976	0.000159796	-0.000237211	0.000560494	-0.000594263	0.000422327	0.001061027	0.000281839	0.000243489	-0.000516074	-0.000336744	0.000289843	0.000334834	-0.000253434	0.000835356	0.000862057	-0.000265086	-0.000491368	-0.000146964	0.000195109	-0.0002898	0.000483409	1.98E-05	-0.000332569	0.00035739	-0.000368365	2.12E-05	9.54E-05	-0.000478382	0.000201827	-0.000134972	-0.000113915	0.000275061	0.000127716	-6.37E-05	-0.000267744	-0.000112455	-3.56E-05	-0.000134598	8.87E-05	-0.000154509	2.83E-05	-1.47E-05	3.94E-05	-9.33E-05	4.49E-05	7.41E-06	1.46E-05	-5.69E-05	1.83E-06	2.28E-05	1.99E-05	4.66E-05	-7.59E-07	-2.69E-06
z15411_1	Gand_Fr��res	cello	cello	1856	1856	1856	Paris	NA	-0.003769879	0.017230365	-0.000759353	0.000789708	-0.002813434	0.000893037	0.002469363	-1.59E-05	-0.002069338	0.001023631	0.003298364	0.001292606	0.000852118	-0.000392923	-0.000470534	0.002463891	-0.001000983	-0.000256281	0.000124564	0.000387262	0.000242078	-0.000988118	0.000308628	0.000365424	0.00036728	0.000761274	-0.000218913	-0.000274364	-0.000306436	-0.000592329	-0.00042447	-0.0003779	-0.000329362	6.76E-05	0.000110673	0.000225071	-1.57E-05	-0.000193444	0.000543779	-6.89E-05	3.68E-05	7.98E-05	6.94E-05	-7.98E-05	-8.07E-05	-0.000133623	0.000101911	9.37E-05	-9.50E-05	-3.92E-05	-0.000153389	-0.000279793	-1.79E-05	-6.06E-05	1.54E-05	3.57E-05	0.000213029	-5.24E-05	6.23E-05	-5.32E-05	1.06E-05	-3.08E-05	3.42E-05	1.77E-05	-3.44E-05	2.70E-05	2.19E-05	4.25E-06	-3.00E-05	2.66E-05	5.41E-05	-3.69E-05	-5.18E-06	-2.38E-05	3.35E-05	-1.62E-06	-9.28E-06	1.86E-05	1.22E-05	1.05E-05	-1.14E-05	-6.06E-06	6.47E-06	4.51E-06	3.11E-06
z15415_1	"Chiocchi,_Gaetano"	cello	cello	1870c	1870	1870	Padua	NA	0.001722687	0.009620271	-0.003754052	-0.000665595	-0.001212121	0.000487385	0.008312461	0.003606166	-0.00656577	-0.000961392	0.00158363	-0.000401821	-0.000266603	-0.001099615	-0.000973915	0.001413439	0.001746534	-0.000911825	0.001905763	-0.000187208	-0.001069582	-0.002365747	6.54E-05	0.000945709	0.001107424	0.001038887	0.000324916	-0.001284531	0.000188874	3.99E-05	8.73E-05	0.001162228	0.000218868	-0.000513965	0.000302579	-0.000400277	-7.19E-08	-3.76E-05	-0.000539987	0.000644463	0.000275399	0.000444181	-0.000155792	-0.000259217	8.14E-05	-0.000333265	0.000142289	0.00011009	5.03E-05	-6.46E-05	0.000317942	-0.000386799	-0.000436722	-0.000198543	0.000136541	9.50E-05	9.99E-05	-9.01E-05	4.16E-05	-3.08E-07	-9.61E-05	-0.000260269	1.54E-05	5.65E-05	6.22E-05	0.000162089	3.54E-05	0.000127265	-3.08E-05	5.74E-05	3.76E-05	-5.53E-05	-1.24E-05	4.89E-06	7.22E-06	1.33E-05	2.67E-05	-1.27E-05	4.55E-05	6.26E-06	2.10E-05	1.57E-05	2.86E-05	9.53E-06	-6.88E-06
z15425_1	"Dodd,_Thomas"	cello	cello	1790c	1790	1790	London	NA	-0.00819893	0.017544782	-0.006075473	-0.002063783	0.001012427	-0.002559816	-0.002112885	0.005560219	0.00079186	0.001005909	0.001367932	0.001272034	-0.001573648	-0.000306737	-0.001717066	0.00371348	0.0007648	-0.000171917	-0.000934977	-0.000836237	-9.02E-05	-0.000218623	0.000882418	1.26E-05	0.000118626	0.000987209	-0.000541417	-0.000576798	0.000894561	0.00065955	6.87E-05	0.000509263	-8.68E-05	0.000467776	0.000351469	-0.000115243	0.000128427	-0.000240169	-3.84E-05	-4.77E-05	0.000212891	-0.000123743	0.000150196	-0.000312863	1.59E-05	3.84E-05	6.26E-05	-0.000100172	8.03E-05	0.000312469	5.13E-05	-9.51E-05	-0.000120319	-0.000191226	-0.000151627	-0.00013457	2.30E-05	-8.98E-05	0.000244256	0.000144733	-0.000139086	0.000208633	-4.21E-05	-1.96E-05	0.000164217	-2.40E-05	-1.97E-05	5.65E-05	2.48E-05	2.44E-05	9.98E-06	1.46E-05	-7.96E-07	2.89E-05	5.26E-05	2.49E-05	2.74E-05	-2.97E-05	-6.46E-07	-9.99E-06	4.63E-05	3.22E-05	-1.68E-05	-3.26E-06	-1.27E-05
z15426_1	"Dodd,_Thomas"	cello	cello	1800c	1800	1800	London	NA	0.00409496	0.016691439	0.000640912	-0.001101579	0.001533002	-0.001186012	0.003167129	0.001556156	-0.000440907	-0.001476864	0.003685618	-0.000141302	-0.0009629	-0.000398338	0.000731823	0.000541252	-0.001001857	-0.00038018	-0.000680467	-0.000676088	-0.000438062	-0.000530886	0.00045139	-0.000882829	2.76E-05	0.000220886	-0.000611889	0.000116817	-0.000472103	-0.000103659	-0.001092358	0.000429439	-0.000435138	0.000169602	-0.000134928	3.72E-05	-0.000219334	-0.000273453	0.000185954	0.0002252	-7.89E-06	0.000321152	-0.000319697	-0.000152031	7.01E-06	6.61E-05	2.90E-05	-6.73E-05	-0.000140079	0.000174054	-0.000180145	-0.000208795	-9.06E-05	-2.41E-05	3.96E-05	-0.00013349	0.000220805	-0.000165165	-6.70E-05	-4.58E-05	0.000216734	3.60E-05	4.45E-05	-4.43E-06	-8.31E-06	0.00011598	2.15E-05	-6.99E-06	-5.87E-05	6.27E-06	8.79E-05	-4.74E-05	-3.82E-05	-4.40E-06	1.85E-05	-3.82E-05	-3.41E-05	-6.44E-06	2.52E-05	1.33E-05	1.76E-05	-3.15E-05	1.93E-05	1.44E-05	1.26E-05
z15446_1	"Banks,_Benjamin"	cello	cello	1780c	1780	1780	Salisbury	Lindley	-0.00221654	0.020953197	0.005037951	-0.00317605	-7.06E-05	-0.002140725	0.001464198	-0.001765206	0.00043472	-0.004655695	0.003272535	-0.002233749	0.001156562	0.003208377	0.000778164	0.001881211	-0.00104697	-3.40E-05	-0.002046458	-0.00072047	-0.000157132	-0.000763041	0.000129692	-0.001758906	0.000420337	0.000760559	-0.000725144	0.000444027	-0.000400525	-0.000900144	3.20E-05	0.000657414	-0.00058104	-0.000198818	0.000253345	0.000153493	5.85E-05	-0.000287337	0.000378987	-0.000308773	0.000105256	0.000295674	-8.25E-05	-6.22E-05	-3.77E-05	-4.77E-05	-0.000340633	7.08E-05	9.63E-05	0.000175729	-4.41E-05	-0.000247066	-8.34E-05	-0.000284598	7.02E-05	0.000168181	0.000279366	2.68E-05	0.000146856	-0.000144894	7.68E-05	-0.000275464	3.56E-05	-8.35E-05	1.30E-05	-3.60E-05	4.23E-05	-3.66E-05	-6.69E-05	-1.76E-05	-4.33E-05	-3.94E-05	-4.22E-05	-4.17E-06	-1.78E-05	1.14E-05	-1.16E-05	2.44E-05	-1.33E-05	4.50E-05	-2.57E-06	-5.45E-05	-8.43E-06	3.24E-05	-3.08E-06
z15448_1	"Banks,_Benjamin"	cello	cello	1779	1779	1779	Salisbury	NA	-0.007014613	0.019419527	0.000762996	-0.005727451	-0.005792999	0.001999486	0.008570999	-0.007821432	-0.001925769	0.002373252	0.000905818	0.001555191	0.003953118	0.001204065	-0.001931607	-0.000608108	-0.000318968	-0.001036321	-0.00097958	-1.82E-05	-0.000361813	0.000863835	-0.00113767	-0.0001061	0.000528677	0.000484763	-0.001638364	-0.001650872	0.000820519	0.000476883	0.00043394	-0.001037052	-2.81E-05	0.000260551	-5.64E-05	-0.000597232	2.76E-05	0.000344292	0.001095021	8.06E-05	0.000387618	0.0004064	-0.000333337	-0.000315061	-0.000315644	2.46E-05	0.000106999	0.000571245	-0.000228005	0.000265398	0.000544203	0.000386038	4.17E-06	-0.000663038	-0.000346002	0.000219537	0.000358574	1.58E-05	-0.000424512	-2.09E-05	0.000178514	9.40E-05	-0.000153452	-0.00011076	0.000218623	-0.000698742	0.000558225	-0.000246198	-0.000163862	-0.00023855	-2.69E-05	-0.000294868	-9.36E-05	-3.83E-05	-0.000147468	9.38E-05	5.06E-05	-5.50E-05	6.01E-05	4.83E-05	4.27E-05	0.00010365	-3.92E-05	1.10E-05	2.50E-05
z15449_1	"Banks,_Benjamin"	cello	cello	1774	1774	1774	Salisbury	NA	0.003583236	0.018996878	0.007024687	-0.000920709	-0.007123953	-0.000193878	0.00797921	-0.002460467	-0.003982538	-0.002635801	0.005905315	-0.001247845	0.000759721	0.003075628	0.001310053	0.001891943	0.001826	-0.000926305	0.002014218	-0.000431158	-0.001620172	0.000234652	1.46E-05	7.86E-06	0.001735005	0.001401484	-0.000347896	0.000228285	-0.001128774	-0.000693319	-0.000191009	0.000904371	-0.000407227	-0.000198606	0.000364379	-0.000377043	0.000232516	0.000133924	5.20E-05	9.11E-05	-0.000628167	0.000439409	-0.000307051	1.22E-05	-0.000128833	2.33E-05	-0.000347379	-0.000162056	-8.12E-05	0.000169206	0.000243147	-8.15E-05	0.000274441	0.0002177	8.64E-05	8.37E-06	0.000130651	-1.20E-05	0.000199813	-3.70E-05	-0.000115026	-0.000345001	0.000242645	-0.000222647	8.47E-05	0.000212829	0.000104358	0.00013034	-4.31E-05	6.55E-05	2.49E-05	-7.03E-05	-2.56E-05	1.31E-05	2.47E-05	-4.41E-05	-3.64E-06	-1.48E-05	5.61E-05	-9.81E-08	2.23E-05	1.89E-05	3.79E-05	3.60E-05	1.85E-05
z15452_1	"Banks,_Benjamin"	cello	cello	1760c	1760	1760	Salisbury	NA	-0.028911965	0.014824737	0.004178719	0.00228598	0.002752825	0.000150875	-0.003380168	0.004476532	0.002348569	-0.000395588	-0.000888007	-0.000898215	-0.000632072	0.002688443	-0.001715886	-0.000810864	0.000673414	0.001265766	0.000188973	0.001487379	-0.001066905	0.000437693	0.000388147	-7.77E-06	0.000976253	-0.000844501	-0.000543448	-0.001229435	5.94E-05	-0.000822602	-0.000381618	0.000434458	-0.000543727	0.000186836	0.001413472	-0.000334087	0.000200869	0.000150756	0.000340275	0.000889063	-0.000562727	0.000146241	0.000143487	-0.000732003	8.49E-05	-0.000208053	-0.000239502	-0.000180492	4.32E-05	0.000368427	0.000549763	0.000493506	-0.000543189	-0.0003583	0.000194485	0.000323664	3.85E-05	4.52E-05	0.000227447	0.000231827	0.00017075	-0.000208405	-0.000173059	5.69E-05	-0.000102849	-0.000146859	-9.63E-05	2.21E-05	7.08E-06	6.89E-05	6.21E-05	-3.63E-05	-2.42E-05	-0.00011092	-2.98E-05	1.62E-05	6.38E-05	2.15E-05	4.79E-05	3.47E-06	-3.21E-05	2.26E-05	1.70E-05	-1.01E-05	-0.000113708
z15454_1	"Banks,_Benjamin"	cello	cello	1788	1788	1788	Salisbury	NA	-0.012938337	0.009036403	-0.000556854	0.0012156	0.001314389	-0.001734388	-0.006808142	0.00026472	0.003741241	-0.00111983	0.001372795	0.000676787	-0.000958313	-0.000409713	-0.00170902	0.001471123	-0.001879536	0.000438395	-0.000685624	0.000395739	-0.000640085	0.000162271	-2.70E-05	-3.87E-05	0.000556646	-0.000947861	-0.00072694	0.000537242	0.000289951	0.000203086	2.81E-05	0.000150674	0.000391343	0.000388145	-5.01E-05	-0.000138995	0.000178884	-5.93E-05	-0.00014525	-7.44E-05	-0.000103252	8.90E-05	-0.000196911	-5.46E-05	1.77E-05	0.000203819	-0.000134019	-3.16E-06	-0.000153041	8.63E-05	5.12E-05	-7.07E-05	-9.43E-06	0.00018002	0.000116999	0.00011256	-0.000111081	-0.00010676	-7.03E-05	9.80E-05	8.46E-05	-3.58E-05	-0.000218677	-9.39E-05	-2.89E-06	-1.53E-05	-2.78E-05	2.04E-05	-3.46E-06	8.38E-05	-4.65E-05	1.14E-05	-2.39E-05	4.37E-05	1.57E-05	2.90E-05	1.18E-06	-2.65E-06	-1.65E-07	1.98E-05	3.78E-06	4.92E-06	-9.29E-06	6.14E-06	-9.43E-06
z15456_1	"Banks,_Benjamin"	cello	cello	1776	1776	1776	Salisbury	NA	0.017579154	0.012503981	0.000289204	0.008138192	-0.011079081	0.006033404	0.002318443	-0.003186101	-0.004897428	-0.004931494	0.000783129	0.000131745	0.00248267	-0.001312708	-0.001888017	0.000507724	0.000524517	0.002006085	0.001251972	-0.000495914	0.000554276	-0.000423315	-0.000804301	-0.000576692	-0.000164208	0.000754204	0.000139837	0.000136638	-0.001055128	-0.00047212	-0.000414385	0.00013157	-0.000201772	0.000559605	-5.42E-05	-0.000345043	-0.000799763	0.00011721	-0.000103593	0.000195133	-7.82E-05	0.000171933	-0.000168492	0.000111852	-0.000159123	-0.00034805	-0.000291247	1.36E-05	6.32E-05	-0.000221195	-0.000195339	-0.000102016	-7.01E-05	-0.000399992	0.000119858	-1.02E-05	0.000184115	0.000192424	9.50E-05	0.000191335	-0.000119516	7.25E-05	0.000189381	-3.65E-05	9.69E-05	0.000187735	0.00013089	6.54E-05	2.96E-05	-0.000118545	-7.87E-06	-2.64E-05	-2.88E-06	-4.28E-05	-1.33E-05	-5.55E-06	4.45E-05	2.97E-05	2.53E-05	-2.71E-05	-1.67E-05	3.05E-05	2.40E-05	-2.07E-05	1.59E-05
z15457_1	"Banks,_Benjamin"	cello	cello	1785	1785	1785	Salisbury	NA	0.003706508	0.025455696	-0.000656166	0.001143904	0.00134703	0.00289159	0.002661644	-0.003433917	0.000684828	0.004072168	0.003226588	0.001506511	0.002076611	0.000735335	0.000469364	0.000879706	-0.000822597	0.001448228	-0.001883206	-8.79E-05	0.000577371	0.000709472	0.000560964	-0.00025784	0.00017598	0.00099066	0.000347835	-6.77E-05	-0.000519523	-0.000182546	-0.000330627	-0.000187581	-1.74E-06	-2.97E-05	-0.000225689	-0.000650753	-4.61E-05	0.000172378	0.000162152	0.000518563	7.35E-05	0.000289786	-0.00030913	-0.000103231	-0.000154789	-0.000370794	-0.000298306	1.84E-07	6.18E-05	0.00015769	0.000129136	-0.000594951	-0.000230483	-0.00031751	7.19E-05	0.00012693	0.000345765	2.38E-06	0.000151215	6.42E-06	0.000146707	7.39E-05	-0.000214189	-5.80E-05	0.000142103	8.97E-05	-7.27E-05	3.11E-05	4.62E-05	-1.39E-05	5.27E-05	9.44E-06	5.02E-05	-1.82E-05	1.32E-06	-9.45E-06	3.92E-05	-0.000102964	3.54E-05	5.73E-05	1.49E-05	5.57E-05	1.11E-05	1.49E-05	1.20E-05
z15458_1	"Banks,_Benjamin"	cello	cello	1759-1793*	1776	NA	Salisbury	NA	-0.00605758	0.00796873	0.005451419	0.002590782	0.002352739	0.000471644	-0.006317926	0.004361262	0.004405139	-0.000811586	0.001394363	-0.001043687	0.000297841	-0.002472012	-0.000390238	-0.000583816	-0.001478385	0.00285873	-0.000533339	-0.000738139	-0.000427436	-0.001743348	-0.001280053	8.59E-05	0.000144056	-0.001019988	9.23E-05	-0.001118209	-0.000899805	0.000617747	0.000292775	-0.00034801	-0.000367228	-5.49E-06	3.69E-05	-0.000309801	0.000174971	0.000130393	0.000171641	0.000345028	0.000264705	-1.26E-06	0.000210105	0.000174259	0.000506317	-2.10E-05	-0.000306791	0.000318471	2.83E-05	-0.0003799	7.55E-05	0.000226433	3.09E-05	0.000219977	0.000114739	-3.01E-05	-1.19E-05	-4.78E-05	9.78E-05	-0.000179793	-0.000157806	-4.63E-05	-0.000147309	-3.45E-05	9.23E-05	5.99E-05	8.95E-07	9.17E-05	4.93E-05	-0.000101766	-3.10E-05	-0.00010157	3.69E-05	-9.32E-06	-4.47E-05	4.18E-05	2.25E-05	2.97E-05	6.07E-06	-4.87E-05	8.77E-07	-9.78E-06	9.98E-06	-6.88E-06	2.48E-05
z15459_1	"Banks,_Benjamin"	cello	cello	1780c	1780	1780	Salisbury	NA	0.012796633	0.015361676	0.00102123	0.001300878	0.000758078	0.005611602	-0.000227949	-0.001706296	0.000710626	-0.00134139	0.00154501	0.000714933	0.001899954	-0.001658078	-0.000166717	0.002329206	-0.002276751	-0.002061568	-0.002262089	-0.000947375	-0.001202951	-0.001585057	-0.000238727	-0.000770571	-3.35E-05	-0.000246095	-0.000203982	0.001130008	-0.00079829	0.000744887	-0.000488899	-7.12E-05	0.000445813	-0.000122122	-0.000898177	-0.000127398	0.000243578	8.85E-05	5.78E-05	-4.19E-05	0.000213044	-5.19E-05	0.000209376	-2.58E-05	-0.000120772	-6.46E-05	-0.000108279	-0.000120567	0.000403635	-0.000172818	2.43E-08	-0.000327379	-3.65E-05	-0.000218352	6.29E-05	-0.000110364	0.00014956	-0.00012143	0.000182827	-0.00015771	-3.96E-06	9.98E-05	-0.00011135	-5.34E-05	-3.24E-05	0.000116498	-7.36E-05	1.28E-05	-4.15E-05	-1.40E-05	2.16E-05	-1.46E-05	-2.35E-05	4.69E-05	5.54E-06	-5.40E-06	8.20E-06	1.26E-05	-3.55E-06	1.60E-05	1.39E-05	-2.84E-06	-2.08E-06	-1.11E-05	-2.28E-05
z15460_1	"Banks,_Benjamin"	cello	cello	1775c	1775	1775	Salisbury	NA	-0.000305976	0.022722979	-0.000649327	-0.003051586	0.001977369	-0.006956796	-0.00556959	0.003027146	0.004671341	-0.000865193	0.001458998	-0.003879781	0.000127491	-0.000370448	-0.002365566	-0.000281798	-0.001222172	-0.00045316	-0.002641455	0.000740952	-9.98E-05	0.000316467	0.000680417	6.43E-05	7.13E-06	-0.000484192	0.000375641	0.000408521	0.000474553	0.000150785	-0.000371843	-0.000345983	-0.000117453	0.000745523	0.000512379	0.000231715	0.000387955	7.21E-05	-0.000107645	0.000248301	0.000259447	-0.000323473	0.000275901	-0.000118948	0.000123646	-0.000267979	0.000311719	0.000301401	0.000236906	-0.000237085	-0.000301593	6.87E-05	-0.000145856	0.000114821	5.82E-05	-0.00011684	5.73E-05	-8.31E-05	8.14E-05	-6.26E-05	0.000157025	1.88E-05	-9.49E-05	2.93E-05	0.000133716	5.86E-05	0.000103727	0.000123927	8.02E-05	6.88E-05	-1.41E-05	1.91E-05	4.73E-05	4.60E-05	-3.97E-05	1.87E-05	2.72E-05	1.05E-05	2.96E-05	-2.95E-05	-3.02E-07	-2.32E-05	-3.57E-05	-2.83E-05	-2.77E-07
z15461_1	"Banks,_Benjamin"	cello	cello	1779	1779	1779	Salisbury	NA	0.007157768	0.007780354	0.007314532	0.000444587	0.000368437	-0.001554536	-0.007773479	0.002377805	0.002330621	0.000177642	0.001873357	-0.001049376	-0.000504043	-0.000525963	-0.000329401	0.000287332	-0.001601414	-0.000531802	-0.001419464	0.001027672	0.000145357	-6.38E-05	0.001133294	0.001146536	-9.60E-05	-0.00099813	-0.000232676	0.000167929	0.000700017	2.26E-05	4.74E-06	7.20E-05	-0.000322576	0.000718183	-0.000839446	0.000119861	0.000362669	-0.000184003	2.68E-05	0.000881307	-0.000287437	0.000546629	-0.000264554	6.84E-05	-0.00014797	0.000569015	-0.000424422	-0.0005014	-0.000128578	0.000550614	0.00012286	-3.49E-05	0.000547271	-3.10E-05	0.000127002	-8.95E-05	-0.000251832	-3.97E-05	0.000240292	0.000219386	9.80E-05	0.000112228	0.000222168	2.01E-05	-0.000108535	4.26E-05	-1.93E-05	1.13E-05	9.23E-06	0.000140526	7.38E-05	0.000118543	-0.000136702	-7.81E-05	-5.83E-05	4.42E-05	-6.30E-06	8.52E-05	-1.02E-05	-4.88E-05	1.84E-06	-1.62E-05	3.04E-05	1.02E-05	-3.84E-05
z15462_1	"Banks,_Benjamin"	cello	cello	1761	1761	1761	Salisbury	NA	0.010429832	0.015427878	0.003876788	0.004198889	0.006360526	2.04E-05	0.002604089	0.003420703	-0.00094426	0.002943532	0.000414942	0.00226021	0.001029281	-0.001882508	-0.001660306	0.001670411	-0.00168327	0.000211791	-0.00063943	-0.000183807	0.001084387	-0.000561296	0.00118535	-0.000170768	7.80E-05	-0.000508608	-0.00051927	0.000178033	-0.000530048	-0.000458223	-0.000141459	0.00024359	-0.000316752	0.000319193	0.000229703	-2.05E-05	-0.000762211	-0.000402573	-0.000567391	0.000234147	-0.000478987	0.000307899	-0.000546079	-0.000512969	-0.000213527	-5.06E-05	0.00052864	-0.00010086	0.000351612	-1.62E-05	0.000206227	-0.000415995	-2.04E-06	-3.69E-05	-4.33E-05	-1.08E-05	-3.58E-05	-2.18E-05	-8.51E-06	0.000154235	-2.79E-05	0.000109179	-8.76E-05	-1.99E-05	-6.24E-05	1.64E-05	1.54E-05	-4.92E-05	-2.58E-05	1.08E-05	7.39E-05	3.56E-05	-5.60E-05	5.90E-05	3.60E-05	5.08E-06	8.54E-07	2.50E-05	6.11E-07	1.59E-05	2.33E-05	-1.92E-06	-1.13E-05	2.42E-05	7.05E-06
[truncated: 9,236,403 more chars]
