# Supplementary material for: Imitation, Genetic Lineages, and Time Influenced the Morphological Evolution of the Violin
Source: PLoS One. 2014 Oct 8;9(10):e109229. doi: 10.1371/journal.pone.0109229 (PMC4189929; doi:10.1371/journal.pone.0109229)
Supplement: Dataset S3 — Linear discriminant values separating violin family outlines by instrument type. A dataset providing linear discriminant values based on separation by instrument type, including instrument ID (“id”), instrument type (“type”), and linear discriminant (LD) values 1–3 (labeled “LD” with the appropriate number). (TXT) [file pone.0109229.s005.txt]

id	type	LD1	LD2	LD3
z1_1	violin	-0.786190042	-1.834710662	-1.135232773
z10_1	violin	0.75219862	-0.079311935	0.75931827
z10000_1	violin	0.952063327	1.378512733	0.583748841
z10002_1	violin	0.599944775	-0.487246531	1.017920715
z10003_1	violin	-0.332858646	0.740641077	1.188852076
z10004_1	violin	0.265332488	0.092601231	-0.732430324
z10005_1	violin	0.702914955	0.193235248	1.760063821
z10006_1	violin	-0.990200113	0.455782579	-0.018549378
z10009_1	violin	-0.798226085	-0.527467559	1.968952371
z10010_1	violin	0.157832287	0.811328037	-0.806625759
z10011_1	violin	0.689322321	-1.299954404	-1.275195544
z10012_1	violin	-0.987749305	-0.139839262	-0.192937803
z10013_1	violin	0.774829449	0.261434617	-0.284174082
z10014_1	violin	-2.911923915	0.688035664	-0.935700922
z10016_1	cello	-1.393345481	3.096434833	1.471567186
z10017_1	violin	0.213633259	-0.013037223	0.494240796
z10018_1	violin	-0.011497148	-0.610453468	-2.060616059
z10019_1	cello	-0.756333761	4.323858786	1.10054282
z1002_1	violin	-0.887382284	-2.211049407	-0.011388051
z10020_1	violin	0.323129885	-1.231313389	-0.747211966
z10022_1	violin	-0.027795772	0.251542951	1.02973577
z10023_1	violin	0.830036177	-1.383630759	-1.665020868
z10025_1	cello	-0.54985412	3.459794841	1.844525501
z10026_1	violin	0.157620338	-0.093318295	-0.685343698
z10027_1	cello	-2.974215325	4.711913031	1.699160016
z10028_1	cello	-0.323808727	1.964920458	0.146092
z10029_1	cello	-0.786225993	4.146427146	1.186787409
z10030_1	cello	-1.335866291	4.108146891	2.656488223
z10031_1	violin	-0.257835758	0.641831728	0.694331522
z10032_1	cello	-0.829632001	1.936422206	-0.616877829
z10033_1	violin	0.350891678	-0.720456659	0.435140572
z10034_1	violin	0.51232259	0.382641303	-1.19931079
z10037_1	cello	-0.737781122	2.863937612	1.00403312
z10038_1	violin	0.775444402	-1.038136028	-1.045057533
z10039_1	violin	0.718660498	-0.816144158	1.727854677
z1004_1	violin	-0.744515918	-0.98392746	-1.151799174
z10044_1	violin	0.089874467	0.466312451	0.524018024
z10045_1	violin	-0.432631875	-1.726585205	0.661570695
z10047_1	violin	0.150056612	-0.300994058	-0.745738265
z10048_1	violin	0.329370766	-0.423124095	-0.699273859
z10049_1	violin	0.51334014	-0.702156862	1.431338854
z10050_1	violin	0.64753365	-0.519912725	1.376105744
z10051_1	violin	0.375876705	-0.150044548	0.433324173
z10052_1	violin	0.188366598	0.096330646	0.178967698
z10053_1	violin	-0.582547077	1.696558799	-0.829205983
z10054_1	cello	-0.608720709	3.186622359	-0.849396604
z10057_1	violin	-0.962029333	-1.569978622	0.713539072
z10058_1	violin	0.492029244	-0.428933397	-0.420004845
z10059_1	violin	-0.504337934	1.313864902	1.157984049
z10060_1	cello	-0.463429824	2.516440887	0.7211888
z10061_1	cello	-1.077000868	1.777068104	0.658455276
z10062_1	violin	-0.815781868	-1.96924216	1.599451303
z10063_1	violin	0.009272446	0.62093046	-0.266838826
z10064_1	violin	0.935384069	-0.605151306	0.861454854
z10065_1	violin	-0.071236816	-0.134337865	-0.417856433
z10066_1	violin	-0.125858386	0.12209594	0.343349253
z10067_1	violin	0.961913865	2.178713806	1.671032629
z10068_1	violin	0.850127622	0.020781572	-0.395738036
z10069_1	violin	-0.210608763	-1.066255103	-0.221845968
z10070_1	violin	0.596999136	-0.390028914	-0.331338495
z10071_1	violin	0.48560477	-0.450895522	1.043679188
z10072_1	cello	-2.185339407	4.712224895	-0.917471519
z10074_1	violin	-0.677047096	1.085715619	-0.812442031
z10076_1	violin	-0.471330044	-0.111010914	0.113850705
z10077_1	violin	0.016775894	0.009324112	0.428988199
z10078_1	violin	0.681993851	-0.331489611	1.203949544
z10079_1	violin	0.804954286	0.006885354	0.392220419
z1008_1	viola	-1.038226626	1.973366154	-1.726251461
z10080_1	violin	0.386687472	-0.532779918	0.987437471
z10081_1	violin	-0.052378518	-0.178172118	0.826942906
z10082_1	violin	-0.029529283	0.576124624	1.517965354
z10083_1	violin	0.772098809	-1.015288359	0.039258995
z10084_1	violin	0.095165569	1.190095416	1.918963342
z10085_1	violin	-0.16350455	1.848117967	-0.155232448
z10086_1	violin	1.121254435	-0.005021614	0.07135664
z10087_1	violin	0.517539217	-1.582623254	1.161681373
z10088_1	violin	0.562319	-1.857763617	0.537560823
z10089_1	violin	1.063765945	-0.187757999	0.435453532
z10090_1	violin	0.545969812	-1.219639452	-0.617393047
z10094_1	violin	-0.10105643	1.14316253	0.920769606
z10095_1	violin	1.048532627	-1.078639316	1.517865541
z10096_1	violin	0.613009259	-1.445346857	0.853132039
z10097_1	violin	-1.074751147	-0.121556536	-0.777960356
z10098_1	violin	0.334968158	-1.08727692	0.957177481
z10099_1	violin	-0.678413444	1.017613459	-0.053131504
z1010_1	cello	-0.594474696	2.392282392	0.00407572
z10100_1	violin	0.41528193	1.802354578	-1.200624519
z10101_1	violin	0.376768867	-0.593770526	-0.21353737
z10102_1	violin	0.237669031	-0.060703194	-0.453014265
z10103_1	violin	0.254086464	-0.559870984	0.560719569
z10104_1	violin	0.770354503	-0.423573606	0.270004056
z10105_1	violin	0.572234295	1.11024074	-0.092691742
z10106_1	violin	0.236333685	-0.72559025	-0.128111431
z10107_1	violin	-1.00798007	-1.096337273	0.886128344
z10108_1	violin	0.123633442	-0.259454525	0.472111056
z10109_1	violin	0.741059177	-0.543169195	0.48252488
z1011_1	violin	0.696740625	1.153684679	0.471604066
z10110_1	violin	0.317767172	-0.571349543	-0.179037108
z10111_1	violin	0.713551856	-0.680175961	0.967522171
z10112_1	violin	-0.743660315	-0.350726806	1.010833394
z10113_1	violin	0.357060044	-0.707246526	0.093721964
z10114_1	violin	1.015112948	-0.534955771	0.64355176
z10115_1	violin	-1.887398656	0.490749422	-0.826207658
z10116_1	violin	-0.561643841	0.296945832	-0.479807538
z10117_1	violin	0.191001953	1.909738398	-0.881279195
z10118_1	cello	-2.073689728	4.25721587	-0.030222951
z10119_1	cello	-0.894188762	3.196180266	-0.933091109
z10120_1	cello	-0.335622423	2.153108623	0.238439617
z10121_1	violin	0.506908986	-0.156773631	-1.291081602
z10122_1	violin	0.171857845	-0.080737825	-1.680565546
z10124_1	cello	-0.493026856	2.191618683	0.484425339
z10125_1	violin	-0.124000298	1.646323751	-0.798185511
z10126_1	cello	-0.620168454	2.89016642	0.183140904
z10127_1	violin	1.126041376	-1.219793147	0.860517077
z10129_1	violin	-0.31989006	-0.024514984	0.596403382
z1013_1	violin	0.409120252	-0.070001947	-1.398399601
z10130_1	violin	0.717627556	0.56404771	0.215046518
z10132_1	cello	-1.270525673	3.562429117	-0.632970687
z10133_1	violin	-0.062290697	0.134725565	-1.003929519
z10137_1	violin	-0.707698006	-0.469494305	1.047718107
z10138_1	violin	0.155115672	1.136560253	1.049589454
z10139_1	violin	0.604431167	0.85895208	-0.495333837
z10141_1	violin	-0.30292426	-1.190426047	-0.573885339
z10142_1	violin	-0.270578353	0.383208126	-0.674938029
z10143_1	violin	0.034789614	1.267401738	0.4527665
z10144_1	violin	0.339004213	-0.102865798	-0.009671369
z10145_1	violin	-0.079544045	-1.246995634	0.245975644
z10147_1	violin	0.624229907	-0.619607226	-0.70142439
z10148_1	violin	0.175934563	-1.096524603	-0.405260541
z10149_1	violin	0.25878643	-0.642135119	2.222842739
z10150_1	violin	-0.936972527	0.617575916	-0.621751097
z10151_1	violin	0.094690214	-0.215541658	0.323021198
z10152_1	violin	0.532234623	-0.143581988	0.446009414
z10153_1	violin	0.55095629	-1.182066999	0.795857367
z10155_1	violin	-1.546476494	-0.076975896	-0.073321243
z10156_1	violin	0.703631225	-1.188074784	1.235013781
z10157_1	violin	1.138395498	-1.202245052	1.042165669
z10158_1	violin	-0.218558695	-0.018113208	-0.658731231
z10160_1	violin	0.151967417	1.740618346	-0.648971193
z10161_1	violin	0.199339219	-0.631726093	0.14245057
z10162_1	violin	1.400139338	0.155006819	0.601505922
z10163_1	cello	-0.208359552	2.509599933	0.665373474
z10164_1	cello	-0.040566473	4.933020531	1.805196388
z10165_1	cello	-0.857115365	3.589679872	2.253574716
z10166_1	cello	-1.644767982	5.09073491	0.051804131
z10167_1	violin	0.173766743	-0.187641106	1.061656151
z10168_1	violin	-0.325469471	-1.395554613	-1.408407387
z10169_1	cello	-1.386299034	5.096101413	2.067817921
z1017_1	violin	0.295913694	0.644100267	0.524622447
z10170_1	violin	-0.166399449	-0.685328331	-0.03500662
z10171_1	violin	0.512247411	-1.621100345	0.286288039
z10172_1	violin	0.127145917	0.294647725	-1.81607503
z10173_1	violin	1.0642511	-1.40892356	0.672148277
z10174_1	cello	-0.43921119	4.326479601	0.673510599
z10175_1	violin	0.848933111	-0.221626047	-0.31656186
z10176_1	violin	0.096106099	-0.168097304	-1.008097941
z10177_1	violin	1.049735848	-0.541219466	-0.585276088
z10178_1	violin	0.510974533	-0.526311835	0.504074489
z10179_1	violin	0.144044217	-0.798399571	-0.381495408
z10180_1	violin	1.106170908	-1.047876794	-0.076090642
z10181_1	violin	0.739496943	0.94442883	0.117580718
z10182_1	violin	0.871443876	-0.803688746	0.626102679
z10183_1	violin	-1.429018927	-0.452825233	0.447866432
z10186_1	violin	0.173120303	-0.480616192	0.234933288
z10187_1	violin	0.996995766	-0.271128897	-0.869874062
z10190_1	violin	0.740458918	-0.075742403	-0.014240216
z10191_1	violin	-0.69275414	-2.305962263	-0.355479906
z10192_1	violin	0.335666639	-0.331709833	0.643169223
z10193_1	violin	0.523278419	-0.104828983	0.278333512
z10194_1	violin	0.067310297	-0.105575158	0.635280511
z10195_1	violin	0.374816624	-0.111384051	-0.877975749
z10196_1	violin	0.615466245	-1.227920365	0.307162456
z10197_1	violin	0.488312944	-0.655717856	-0.527160812
z10198_1	violin	0.466038941	1.289663883	-1.190314484
z10199_1	violin	0.498012332	-0.76862299	-0.314012011
z10200_1	violin	0.172142925	-0.160553826	0.254373314
z10201_1	violin	0.226368391	-0.501921263	-0.294733985
z10202_1	violin	0.196022355	0.643701585	0.581535644
z10204_1	violin	-0.458913339	-1.37641251	1.069760787
z10205_1	violin	0.224012037	-1.309092902	0.704735464
z10206_1	violin	-0.54622199	0.175814102	0.847164948
z10208_1	violin	-0.544089046	0.239428443	0.483199677
z10209_1	violin	0.127534509	-1.029060342	-1.567143085
z10210_1	violin	-0.488978766	-0.429976197	0.237951783
z10211_1	violin	0.473574214	-0.672233071	-0.280215754
z10212_1	violin	-0.356086473	1.874953723	1.096901068
z10213_1	violin	-0.685244824	-0.678126224	1.589758441
z10214_1	violin	-0.140522792	0.023198001	-0.412653187
z10215_1	violin	0.538784403	-1.017994234	1.137211504
z10216_1	violin	-0.951491028	-0.335207526	-0.566524466
z10217_1	violin	0.117871314	-0.975448251	0.836655967
z10218_1	violin	0.614220192	0.073234627	-0.038885104
z10219_1	violin	0.612034559	-0.066141496	0.858373364
z10220_1	violin	0.768107099	-0.809446846	0.120558287
z10221_1	violin	0.547052657	0.179421952	-1.148680262
z10224_1	violin	0.543415227	0.291189796	-1.020125817
z10226_1	violin	1.228786318	-0.091775814	0.695736805
z10228_1	violin	0.778099007	1.498482738	-0.565794013
z1023_1	violin	0.223525164	-1.592724235	-0.801093488
z10233_1	violin	1.194531425	0.726058966	0.400191766
z10234_1	violin	1.089169933	-1.264247004	-0.271138731
z10236_1	violin	0.417901865	-1.24224059	-1.945987496
z10237_1	cello	-0.698464074	3.077531566	-0.208768661
z10238_1	violin	-0.049162068	-0.038823297	0.089413243
z10239_1	violin	0.673352271	0.59901094	-1.044491226
z10240_1	violin	1.286873993	-1.850046236	0.623476294
z10241_1	violin	0.308002942	0.015169826	-0.852310177
z10242_1	violin	1.249494763	-1.077000683	0.094858557
z10243_1	violin	0.092371436	-0.395186852	-1.263769831
z10244_1	cello	-2.798875087	4.996309341	-0.321367629
z10245_1	cello	-0.102832695	2.825277801	0.593962558
z10246_1	violin	-0.789169573	1.220429702	0.512191982
z10247_1	violin	1.026840711	-0.773949412	1.250013745
z10248_1	cello	-0.805339868	4.813679818	1.176171674
z10249_1	cello	-2.515001789	4.514916055	0.992569672
z10251_1	violin	0.013930035	-0.327436979	-0.746413454
z10252_1	violin	0.165640903	-0.062421969	0.44307253
z10253_1	violin	-0.386903117	-0.788109145	-0.189408902
z10254_1	violin	0.930004954	-0.259392643	-0.820975042
z10255_1	violin	0.15566911	-0.521163033	-0.183677361
z10256_1	violin	0.60313636	-0.828359639	0.093506302
z10258_1	violin	0.971535453	0.404056082	0.436083067
z10259_1	violin	0.297120225	-1.184146829	-0.381960523
z10260_1	violin	0.188205494	-0.775454721	0.125318703
z10262_1	violin	0.229740648	-0.159966928	-1.596505631
z10263_1	violin	-0.541755902	0.223826877	-1.006060868
z10264_1	violin	0.162050481	-0.62965445	0.364970161
z10265_1	violin	0.525370769	-0.523962142	-0.032656499
z10266_1	violin	0.938494456	0.170589841	-0.816198809
z10267_1	cello	-1.233256253	3.688890092	0.041004444
z10268_1	violin	-0.00013516	0.451218451	-0.997439488
z10269_1	violin	0.020817569	-0.761011747	0.410058454
z1027_1	violin	0.206297839	-1.322853889	0.115790405
z10270_1	violin	0.388967047	-0.500940591	-2.43665295
z10271_1	violin	0.577392649	-0.619992384	-0.413150498
z10272_1	violin	0.321768802	-0.500872867	0.23567943
z10273_1	violin	0.771389326	1.086152255	-0.972684273
z10274_1	violin	0.232883697	-0.758350519	-0.601114632
z10275_1	violin	0.123702232	-1.22600372	0.567289525
z10277_1	violin	0.903756596	-1.274859633	-0.344329954
z10278_1	violin	0.955925948	-0.546177894	0.130507713
z10279_1	violin	-0.57369194	0.996481537	0.279486382
z1028_1	violin	-0.622192384	-1.507685712	-1.414980025
z10280_1	violin	0.432267272	-1.199762982	-0.407284394
z10281_1	violin	0.229623631	-0.815121179	-0.388276493
z10282_1	violin	-0.7093107	-0.197129153	0.001900995
z10283_1	violin	0.500928452	-0.463213091	-0.911066419
z10284_1	viola	-0.145682202	0.374337217	-3.466493948
z10285_1	cello	-0.598730679	3.997185007	-0.361138223
z10286_1	cello	-1.189946845	2.537221198	0.170668075
z10287_1	cello	-1.645661913	4.471588565	0.483539907
z10288_1	violin	0.790829704	-1.551131729	0.786961553
z10289_1	cello	-0.769364961	2.445471197	0.391954229
z10290_1	violin	0.29384407	-1.248663084	1.522387594
z10291_1	violin	0.093472422	-0.78860535	0.546743017
z10292_1	violin	1.112832306	-1.962061658	-0.646660418
z10293_1	violin	-0.441154265	0.112761746	0.343240806
z10294_1	violin	0.226630217	-0.943472828	0.096106322
z10295_1	violin	0.118966388	-0.708165069	0.041802907
z10296_1	violin	0.580273562	-1.454821992	-0.089746335
z10297_1	violin	-0.74327146	0.30969275	-0.47977178
z10298_1	violin	-0.35275524	-0.060483459	0.665374545
z10299_1	violin	0.280753949	-0.507704449	0.328684224
z10301_1	cello	-0.317690396	3.851519564	-1.217141284
z10302_1	violin	0.699272722	-0.219957474	0.810769684
z10303_1	violin	0.02718483	1.15869974	0.33666802
z10305_1	violin	0.549837064	-0.974761393	-0.67153355
z10309_1	cello	-0.293656217	2.648047346	-1.268489739
z10310_1	violin	0.727907009	-0.71251856	0.760861728
z10311_1	violin	0.055065675	-0.825214496	0.073080821
z10313_1	violin	-0.024267913	-0.967011013	0.69318518
z10314_1	cello	-0.57231449	3.189885195	0.225048896
z10315_1	cello	-1.829901813	3.98742159	-0.699489922
z10319_1	violin	-0.056765057	-1.058116668	-0.065420878
z10320_1	violin	-1.811870895	0.045481589	-0.161443784
z10321_1	violin	-1.064734926	-1.139535778	-0.716001759
z10322_1	violin	-0.568766467	-0.14165841	0.427479764
z10323_1	violin	-1.066889528	-0.872837454	-0.715506859
z10324_1	violin	-0.657226763	0.88413191	-0.876221238
z10325_1	violin	-0.006488966	-0.961184	-0.642091533
z10326_1	violin	-0.164756322	-0.371686468	-0.963754454
z10327_1	cello	-0.531358712	3.465638801	-0.313289873
z10328_1	cello	-1.234638963	4.69452768	1.138845007
z10330_1	violin	0.498021805	-0.274311344	0.136003456
z10331_1	cello	-1.200205961	4.080405048	1.398469524
z10332_1	cello	-2.593423572	4.953315144	-2.624304736
z10333_1	violin	-0.011055235	1.626751196	0.188845164
z10334_1	violin	-0.384650084	1.67779401	-0.474991481
z10336_1	violin	-0.155871209	-0.807934459	-0.482384836
z10337_1	violin	-0.012869077	-1.261572098	0.158130863
z10338_1	violin	0.235068839	-1.8020423	-0.865330688
z10339_1	violin	-0.796853753	1.429315507	-0.005618234
z10340_1	violin	-0.315989185	-0.761918577	-0.898117255
z10341_1	violin	-0.659894537	-0.428673681	-0.892576578
z10342_1	violin	-0.116718517	-0.405946024	-0.170748304
z10344_1	violin	0.048171006	0.263043377	-1.390950077
z10347_1	cello	-2.195274813	3.665280796	1.453349729
z10349_1	cello	-0.513896223	2.16040324	-0.362699325
z10351_1	violin	-0.128930716	-1.200924253	0.338446462
z10352_1	violin	-0.189151978	-1.067018651	0.084312668
z10353_1	violin	-0.864418661	-0.978428131	-0.573758619
z10354_1	violin	-0.927607215	-1.095218002	-0.531356291
z10355_1	violin	-0.538269417	-0.940043969	0.116988029
z10356_1	viola	-1.271394236	1.76005638	-2.003796425
z10357_1	cello	-4.146849994	5.204650714	0.966316156
z10360_1	cello	-1.323519248	4.05358606	-0.501170026
z10361_1	violin	-0.331441515	-1.235298667	1.419610456
z10362_1	cello	-1.595979731	3.889873278	1.530022992
z10365_1	cello	-2.704793598	5.615239997	0.606314588
z10366_1	violin	-0.398898403	-0.637230648	2.063380723
z10367_1	violin	0.488866694	-1.575790518	1.655425045
z10368_1	violin	-0.081443137	-0.218493344	-0.422935019
z10369_1	violin	0.470575871	-1.12889451	-2.207419984
z1037_1	cello	-1.73178087	3.320935252	-0.685603327
z10370_1	cello	-0.8731017	4.835639376	-0.536837302
z10371_1	violin	-0.21716753	0.119058356	-0.326923467
z10372_1	violin	0.680449886	-0.770962962	-0.577957907
z10373_1	cello	-0.785779414	4.660973354	0.944786367
z10374_1	violin	-0.198900595	-0.397457287	-0.064055768
z10375_1	violin	0.022171371	-1.265147305	-1.005009049
z10376_1	violin	0.08781238	-0.676848378	-0.479745521
z10377_1	violin	-0.14625986	-0.990396144	-1.041564165
z10378_1	violin	0.162439894	-1.401650566	1.063344914
z10379_1	violin	-1.461263542	-0.298720008	0.706050956
z10390_1	violin	0.427465479	-0.616937343	0.240278396
z10393_1	violin	-1.05502083	0.682000576	-1.277427344
z10394_1	violin	0.287512977	-0.451940877	-1.195198161
z10395_1	violin	-0.200937549	1.455089159	-0.993714926
z10397_1	violin	-0.304604954	1.599942304	0.550559405
z10398_1	violin	0.638266221	-0.61775245	0.51692151
z10399_1	violin	-0.125829064	0.156861337	-0.481857897
z10400_1	violin	-0.218306625	-0.815667784	-0.726200233
z10401_1	violin	-0.043240573	0.633159036	-1.180695633
z10403_1	violin	-0.27220271	-0.969684991	-0.841647633
z10404_1	violin	0.071961111	-0.762569578	-0.446106311
z10405_1	violin	-0.477243373	-0.926456915	-1.171264578
z10406_1	violin	0.452376818	-0.431997383	-1.558401141
z10407_1	violin	-0.101790556	-1.709594931	-0.91464582
z10408_1	violin	0.10478498	-1.055044065	0.354241197
z10409_1	violin	0.515083811	-0.353597862	0.005635063
z1041_1	violin	-0.668560242	0.491852994	-0.969711834
z10411_1	violin	0.553723898	-0.279312974	0.590268838
z10412_1	violin	-0.570175563	-0.453144192	0.155573631
z10413_1	violin	-0.788633865	-0.833597819	-0.85083746
z10415_1	violin	1.180900936	0.445030037	-0.096791805
z10419_1	violin	0.138314611	-0.12960546	0.608064943
z1042_1	violin	-0.083293044	-0.036019178	-0.122942042
z10420_1	double_bass	-39.24659968	-6.583660215	2.198723019
z10422_1	cello	-16.24711285	2.283691634	0.924519221
z10423_1	violin	-0.472151736	-1.296219853	-0.387958331
z10426_1	violin	-0.46767329	-0.062760562	-1.264583163
z10429_1	violin	-1.431932577	-0.407782409	-1.199183297
z10430_1	violin	0.230446136	-1.422341687	0.515152781
z10431_1	violin	0.765930916	0.031930118	-1.285759294
z10435_1	cello	-2.887925706	5.428907341	0.050918583
z10436_1	violin	0.159007235	-1.360486285	-0.120009546
z10437_1	violin	0.401991598	-1.645133281	1.268615836
z10438_1	viola	0.259952944	3.394787609	-6.53461133
z10439_1	violin	0.756905352	-1.003782105	-0.638554613
z1044_1	cello	-0.259217887	2.421019051	-0.002568577
z10440_1	violin	0.659120517	-1.562062914	-0.909280286
z10441_1	violin	0.308691996	0.174584102	-0.766248211
z10442_1	violin	0.174559108	-1.23426312	-0.404464602
z10443_1	violin	0.503434615	-0.562710702	-0.173430315
z10444_1	violin	0.401108338	0.161235864	-0.680342297
z10445_1	violin	0.195803993	-0.473463752	-0.128006496
z10446_1	violin	-0.109230818	-1.37622046	-0.619287524
z10447_1	violin	0.530692365	0.172784777	-0.043966005
z10448_1	cello	-2.90822866	5.821124709	-1.077357266
z10449_1	cello	0.134532674	2.117684682	1.735070285
z10450_1	violin	-0.121606422	-1.446183209	0.240209161
z10451_1	violin	-0.750603283	-0.49912732	0.383241729
z10452_1	violin	0.893108441	-1.410789269	1.00388824
z10453_1	violin	0.49826873	-0.891520608	-0.73788877
z10454_1	violin	-0.01661446	0.424882458	-0.893857975
z10455_1	violin	0.693938764	-0.365104945	-0.080322264
z10456_1	violin	0.477994821	-0.532818504	0.83894099
z10457_1	violin	0.295596589	-0.61087223	-0.491170938
z10458_1	violin	0.696313567	0.053075342	0.630611484
z10459_1	violin	0.362265204	-0.548727445	0.386695959
z1046_1	violin	0.245738488	-0.890180684	0.531330694
z10460_1	violin	0.676535255	-0.179593979	0.717199343
z10461_1	violin	-0.151838892	-0.37047811	0.25195607
z10462_1	violin	0.205762598	-0.111105428	0.151514172
z10463_1	violin	0.078723539	-0.462067805	0.850345875
z10465_1	violin	0.126314017	0.584595907	0.723251315
z10466_1	violin	0.739344519	-0.677788592	-0.403678989
z10467_1	violin	-0.062351671	-0.776007736	-0.090960522
z10468_1	violin	0.460263989	-0.785370531	1.123696988
z10469_1	violin	-0.559305157	-1.264228586	-0.602685796
z1047_1	violin	0.577729025	0.176607486	1.559665125
z10470_1	cello	-0.025469641	2.967264355	0.933688916
z10471_1	violin	-0.06820306	-1.15497602	-0.24546936
z10472_1	violin	-0.360184296	0.889843105	-0.186546147
z10473_1	violin	-0.396548657	-0.564439343	-2.155981729
z10474_1	violin	-0.078693955	-0.030344941	-0.919604358
z10475_1	violin	-0.930399966	-1.309064048	-0.444492703
z10476_1	violin	-0.422713911	-1.003492234	0.107359854
z10477_1	violin	-0.900656593	-0.779943118	0.273468993
z10478_1	violin	-0.775450885	-0.87147663	-0.726130114
z10479_1	violin	0.636113391	-0.785092307	-1.362307116
z10480_1	violin	-0.981768117	-0.069371517	-0.201506063
z10481_1	violin	0.193579891	-0.401010286	-0.212450483
z10482_1	violin	-0.808513289	1.412187893	-0.432984421
z105_1	violin	0.976368243	-0.211881122	0.996794121
z1050_1	violin	0.580864248	-0.411764867	0.257941859
z1053_1	violin	0.495973866	-0.969269704	0.737513494
z10536_1	violin	0.820386222	-0.1594104	0.3155073
z10538_1	viola	0.138558827	0.816908704	-2.942447224
z10539_1	violin	0.430563233	-0.78332788	-0.608581853
z10541_1	violin	0.289791016	2.095117419	-0.120989133
z10542_1	violin	0.041042188	-0.035270813	0.184034977
z10543_1	violin	1.00028182	-1.213780621	-0.018609363
z10544_1	violin	0.15142226	0.335484913	0.156180591
z10545_1	violin	0.15726994	-1.411527331	-0.490569268
z10546_1	violin	0.801354649	-1.133917267	-0.786335883
z10547_1	violin	-0.508695746	-0.284337153	-0.417517908
z10548_1	violin	-0.644180168	0.236386874	0.159773706
z10549_1	violin	0.62246063	-1.386443299	0.756360219
z1055_1	violin	0.661618643	-0.955362643	0.142086878
z10550_1	violin	0.543068816	-0.731526438	-0.059088332
z10551_1	violin	0.659569574	-1.088421312	1.018709694
z10552_1	violin	0.522657518	-1.396125526	-0.063014851
z10553_1	violin	0.001052122	-0.094651159	0.042092969
z10554_1	violin	-0.075372629	-0.329800193	0.20202496
z10555_1	violin	0.447722557	-0.769942324	-0.62218445
z10556_1	violin	0.491446843	-0.909050429	-0.183964875
z10557_1	violin	0.831390264	-0.685349463	0.360560026
z10558_1	double_bass	-21.06394607	-1.621200308	-3.372097363
z10559_1	violin	-0.184819262	-1.033219215	0.38999519
z10560_1	violin	0.584832229	-0.679018643	-0.233628818
z10561_1	violin	0.751845643	-0.830918716	0.295997692
z10562_1	cello	-1.149254854	4.337996359	1.405578398
z10563_1	violin	0.514294247	0.184053354	-0.340767096
z10564_1	violin	0.120140293	-0.455606294	-1.002634717
z10565_1	cello	-0.128189227	3.841344694	0.661718419
z10566_1	violin	-0.024905375	-0.182679325	-0.318750237
z10567_1	violin	0.561052784	-1.04406824	0.463181553
z10568_1	violin	-0.278476532	-0.825948538	0.675944028
z10569_1	violin	0.148090946	-0.601376257	0.044386851
z1057_1	violin	-0.217204026	-0.671057971	-0.366955048
z10570_1	cello	-0.942114235	4.898649381	-0.456759468
z10571_1	violin	-0.232721611	0.822354331	-1.246564179
z10572_1	violin	0.086171674	-0.256219265	-0.489771834
z10573_1	violin	0.54009673	-0.762141285	-0.53822366
z10574_1	violin	-0.378850491	1.456791335	-1.041794006
z10575_1	violin	-0.108011283	-1.788656098	-0.194714803
z10576_1	violin	-0.747916847	0.3356203	-0.764161008
z10577_1	violin	-0.42843751	0.035434654	-1.29600126
z10578_1	violin	0.982602303	-1.284359706	0.306071936
z10579_1	violin	0.036119207	-0.13032676	1.093016992
z10580_1	violin	-0.342768442	-0.515539978	-0.484516191
z10581_1	violin	0.455736343	0.007245625	-0.881376826
z10582_1	violin	0.654808691	-1.054677827	0.128547222
z10583_1	violin	0.51344545	-1.149970402	-0.417176841
z10584_1	violin	-0.262721322	1.43031191	-0.887829914
z10585_1	cello	0.345134579	3.474133743	1.497474293
z10586_1	violin	0.32620571	-0.042124167	0.848707636
z10591_1	violin	1.125477409	-1.100206708	-0.303125784
z10593_1	violin	-0.625078919	1.739492616	0.914271871
z10594_1	violin	0.264331211	-0.291104553	-0.325206843
z10595_1	violin	0.168981618	-1.102320655	-0.878028279
z10597_1	violin	0.746918237	-1.412240085	0.287505406
z10598_1	violin	-0.859571968	1.012127529	0.411248051
z106_1	violin	-0.121971239	-0.383653963	1.004698345
z10600_1	violin	0.662049491	-0.785672999	0.156645641
z10601_1	violin	0.225364547	0.121014736	0.669844621
z10602_1	violin	0.256330556	-0.653451361	0.535357332
z10604_1	cello	-1.779142361	4.413418701	2.180649515
z10605_1	violin	0.601726016	-1.046055949	0.91643566
z10607_1	violin	1.046065956	-0.818105795	0.510844404
z10608_1	cello	-1.693752163	4.565257809	1.396204992
z10609_1	violin	-0.976924823	-0.513974776	0.958387936
z10610_1	violin	-1.431046067	-1.064303325	0.602672162
z10611_1	violin	0.060481775	-0.122932926	-0.720837323
z10614_1	violin	0.61637187	-0.142214917	-0.215697377
z10615_1	violin	-0.444910553	-0.458020044	-1.283341711
z10617_1	violin	-0.416539782	-0.111833972	-0.222759529
z10618_1	cello	-1.629378196	5.84890673	0.874187794
z1062_1	cello	-1.078318761	4.167247258	-0.973044809
z10633_1	violin	0.337210691	-0.28893537	1.094982452
z10634_1	violin	0.975610254	-0.499413851	1.096896588
z10635_1	violin	-1.41163368	-0.871257566	0.556444292
z10636_1	violin	-0.216043075	-0.881150928	0.09532743
z10638_1	violin	-0.072405144	-0.003880232	0.241876905
z10639_1	violin	-0.038987192	0.443077383	1.452696237
z10641_1	violin	0.097927275	-0.692023519	0.918810571
z10642_1	cello	-0.435244727	2.807753454	-2.290719521
z10646_1	violin	0.004326224	0.723277364	-0.508400954
z10647_1	violin	-0.399751328	-0.774522071	0.735905617
z10648_1	violin	0.566238382	-1.226229424	0.128602278
z10649_1	violin	-1.041875433	-0.619597825	0.534046469
z1065_1	violin	0.405334613	-1.619207311	-0.009249502
z10650_1	violin	0.846409158	-1.008232922	0.378572691
z10651_1	violin	-1.153948096	0.366084974	0.162434654
z10652_1	cello	-1.536425126	3.661533504	-1.578530215
z1066_1	violin	0.342325545	-0.864432297	-0.347704576
z10664_1	violin	0.651831362	-0.038474373	0.50934261
z10665_1	violin	0.533124112	-1.138464525	0.968566635
z10666_1	violin	-0.300215882	-0.279726305	-0.270456726
z10667_1	violin	0.222153736	0.443924963	0.327310999
z10668_1	violin	-1.107605884	-0.718025495	1.086450416
z10669_1	violin	0.83316347	0.721676392	0.674013885
z10670_1	violin	0.145514389	0.048470564	0.673611748
z10671_1	violin	-0.517853348	-0.792280271	1.998520306
z10672_1	violin	-0.181874624	-0.398080807	1.282827189
z10673_1	violin	0.504470416	-0.944473026	-0.009804863
z1068_1	violin	0.806934639	-0.012877927	0.553014588
z10690_1	violin	0.627137981	-1.00538769	0.568697769
z10698_1	violin	0.455072184	-0.730242376	0.582209312
z1070_1	violin	-0.725213003	-0.059262509	-0.484996372
z10703_1	cello	0.011886662	3.277242169	1.736814085
z10707_1	violin	0.263850913	-0.516094805	0.741116384
z10715_1	violin	0.461867551	0.787193433	-1.544379724
z10716_1	cello	-0.279685533	2.050626155	-0.243158381
z10717_1	violin	0.7592858	-1.315571247	1.206651026
z10718_1	violin	0.112987819	0.02496793	0.654698697
z10719_1	violin	-0.160147018	0.193230335	0.301428743
z1072_1	violin	0.906461954	-0.681066581	0.552612318
z10720_1	violin	-1.92419979	-0.657291143	-0.595481266
z10721_1	violin	1.05734883	-0.972642126	0.193154962
z10723_1	cello	-1.455634349	3.722684272	-1.502927377
z10724_1	violin	0.766132979	-0.933858802	0.456532091
z10725_1	violin	-0.058295942	0.133080056	-0.027604718
z10726_1	violin	-0.164400632	0.805544557	1.3370373
z10727_1	violin	0.340763158	1.35871066	-0.353874767
z10728_1	violin	-0.526987411	0.157011703	0.77132434
z1073_1	violin	0.084971459	-0.224188579	0.104825783
z10730_1	viola	-0.96997108	1.836823968	-1.131750799
z10731_1	violin	-0.470230494	-0.689016068	0.640852023
z10732_1	violin	0.584588443	-1.057482615	1.460739384
z10733_1	violin	-0.208691	0.876686743	0.202699112
z10734_1	violin	-0.241344324	-1.363044026	0.542524648
z10735_1	violin	0.10410051	0.781787326	-0.420887481
z10736_1	violin	0.582965833	-0.83350307	-0.216811499
z10737_1	cello	-1.727138602	4.827688025	0.316545222
z10754_1	violin	0.733230933	-1.144719804	0.444429217
z10758_1	cello	-0.030103779	3.093343511	0.068159079
z1076_1	violin	-1.122710862	-1.311470992	0.452754404
z10766_1	violin	0.601750335	-1.497982986	2.228347946
z10780_1	violin	0.45406546	-0.737366194	0.059797587
z10781_1	violin	-1.335492531	-1.273386324	1.533328934
z10782_1	violin	0.579948426	-0.795485228	1.565498294
z10783_1	violin	0.756616752	0.120568004	1.030563508
z10786_1	violin	0.172708773	1.31174878	2.321840288
z10792_1	violin	0.095930633	-0.167578511	0.15306209
z10796_1	violin	0.411472178	0.767995983	0.198302552
z108_1	violin	0.262209442	0.099693015	0.051926946
z1080_1	cello	-1.229665407	5.117499659	0.938982497
z10800_1	violin	0.60512879	-0.076703025	-1.140913294
z10803_1	violin	0.306671038	-0.573186573	0.357708964
z10804_1	violin	0.930235103	-2.258608891	0.147274216
z10805_1	cello	-1.355585506	2.096383186	0.963393479
z10807_1	violin	1.515742398	-0.514031873	-0.585057458
z10808_1	violin	0.993685009	-0.457208824	0.268914459
z10809_1	violin	0.508511402	-0.65469947	-0.894156485
z10811_1	violin	0.978269161	-0.208496407	-0.4783364
z10812_1	violin	0.534696941	-1.495426733	0.399660048
z10813_1	violin	-0.421571066	-0.515353176	-1.979476715
z10814_1	cello	-1.430118131	4.576880578	-1.234331281
z10815_1	violin	0.575047861	-1.027563175	-0.202279711
z10818_1	cello	-0.397610693	4.456913568	0.626882099
z10819_1	violin	-0.020484023	-0.146756982	-1.112106541
z10820_1	cello	-2.701401142	4.068929988	1.991117162
z10823_1	violin	0.307332033	0.302576868	-0.045454812
z10828_1	violin	0.483689914	-0.666730881	-0.687660319
z10830_1	violin	0.215617704	-0.267426846	-0.601493808
z10832_1	cello	0.222568323	3.643552315	1.623351165
z10834_1	violin	-0.195886704	0.917348427	-0.064960981
z10835_1	cello	0.558009753	2.95853918	0.651987336
z10849_1	violin	1.545133713	-0.100344508	-0.474317
z10851_1	violin	0.953748086	-0.17501074	-0.912174872
z10861_1	violin	0.46311185	-1.044528602	0.165373633
z10862_1	violin	0.195067972	-0.394099149	0.001266079
z10865_1	violin	0.760143178	-1.220745483	-0.198341601
z10871_1	violin	0.604358456	-1.308085622	-0.005480155
z10877_1	violin	0.70183081	-0.829839819	-0.751686115
z10957_1	violin	0.164679477	-0.530563224	1.33680436
z10958_1	violin	0.58700642	-0.878695999	0.515321421
z10962_1	violin	1.096318816	-0.544767864	0.605709373
z10963_1	violin	0.888549243	-0.721012504	-0.196499728
z10964_1	violin	1.542989114	1.984478563	1.483218088
z10969_1	cello	-0.364044781	2.669745799	0.321170458
z10975_1	violin	0.161929267	-1.588156328	-0.910337264
z10976_1	violin	-0.335117856	0.228436311	-0.873007608
z10977_1	violin	0.646328629	-0.350104105	-1.204971575
z10978_1	violin	0.2198992	0.171484738	-1.37496701
z10979_1	violin	0.796643516	-0.933298998	-0.462444092
z10981_1	violin	0.758874263	-0.847360236	-0.183531723
z10982_1	violin	0.379221715	-1.269927264	0.84982852
z10984_1	violin	0.527925296	-0.950201138	-1.072006331
z10985_1	violin	0.123460346	-0.057868298	-0.298531542
z10986_1	violin	-1.009494071	0.756803402	-1.25551157
z10987_1	violin	-0.125694246	-0.289641035	0.018996941
z10988_1	violin	0.466818775	-0.279239137	0.912201493
z10989_1	violin	0.723037715	-1.398792801	0.507878818
z10991_1	violin	-0.044109894	-0.091666399	0.364634572
z10992_1	violin	0.677958182	-0.109012187	-0.023053092
z10995_1	violin	0.803943582	-0.782585047	-0.558380216
z10996_1	cello	-1.780444186	3.806651655	0.730001917
z10997_1	violin	0.489974939	0.108296067	-0.894300854
z11008_1	violin	0.409483782	-1.473249399	-0.227213246
z11009_1	violin	1.398287789	-1.087381077	-0.070346
z11010_1	violin	-0.27623599	-0.196046894	-0.577663677
z11011_1	violin	0.226239532	0.402517528	-1.027803309
z11012_1	violin	0.927502942	-1.19044397	-0.279244756
z11013_1	violin	-0.458405299	-0.03768591	-0.256139572
z11015_1	cello	-0.053941896	2.388301098	1.002932651
z11023_1	violin	0.608830263	-0.31988514	-0.035030908
z11025_1	violin	0.939109513	-0.047863528	-0.059650857
z11027_1	cello	-0.446378824	4.008982217	0.431506387
z11029_1	violin	0.026115095	-0.659123773	-0.089644439
z11031_1	violin	0.340293507	0.102727075	-0.206146612
z11039_1	violin	0.746416876	-0.464312039	0.193795734
z1105_1	violin	0.310630267	-0.333362159	0.02143904
z11062_1	violin	1.066027967	-1.01180683	-0.908406161
z11064_1	violin	-0.49370507	-1.195084198	2.580712279
z11067_1	cello	-0.6793545	3.714599122	-1.14516205
z11071_1	violin	0.426043514	0.177064217	-0.207109997
z11072_1	violin	0.601988408	0.848872698	-0.198767048
z11075_1	cello	-2.430391321	2.118476888	-0.281308902
z11076_1	cello	-1.781928796	3.881253741	-0.39934746
z11077_1	violin	-1.161791511	-0.798615797	1.064836845
z11082_1	violin	0.10539208	1.97185041	0.662283788
z11084_1	cello	-0.216693217	2.485377703	0.253957908
z11089_1	cello	-0.811580769	3.364016597	0.046395999
z11090_1	violin	0.448585261	-0.116499011	-0.075222737
z11091_1	violin	0.654858437	-1.282358639	-1.095604857
z11092_1	violin	0.617425303	-0.049766754	0.5286916
z11093_1	violin	0.560128117	-1.011182464	0.484911854
z11094_1	violin	-0.162762252	1.497022179	0.848545822
z11095_1	violin	0.019157967	0.139804465	0.215304447
z11096_1	violin	0.853613747	-1.721654626	1.363585071
z11110_1	violin	-0.013668309	-0.440899826	-0.18919797
z11111_1	violin	-0.582984239	-0.035406744	0.982460182
z11112_1	violin	-0.13814655	-0.420110598	-0.498081059
z11113_1	violin	0.133112326	-0.716360267	0.951142295
z11114_1	violin	0.274822976	-1.551632027	0.341919035
z11115_1	violin	0.353420596	-0.539443845	-1.282375646
z11116_1	violin	-0.99291232	-2.356264597	1.530513931
z11120_1	violin	-1.811976342	-1.320011997	0.329595816
z11122_1	violin	-0.668744089	-0.919136924	-2.39273357
z11123_1	violin	-0.038163599	-0.99688978	0.789345053
z11125_1	violin	0.126314271	0.261727504	-0.973966747
z11127_1	violin	0.076049152	-0.642332308	-1.156956914
z11128_1	violin	0.520415501	-1.134979639	-0.396972607
z11129_1	violin	0.244166542	-0.306344261	-0.841356297
z11130_1	violin	0.246152343	-1.327075798	-0.303851585
z11131_1	violin	0.036559258	-0.916819343	-0.281750188
z11136_1	violin	-1.012071109	1.53599883	-0.000608117
z11137_1	violin	0.00741821	-0.478409502	0.067625323
z11138_1	cello	-0.914368832	4.672766875	0.259495
z11140_1	viola	-0.706278591	-2.08063375	-3.820027723
z11141_1	violin	-0.042091366	-0.916666992	-1.129444123
z11142_1	violin	0.218092389	-2.165542398	-0.621912579
z11143_1	violin	-0.469980216	-1.417088073	0.047929849
z11145_1	violin	-0.640383909	-0.15901182	-0.007802601
z11146_1	violin	0.143946599	-0.928719145	0.576562859
z11147_1	violin	1.270104227	-1.392867762	0.230500753
z11148_1	violin	0.440501044	-0.56158972	-0.081058107
z11152_1	violin	0.287391299	0.510559926	1.30878886
z11153_1	violin	-0.127358904	-1.160952593	-0.113643136
z11154_1	cello	-0.639185965	3.045375337	-1.35189036
z11155_1	violin	1.067563282	-1.290573063	1.159737756
z11157_1	violin	-0.482550783	1.34222976	1.264920125
z11159_1	violin	0.510388469	-0.430366233	1.078052923
z11161_1	violin	0.05354613	0.701127419	-1.015957737
z11162_1	cello	-2.290369323	5.245367306	0.428256634
z11163_1	violin	-0.168664434	1.540755887	-0.162010817
z11164_1	violin	-0.544305163	-0.843020234	0.642873504
z11165_1	violin	0.492547763	-0.836804655	1.413944967
z11169_1	cello	-0.560804176	4.020463315	0.20211587
z11170_1	cello	-0.220072774	2.604508893	0.427568819
z11174_1	violin	0.40679286	0.068563591	-0.021448421
z11176_1	violin	0.604330189	-0.795779222	1.114536487
z11177_1	violin	0.531642536	-0.17042622	0.841813082
z1118_1	violin	0.661639314	0.538418401	-1.043461923
z11180_1	violin	0.113887554	0.042434252	-2.142488234
z11181_1	violin	-0.156961397	-0.531483258	-0.278287688
z11182_1	violin	0.466403645	-1.075245138	0.479009415
z11184_1	violin	-0.142077611	1.023140112	0.279881018
z11185_1	violin	0.28465923	-0.861724339	1.159482974
z11186_1	violin	0.116811955	-1.06439038	0.229283911
z11188_1	violin	0.496621663	0.497061625	0.728147586
z11189_1	violin	0.731263859	0.129674742	0.614096611
z1119_1	violin	0.298248231	-0.559300239	0.366543747
z11191_1	violin	-0.013503762	-0.26461001	2.18972681
z11192_1	violin	0.222904819	-1.000677713	1.084558726
z11193_1	cello	-0.204587202	2.638552463	0.614856727
z11194_1	violin	0.115966709	-0.745103066	-0.29676705
z11195_1	violin	0.810024717	-0.328812534	1.187806922
z11197_1	violin	-0.689914186	1.462722549	0.769192459
z11199_1	violin	-0.0611576	-0.446320022	0.797174238
z11200_1	violin	0.735603133	-0.185802805	-0.032587143
z11203_1	violin	0.023179325	-1.080112944	0.157334271
z11204_1	violin	0.309947222	0.36469013	-1.071292355
z11205_1	violin	-0.18698994	-0.289649865	0.789447873
z11206_1	violin	0.150356636	0.29817258	-0.017232377
z11207_1	violin	0.424990647	-0.378581098	-0.076933394
z11208_1	violin	0.560957995	-0.169430741	-0.323602659
z11209_1	violin	0.635974299	-0.442706252	0.13434692
z11210_1	violin	-0.115853591	-1.245432186	-0.238819647
z11211_1	violin	0.526075594	-0.285221087	0.142856296
z11212_1	violin	0.702400808	-0.066670834	-0.183203877
z11213_1	violin	0.583354984	-0.044644473	-0.829307035
z11214_1	violin	-0.067326175	0.581929261	0.324227883
z11215_1	viola	1.483304065	0.362884991	-2.499729132
z11216_1	violin	0.923033016	0.403796984	-0.038819593
z11217_1	cello	-4.172145927	4.238033967	0.398993728
z11218_1	violin	0.815138982	0.062114357	0.119506946
z11219_1	violin	0.303504742	0.161578131	-0.192676539
z11230_1	violin	0.767415034	0.76448509	-0.629551487
z11231_1	violin	0.4371155	0.165631335	-0.402320428
z11232_1	violin	0.947327327	-0.275879977	-0.393557876
z11233_1	violin	0.431173209	-0.326439082	-0.79592793
z11234_1	violin	-0.729658005	1.629893292	-0.202928268
z11235_1	violin	0.528990251	-0.309990885	-0.050242224
z11236_1	violin	0.478601312	-0.494788864	-0.468142272
z11237_1	violin	0.123424534	-0.317709184	-0.657501822
z11238_1	violin	0.094050796	-0.184740038	-0.847507991
z11240_1	violin	0.043431561	-0.343326346	0.272563294
z11241_1	violin	-0.145566829	-0.33621985	-0.22768807
z11242_1	violin	0.219160882	0.358616257	0.133417057
z11243_1	violin	0.619789657	0.27552344	-0.186299384
z11244_1	violin	0.378374597	0.634676954	0.716909845
z11245_1	violin	0.658129254	1.005466772	0.549716097
z11246_1	violin	0.244058876	0.652480298	1.080383217
z11247_1	violin	0.366965526	0.253559872	-0.190411454
z11248_1	violin	0.18870451	1.120288293	-0.415220917
z11251_1	violin	-0.242481387	0.797667491	0.054551456
z11252_1	violin	0.357964893	0.687432396	-0.343810446
z11253_1	violin	-0.363848218	-0.236997287	0.301891371
z11254_1	violin	0.61971396	-0.028840004	-0.039841504
z11255_1	violin	0.607744377	-0.184460436	0.466255971
z11256_1	violin	0.199234572	-0.282897088	-0.613099225
z11257_1	violin	0.061760158	-0.207704639	-0.102886496
z11258_1	violin	0.606962507	-0.187911123	-0.672105892
z11259_1	violin	1.272537611	-0.210487582	0.437214692
z11261_1	violin	0.627183684	0.342048776	-1.059297293
z11262_1	violin	0.844266161	-0.225685557	0.707818107
z11275_1	violin	-0.966448312	-0.559535067	-0.628687428
z11276_1	cello	0.014730931	2.808039159	-0.331212872
z11277_1	violin	0.930720657	-1.366812763	0.240561674
z11281_1	violin	-0.823828914	-1.666740022	1.447314161
z11282_1	violin	0.936281025	-1.438524866	0.631715575
z11283_1	violin	0.078783191	-0.327837094	0.546274118
z11286_1	violin	0.68542775	-0.979027481	0.070964023
z11287_1	violin	0.436125466	-0.216140598	0.598085317
z11288_1	violin	0.409545014	-0.742027547	-1.171273251
z11290_1	violin	1.35064649	0.342337946	0.273149185
z11291_1	violin	0.152115028	0.049349986	-0.096622222
z11292_1	violin	0.367808127	-1.377664106	-0.457522983
z11295_1	violin	0.953947899	-0.360306804	0.297868146
z11297_1	violin	0.255892615	0.203033688	-0.044048135
z11298_1	violin	-0.095816019	-1.304778736	1.030236287
z11299_1	violin	0.411591446	-0.880944615	0.023502858
z11300_1	cello	-1.877555365	4.388626342	2.688738417
z11301_1	violin	0.537280572	-0.360636891	-0.71901932
z11302_1	violin	0.438791369	-0.939075101	0.994835858
z11304_1	violin	0.582259102	-0.573126732	-0.925215326
z11305_1	violin	0.656130928	-0.639055311	1.14456817
z11306_1	violin	0.367192808	0.279126278	0.638531188
z11307_1	violin	-0.099341683	0.506948483	-0.706857747
z11308_1	violin	-0.457610923	-0.589374124	0.105897918
z11310_1	violin	-0.21880287	0.415141784	0.651839142
z11312_1	violin	0.472174071	0.389638407	0.606750064
z11313_1	violin	0.227507738	-0.012407782	-0.478734112
z11314_1	violin	-0.183414252	-0.596457334	-0.980123303
z11315_1	violin	-0.162230048	0.218782879	-0.828223354
z11316_1	violin	-0.260116203	-0.817682371	0.321740526
z11317_1	violin	0.298438029	0.181522944	-0.488662004
z11318_1	cello	-0.276775658	3.392177294	1.715326284
z11319_1	violin	-0.053830859	-0.389034023	-0.452349944
z11320_1	violin	0.092602349	-1.24526697	-0.698745529
z11321_1	cello	-0.688084301	5.600762805	1.45240982
z11323_1	cello	-0.173536324	2.257935741	-0.133679521
z11324_1	violin	0.042395034	-0.871790886	-0.805219498
z11327_1	cello	-2.705923177	4.570337333	1.234840307
z11339_1	cello	-0.157454839	2.503803043	1.341096974
z11340_1	cello	-0.990706471	3.022914504	-1.313895257
z11341_1	violin	-0.434595876	1.029973259	0.428311289
z11342_1	cello	-0.264043582	2.52972327	0.663581542
z11343_1	violin	0.382412815	-0.48864629	-0.845441057
z11344_1	violin	0.249120676	-0.301095468	-0.04572836
z11346_1	violin	-0.387098382	0.909190635	0.628676973
z11347_1	violin	0.049861281	-0.118297629	1.575644703
z11348_1	violin	0.784658903	-0.790715639	0.303976524
z11349_1	violin	-0.366634168	1.454668363	0.705916011
z11350_1	violin	-0.058590361	-0.109485296	-1.486671841
z11361_1	viola	-0.543709124	1.465182449	-1.47804391
z11362_1	violin	0.088330925	-0.781996736	-1.682440198
z11363_1	violin	0.439906532	-0.647744637	-2.322201193
z11365_1	violin	0.220838397	-0.36475377	-0.051019803
z11366_1	violin	0.066202254	-0.205248705	0.092395114
z11367_1	viola	-0.4672792	0.355323159	-2.343544442
z11368_1	violin	-0.196676819	0.092438334	-0.651781072
z11369_1	violin	0.69053803	-0.309003928	-0.939948456
z11370_1	violin	0.299114187	-0.838544333	-0.252309356
z11371_1	violin	0.569523606	-1.377682788	-0.217394582
z11372_1	violin	0.163744753	0.208995305	-0.065161769
z11375_1	violin	-0.018361349	-0.691511857	0.80551601
z11376_1	violin	-0.018887042	-1.334606095	-0.086438935
z11377_1	violin	-0.746566243	-0.355843833	-0.564225693
z11378_1	violin	0.845776714	0.11021538	-0.351854688
z11379_1	violin	0.583867472	-0.535054638	0.177916554
z11380_1	violin	0.585975585	-0.599714157	-0.163765442
z11381_1	violin	0.578068492	-0.398102401	-0.826377941
z11383_1	violin	0.449861692	-0.636976804	-1.789137815
z11384_1	violin	0.619865439	0.225703224	-1.430962601
z11386_1	violin	0.414127675	-0.741736395	0.145016511
z11387_1	violin	0.426636308	-1.256059003	-0.249647149
z11388_1	violin	0.738872415	-1.953661156	0.950803623
z11389_1	violin	0.627147195	-1.248214846	-1.438977706
z11391_1	violin	0.125321039	-0.637317574	-0.281190317
z11392_1	violin	0.240522187	0.896546695	-0.812342885
z11393_1	violin	0.899840235	-1.229352002	-0.34299546
z11394_1	violin	1.064206742	-0.787982457	0.315276986
z11395_1	violin	0.863056927	-1.350986743	0.081931198
z11399_1	violin	0.550252795	-1.03790781	-0.230283274
z11400_1	violin	0.603763482	-0.765521365	1.460572589
z11401_1	violin	0.801797931	-0.106035311	-1.092026333
z11402_1	violin	-0.150743655	-0.135815972	0.448523024
z11403_1	cello	-1.498800848	2.535913975	-1.067108103
z11406_1	violin	0.334804715	0.138770491	-0.059247552
z11407_1	violin	1.272659879	-0.978304066	-0.191441134
z11408_1	violin	-0.424076696	1.821794995	-0.482665651
z11410_1	violin	-0.174173979	0.203494741	0.657354591
z11411_1	violin	0.551404034	-0.334129091	-0.500282311
z11413_1	violin	0.465133788	-0.435612653	-0.325506781
z11414_1	cello	-0.864923553	3.86563399	-2.460070799
z11415_1	violin	-0.847251884	0.964397215	-0.492542293
z11417_1	violin	-0.280406767	-0.157566726	-0.86368454
z11422_1	violin	0.406492027	0.263537171	-0.178633904
z11424_1	cello	-0.765935581	5.524529356	-1.129879696
z11426_1	viola	-0.128639178	1.649417862	-1.368115467
z11427_1	violin	-1.138461261	0.109393205	0.035993639
z11429_1	violin	0.429684417	0.121291797	0.121823545
z11430_1	violin	0.501955253	-0.22742075	-0.459776835
z11431_1	violin	0.933625871	-0.778259123	0.286594311
z11432_1	cello	-0.080557117	3.545249039	-0.144383929
z11434_1	violin	0.230322677	-0.943418102	0.558720813
z11435_1	violin	0.065005697	-0.823896735	0.164991233
z11437_1	violin	-1.010545937	-0.575694935	-0.306300866
z11438_1	violin	0.340477606	0.064937169	0.227704239
z11439_1	cello	0.301115903	2.906067534	0.544461711
z11440_1	violin	-0.068098241	0.037378383	-0.177382958
z11443_1	violin	0.442060822	-0.001889522	-0.990005437
z11445_1	violin	0.21969111	-1.012215588	1.127106375
z11446_1	violin	0.187628033	-0.465741798	-0.873426107
z11447_1	violin	-0.057443697	-0.875121715	-0.11396704
z11448_1	violin	0.396155665	-0.661614581	-2.173178354
z11449_1	cello	-2.564774093	5.810718043	0.514981763
z11450_1	violin	-0.106570904	0.038335063	0.910472155
z11454_1	violin	-0.678981583	0.52653534	1.715572673
z11456_1	cello	-2.136268112	2.778291279	-0.014984469
z11457_1	violin	0.346083897	2.171361296	0.286921936
z11458_1	violin	-0.43882813	-0.475052453	0.597755793
z11459_1	violin	0.530893661	-0.841278955	-0.531410584
z11461_1	violin	-0.767494029	-1.862713638	0.110398604
z11462_1	violin	0.14824254	-0.796539927	0.875117086
z11466_1	violin	0.456084505	1.30060175	0.733941105
z11469_1	cello	-2.231151999	6.337007675	0.507463655
z11474_1	violin	-0.331906265	-0.097063323	0.427730881
z11477_1	violin	-1.201697741	-0.93230675	1.497253182
z11479_1	violin	0.100115922	1.453082552	-0.172760804
z11480_1	violin	0.772513174	0.604422329	1.620954659
z11482_1	violin	0.288652579	-1.272507193	0.922650467
z11487_1	violin	0.25350397	1.610280195	-1.055777897
z11488_1	violin	0.112140252	-0.08418639	-0.108728652
z11489_1	violin	1.386591398	0.409428369	0.444404742
z11490_1	violin	0.129415138	-0.359254762	-0.442212511
z11491_1	violin	0.367048486	-0.437643498	0.333181933
z11494_1	violin	-0.148005918	-1.112697964	0.228887486
z11495_1	violin	-0.17131791	-0.417793411	0.277641208
z11496_1	violin	0.256725443	-1.753258762	0.105509608
z11497_1	violin	-1.022404312	-1.10192183	-0.768505051
z11498_1	violin	0.759039496	-1.181433723	-1.601422843
z11499_1	violin	0.217782708	-0.299539989	-0.489005961
z11500_1	violin	0.776460056	-1.227071041	0.395593047
z11502_1	violin	-0.181804627	-0.636722075	-0.073689959
z11505_1	violin	-1.617965907	-0.788392957	-0.161194834
z11506_1	violin	-0.170109089	0.18406401	0.082393385
z11509_1	violin	0.793945658	-0.850238627	0.306523136
z11510_1	cello	-0.164417828	2.798354004	1.000650426
z11511_1	violin	0.235920822	-0.83917688	0.573144718
z11512_1	violin	0.356663037	-0.634424246	-0.184144542
z11513_1	violin	-0.203310194	-0.720407311	-0.846517119
z11514_1	violin	-0.345178555	-0.947944173	-0.520457051
z11515_1	violin	0.114193766	0.030948293	-0.790178839
z11517_1	violin	0.034882636	-0.152123288	0.665065596
z11519_1	violin	0.264255992	-0.553522246	-0.045919765
z11520_1	violin	-0.777825117	-0.75635739	-0.350408049
z11521_1	violin	-0.717676755	-0.601001505	-0.875410387
z11523_1	violin	-0.193838989	-0.710317426	0.54568449
z11524_1	violin	-0.291521136	-0.696990371	-0.390991693
z11525_1	violin	-0.034702078	-0.335904893	0.651283077
z11526_1	violin	-0.106365372	1.814067696	0.077112533
z11527_1	cello	-0.087336368	2.341085153	0.666837864
z11528_1	violin	0.345624503	-0.084725649	0.483515016
z11529_1	violin	-0.086203447	-0.861018894	-1.281571018
z11530_1	violin	-0.584101168	-0.611158569	-0.828421032
z11531_1	violin	-0.576694144	-0.23338867	-2.228979975
z11532_1	violin	-0.787590999	1.408137728	-0.210858766
z11535_1	violin	-0.689518344	1.215728637	0.687935413
z11536_1	violin	-0.858368652	0.666380709	-0.198786205
z11537_1	violin	0.449637657	0.488506551	-0.590335847
z11538_1	violin	0.234218399	0.375261547	-0.680058021
z11539_1	viola	0.383458207	2.329954677	-1.175914407
z11540_1	violin	0.968506666	-1.870337418	0.629165555
z11541_1	violin	0.290921906	0.993283894	1.345501609
z11542_1	violin	0.704370276	-0.076744843	1.235076385
z11543_1	violin	0.384304722	0.424785621	-1.071136004
z11545_1	cello	-4.380436562	5.2331409	-0.990238695
z11547_1	cello	-1.958484599	3.638399896	1.248693734
z11548_1	violin	0.393070356	1.264237817	-0.482662405
z11549_1	violin	0.263960578	0.71181633	-1.033752352
z11550_1	violin	0.714914349	0.128870127	0.52822922
z11551_1	violin	0.248416177	-0.11477011	0.634278913
z11552_1	viola	-0.605373544	1.854136881	-2.281532791
z11553_1	violin	-1.332611675	-1.660198337	-1.923238341
z11554_1	violin	0.420344646	-0.261203793	1.202329926
z11555_1	violin	1.077757735	0.88284599	-0.389745021
z11556_1	violin	0.482009671	0.151077843	-0.048509524
z11557_1	violin	0.843193632	-1.578637374	0.951906702
z11560_1	violin	0.111309852	-0.923867761	-0.950054702
z11561_1	violin	0.615335304	0.044033835	0.442112875
z11562_1	violin	-0.226743077	-0.316865324	1.443264414
z11564_1	violin	-0.123143703	-0.189960033	-0.47896312
z11565_1	violin	0.283519993	-0.806688473	1.786156404
z11566_1	violin	0.736132609	1.26217079	0.811088074
z11567_1	cello	-0.780704363	2.552162413	-1.177301012
z11568_1	violin	-0.736167706	0.1118719	0.832287605
z11569_1	violin	-0.005283992	-1.313974354	0.41273817
z11570_1	violin	-0.345009256	0.443200689	0.815382178
z11571_1	violin	-0.202362323	0.218774916	1.425500932
z11572_1	violin	-0.440048469	0.446123607	1.074869793
z11573_1	violin	0.369824911	-0.896305528	-2.139451356
z11574_1	violin	-0.026488327	-0.195580563	-0.694564937
z11575_1	cello	-4.192362642	6.419316943	-0.500258682
z11576_1	violin	0.488509216	-0.533749401	0.648327798
z11577_1	violin	-0.756944219	0.74535724	-1.074924249
z11578_1	viola	-0.069363922	0.452601408	-3.390997238
z11579_1	violin	0.90849117	-0.452549964	-1.62207297
z1158_1	violin	-0.088638764	1.028115562	-0.759556028
z11581_1	violin	-0.123272323	0.923278541	-0.364236504
z11582_1	violin	0.772332379	1.322108912	1.437823836
z11583_1	violin	-0.971768335	-2.389785602	-2.461199522
z11584_1	violin	1.722769259	-0.395607305	2.348595357
z11585_1	violin	1.087559606	-2.066990909	-0.458005361
z11586_1	violin	0.569434466	-0.72340404	1.689024897
z11587_1	cello	-1.381838415	2.632625403	-2.174001844
z11588_1	violin	0.202502495	-0.225123484	-0.240014262
z11589_1	violin	1.05291577	-0.495568327	0.65548245
z11590_1	violin	-1.282459911	-1.245879632	1.612891564
z11592_1	violin	0.752631312	-0.302002662	-1.406513279
z11594_1	violin	0.35749311	-0.417800639	0.687482606
z11595_1	cello	0.035192463	2.581071938	0.044408039
z11596_1	violin	-0.843653372	-0.477590998	0.446447659
z11599_1	violin	1.373902086	-1.771487471	-0.677518054
z11600_1	violin	-0.010090205	-0.56655101	1.006588389
z11601_1	violin	0.149757685	-0.677127249	0.976936238
z11602_1	violin	-0.153500729	1.130577219	-0.536588274
z11603_1	cello	-3.574264182	4.373342428	-1.109721199
z11604_1	cello	-1.805620772	3.180837971	-0.83193084
z11605_1	violin	0.317800399	0.672649191	1.438229942
z11606_1	violin	-0.03891085	0.081332866	1.291175419
z11607_1	cello	-1.425355359	3.993916325	2.786298788
z11608_1	violin	0.295419826	-1.563412709	0.859521112
z11609_1	violin	-1.079537087	1.412140222	0.864096904
z1161_1	violin	0.61064914	-1.783701763	0.863701885
z11611_1	cello	-1.818686885	4.84936599	-1.170936996
z11614_1	violin	0.616201148	-1.728864123	0.853808257
z1162_1	violin	-0.025518796	-1.003602293	0.543957999
z11621_1	violin	0.68087258	0.026071917	-0.771065595
z11622_1	violin	0.312089122	-0.62746469	0.868313459
z11623_1	violin	0.746513759	-0.376956884	0.146277699
z11624_1	cello	-0.503838457	3.069003859	0.811575204
z11626_1	violin	0.342717075	1.8567045	0.769842566
z11629_1	violin	0.96838451	-0.383529374	0.937572625
z11630_1	violin	0.741548128	0.486664713	1.454189279
z11633_1	violin	0.889549199	0.067811105	0.320413424
z11643_1	cello	-0.150738359	4.130656212	2.07044051
z11644_1	violin	0.620260633	-0.818351407	0.492936255
z11645_1	violin	0.435218506	-0.400545803	0.088045044
z11646_1	violin	0.904005257	-1.383933438	-0.222847881
z11647_1	violin	-0.01349641	1.085278513	-1.398849457
z11648_1	violin	0.421664003	-1.124411477	1.386059338
z11649_1	violin	-0.334247552	0.971301354	-0.326122524
z1165_1	violin	1.26129356	-1.07642159	-0.182185311
z11650_1	violin	0.051126107	-1.524133835	-0.591101153
z11651_1	violin	0.583966637	-1.170738835	1.375258085
z11652_1	violin	-0.181477838	0.044559531	-0.913617933
z11681_1	cello	0.122110231	2.478085367	-0.728871073
z11682_1	violin	0.406707549	-0.059814516	0.000791391
z11683_1	violin	0.849525959	-1.088566666	-0.854059764
z11684_1	violin	-0.08363056	-0.040288973	-0.315709202
z11685_1	violin	0.131231536	-2.447318034	-1.60730737
z11686_1	violin	-0.237061132	-0.483185775	0.336346065
z11687_1	violin	-0.554957979	0.532522238	-0.647577611
z11688_1	violin	-0.232181513	-0.623042982	-0.339500531
z11689_1	violin	0.890579031	0.734392523	-0.066058618
z11690_1	violin	0.001738019	-0.440661625	0.262454644
z11692_1	violin	0.048116601	1.713882961	-0.749767671
z11693_1	violin	-0.893846717	1.495474078	-0.296591231
z11694_1	violin	-1.470924543	0.91723463	1.032433046
z11695_1	cello	-1.625573024	3.294866257	-0.043837619
z11696_1	violin	-0.145996578	-2.113302926	0.591165907
z11697_1	viola	-2.835429346	0.674511601	-3.867875651
z11698_1	violin	0.435111638	0.427030724	1.362103271
z11699_1	violin	0.812480162	-0.88908442	0.876261958
z11700_1	violin	-0.732480299	1.518168273	-0.745341914
z11701_1	violin	0.021367083	0.271492051	-0.626380528
z11702_1	violin	0.170462163	-0.153543225	1.992844522
z11703_1	violin	0.283241956	-0.578095192	0.86847984
z11704_1	violin	-0.532878433	-1.320322635	1.195732734
z11705_1	violin	0.906346212	-0.894724054	0.499291823
z11706_1	violin	1.136364479	0.084868627	-0.360831191
z11707_1	violin	-0.148393269	0.981318561	0.405980852
z11708_1	violin	0.518319001	-0.757966208	-0.767106041
z11709_1	violin	0.471710092	0.321275654	1.612496214
z11710_1	violin	0.895467155	-0.444908899	0.084994649
z11712_1	violin	0.405558291	-0.569044513	0.681753004
z11717_1	violin	1.022804324	0.657380675	-0.298857152
z11718_1	cello	-1.319049435	4.827708513	0.391040145
z11719_1	violin	0.427864138	-0.236424153	1.207396014
z11720_1	violin	-0.556011594	-2.115575078	0.237757892
z11721_1	violin	0.504922089	-1.040248316	0.935557013
z11722_1	violin	-0.307795248	-1.442966683	0.463012131
z11723_1	violin	0.428559835	0.805524469	-0.034623842
z11724_1	violin	0.121245489	-0.988379842	-0.096722043
z11725_1	violin	0.517880052	-0.775139854	0.937343153
z11726_1	violin	-0.778178881	1.717074248	-0.857544052
z11728_1	violin	0.344551464	-1.422302222	-1.735922531
z11729_1	violin	-0.098234435	-1.94108949	0.256021094
z11730_1	violin	1.090781707	-0.954736415	1.133784245
z11731_1	violin	0.217593486	-1.312150294	-0.027818896
z11732_1	violin	0.011190489	-0.527229837	-0.787767614
z11733_1	violin	-0.243532018	-0.023520658	0.815668015
z11734_1	violin	0.14554298	-0.835388115	-1.54417569
z11735_1	violin	0.181968541	-0.26693776	0.232126987
z11736_1	violin	1.156283324	-0.143095126	-0.086712189
z11737_1	cello	-1.674432357	4.842536772	1.10120083
z11738_1	violin	-0.310839716	0.246996711	-0.553845567
z11739_1	violin	-0.586951349	0.915389542	0.994762931
z11740_1	violin	0.762567308	-0.721385509	0.612527549
z11741_1	violin	-0.418913099	-0.787627427	1.265183533
z11742_1	cello	-0.320792983	3.307152611	1.681603596
z11746_1	violin	0.256212349	0.6240292	0.112519433
z11747_1	cello	-1.33023991	5.202095982	1.324869135
z11748_1	violin	0.650479875	0.384131978	0.925648841
z11749_1	violin	-0.543552186	-0.259002046	0.524048747
z11750_1	violin	-0.065137993	1.177375091	1.214201123
z11751_1	violin	0.002298552	1.829540156	-0.546764831
z11752_1	cello	-1.142739939	5.232381791	1.994127406
z11753_1	violin	0.458165418	0.18994182	-0.871453462
z11754_1	violin	0.368585053	-1.050180976	0.688263993
z11755_1	cello	-2.028003204	5.202868816	0.891528938
z11756_1	violin	0.223206616	-0.285691724	-0.597438228
z11757_1	violin	-0.599398842	-0.853818313	-2.036840005
z11758_1	violin	-0.223309986	0.536086627	0.003875054
z11759_1	violin	-0.339563139	-1.01606407	-0.343799467
z11760_1	cello	-0.062610584	3.735361244	1.234372357
z11762_1	violin	0.815691255	-0.636971691	0.237299405
z11763_1	violin	0.63990335	0.536298338	-0.372517918
z11765_1	violin	0.552567851	-0.877763664	0.079928392
z11766_1	violin	-0.136672106	-0.250127469	-1.022419978
z11767_1	violin	0.096825021	-1.090337277	0.195659636
z11768_1	violin	-3.08698098	-0.594185232	0.044870298
z11769_1	cello	-1.158084203	5.783675309	0.855530836
z1177_1	violin	0.854079134	-1.040315448	0.725923745
z11770_1	violin	-0.026515526	-1.732515967	-0.444931229
z11771_1	violin	-0.388578228	-0.213328713	0.330059085
z11772_1	cello	-1.198590564	4.066646015	0.427221946
z11773_1	violin	-0.250189528	-0.890164158	0.159839773
z11774_1	violin	-0.488631633	-0.392764496	1.039532989
z11775_1	violin	-0.081094057	-0.925042866	0.12785629
z11776_1	violin	-0.289219179	0.201381893	0.383900651
z11777_1	cello	-1.300618921	4.732899955	0.675709614
z11778_1	violin	1.049153622	0.447998345	-0.436549256
z11779_1	violin	0.268864472	-0.240746924	-0.727757171
z11780_1	cello	-0.805727524	4.461936391	1.065807271
z11781_1	violin	0.657463401	-1.205206386	0.577926697
z11782_1	violin	-0.881299148	-1.381519898	0.844207783
z11783_1	viola	-1.607895161	0.982303492	-4.184721156
z11785_1	violin	-0.398564617	-1.110955493	1.38110091
z11786_1	violin	-2.273911611	-0.60463366	-0.682260381
z11787_1	violin	0.087942761	-0.688954769	0.274467269
z1179_1	violin	-0.426758983	1.084944775	0.749224632
z11800_1	violin	-0.169583241	-0.579396359	-2.174624171
z11804_1	cello	-1.044496642	4.05814194	-0.884814442
z11812_1	viola	-1.957467276	-0.187071967	-2.152979468
z11813_1	violin	2.275658345	-0.043121668	-0.510157592
z11814_1	cello	-0.183603321	3.028094929	0.74628261
z11815_1	violin	0.51447736	1.110719325	0.542204451
z11816_1	violin	-0.660041252	-1.485700736	0.335789858
z11817_1	violin	-2.964905188	-1.696278447	-1.343389985
z11818_1	cello	-0.877106848	3.693254898	1.103261772
z11819_1	violin	-0.225946089	0.804083149	-0.417521636
z11820_1	violin	-1.919593832	0.868248709	0.695372548
z11822_1	violin	0.289569102	-0.675164457	0.040094527
z11824_1	violin	0.347411122	-0.097799695	0.731290063
z11825_1	violin	-0.963550531	0.08816661	-0.660357961
z11826_1	violin	0.218800053	-0.403403386	-0.035489823
z11827_1	cello	-0.410323522	3.377386616	-0.925926176
z11828_1	violin	0.164583385	0.625735302	0.654388648
z1183_1	violin	-0.337274365	0.805564696	-0.751718265
z11830_1	cello	-3.566123466	4.191151041	-2.174883691
z11831_1	violin	-0.118503181	-1.918591237	1.104581427
z11832_1	violin	0.308281339	-1.349502403	0.606871326
z11833_1	violin	0.01990611	-0.720317898	0.062095624
z11838_1	violin	0.087147396	-0.745787886	0.379300089
z11840_1	violin	0.116172116	-0.960046413	0.264071236
z11841_1	violin	-1.006447048	-0.57062321	0.044479974
z11847_1	violin	0.365541456	-1.321271268	0.15838154
z11878_1	violin	0.984444058	-1.790849788	-0.961035036
z11880_1	violin	0.056164518	-0.845419075	0.590594089
z11883_1	viola	-0.31355276	1.14426016	-2.170884801
z11886_1	cello	-0.746968502	2.795276489	-0.960248912
z11888_1	violin	-0.078000132	-1.47063405	-1.165148032
z11889_1	violin	0.647078913	-0.052378015	0.128128797
z1189_1	violin	0.76621641	-1.469095842	0.308260923
z11892_1	cello	-5.716057308	4.299604039	1.2664128
z11893_1	cello	-1.429235969	3.723447558	-2.949412633
z11894_1	violin	-1.838917101	-0.575272869	-1.30169781
z11895_1	violin	1.653650967	-0.12351035	1.235931573
z11896_1	violin	-0.721707013	-0.954706789	-1.368119736
z11897_1	violin	0.199989098	1.1244141	-1.348497806
z1190_1	cello	-0.398025365	2.380245232	0.191370719
z1191_1	violin	0.3420672	-1.367023457	-1.09221934
z1192_1	violin	0.907028677	-1.638912974	-0.065517372
z11920_1	violin	0.042374778	0.126806301	-1.019545877
z1194_1	violin	-0.185997669	-0.060878007	1.861025662
z1196_1	violin	0.406632412	-0.954120374	0.232519419
z11990_1	violin	0.17567785	0.785392827	-0.635232057
z11991_1	violin	-0.950756412	0.225969497	-0.649133001
z11992_1	cello	-0.364283958	4.382513097	1.125461625
z11994_1	violin	0.910747916	0.887481717	-0.823709888
z11995_1	violin	1.067649754	1.96025451	0.986642341
z11996_1	cello	-1.780015448	2.522513545	-2.319969405
z11997_1	violin	-0.425383943	-0.547697729	-0.44510103
z11998_1	violin	0.495507573	1.812973565	1.036511464
z11999_1	violin	-0.49645001	1.029621044	-0.584122122
z12001_1	cello	-0.804599997	4.634891177	1.188580072
z12002_1	cello	-1.542042417	5.820391872	1.925935158
z12003_1	cello	-1.701510188	4.781830749	1.210337381
z12005_1	violin	0.831315901	-1.552443826	0.081289021
z12006_1	cello	-0.77510313	4.956911611	1.606881058
z12007_1	violin	-0.802709163	0.54784436	-0.853463753
z12008_1	violin	0.316330874	0.391974812	-0.228090513
z12009_1	violin	-0.248462946	0.633109061	-0.263796052
z12010_1	cello	-0.741793697	5.924858043	0.146918788
z12011_1	violin	-1.069351346	-0.705504137	-0.477178757
z12012_1	cello	-1.019400993	5.644082597	0.968535427
z12013_1	violin	0.34835668	1.074363337	-1.431297196
z12014_1	cello	-1.466820104	5.467039955	1.41036544
z12015_1	violin	0.450930798	-0.208223947	1.034155094
z12017_1	violin	0.1969004	-0.334005503	0.061795475
z12018_1	violin	1.03215051	-0.293498576	0.430254905
z12020_1	violin	0.67925429	-1.67535368	-0.024222372
z12024_1	violin	0.158556182	-1.061716621	0.825106616
z12025_1	viola	-0.526506317	1.387597094	-3.445110314
z12026_1	violin	-0.772948735	-0.120550599	-0.604613926
z12027_1	violin	0.169834911	-0.580974047	-0.497526854
z12028_1	cello	-2.033214928	3.256917827	0.465384021
z12029_1	violin	0.028149276	-0.207168003	-0.251267883
z1203_1	viola	-0.790414207	3.311346565	-3.606197149
z12030_1	violin	-1.093394592	-0.41125086	-0.809222529
z12031_1	cello	-1.160021443	1.986209318	-0.579726586
z12033_1	violin	0.433250708	-1.427047237	0.793716745
z12034_1	violin	0.538500874	-0.233531851	0.019722887
z12035_1	violin	-0.566145699	-1.718345179	-1.47255
z12036_1	cello	-1.616486625	3.744817711	-0.400602202
z12038_1	violin	0.198621379	-1.097850088	-0.977450941
z12039_1	violin	0.73756683	-0.656520191	-0.094952166
z12040_1	violin	0.373125154	0.023508447	0.256450689
z12042_1	violin	0.530603795	-1.051687525	0.260514314
z12043_1	violin	0.542056039	-0.20430232	-1.194576266
z12044_1	violin	0.265367108	-0.72475842	0.288123584
z12045_1	violin	-0.026262382	-1.323728853	-1.462000967
z12046_1	violin	-0.645432164	-0.142613599	-1.338028846
z12048_1	violin	0.974008145	0.452043077	-0.339445456
z12049_1	violin	-0.311463289	0.123657626	-1.311512317
z12050_1	violin	-0.730819372	-0.069662112	-2.099326129
z12051_1	violin	-0.561069065	-1.040150357	0.16263798
z12052_1	violin	-0.003141612	-0.670024338	0.061024392
z12053_1	violin	-1.300493211	-0.770568664	-1.601645673
z12058_1	violin	-0.202848339	0.241484834	-0.483394375
z12059_1	viola	-0.304175355	-0.132140436	-3.127959575
z12061_1	violin	0.184202672	0.146840995	-0.938433958
z12062_1	violin	0.376297479	1.404003274	2.261360918
z12063_1	violin	-0.401497536	0.380442081	0.410853648
z12067_1	violin	0.122549942	-0.195069267	-0.133758419
z12068_1	violin	-0.07229748	0.795472373	-0.108017625
z12069_1	violin	-0.171780837	-0.474886509	-1.107089459
z12070_1	violin	0.454294182	1.165975463	-1.25017958
z12072_1	violin	-1.499516754	-0.759246742	-0.457736419
z12073_1	violin	-0.409697245	-0.545798676	0.85914137
z12074_1	violin	0.039011312	-0.778705998	-0.040220629
z12076_1	violin	0.104283625	-0.507912732	-0.450115954
z12078_1	cello	-1.054172584	2.788394607	-1.071801607
z12080_1	violin	0.738845519	0.072115001	0.031666241
z12082_1	violin	0.068954206	-0.471954929	-2.317048133
z12089_1	violin	-0.440304944	-0.866118833	2.129101346
z12090_1	violin	-0.029239879	-1.58854945	0.358595744
z12091_1	violin	-0.106482201	-0.792620379	0.433838205
z12092_1	violin	0.190004132	-0.822390609	-0.017790108
z12093_1	violin	0.9933108	-0.5043536	1.535384778
z12095_1	violin	1.024271463	0.436729667	-1.029547617
z12099_1	violin	0.484949137	-1.317906205	-0.615325528
z12100_1	violin	0.031980403	-0.527586389	-1.113241135
z12101_1	cello	-0.947671345	4.174308637	-2.043183593
z12102_1	violin	0.653286847	-0.254570473	-0.812817687
z12104_1	violin	0.327017052	-1.414497265	-0.409693285
z12105_1	violin	0.454235518	-1.877436391	-0.254136818
z12106_1	violin	0.870075098	-1.07868634	0.005178474
z12107_1	cello	-0.848036938	2.694253747	-1.30226207
z12108_1	violin	0.457055553	0.219475327	1.030465364
z12109_1	violin	-0.26896104	0.699434627	-0.875025733
z12110_1	cello	-0.744358585	2.859290579	-0.430624418
z12112_1	violin	0.258936465	-1.628415819	-0.398895034
z12113_1	violin	0.170392999	-0.320214061	0.171084499
z12114_1	violin	1.033807565	0.180532211	-0.93109664
z12115_1	cello	0.089684833	3.418859048	3.039216603
z12117_1	cello	-0.396438747	3.021921171	-1.435622519
z12120_1	cello	-0.393360669	4.383233554	4.149546459
z12121_1	violin	0.141406525	-1.543238821	-0.397360089
z12122_1	violin	0.561658708	-0.893509584	-0.713950044
z12133_1	violin	0.163750635	1.890809691	1.544092846
z12134_1	violin	1.289469763	-0.946955899	-0.244047161
z12135_1	cello	-1.539841438	4.619218464	0.75334509
z12136_1	violin	0.346479584	-0.91126983	-0.619985704
z12137_1	violin	0.288963594	-1.568962924	-2.754527659
z12138_1	violin	1.363996937	-1.022825358	-0.018269483
z12139_1	violin	0.371918765	-0.924612579	1.0475829
z1214_1	violin	-0.494211672	-1.27773332	1.35295008
z12141_1	violin	0.634573706	-0.886172571	0.439563075
z12142_1	violin	-0.11525741	-1.405519378	-0.868054406
z12147_1	violin	0.216914386	2.025591614	0.502411737
z12152_1	violin	0.549599923	-0.610394934	-0.767457594
z12157_1	violin	0.239710768	-1.090698673	-0.375496842
z12158_1	violin	0.590089317	-0.128314278	-0.453477776
z12159_1	cello	-0.035704871	3.975876015	2.394487436
z12160_1	violin	0.276148692	-1.487065401	-0.553350553
z12162_1	violin	0.431259856	-1.245565641	0.16754294
z12163_1	violin	0.475360484	-0.913269953	0.717007098
z12164_1	violin	0.336099998	-1.203124022	0.053437927
z12166_1	violin	-0.453789665	-1.251305451	-1.123632993
z12169_1	violin	0.05610681	-0.50756753	-0.245775272
z1217_1	cello	-0.045008941	2.395982608	0.224102834
z12170_1	cello	-0.111864873	2.548576738	1.829096828
z12171_1	violin	0.122312874	-0.514398852	-0.862723927
z12172_1	violin	0.679480653	-0.200414793	-0.065657741
z12173_1	violin	0.65082047	-1.2211059	0.700150262
z12174_1	violin	-0.466840363	-1.14549034	-0.096358427
z12175_1	violin	0.432124053	-0.146838897	-0.755770484
z12176_1	violin	0.424594699	0.64503829	0.699757574
z12177_1	violin	0.883147934	-1.032366357	1.270972289
z12183_1	violin	0.304135312	0.196921238	1.16725756
z12184_1	violin	1.546882012	-0.434998987	1.830886631
z12185_1	violin	0.787910571	-0.663012276	1.603491541
z12186_1	violin	1.189322438	0.066869346	-1.057473898
z12187_1	violin	-0.342120925	0.253489475	-0.893576568
z12190_1	viola	-2.034589125	1.017269328	-3.327476068
z12191_1	violin	-0.153055205	-0.373966496	-0.524367437
z12192_1	cello	0.129706316	2.941208059	1.998343459
z12193_1	viola	-1.174252541	0.436013164	-2.415582865
z12194_1	violin	-0.848187227	0.604104973	-0.895604849
z12195_1	viola	-0.70416694	-0.355261942	-4.159122115
z12196_1	violin	-0.026522329	1.262061001	1.175321362
z12197_1	violin	0.584862151	-1.058536476	1.334340424
z12206_1	violin	-0.815645149	1.345631409	-0.572737706
z12214_1	violin	-0.082683059	-0.095252735	-0.546020606
z12215_1	violin	0.927339053	0.092474133	-0.6284798
z12216_1	violin	-0.265791692	1.522233926	-0.353003816
z12217_1	violin	-0.116102446	-1.274730107	-2.457632163
z12218_1	violin	0.115127277	-1.150124093	-1.200584535
z12219_1	violin	0.537896304	-0.526381388	-0.453666607
z12220_1	violin	0.254209266	-0.076281864	-0.295403424
z12221_1	cello	-2.009355708	5.39560087	1.206672871
z12222_1	cello	-1.315283809	4.012473803	-0.147072808
z12223_1	violin	-0.871309543	0.695603256	-1.187122321
z12243_1	violin	0.631369283	-0.737318667	0.970774468
z1226_1	cello	-1.496850797	3.92482128	0.616716302
z12272_1	violin	1.698935741	0.854331114	1.460078209
z12273_1	violin	0.49192098	-0.112729987	-0.377731195
z12275_1	violin	0.779103386	-0.588251373	0.291349934
z12276_1	violin	0.341331082	0.324580782	-0.138823935
z12277_1	violin	-0.703953064	1.729748954	-0.042707447
z12278_1	violin	-0.795837447	-0.359503558	-0.355167477
z12279_1	violin	0.671425706	0.705246673	-0.458317669
z12281_1	violin	-0.074010497	-1.008051068	0.227311955
z12282_1	violin	0.852228802	-0.394036808	-0.800402046
z12283_1	violin	-0.059027656	-0.066488644	-1.301768577
z12284_1	viola	-0.365454989	-0.442011804	-2.573744652
z12285_1	cello	-1.467774599	4.939486046	-0.117986811
z12286_1	violin	0.667450082	-0.576809818	-0.76454177
z12287_1	violin	-0.11291871	-0.156498312	-0.580376677
z12288_1	violin	0.431139895	-0.168464386	-0.665208476
z1229_1	violin	-0.631231678	1.77497919	1.213208345
z12292_1	violin	0.426973256	-0.230278667	-0.787497651
z12293_1	violin	0.710403281	-2.339103708	0.7296929
z12294_1	violin	0.345918488	0.223771277	0.7898324
z12295_1	violin	-1.042711016	0.192054104	-1.27082604
z12296_1	violin	1.020479717	-0.500513498	0.428967051
z12297_1	violin	0.701045702	-0.818585913	-0.19076067
z12298_1	violin	0.000346027	0.209182474	0.120918874
z12299_1	violin	1.360853348	-0.123677754	-0.278326601
z12300_1	violin	1.634211638	-0.032531224	0.712255164
z12301_1	violin	0.538380252	-1.000847306	-0.710706278
z12304_1	violin	0.738553892	0.263726221	0.789010098
z12305_1	violin	-1.086698157	0.996411205	1.031749796
z12306_1	violin	-0.385406893	0.78096003	0.558089915
z12307_1	cello	-4.856233542	4.893787754	0.367326753
z12308_1	violin	-0.860551543	-1.333575612	0.416226783
z12309_1	violin	-0.43639009	0.680966013	1.776938525
z12312_1	violin	0.107641897	-0.897533497	0.551963606
z12313_1	violin	0.06733082	1.541030272	1.04614437
z12314_1	violin	0.134477316	0.049736277	0.190307059
z12315_1	cello	0.448266941	2.935988359	-0.019765249
z12316_1	cello	-0.546079097	2.649536075	-2.036651
z12317_1	violin	0.539047313	-0.738112976	-0.154911199
z12319_1	violin	-0.683049701	-0.483741762	-0.076990709
z12320_1	violin	-0.152815385	-0.753357394	-1.514261365
z12321_1	violin	-0.210534876	-0.48306159	0.826985474
z12322_1	violin	0.090127698	-0.57185589	-0.207590512
z12323_1	violin	-0.108164869	-0.950676235	0.444021433
z12324_1	violin	-1.540845153	-2.601844874	-0.345507589
z12325_1	violin	0.541604033	-0.656868589	0.564849874
z12326_1	violin	0.29044355	-0.536485345	-1.659242452
z12327_1	violin	1.298130251	1.182244904	0.463575625
z12328_1	violin	-0.284773657	-0.468768658	-0.24152352
z12329_1	violin	0.006846034	0.019643046	-0.724389674
z1233_1	violin	-0.372146247	-1.155587968	0.15353254
z12330_1	violin	0.4256986	-0.62033102	0.006690747
z12331_1	violin	0.518356695	-0.219299831	-1.051903024
z12332_1	violin	0.192807952	-0.514484523	-1.086786618
z12333_1	violin	0.312924883	-0.634836702	-0.555715484
z12334_1	violin	0.718860573	-0.024057564	0.906855708
z12335_1	violin	0.376095259	-0.498676311	0.243200071
z12336_1	violin	-0.789741659	0.499240013	0.120418374
z12337_1	violin	0.360670435	-0.097577672	-0.994149811
z12338_1	violin	0.257538665	-0.320824846	0.565101849
z12339_1	violin	0.809469583	-1.099363414	0.058111083
z1234_1	violin	0.904625665	-0.859320568	-0.235878726
z12340_1	violin	-0.204844148	-0.589331032	-0.67661012
z12341_1	violin	0.212358629	-0.550083804	-1.404861955
z12342_1	violin	0.069580933	-0.773283019	-0.44317146
z12343_1	cello	-4.621602762	5.491635424	4.374125978
z12344_1	violin	-0.067142642	0.282811106	0.451701663
z12345_1	violin	-0.266342727	-0.533617081	0.459320408
z12346_1	violin	0.561381449	-0.27725492	-1.556895281
z12347_1	violin	0.598264993	0.645703747	0.325856284
z12348_1	violin	0.36601594	0.034209129	-0.0606913
z12349_1	violin	0.267885556	-0.222861497	-0.660352301
z12350_1	violin	-0.095965718	-0.441313048	-1.320005111
z12351_1	violin	0.718850201	-0.394579512	-0.616952894
z12352_1	violin	0.00189474	0.626514861	-0.135107342
z12353_1	violin	0.434685882	-0.63581576	-0.272909366
z12354_1	violin	-0.046210855	-0.794937876	-0.37490839
z12358_1	violin	-0.081946172	0.392765384	-1.477897579
z12359_1	violin	-0.171912427	0.643014598	-0.015756264
z12360_1	violin	0.148156465	-0.564336609	-0.693923069
z12361_1	violin	1.066774598	-0.141399099	0.359031665
z12362_1	violin	0.074191318	0.444360974	0.223981586
z12367_1	violin	-0.329739877	-0.982664265	-1.070477341
z1238_1	violin	-0.21869385	-0.918968381	0.49293731
z12382_1	violin	1.191773971	-0.113129236	0.518823316
z12383_1	violin	0.394111398	-1.249371452	0.004840256
z12384_1	violin	0.056535643	1.226025345	0.408917062
z12385_1	violin	-0.706419559	0.382841221	-0.37608847
z12386_1	violin	0.010981006	0.651263141	-0.625503226
z12387_1	violin	0.67867474	0.618637792	0.583311807
z12389_1	violin	0.373704751	0.324414244	0.466394905
z12390_1	violin	0.188968387	-1.129707412	-0.332334811
z12391_1	violin	0.535819989	-1.763124511	0.376237155
z12392_1	violin	0.31286728	-0.242736417	-0.896395381
z12393_1	cello	-1.438328373	2.470492309	-0.415055876
z12395_1	violin	-1.918127092	-0.790081882	-1.623600624
z12396_1	violin	-0.545004016	-0.570613272	-0.399817177
z12397_1	violin	-0.393327991	0.087097904	-1.492130974
z12403_1	violin	0.626239272	0.2507101	0.150862137
z12404_1	violin	-2.01224451	0.395024466	-1.049278319
z12405_1	violin	0.238515944	-0.949697597	-0.345592452
z12406_1	violin	-0.378968695	-1.196005925	-0.71695795
z12407_1	violin	-0.184336749	-0.829984974	0.511142673
z12408_1	violin	0.643205686	-0.858058226	0.021656033
z12409_1	violin	-0.577812625	0.920156091	-1.499097265
z12410_1	violin	0.011739613	0.394121284	-0.918741878
z12411_1	violin	-0.486815712	-0.011967778	0.260422237
z12412_1	violin	0.012921426	-0.296446548	-1.862422896
z12414_1	violin	0.039443006	-0.874838056	-0.62578582
z12415_1	violin	-0.05755114	-0.130141483	-0.245043914
z12416_1	violin	0.223973677	-0.061658801	-1.414314185
z12417_1	violin	0.382911922	-0.677777422	-0.733666143
z12418_1	violin	0.498551653	-0.280169845	0.836251113
z12419_1	violin	-0.172466369	-0.044428823	-0.285874952
z12420_1	violin	0.044256165	-0.390838823	0.043619679
z12421_1	viola	0.638654448	1.553643392	-2.317417234
z12422_1	violin	0.492498975	-0.660112235	0.217776538
z12423_1	violin	0.575581608	-0.929468119	0.696130496
z12429_1	violin	-0.557226773	0.886798375	-0.132384151
z12430_1	violin	-0.288478683	-0.474175413	0.05010858
z12431_1	violin	0.725501661	-0.864201982	0.172417132
z12432_1	violin	0.035305451	0.486524834	-0.45880349
z12433_1	cello	-1.409484964	4.650308273	1.147778952
z12434_1	violin	0.64862045	0.333978154	1.202794865
z12435_1	violin	0.609830102	0.065274051	0.60354945
z12436_1	violin	-0.168973682	-0.259549612	0.65070124
z12437_1	violin	0.22610015	-0.713736741	-1.17936444
z12438_1	violin	0.024055491	-1.218155033	0.252556381
z12439_1	violin	0.173495575	-1.152358633	0.586424334
z12440_1	violin	-0.453139837	-0.18090899	-1.392952147
z12441_1	violin	0.992534287	-0.38640945	-1.492345909
z12442_1	cello	-1.396002952	3.848144798	0.046239002
z12449_1	violin	-0.778478407	-0.852963037	0.33118139
z12450_1	violin	0.908187006	-0.993655444	1.618099187
z12452_1	violin	-0.212474103	-0.64590957	1.629474717
z12453_1	violin	-0.93816753	-0.922823959	-0.137139646
z12454_1	violin	0.440545892	-1.26321394	0.49395309
z12455_1	violin	0.299364223	-1.426914426	0.650162434
z12456_1	cello	-0.374643223	3.063134598	0.067328755
z12457_1	violin	-0.311004463	1.213186016	0.362454803
z12469_1	violin	-0.84111327	-0.240806106	-0.786953481
z1247_1	violin	-0.089893737	-0.681165512	0.991765424
z12470_1	violin	1.023371134	-0.763441	-1.148377763
z12471_1	cello	-0.606028492	2.478963772	-1.471089061
z12472_1	violin	-0.375865217	1.111094492	0.363188647
z12473_1	violin	1.176833151	-0.582522268	-0.045068356
z12476_1	violin	-0.139640197	-1.237307195	0.059452507
z12477_1	violin	0.643366999	-1.225519503	0.116449193
z12481_1	violin	0.0164426	-1.060232251	0.740115031
z12482_1	violin	0.484587596	-0.393401343	-0.869533041
z12500_1	violin	-0.17243595	0.485957914	-0.158056687
z12522_1	violin	0.600273804	0.696747318	-1.105058502
z12523_1	violin	-0.379355802	0.41866555	-0.772268619
z12526_1	violin	0.454397362	0.71909715	0.203273663
z12528_1	violin	0.769271487	-0.427007601	0.454377065
z12529_1	violin	0.5832327	-0.160264819	-0.304461712
z12531_1	violin	0.722055943	-0.555403909	-0.389762005
z12533_1	violin	0.896062425	-0.035643621	0.15372977
z12534_1	violin	0.489297999	0.515080989	-0.401281412
z12535_1	violin	0.122865952	-1.167434345	-1.364676328
z12537_1	violin	-1.07957295	0.912768998	1.193466785
z12545_1	violin	0.918929669	-1.207161779	-0.922626469
z12546_1	violin	0.435425238	-1.545883266	-0.836607823
z12561_1	violin	0.368860454	0.211986306	0.998157214
z12562_1	violin	0.164135951	-0.606051897	1.649934934
z12564_1	violin	0.093950661	0.022966757	-0.899784529
z12565_1	violin	-0.114490028	-0.534166003	-0.740862614
z12566_1	violin	0.402355378	0.362193024	-0.839167524
z12567_1	violin	0.146186407	-1.134980955	-0.03017608
z12568_1	violin	0.117070131	-0.647682482	0.004814014
z12570_1	violin	0.221002879	-0.182224827	0.876380489
z12571_1	cello	-1.089988084	4.542729645	1.438290563
z12575_1	violin	0.633316606	-1.17420701	-0.37054719
z12578_1	violin	0.057414934	-1.214959347	-2.10165809
z12579_1	violin	0.186355539	-1.01686931	-0.553023945
z12580_1	violin	0.814782188	-1.338701352	-1.062304068
z12584_1	violin	1.01967259	-0.867829013	-0.711099019
z12586_1	violin	1.454801259	0.723552684	0.648819399
z12588_1	violin	0.815225221	0.114339598	0.173309594
z12592_1	viola	0.321238792	0.637377403	-3.492669191
z12593_1	violin	0.508904269	0.060476704	-0.358826805
z12596_1	violin	0.981089177	-1.495857842	-0.643749329
z12597_1	violin	0.018972916	-1.048108846	0.13745457
z12598_1	violin	0.709088294	-1.282922047	-0.727836291
z12599_1	violin	0.42179075	-1.847966218	0.173926359
z12600_1	violin	0.56671594	-1.514581199	0.567750119
z12601_1	violin	0.498913955	-0.846304311	-0.403725374
z12602_1	violin	0.15852195	-0.695193771	0.374190592
z12603_1	viola	0.269367111	1.917952131	-3.255806131
z12604_1	violin	-0.079236926	-1.13476874	-0.754955141
z12605_1	violin	0.412660089	0.918656646	-0.869408466
z12607_1	violin	-0.077040885	-0.056605859	-0.714056991
z12608_1	violin	0.342494486	-0.586834504	-0.326993078
z12613_1	violin	0.420806443	0.251110722	-1.589054055
z12615_1	cello	-0.44734177	4.227409046	-0.16795987
z12616_1	violin	0.990274295	-0.70686389	-0.193716638
z12617_1	violin	0.803029065	-0.722747169	0.869121953
z12618_1	violin	0.875757336	-1.927314903	0.819517005
z12629_1	violin	0.167199373	0.991637373	-1.334166661
z12630_1	violin	0.179752496	-0.23188062	0.989458842
z12634_1	violin	-0.127949773	-0.641896754	-0.681421533
z12635_1	cello	-1.705290014	4.009271359	-2.224934762
z12637_1	violin	-0.177608812	-0.692390679	-0.241925458
z12638_1	violin	0.14274555	-1.312971051	0.208145311
z12640_1	violin	0.002235291	-0.610927401	0.538592944
z12642_1	violin	-0.520025531	-1.300353159	-0.225970889
z12653_1	violin	0.067520244	0.129670727	-2.024704965
z12654_1	viola	-0.44513603	0.966693421	-1.893108411
z12663_1	violin	0.301378544	-1.394900608	0.68979367
z12665_1	violin	0.700225344	-0.717936932	-0.260711045
z12666_1	violin	0.100423198	-0.592586451	0.697441751
z12667_1	violin	1.560433321	-0.424968556	1.184298044
z12675_1	violin	0.498794214	-1.018839003	-0.267270151
z12676_1	violin	0.484191303	-0.342402446	0.205645806
z12677_1	violin	0.391524969	0.043192271	0.842898899
z12678_1	violin	0.347502929	-0.372260521	-0.511238283
z12679_1	violin	0.118643188	-0.500729596	-0.614333314
z12680_1	violin	0.827075449	-0.882719947	1.055355777
z12712_1	violin	-0.08482696	-1.382825139	-0.156828771
z12713_1	violin	0.159114819	-1.758591519	-1.084206988
z12714_1	violin	0.320694726	-1.926512469	0.472082264
z12715_1	violin	0.652389004	-1.307667241	-0.684084604
z12716_1	violin	0.266193058	-0.102305684	-0.840548729
z12719_1	violin	0.301581671	-0.883820936	-0.305591461
z12723_1	violin	-0.18286355	0.873159219	-0.909632834
z12725_1	violin	0.293805335	-1.248725039	0.610844374
z12727_1	violin	-0.278433074	-0.70533518	-0.17494987
z12728_1	violin	0.073301716	-0.562104253	-0.168250547
z12741_1	violin	-0.566061856	-0.7267263	-0.4731579
z12750_1	violin	-0.287640101	0.537066225	-0.666783009
z12757_1	violin	-0.017962425	-0.250619808	-0.70537429
z12762_1	violin	1.027321409	-0.267393905	-2.638391498
z12763_1	violin	0.235751285	-0.739698293	1.277208568
z12764_1	violin	0.158774447	-0.336247211	0.168487165
z12765_1	violin	-0.191290534	-0.268807839	0.572625883
z12766_1	violin	0.564392565	-0.729610864	0.588249714
z12767_1	violin	0.459919271	-1.361262356	-0.154443258
z12768_1	violin	0.937092309	-0.849733279	-1.60833272
z12769_1	violin	1.063824675	0.231032014	0.058000952
z12770_1	violin	0.167995811	0.269582995	-0.672099347
z12771_1	violin	0.81771186	-0.007889074	-0.090591011
z12772_1	violin	0.590175947	-0.689929283	-0.55715596
z12773_1	violin	-0.414881979	1.329964264	1.266837561
z12775_1	violin	0.115962554	-0.207510647	-0.404168083
z12776_1	violin	0.09857827	0.368127601	-0.647298921
z12779_1	violin	0.198289547	-0.885796922	0.055431174
z12780_1	violin	0.014447284	-1.472526502	-1.052268641
z12781_1	violin	0.08387644	-1.484962808	-1.257595508
z12782_1	violin	0.881878882	-0.799206165	-0.151044144
z12783_1	violin	-0.074053999	-0.833158775	-1.275917098
z12784_1	cello	0.03577455	2.809448329	-0.232686064
z12785_1	violin	0.450518861	-1.403608314	1.470294726
z12792_1	violin	-0.33676972	-0.051206231	-0.204255935
z12793_1	violin	0.694993867	-0.371829607	-0.810873939
z12794_1	violin	-0.040741363	0.020507337	-0.397133097
z12795_1	violin	0.438733056	-0.515461384	0.042541962
z12796_1	violin	0.358208749	-1.123119914	0.523431891
z12797_1	violin	-0.63947668	-0.439264668	0.755276764
z12798_1	violin	-0.379221149	-1.537835285	-0.439259056
z12799_1	violin	-0.021791763	0.163702759	-0.952971848
z128_1	cello	-1.670490245	2.640769231	-2.17421343
z12800_1	violin	0.21807874	-1.800270828	-1.445189346
z12801_1	violin	-0.29530088	-0.900603986	0.236867237
z12802_1	violin	0.51068966	-0.943707848	-0.423914874
z12816_1	violin	0.183991892	-1.182713258	-0.794043452
z12817_1	violin	0.384527584	-0.812516431	-1.405796181
z12818_1	violin	1.342977345	-1.06759373	0.049622011
z12819_1	violin	0.276774746	-0.629256747	-0.689307098
z12823_1	violin	1.631306276	-0.736973003	0.022427618
z12824_1	violin	0.242797085	0.469939123	0.389337001
z12825_1	violin	-0.107474767	-0.673873606	-0.708166464
z12826_1	cello	-0.652982221	2.538216244	2.433665349
z12831_1	violin	0.949676681	-1.0459483	-1.552164659
z12833_1	cello	-1.568560663	4.159941508	2.515249876
z12834_1	violin	0.024662599	-1.018121821	-0.847147205
z12835_1	cello	-2.315855935	3.900456571	1.760325639
z12836_1	violin	0.227884027	-0.45708158	-0.787620459
z12837_1	violin	-0.685990181	-0.325592682	-0.897955271
z12840_1	violin	0.040427509	-0.931627898	-0.605994302
z12841_1	cello	-0.816901196	2.256284231	-1.069587596
z12845_1	violin	0.58138007	-1.857926641	-1.620512735
z12846_1	violin	0.513640499	-1.246368034	0.837059687
z12847_1	violin	0.673162432	-1.002704847	0.489783372
z12848_1	violin	0.137777709	1.398690275	-0.112865763
z12849_1	violin	0.641588029	-0.171641283	-0.534360394
z12854_1	violin	0.668566828	-0.679914899	0.492635921
z12855_1	violin	-0.87483019	-0.985046746	-0.31421055
z12856_1	violin	0.659976709	-0.727587809	-0.10288283
z12857_1	violin	-0.70833686	-0.891798648	-0.28312277
z12858_1	violin	0.959727793	-0.812201953	-0.8705871
z12859_1	cello	-0.905057689	2.518983659	0.323788495
z12860_1	violin	0.010407924	-1.171486704	-0.330847157
z12861_1	cello	-1.813917512	4.627198998	-2.325599863
z12862_1	violin	0.974405235	-0.801834944	-0.51267657
z12863_1	violin	0.012351986	-0.698079043	-0.981894329
z12864_1	violin	-0.423318823	0.000522669	0.381566205
z12865_1	cello	-1.138471004	4.665824259	-1.806803054
z12866_1	cello	-0.873631291	3.476783926	-1.751484236
z12869_1	violin	-1.446841082	-0.188928737	-1.542892919
z12870_1	violin	0.619287534	-0.720191442	-0.453781708
z12871_1	cello	-0.693585654	4.253998509	1.345134735
z12876_1	violin	0.428488189	0.159444183	1.364485659
z12883_1	violin	0.239003784	-0.821413734	-1.364376623
z12891_1	violin	0.23832264	-0.57364086	-0.355536319
z12893_1	violin	0.445657882	-0.836614658	-0.374997281
z12897_1	violin	1.391399067	-1.282439728	-0.340904109
z12898_1	violin	1.315708828	-0.967739988	-0.001916482
z12899_1	violin	-0.360947044	0.313123299	-1.292766244
z12903_1	violin	0.893803743	-1.051221077	-0.626431209
z12904_1	violin	1.278677084	0.006353477	-0.174552884
z12905_1	violin	0.505674963	1.751486405	0.539457367
z12906_1	violin	1.516495668	-1.832058904	-0.321085652
z12907_1	violin	0.854187127	-0.933428987	0.725367419
z12908_1	violin	0.380451151	-1.090317284	0.1364104
z12909_1	violin	0.782533793	-1.491555573	1.033196102
z12910_1	violin	0.635071649	-0.825567892	-1.249674393
z12911_1	violin	-0.621474545	-0.685292411	-0.505312438
z12912_1	violin	0.831892	-0.926792672	-1.171040807
z12913_1	violin	0.611863533	-1.237191271	-0.23326497
z12919_1	violin	0.200331979	-0.476394741	0.062714688
z12923_1	violin	-0.707313486	-1.207682534	-0.091895726
z12924_1	violin	0.501677522	-0.648238018	1.22876983
z12925_1	violin	-0.082680931	-0.26782131	-0.05214959
z12926_1	violin	-0.18882496	-1.720860731	-1.854542154
z12932_1	violin	1.029686482	-1.04580536	-0.096273768
z12935_1	cello	-1.283022704	5.167539838	0.77729813
z12936_1	violin	0.737084879	-0.835880067	0.170716303
z12942_1	violin	0.329848064	-0.844155278	0.261689459
z12944_1	viola	0.432905978	0.75424699	-2.089255066
z12946_1	viola	0.586610199	0.575516877	-2.07265593
z12947_1	violin	2.308005477	-1.198877925	1.630931811
z12948_1	violin	0.611732499	-1.022629671	0.560898713
z12949_1	violin	0.091928728	-1.346284055	0.068137473
z12950_1	cello	0.252110716	2.414895526	0.400945181
z12951_1	cello	-1.002237889	2.541306071	-1.840502128
z12964_1	viola	0.568841763	0.063425451	-2.488930392
z12966_1	violin	0.500030157	-1.411534194	-0.852538063
z12967_1	violin	0.645506521	1.548774262	0.13798852
z12970_1	violin	0.107916703	-0.989237214	0.854495572
z12971_1	violin	-0.132780756	-0.363781385	-0.406540714
z12972_1	violin	1.062537377	-1.155162906	0.315465218
z12973_1	violin	1.292544416	-0.623332908	-0.546800246
z12974_1	violin	0.395509248	-1.749922592	-0.254255363
z12975_1	violin	0.553575984	0.059928757	-1.014689665
z12976_1	violin	0.384549349	-1.536313401	1.754159016
z12977_1	violin	1.029516161	0.630615164	-1.103934357
z12978_1	violin	0.227092869	-1.418884506	0.967323361
z12979_1	violin	0.213899296	-1.453513091	-0.420933577
z12980_1	violin	0.640537565	-0.885445495	-0.228267983
z12981_1	violin	0.544131097	-0.7293124	0.395979249
z12982_1	violin	0.403984584	0.788190068	1.248685416
z12984_1	violin	0.26209581	-0.216033135	2.1169585
z12985_1	violin	0.793827919	0.135193673	0.532834396
z12986_1	cello	-1.012116112	5.589960959	0.898598626
z12987_1	cello	-0.852393033	3.428712123	-0.127615673
z12988_1	cello	-2.210714576	4.896973512	0.627904229
z12989_1	cello	-1.232378197	3.600078704	-0.332831636
z12990_1	violin	0.563383685	-1.108141392	-1.005993268
z12991_1	violin	0.17582576	-0.591979383	0.230709378
z12992_1	violin	0.247962182	-0.974557237	-1.824307483
z12993_1	violin	0.467360247	-0.79257541	-0.387414312
z12994_1	violin	0.210600103	-0.082017268	-0.568925059
z12995_1	violin	0.673908712	0.012471598	-1.416691546
z12996_1	violin	0.079926598	0.257294005	0.379500819
z12997_1	violin	0.08977163	-1.735719068	1.142246699
z12998_1	violin	-0.514836986	1.295884745	0.042114125
z12999_1	violin	-0.217980607	0.084224058	0.184876593
z13000_1	cello	-2.034287968	3.431288539	1.280775085
z13001_1	violin	0.749335238	-0.737058389	1.598929337
z13002_1	violin	0.1282303	-1.011392234	1.024596793
z13004_1	violin	-1.300040591	-1.131908674	1.026157969
z13005_1	violin	0.676608718	-0.762503323	-0.310743561
z13006_1	violin	-1.853110427	-0.355544454	0.084842533
z13007_1	cello	-0.758041692	3.828935588	0.872113072
z13008_1	cello	-1.006633383	4.878281669	0.889039272
z13009_1	violin	1.167706705	-0.705616682	2.779986126
z13013_1	violin	0.211083048	-0.43784584	1.693904593
z13014_1	violin	1.770737889	-1.582429376	0.002186897
z13015_1	violin	0.939965262	-1.077568841	0.949216618
z13016_1	violin	-2.585038925	-1.955097917	-0.910685849
z13017_1	violin	1.073081054	-0.405316256	1.034835821
z13018_1	violin	1.263546299	-0.548605272	0.598075996
z13019_1	violin	0.715075392	-1.269171086	0.187996299
z13020_1	violin	1.161287073	-1.125338782	0.935986989
z13021_1	violin	1.048058714	-1.235280584	1.560515112
z13023_1	violin	0.514641067	-1.912897431	0.223063484
z13024_1	violin	0.27387914	-0.987326755	0.278782955
z13025_1	violin	-0.169557541	-1.128699688	-0.257630337
z13026_1	cello	-3.190648749	4.877271736	0.413696986
z13027_1	cello	-0.726820466	2.726225487	-1.07070756
z13028_1	cello	-1.160265134	3.64871573	-0.376597327
z13029_1	violin	0.794700867	-1.478826764	0.220893031
z13030_1	violin	1.193670276	0.723059237	-0.166561483
z13032_1	violin	-0.068950177	-1.21058027	0.681400724
z13033_1	violin	0.03461655	-1.903713008	0.223000596
z13034_1	violin	0.42403012	-1.350230993	1.458686905
z13035_1	violin	0.814948151	-1.405638884	0.84960648
z13036_1	violin	0.218193921	-0.299588161	-1.110621871
z13037_1	violin	-1.35050738	-1.235369092	-2.119974415
z13038_1	violin	0.438192174	-1.828644146	0.505275289
z13039_1	violin	0.7229204	-0.959148762	0.789472057
z13040_1	violin	0.314623912	-0.105295826	1.60500582
z13041_1	violin	0.916001584	-1.368988056	2.542039673
z13042_1	violin	-0.165727954	-0.924983956	0.986573692
z13043_1	violin	-0.598991966	-1.545481825	0.176235188
z13044_1	violin	0.19459165	-1.907892337	0.759262549
z13045_1	violin	0.884793179	0.270996209	0.133620539
z13046_1	violin	0.864288938	-1.050050492	-0.140162508
z13047_1	violin	0.349624451	-1.087711627	0.096651062
z13048_1	violin	0.09867651	-0.754189086	0.309220029
z13049_1	violin	-0.001543381	-0.744229839	-0.019697694
z13050_1	violin	0.723243911	-1.537571377	0.094604229
z13051_1	violin	0.440915603	-0.171617054	-0.476574429
z13052_1	violin	0.733396423	-1.657147575	0.959395304
z13053_1	violin	0.352725534	-1.066099733	1.155991109
z13054_1	violin	0.703341048	-0.849428063	0.408260484
z13055_1	violin	0.440677606	-0.206297407	0.304788124
z13056_1	violin	-0.468652557	1.449917854	1.598473004
z13057_1	cello	-0.515071831	2.733843882	-0.20327832
z13058_1	violin	0.184806356	-0.95097309	0.683059738
z13060_1	violin	-0.131799043	-0.262955233	-1.249484251
z13061_1	violin	-0.063056954	0.084491561	0.387189892
z13064_1	violin	0.692338884	1.045294634	0.199479344
z13065_1	violin	0.68438134	0.037972609	0.566282137
z13066_1	violin	0.630389103	0.184004114	0.488098397
z13080_1	viola	0.363707474	2.253285989	-5.328284393
z13082_1	double_bass	-30.37735073	-5.375262108	0.784189759
z13083_1	cello	-3.104078716	5.659108844	0.225478059
z13087_1	cello	-2.680684354	3.046205755	-0.620652591
z13088_1	violin	0.38438361	-0.761521531	0.977744025
z13089_1	violin	0.07417322	-1.908437923	-0.715032274
z13092_1	violin	0.388175938	-0.788009376	0.509309319
z13094_1	violin	0.390755764	-0.544153616	0.309831728
z13095_1	violin	-0.011932787	0.449579153	-0.453800524
z13096_1	violin	-1.019322938	1.684001353	0.099163754
z13097_1	violin	0.600431112	-1.10014866	0.607150347
z13101_1	violin	0.709046801	-1.034043047	0.228998736
z13102_1	violin	0.95173784	0.229130836	-0.756745354
z13103_1	violin	-0.3526752	-0.473464543	1.130467065
z13104_1	violin	-0.676124911	-0.724853573	0.140646401
z13105_1	violin	-0.035982384	0.011142735	-0.572185527
z13106_1	violin	-1.422744075	-0.711013164	0.25095103
z13107_1	violin	-0.756460585	-0.665697208	-0.545055289
z13108_1	violin	-0.688936071	1.311181776	0.092066844
z13109_1	violin	-1.396999393	-0.692566164	-0.945234992
z13113_1	violin	-0.009311236	-0.244933394	-0.521859037
z13114_1	violin	0.213345151	-0.712008498	-0.721352832
z13115_1	violin	0.520613841	-0.721232951	-0.535254506
z13116_1	violin	0.227327813	0.262151524	-0.035640532
z13117_1	violin	0.306946339	0.635470461	-0.647429457
z13118_1	violin	-0.268426491	1.328459376	-0.431510736
z13119_1	violin	-0.109095613	-0.759507114	-0.019393239
z13121_1	violin	-0.689632959	1.071517995	-0.46043921
z13122_1	violin	0.369452816	0.022530314	-0.73656464
z13123_1	cello	-0.116733891	2.94766782	-0.55377048
z13124_1	violin	1.734980569	0.431912324	-1.145160751
z13125_1	violin	0.705319545	-0.738031913	-0.384089077
z13126_1	viola	-0.066562714	0.608261007	-1.879409313
z13128_1	violin	0.179700317	-0.189352475	-0.948288034
z13129_1	violin	1.019229437	0.114355189	-0.474346019
z13130_1	violin	-0.501747871	-0.163605113	-0.843651227
z13131_1	violin	-0.415441105	-1.303669	0.242029004
z13132_1	violin	-0.327872045	-1.362650093	-1.573297808
z13133_1	violin	0.411003429	-0.21502607	0.02098601
z13137_1	violin	0.45760222	-0.552515357	-0.539485915
z13138_1	violin	0.060986486	0.238666646	0.120601508
z13140_1	violin	-0.217668762	-0.533673591	0.338402611
z13141_1	violin	0.358390752	-1.137120339	-0.151055512
z13142_1	violin	-0.558098485	0.171460122	2.32725186
z13143_1	violin	-0.311857842	0.825685054	0.54405397
z13144_1	violin	0.623942477	1.691376564	-0.769676658
z13145_1	violin	-0.159166209	0.321998716	0.781224856
z13146_1	violin	0.704273142	-0.977845737	-0.15878953
z13147_1	violin	0.47363923	-1.270384319	-1.029796589
z13150_1	violin	-0.331695961	0.546640653	-0.643096318
z13151_1	violin	-0.510923231	-0.426487305	-0.122767806
z13153_1	violin	0.865638003	-0.619134332	0.285667437
z13154_1	violin	0.309479385	-0.315515885	-0.05650734
z13156_1	violin	1.064093889	-0.601884068	-1.084684573
z13157_1	violin	0.445494602	-0.161459037	-0.025423687
z13158_1	violin	-0.336873169	-0.334286706	-0.804579767
z13159_1	violin	0.748422765	-1.413144373	-1.355011064
z13160_1	violin	0.259005006	-0.57356805	-0.623003381
z13161_1	violin	-0.039438231	-1.201912642	-0.000227819
z13162_1	violin	-1.15119369	-0.490999275	-0.762856225
z13163_1	violin	-0.044151765	-0.231704482	-0.915262696
z13164_1	violin	0.387452339	-0.21292471	0.000716573
z13165_1	violin	0.294692356	-0.761228624	-0.689526642
z13166_1	violin	-0.475931262	-0.432630022	0.230035983
z13167_1	violin	0.663210365	0.25637628	-0.120661767
z13168_1	violin	0.461760863	-1.0458082	-0.141510037
z13169_1	violin	0.7452633	0.109572721	0.483810749
z13170_1	violin	1.029866389	-0.95594084	-1.248655451
z13179_1	violin	0.893012356	-0.82252274	-0.664094742
z13188_1	violin	0.189466169	-0.693487846	-0.332314912
z13190_1	violin	-0.329816324	-0.790701055	-0.513480902
z13191_1	violin	-0.361146329	0.010779186	-0.265352458
z13192_1	violin	-0.011351661	-0.48292502	-1.000664975
z13193_1	violin	0.196001455	-1.142131436	0.747389368
z13194_1	violin	0.320962864	-0.78229464	0.006355606
z13196_1	violin	0.296798253	-0.300927351	1.275449029
z13197_1	viola	-0.501924479	1.65944744	-2.415165612
z13198_1	violin	-0.136730199	0.676103172	-1.384979064
z13199_1	cello	-0.040358328	2.451707489	0.250040571
z13200_1	cello	-0.975212074	4.248024166	1.419060065
z13202_1	cello	-0.640444457	3.58897146	-0.555552121
z13204_1	violin	-0.7392261	-0.721792791	1.298779297
z13208_1	violin	-0.116764665	0.221443739	-1.979946375
z13209_1	violin	-0.281104883	-0.342024761	0.122078725
z13210_1	violin	0.813407545	-1.299369943	1.099876622
z13211_1	violin	0.534859668	-0.102022662	-0.822876153
z13212_1	violin	0.402779215	-0.650790668	-1.105270744
z13215_1	violin	0.641488077	-1.393259204	1.213525925
z13216_1	violin	-1.0619729	1.474708748	-0.592173832
z13217_1	violin	0.377175281	-1.236538734	-0.20897628
z13222_1	violin	0.174462283	-1.349185891	-0.108168132
z13223_1	violin	-0.59621934	0.332525901	-0.047309076
z13227_1	violin	0.770012249	-0.389649545	-2.237276223
z13229_1	violin	0.198792231	1.313889018	-1.272790874
z13230_1	violin	0.168735763	-0.428911695	-0.367177632
z13231_1	violin	0.222400189	1.008270379	1.670045188
z13232_1	violin	0.264513985	0.291717357	-0.995784463
z13234_1	violin	-1.282045112	-0.267424785	-1.423523891
z13235_1	violin	0.741423871	-0.231369761	0.15756077
z13236_1	cello	-2.606366576	5.92230071	0.080095558
z13244_1	cello	-1.018739281	2.715920663	-1.684008946
z13245_1	violin	-0.693505349	1.647849845	1.916656648
z13246_1	violin	0.518279348	-0.261295751	-0.697410216
z13252_1	violin	-0.128781227	-0.380385452	0.056844306
z13253_1	violin	0.060550194	-1.300515269	0.745273905
z13254_1	violin	-0.073377344	-0.861531779	-0.122869466
z13255_1	violin	-0.579147607	-1.556914688	-1.115135958
z13256_1	violin	0.42676907	1.384052983	1.230953669
z13259_1	cello	-0.613311588	2.5459345	0.252133406
z13261_1	double_bass	-62.79586297	-16.03750077	2.613657192
z13262_1	violin	0.415815197	-0.51526815	0.715474391
z13263_1	violin	0.706805385	-0.800485169	0.080539661
z13264_1	violin	0.655654129	-0.624999405	-0.508380448
z13265_1	violin	-0.129234607	-1.098323269	0.724063591
z13270_1	violin	0.341507312	-0.234074252	-2.08352147
z13275_1	violin	0.827232179	-1.103034626	-0.380406451
z13276_1	viola	-0.330526939	0.491422799	-3.487497007
z13277_1	violin	0.399504663	-0.498763015	-0.092975921
z13279_1	violin	0.191102773	-0.719844024	0.407970192
z13281_1	violin	0.163067294	-0.20288929	0.429187635
z13282_1	cello	-0.938896746	3.049607567	-0.225583676
z13283_1	violin	0.074953276	-0.935593122	1.132730526
z13284_1	violin	0.130730942	0.987358342	-1.130864425
z13285_1	violin	0.988334242	-1.289890676	0.448984244
z13286_1	cello	-2.689749672	5.858364831	1.461244182
z13287_1	violin	0.5404517	-0.300893947	0.266356573
z13288_1	cello	-2.567269903	6.168664963	1.144971912
z13289_1	cello	-0.437802834	3.819045463	1.580026377
z13290_1	violin	0.909610132	-0.318993174	0.447905121
z13291_1	cello	-0.850423066	3.627249322	0.587272237
z13292_1	cello	-0.202913525	2.854854672	1.244423027
z13300_1	violin	0.783156431	-0.603089402	-0.534985658
z13301_1	violin	-0.106498774	-0.681939987	-1.144569309
z13302_1	violin	0.305660691	-0.408808215	-1.448521753
z13303_1	violin	-4.462426219	-1.759557191	-0.207955801
z13305_1	violin	0.507310072	0.222386924	-1.39836382
z13306_1	violin	0.042838908	-0.239832351	-1.403377789
z13307_1	violin	-0.474737932	-0.937158758	-0.138159077
z13308_1	violin	-0.202640041	-0.929899877	-0.541235029
z13325_1	violin	-0.046314546	0.908009009	-0.076014336
z13327_1	violin	0.73735174	0.918026273	0.408252449
z13328_1	violin	0.564324209	1.128093757	-1.157345178
z13329_1	violin	-0.680258002	0.096314992	-1.988202477
z13330_1	violin	0.187321104	-0.761560492	-0.949824766
z13331_1	viola	0.13326446	0.096217261	-2.291034593
z13332_1	violin	0.766258765	0.005086103	-1.277301607
z13333_1	violin	0.472596661	-0.45471634	-0.399991716
z13334_1	violin	0.120067518	-0.002749847	-2.122468927
z13335_1	violin	0.571810044	-0.781113214	-0.907700778
z13336_1	violin	0.438227581	-0.554019661	-1.857569937
z13337_1	violin	-0.417959227	0.034482194	-1.856540729
z13338_1	violin	-0.364332342	-0.019495366	-0.76010485
z13339_1	violin	-0.00227007	-0.493125784	-1.809806074
z13340_1	violin	0.576712968	-0.456195306	-1.663207901
z13341_1	violin	0.627230602	-0.111554609	-1.674192576
z13342_1	violin	-1.128795853	-0.973756914	-0.937580173
z13349_1	violin	-0.338736817	-0.105357649	-0.765655811
z13356_1	violin	0.30374084	-0.199031459	-0.539041706
z13357_1	violin	-0.477481433	1.626835366	0.150244199
z13358_1	violin	0.234418338	-0.793331763	0.267194302
z13359_1	violin	0.044447368	-0.31776159	-0.187100026
z13360_1	violin	0.049105693	-0.567192498	-0.37179112
z13361_1	violin	-0.290363403	-0.963348649	-0.812354805
z13362_1	violin	0.444392715	-0.109705414	-0.354249711
z13364_1	violin	0.479015253	-0.357495981	-0.415072734
z13366_1	violin	0.284477817	0.446077554	0.322897705
z13367_1	violin	0.645703842	-0.81507732	-0.166257834
z13368_1	violin	0.200991256	-0.541199498	-1.247960957
z13369_1	violin	-0.864435589	-2.137020594	-0.796256967
z13370_1	violin	-0.459768876	0.334594148	0.375637373
z13371_1	violin	0.074768385	-0.595333925	-0.772092195
z13378_1	violin	0.003958203	-0.859329488	-0.144273995
z13379_1	violin	0.249009138	0.39997351	0.174757041
z13380_1	violin	0.639481345	-0.89200352	-1.296787637
z13381_1	cello	-0.825234892	2.983719043	-2.894703157
z13382_1	violin	0.319659226	-0.117690841	-0.02718697
z13383_1	violin	-0.205615756	-0.635315725	-0.101491932
z13384_1	violin	0.162841747	-1.162560399	0.436043454
z13386_1	violin	-0.239165119	-1.241744767	0.144230201
z13387_1	violin	0.54196273	0.026472037	-1.802017468
z13389_1	violin	-0.960781709	-1.4463136	0.964652431
z13392_1	violin	-0.23189212	-0.468117431	0.332134561
z13393_1	violin	0.410544223	-0.074281598	-0.176227755
z13394_1	violin	-0.676051706	0.875684397	1.252114138
z13395_1	violin	0.481584634	-0.949320743	-1.103583899
z13483_1	violin	-1.278138091	-0.137683678	-0.733353112
z13484_1	cello	-0.581819578	2.989467971	0.4668198
z13485_1	violin	-0.515389897	-0.515947326	-1.091817636
z13493_1	violin	0.248944878	-0.641838714	-0.282737238
z13497_1	violin	0.627962137	-0.577776381	-0.970871642
z13507_1	violin	0.269861403	-0.137921678	-0.526892564
z13508_1	violin	0.469835991	-0.737462117	0.206299672
z13511_1	violin	-0.93729818	0.56740863	-0.091723768
z13512_1	violin	-0.353351909	-0.143492699	-0.677866621
z13516_1	violin	-0.065714399	-0.591937061	-0.495868214
z13518_1	violin	-0.142981199	0.184409876	-0.241582307
z13519_1	violin	0.488540907	-0.152310718	-1.478483331
z13520_1	violin	0.411662217	-0.301678094	-0.93336825
z13521_1	violin	0.180072766	0.1599838	-0.230079805
z13522_1	violin	-0.254838086	-0.495894466	-0.564634422
z13523_1	violin	-0.08756892	-0.288973192	0.441666744
z13524_1	violin	0.359718971	-0.390384187	-0.464575811
z13525_1	violin	0.85558714	-0.429484372	-0.738376194
z13526_1	violin	-0.177002003	0.606414758	-1.52011135
z13527_1	violin	-0.391293568	-0.039109731	-0.6550424
z13531_1	violin	-0.201133348	-0.139934948	1.572462545
z13532_1	violin	1.536974602	-0.868293854	0.001795042
z13533_1	violin	0.351712524	-0.121422083	-1.071346471
z13534_1	violin	-0.702423378	-1.06629757	-0.175378295
z13535_1	violin	0.212694464	-0.948095764	-0.32816169
z13536_1	violin	0.27981392	-0.644875645	0.576360439
z13537_1	violin	0.344067773	-1.01099645	1.024963696
z13538_1	violin	0.391681643	-0.731409222	0.116648065
z13539_1	violin	0.915728352	-0.914790555	0.494897052
z13542_1	violin	1.509066897	-0.331188744	0.097814766
z13544_1	violin	0.161924663	-0.47014257	1.010602986
z13545_1	violin	0.354925502	-0.64078726	0.00573574
z13546_1	violin	0.155758212	-0.482548349	0.645322875
z13553_1	violin	0.459313212	-0.220236853	-0.092561097
z13555_1	violin	0.727515379	1.239780228	0.339603106
z13569_1	viola	0.230809002	1.066222012	-1.985857261
z13570_1	violin	0.355139089	-0.047776784	-0.260937175
z13571_1	violin	0.600017427	-0.182813528	-1.208529038
z13572_1	violin	-0.990422671	-1.726084418	-0.530748127
z13578_1	violin	0.449496996	-0.883779178	0.750081356
z13579_1	violin	-0.135422425	-0.555835789	-0.187560474
z13580_1	violin	0.462398047	-0.90210497	-0.128700532
z13581_1	violin	0.476261154	-0.58947564	0.48915263
z13582_1	violin	0.080422321	-0.616400799	-0.119006279
z13583_1	double_bass	-42.62875866	-11.08249135	5.475370617
z13584_1	violin	0.436308306	0.101641	-0.131556247
z13585_1	violin	0.542498349	-0.462074605	-0.750532911
z13586_1	violin	0.620675965	-1.531886945	-0.204776273
z13587_1	cello	-0.791153397	4.360610684	0.706721211
z13603_1	violin	0.354566964	0.436232425	0.627858789
z13604_1	violin	0.308741274	-1.342171549	0.34860077
z13605_1	violin	-0.337848591	-1.255814012	-0.575510472
z13606_1	violin	-0.196269085	-1.464828136	-0.440539325
z13607_1	violin	0.769380967	-0.887678198	-0.226076295
z13608_1	violin	0.822644242	-0.181563092	-1.182913664
z13609_1	violin	0.297375327	-0.274674077	-0.225683981
z13610_1	violin	0.482959245	-0.205838026	0.09501312
z13611_1	cello	-0.376504082	3.973316345	0.678837136
z13612_1	violin	0.818803043	-0.260609883	-0.024969619
z13613_1	violin	0.66082842	-0.597343347	0.843060461
z13614_1	violin	0.0885939	0.234268142	0.177094112
z13615_1	violin	0.682271188	-1.221637246	0.055492674
z13616_1	violin	0.129144412	-0.674264844	-0.759409099
z13617_1	violin	0.178438421	-0.25771974	-0.244728969
z13619_1	violin	0.338268522	-0.481261405	0.243379169
z13620_1	violin	-0.011470858	0.148457298	-0.343784061
z13622_1	violin	0.600980719	-0.450100684	0.719471782
z13623_1	violin	0.39111919	-0.702963083	0.645057135
z13624_1	violin	-0.748014393	-2.167193875	-0.787846446
z13626_1	violin	0.222784365	-0.713855986	0.10266033
z13631_1	violin	0.202738375	-0.537483083	0.003214772
z13632_1	violin	0.619567496	-0.223944427	-0.627078941
z13637_1	viola	-0.152741389	1.269757933	-3.058841736
z13638_1	violin	0.351448753	0.682182449	-1.333805343
z13639_1	violin	1.127233989	-0.424144585	0.796901415
z13648_1	violin	-0.172162914	-0.163919031	1.95139389
z13649_1	violin	0.383930153	-1.060056529	0.096418165
z13650_1	violin	0.314311945	0.147954585	1.023037247
z13651_1	violin	0.475816639	-0.740430356	-0.752691599
z13652_1	cello	-0.941032255	3.328247893	1.57839722
z13654_1	violin	0.548466913	-0.6223955	0.168194172
z13672_1	violin	0.05288446	0.270858648	-1.258134686
z13687_1	violin	0.75697835	-0.378436502	0.910020559
z13688_1	violin	0.725296155	-1.816682487	-0.189185076
z13690_1	violin	1.121539382	-1.232349589	-0.365487739
z13693_1	cello	-0.717766485	6.109144286	-0.311943742
z13694_1	violin	0.146816898	-0.534336071	0.999712098
z13695_1	violin	0.276081929	-0.409993727	-0.715969987
z13697_1	violin	0.556243402	-0.795353095	0.556389646
z13699_1	violin	0.126633666	-1.622479808	0.289182579
z13700_1	violin	1.922589771	0.237689548	0.559798202
z13701_1	violin	0.567866583	-0.846554824	-0.084484615
z13702_1	violin	-0.410300183	-0.429540128	-1.097749118
z13703_1	violin	0.63341582	1.405686231	0.977979065
z13704_1	cello	-0.254292425	2.960119731	-1.392452938
z13705_1	violin	0.26306223	0.281413833	0.899581761
z13715_1	violin	0.849428287	-1.458619688	0.72622662
z13717_1	violin	0.415540446	-0.705800042	-1.395092087
z13718_1	violin	0.251919583	-0.583016045	0.161570643
z13719_1	violin	0.355005898	-1.050909885	0.746576689
z13720_1	violin	-0.763653699	-0.182716582	-0.665556528
z13721_1	violin	0.565199342	-0.324883417	-0.23605552
z13722_1	violin	0.653087438	-0.483474937	0.657039217
z13724_1	violin	-0.068102398	-1.374702501	-0.208597782
z13725_1	violin	1.012105265	-1.344984256	-0.30833717
z13726_1	violin	0.231494877	-0.971988745	0.321092098
z13727_1	cello	-0.765591191	3.41126342	1.056791482
z13728_1	violin	-0.283753585	-1.031610708	0.163512743
z13730_1	violin	0.304793778	-0.71325807	-0.77458253
z13733_1	violin	-1.001553105	-1.00967184	-0.067184114
z13734_1	violin	0.272972886	-0.171192578	-0.747477412
z13735_1	violin	-0.430337017	-0.520572258	-0.488989557
z13736_1	cello	-2.138909184	4.188665921	1.051961524
z13737_1	violin	0.422674825	-0.268536895	0.115539683
z13738_1	violin	0.39164939	-0.6825793	-0.241468048
z13739_1	violin	0.438446985	-0.541667885	-0.226825655
z13740_1	violin	0.292250162	-1.237168254	-0.191635574
z13746_1	violin	0.652375035	-0.814208531	0.59827413
z13748_1	violin	-0.142137047	-0.652291664	-0.153537547
z13749_1	violin	0.346978263	0.041456455	-0.358058969
z13750_1	violin	-0.256701787	-1.359824588	0.741435989
z13752_1	violin	0.393904516	-0.306707144	-0.356674696
z13753_1	violin	1.478892752	-0.736455232	0.096923376
z13756_1	violin	-0.060708667	0.42271547	-0.098798166
z13757_1	violin	0.648238083	-0.623155467	0.036908736
z13759_1	violin	0.893590263	-0.645849541	-0.129649942
z13760_1	violin	0.180125638	-0.97991228	-0.349664685
z13761_1	violin	0.080010186	-0.905863312	-0.162549699
z13762_1	violin	1.009167964	-0.45417756	1.004803229
z13763_1	violin	0.54600114	-1.408419005	0.54275334
z13764_1	violin	0.403680533	-1.364519355	0.300103697
z13765_1	violin	-0.053480848	-0.431311552	0.283465609
z13771_1	violin	0.524509913	1.190289186	-0.66700978
z13772_1	violin	0.814624303	0.166113956	-0.289595002
z13774_1	violin	0.238043691	0.107768672	0.430128075
z13777_1	violin	0.592397279	0.208323384	-1.264242796
z13785_1	cello	-1.387298477	3.033584142	1.319994067
z13786_1	violin	0.677449707	-0.388081411	-0.990598896
z13787_1	violin	0.518078826	-0.736054053	0.83062837
z13788_1	violin	0.450150769	-0.146250153	-0.201849818
z13792_1	violin	0.76216624	-1.255498267	1.240481374
z13794_1	cello	-1.368564092	3.61319713	0.292955526
z13797_1	viola	-1.500944691	0.776395089	-6.516077112
z13798_1	violin	0.468126726	-0.479717442	1.627145879
z13801_1	violin	0.398099809	0.567662787	-0.412830465
z13802_1	violin	0.282012844	-1.680778122	0.092297978
z13804_1	violin	-0.811022942	-3.354121083	-1.232744086
z13805_1	violin	-0.215238752	-0.659778922	0.843598284
z13806_1	violin	0.18615254	-1.37499174	-0.208877536
z13807_1	violin	0.819951527	-0.812896679	0.593047302
z13808_1	violin	-0.207334782	-0.190660372	0.80118112
z13811_1	violin	0.647495096	-0.120091862	-0.835889625
z13812_1	violin	0.753389584	-0.272650429	-0.328531016
z13813_1	violin	0.847125111	-1.282669939	1.12468932
z13814_1	violin	0.636077018	-0.379067818	0.146834079
z13815_1	violin	0.323086176	0.348892639	0.254306551
z13816_1	violin	0.30086683	0.070740866	0.554012936
z13817_1	violin	0.137789851	-0.916012399	1.05298482
z13818_1	violin	0.513290626	0.465422484	0.043846583
z13819_1	violin	0.639285401	-0.737380097	0.77654323
z13820_1	violin	0.805100474	-1.295642001	1.265525139
z13821_1	violin	0.519919543	-0.929837541	0.527171881
z13823_1	violin	0.815343332	-1.107629139	0.742808108
z13824_1	violin	0.472130869	-0.346036084	0.416862357
z13825_1	violin	0.129741624	0.155638109	-0.590120407
z13826_1	violin	0.856553845	-0.744296288	0.904987149
z13827_1	violin	0.133061355	-1.508379475	-1.667058764
z13828_1	violin	-0.643830097	-1.210640324	0.221351559
z13829_1	violin	0.055682157	-0.632485906	0.405066908
z13830_1	violin	0.530433746	-0.85644108	-0.72695889
z13831_1	violin	0.413133385	-1.288373945	-0.71669099
z13832_1	violin	-0.211310608	-2.005617208	0.646420543
z13833_1	violin	-0.02368614	-0.832730861	-0.348599582
z13834_1	violin	0.506182907	-0.818315434	-0.427169589
z13835_1	violin	0.509031519	-0.23401231	-1.343859098
z13836_1	violin	0.20425326	-1.166259007	0.240306349
z13837_1	violin	0.63557458	-1.411445184	0.653396552
z13838_1	violin	0.326759236	-1.080188176	-0.659291086
z13839_1	violin	0.366376169	-1.200014191	0.854403361
z13840_1	violin	0.342839311	-1.703312898	-0.558258163
z13841_1	violin	0.759610177	-1.577675271	0.187982011
z13842_1	violin	0.435214154	-0.107749162	0.00333611
z13850_1	violin	-0.218045651	-1.288545611	-0.02963903
z13851_1	violin	0.373387332	-0.397979839	0.732272588
z13852_1	violin	2.358768077	0.567166338	-0.242996745
z13854_1	violin	0.282341867	-0.324355111	0.499197842
z13855_1	violin	0.792870904	-1.178912714	0.97572693
z13867_1	violin	-0.287157057	-0.909990858	-0.375271706
z13868_1	violin	0.466678167	1.685889248	0.159955815
z13869_1	violin	0.370082297	0.053977922	-0.273606885
z13880_1	violin	0.714509547	-0.480769869	-1.143534962
z13881_1	violin	0.763641648	-0.940131975	-1.044712176
z13882_1	viola	-0.630940752	2.554277145	-2.228260336
z13883_1	violin	0.485287153	0.310708205	-0.602004753
z13884_1	violin	-0.070653098	0.268501214	0.630185469
z13885_1	violin	-0.146118532	-0.641457147	0.010037971
z13886_1	violin	0.413101845	-1.435297276	0.465572935
z13888_1	violin	-0.694819335	0.842852362	0.28348644
z13889_1	violin	-0.268975991	-0.553818394	0.36093235
z13890_1	cello	-1.531925802	3.858193932	0.522971333
z13892_1	violin	0.063936666	-1.385642919	1.269789183
z13894_1	violin	0.368267813	0.302225209	-0.488509101
z13895_1	violin	0.699677213	-0.397908891	-0.587635366
z13896_1	violin	0.396940135	0.838650791	0.575051476
z13897_1	violin	-0.198394399	0.144888442	0.037657841
z13898_1	violin	-0.179187548	-0.470468078	-1.179937859
z13899_1	violin	0.13708806	-0.39972624	-0.899747915
z13900_1	violin	0.697877515	-0.896736849	-0.230928085
z13902_1	violin	0.907218879	-0.685452855	-0.802485204
z13904_1	violin	0.911547577	0.436099521	-1.377526127
z13905_1	violin	-0.042025852	0.385557708	-0.590553282
z13910_1	violin	-0.626085301	-2.845491101	1.798581824
z13911_1	violin	0.434684026	-0.209236642	-0.594037832
z13913_1	violin	-0.626985513	-0.117189442	-0.247920413
z13923_1	violin	0.759196628	0.25575445	0.005200099
z13925_1	violin	-0.228906978	-0.983547884	-0.32802294
z13928_1	violin	-0.055529872	0.558282383	-0.984535786
z13929_1	viola	-0.797080761	1.230647319	-1.557648645
z13930_1	violin	-0.211357766	-0.151959578	-0.331931552
z13931_1	viola	-0.45936433	1.287046574	-2.410094756
z13932_1	violin	0.36480652	-0.889262637	-0.336502541
z13933_1	violin	-0.275640593	-1.47430025	-0.508444341
z13935_1	violin	0.224327243	-0.240515137	-1.235434315
z13937_1	violin	0.249326877	0.240053049	-0.020301923
z13938_1	cello	-0.776757451	2.416633665	-0.761599394
z13940_1	violin	-0.103108074	-1.044616675	-0.648050798
z13942_1	cello	-1.452947583	2.905170655	-0.753728928
z13943_1	cello	-0.235326876	4.51608511	0.617981061
z13944_1	cello	-0.908960357	5.052099254	1.352642986
z13945_1	cello	-1.38114816	1.768171975	-0.331944665
z13946_1	violin	-0.024678647	-0.702065915	-0.13034805
z13947_1	violin	0.635945838	-0.57541104	-0.195063712
z13948_1	violin	-0.137525708	-1.060575828	0.086527361
z13949_1	violin	-0.197304221	0.020242326	0.396738343
z13950_1	violin	-0.050532446	-0.839596436	-0.118357974
z13955_1	violin	-0.687029974	-0.173866577	-0.654408122
z13956_1	violin	0.083360297	-0.122769187	-1.929118533
z13957_1	cello	-3.323834634	5.287557672	0.499550944
z13959_1	violin	-0.057430935	-1.565977005	-1.124193633
z13960_1	viola	-0.00874189	-1.405500894	-5.247421844
z13961_1	violin	0.116763855	-0.265312331	-0.811694448
z13965_1	cello	-0.303330835	3.986656326	-0.043604627
z13966_1	violin	0.110960913	-0.519882873	-0.548982937
z13967_1	violin	0.588401605	-0.598258667	0.588853187
z13972_1	violin	0.181351166	-0.597231506	-0.903442806
z13975_1	violin	0.346085046	-0.921454021	1.184529454
z13976_1	violin	0.39310372	0.367564578	-0.682471234
z13977_1	violin	-0.246706233	0.400016067	-0.224751275
z13978_1	viola	-0.199024098	-1.532163501	-3.315677238
z13979_1	violin	-0.099589916	0.158231375	-0.393395681
z13980_1	violin	0.797783849	-0.495260213	-0.565432464
z13981_1	violin	-0.290088037	-1.354341712	1.180208055
z13982_1	violin	-0.641937681	-0.550953838	0.073404571
z13986_1	violin	0.094018411	2.067598489	0.773941493
z13987_1	violin	-0.058232353	-0.561999529	-0.158076868
z13988_1	violin	-0.408532548	1.234147608	-1.262452524
z13989_1	violin	-0.341829704	-0.386032252	-0.579412723
z13990_1	violin	0.705626131	-0.606297816	-0.267958179
z13991_1	violin	0.439109487	-1.175724948	0.461852602
z13994_1	violin	1.131071793	-1.260766375	0.675363842
z13995_1	violin	0.265116529	-0.1731384	0.401389401
z13996_1	violin	0.612953221	0.025406886	-0.773837727
z13999_1	violin	-0.266211231	-1.105217004	-0.075830283
z14000_1	violin	0.503277856	-0.513014737	-0.216447379
z14002_1	violin	0.550273197	-0.61880354	0.501895628
z14017_1	violin	1.111355956	-0.586148454	-0.72167588
z14018_1	violin	0.049234153	-1.060993168	-0.961323579
z14019_1	violin	-0.337692632	-0.190939001	-0.908727187
z14020_1	violin	0.600615177	-0.614125234	-0.913361465
z14021_1	violin	0.928175245	0.23548942	-0.225083129
z14022_1	cello	-0.930173845	4.557865122	0.653162637
z14023_1	violin	-0.14775092	-0.997932272	-1.227990031
z14025_1	violin	0.921906439	-0.878325907	-0.271979691
z14026_1	violin	0.628421301	-1.080498224	-0.886181706
z14027_1	violin	0.480537614	-0.646013269	-0.161578615
z14030_1	violin	0.444446817	-1.013003468	0.809261377
z14031_1	violin	-0.985919167	-2.093404259	-1.758830309
z14032_1	violin	-0.414212423	-0.97893808	0.610569248
z14034_1	violin	0.186852443	-0.57541599	-0.754783452
z14035_1	violin	-0.58902027	0.123083368	-0.295515813
z14036_1	violin	0.671382523	-0.241826504	-0.365484197
z14037_1	violin	-0.288758735	1.237949668	-0.676619939
z14039_1	violin	0.985454186	-0.298200999	0.312489171
z14042_1	violin	0.849312073	-0.479295279	-0.631146072
z14044_1	violin	-0.742879876	-1.656833923	1.080974454
z14045_1	violin	-0.650937594	-1.349235636	-0.738853245
z14046_1	violin	0.054866074	-0.800539998	-2.045347224
z14048_1	violin	0.301732917	-1.573553186	0.481557636
z14049_1	violin	0.707043484	-1.203673708	-0.927375204
z14051_1	violin	0.180399597	-1.909216153	-0.002512215
z14052_1	violin	0.620592856	-0.439763574	-1.464295432
z14053_1	violin	4.056490522	0.547855688	0.221618979
z14054_1	cello	-1.893213609	4.02363311	0.61317083
z14055_1	cello	-0.349460832	2.590331369	0.043400365
z14056_1	cello	-1.49405916	4.928265889	0.050794789
z14059_1	violin	0.323070043	-0.618735828	-1.236054027
z14060_1	violin	-0.304097549	-0.440076621	0.441594553
z14061_1	violin	-0.65758004	-1.02411316	1.202721133
z14062_1	violin	0.730793826	-0.688307879	-1.290131078
z14063_1	violin	1.295555182	-1.504834918	1.575080807
z14064_1	violin	0.543901311	-0.836015529	-0.402206081
z14065_1	violin	0.145222262	-1.29550512	0.503974773
z14066_1	violin	1.780899105	-0.269485403	-0.728172112
z14067_1	violin	0.883465186	-1.907701498	1.115142448
z14068_1	violin	0.574083296	-2.32130813	1.827495101
z14069_1	violin	-0.119405914	-0.845342967	-0.840297567
z14070_1	cello	-0.593529265	1.972972114	1.980111907
z14071_1	violin	0.045564443	-0.806572873	-1.113757951
z14072_1	violin	-0.887282437	-0.328960548	-1.993139119
z14073_1	violin	0.00092019	-0.01145653	0.207935759
z14074_1	violin	-0.518042084	0.963598807	-1.011417991
z14075_1	violin	-0.236689404	0.563557614	-0.818549893
z14076_1	violin	0.909970268	-1.21712527	0.149613915
z14077_1	violin	0.377786051	-1.275006972	-0.491313589
z14078_1	violin	0.595926586	-1.237721575	-0.204499013
z14080_1	cello	-0.210103097	2.529633907	1.068196503
z14081_1	violin	0.526522211	-0.818187434	0.632769224
z14082_1	cello	-1.107347141	2.384363584	-0.317439276
z14083_1	violin	0.107792983	-1.298905564	0.686958495
z14084_1	violin	0.712929672	-0.703280473	0.098559301
z14085_1	violin	0.292995429	-1.021335187	-0.72395385
z14086_1	violin	0.635685834	-1.392031257	-1.505056489
z14087_1	violin	0.757906594	-0.700733812	-0.360470992
z14088_1	violin	0.618767126	-0.839663157	-0.056389023
z14089_1	violin	0.380840446	-0.587567285	-0.75515571
z14090_1	cello	-1.101631806	4.143540867	0.321729986
z14091_1	cello	-2.393171091	4.885952191	0.719272237
z14092_1	violin	0.255814889	-1.126180154	0.055177348
z14093_1	violin	0.502152334	-1.635576937	1.165000132
z14094_1	violin	0.669962793	-0.267768474	-0.791741255
z14095_1	violin	0.762275283	-0.91989831	0.02255562
z14096_1	violin	0.196562969	-1.17803657	-0.594550317
z14097_1	violin	0.002863145	-1.521154414	0.033487092
z14098_1	violin	0.403666087	-1.427813408	0.694902634
z1411_1	violin	0.740838292	0.295104651	-0.348650173
z14124_1	violin	0.372736193	-0.405216522	-0.17961829
z14125_1	violin	0.149994594	-0.752157358	-0.364612482
z14126_1	violin	0.419880562	-0.619085057	-0.289271831
z14127_1	violin	0.069380675	0.483494113	-1.372732062
z14128_1	cello	-1.224854711	2.903466451	0.104429821
z14129_1	violin	0.0335883	-2.726713242	-1.870198955
z14131_1	violin	0.47443055	0.282282372	-0.127125742
z14132_1	cello	-0.382231797	3.654000614	-0.140585516
z14133_1	violin	0.054753329	-0.448067331	0.001204723
z14134_1	violin	0.070160809	-0.967208237	0.206072047
z14135_1	violin	0.343400065	0.014325706	-0.603455952
z14136_1	violin	-0.396021274	0.393631799	0.776810038
z14138_1	cello	-1.330599445	4.903132037	0.712826121
z14139_1	cello	-0.683751385	3.906484796	0.202519409
z14141_1	violin	0.203519816	-0.313553111	-0.9458878
z14142_1	violin	2.168786875	-1.223228171	-0.290460618
z14143_1	violin	-0.215228461	-0.000232503	-0.006421335
z14144_1	violin	0.763083261	0.056296395	-1.161586505
z14145_1	violin	0.448991923	-0.5210021	0.642801154
z14146_1	violin	0.59244041	-0.103648969	0.211454406
z14147_1	violin	2.242522971	-0.199691552	-0.714678214
z14151_1	violin	1.69350347	-1.756504959	0.248416347
z14152_1	violin	-0.142064339	-0.385839084	0.70525957
z14153_1	violin	0.255422742	0.150307954	-0.588620954
z14154_1	violin	0.524847933	-1.785763695	-0.367888249
z14156_1	violin	-0.030126706	-0.914962003	0.934765144
z14157_1	violin	0.873575937	-0.060489366	-0.368441953
z14158_1	violin	-0.00665706	-1.019307578	-0.67422514
z14159_1	violin	0.63080241	-0.315335207	-1.01951291
z14160_1	violin	0.78982633	0.627113744	-0.510861873
z14161_1	violin	0.48844903	-0.37836419	-1.268697974
z14162_1	cello	-1.236340042	3.396721108	-2.900939383
z14163_1	violin	0.391661205	-0.929618862	0.172354987
z14164_1	violin	0.8152508	-0.219348865	-0.991434374
z14176_1	violin	-0.136641806	-0.8321829	-0.922161918
z14187_1	violin	0.483811213	-0.250865882	-0.994413418
z14188_1	violin	0.688862134	-0.743155278	0.035577611
z14200_1	violin	1.020312368	-1.099043948	-0.090997359
z14201_1	violin	0.91776193	-0.239305987	1.254436594
z14204_1	violin	0.612567598	-0.81757656	-0.249304273
z14209_1	violin	0.892238105	-0.590005479	-0.391955959
z14211_1	cello	-1.214744681	5.202390823	0.979047972
z14212_1	violin	0.484879925	-0.69904765	-1.013542372
z14213_1	violin	0.694083134	-0.811812287	0.34826424
z14214_1	violin	0.560815562	-0.417598769	0.75723344
z14218_1	violin	1.508873852	-0.49446708	0.173000999
z14220_1	violin	0.882038566	1.311063108	-0.080741296
z14221_1	violin	0.135425674	-0.767231392	-2.184692173
z14222_1	violin	0.303058061	-0.141977921	0.654162354
z14223_1	violin	-0.618813929	-0.421599264	-0.453300321
z14224_1	violin	0.564644997	-0.706987137	-0.366118173
z14225_1	violin	0.577754783	-0.827835399	-0.357168229
z14226_1	violin	0.8311402	-0.474945528	-0.474049526
z14227_1	violin	-0.263558519	1.43889628	0.683976686
z14228_1	violin	1.348791508	0.116534103	-0.919757665
z14229_1	violin	0.44109378	1.597165174	0.955876675
z14230_1	violin	1.396381768	-0.312846749	-0.979140872
z14231_1	violin	0.494250207	-0.394045651	-0.966743816
z14232_1	violin	-0.548673426	-1.230520582	0.846017375
z14233_1	violin	-0.211548852	1.477148903	-0.282759135
z14234_1	violin	-0.305154615	-0.06432582	1.357362048
z14236_1	cello	-0.913945971	1.970156332	0.500528852
z14237_1	violin	0.031511333	-0.782386528	0.34415913
z14238_1	violin	0.221469049	-0.715283215	-0.262274857
z14239_1	violin	0.029776255	-0.830824878	0.541768837
z14241_1	violin	-0.415045851	-0.846006119	-1.396759664
z14242_1	violin	0.741626135	-0.119154717	-1.095685806
z14243_1	violin	-0.330330574	-0.458849556	-0.639441439
z14244_1	violin	1.140303728	-0.529871382	-0.969710226
z14245_1	violin	0.651583062	-0.976700869	0.243586916
z14246_1	violin	0.171387204	-0.28277772	-0.683183747
z14247_1	violin	0.543936882	-1.345889887	0.261826767
z14248_1	violin	0.131660852	-0.517876282	-0.779305189
z14249_1	violin	0.235630617	1.002297339	1.399686746
z14258_1	violin	0.657528292	-0.79134304	0.765386704
z14259_1	violin	0.455210139	-0.686503924	-0.327309956
z14260_1	violin	0.31322572	-1.083316163	0.935351102
z14261_1	violin	-0.035896374	-0.730457533	-1.249395847
z14262_1	violin	0.171702446	-0.958485199	-0.075002899
z14263_1	violin	1.046941735	-0.085768949	-1.198893901
z14264_1	violin	0.785414815	-0.91464281	0.037717243
z14265_1	violin	-0.056766442	-0.533323912	-1.310104541
z14266_1	violin	0.514079642	-0.760024852	1.623063147
z14268_1	violin	0.406939973	-0.218324589	-0.743324546
z14269_1	violin	-0.1885433	-0.275096766	-0.027178694
z14270_1	violin	-0.236884479	-0.842565918	-0.769801979
z14271_1	violin	-0.256504366	-0.440905343	-1.234405796
z14272_1	cello	-1.011197816	2.973597277	-0.572459375
z14278_1	cello	-1.435283729	4.424200177	-0.206299624
z14279_1	viola	-0.201722935	0.891229573	-3.286316633
z14284_1	violin	-3.527016759	-1.560934035	0.639867895
z14286_1	violin	0.924394181	-1.478311488	-1.112999617
z14288_1	violin	0.418434085	-0.552902298	-0.890933286
z14289_1	violin	0.978635197	-0.358593814	-0.796443884
z14290_1	violin	0.502485663	-2.282962296	-0.301371869
z14291_1	violin	0.702025733	-0.399931472	1.069579432
z14292_1	violin	0.899877604	0.291118363	0.48867039
z14293_1	violin	0.653533168	-2.102477926	-0.369154615
z14294_1	violin	0.087455738	-0.889876846	-0.06428787
z14295_1	violin	0.109386839	-0.796670555	-1.691328862
z14298_1	cello	-1.104785369	3.707215587	0.716689677
z14299_1	cello	-1.387272398	5.121811815	0.408865136
z14300_1	viola	0.176675972	2.214888357	-1.066889486
z14301_1	violin	0.268141591	-0.281618927	-0.349039811
z14303_1	violin	-0.178814181	0.205805451	-1.386765369
z14304_1	violin	0.396835359	-0.48999799	-1.140816028
z14305_1	violin	0.541803624	-1.37300034	-1.299441084
z14306_1	violin	-0.167444558	-0.312096129	-0.954246346
z14308_1	violin	-0.821632969	-0.203141982	1.64911423
z14309_1	violin	0.36283477	-0.593734072	0.200760909
z14310_1	violin	0.391165515	-0.690751195	-0.530694542
z14311_1	violin	0.260106978	-0.76585124	-0.632414717
z14312_1	violin	0.79521209	-1.364037992	-1.52816907
z14315_1	violin	0.862728458	-1.11177301	-0.510582493
z14316_1	violin	-0.020127582	-0.244514832	0.528788495
z14317_1	violin	-0.010618024	0.746576683	-0.163174447
z14318_1	violin	1.185655609	-0.326713114	0.277723477
z14320_1	violin	0.341910008	-0.387210855	0.71605188
z14330_1	violin	0.590881506	-0.121707349	-0.005817626
z14332_1	cello	-0.642106116	4.580342852	1.142746665
z14334_1	violin	0.152432888	1.171979508	-0.633887134
z14335_1	violin	-0.07556613	-1.265181821	1.926299813
z14336_1	violin	-0.367240733	-1.273864183	-1.304010727
z14337_1	cello	-0.364540789	3.513300367	-0.127195452
z14338_1	violin	-0.488382645	-1.290254775	-0.43798045
z14339_1	violin	0.774302378	-0.12676846	-0.9890415
z14340_1	violin	0.215790462	-1.276594578	-1.263090809
z14341_1	violin	0.087795064	0.326009707	-1.713185447
z14342_1	viola	0.405198695	0.939492899	-1.797212756
z14344_1	violin	0.308844819	0.159913355	-1.273690589
z14347_1	violin	0.214027557	0.065034134	-1.607115356
z14348_1	violin	-0.02448082	-0.263822516	-0.276372043
z14351_1	violin	0.85515416	-1.113225544	1.136159585
z14352_1	violin	0.382291804	1.980678718	-0.664987781
z14353_1	violin	0.350914925	-0.349937228	-1.548376067
z14354_1	violin	0.755568974	-0.797290322	-0.101898097
z14355_1	violin	3.033783918	-1.255844235	-0.713409641
z14356_1	violin	1.253359274	-0.170727784	-1.243456818
z14357_1	violin	2.184836783	0.831582841	0.327789436
z14358_1	violin	0.617987168	-0.470311981	0.228537956
z14359_1	viola	2.404955238	0.271538228	-3.14665955
z1436_1	violin	0.808215431	-0.970674691	0.635142878
z14360_1	violin	-0.028407559	-0.414818356	-0.514830484
z14361_1	violin	0.139067685	0.183048229	-0.312260722
z14362_1	violin	0.279148327	-0.465748003	-0.483522257
z14363_1	cello	-1.055221954	3.247874328	-0.290569137
z14364_1	violin	0.796147259	-1.275085175	0.092116449
z14374_1	violin	1.183746329	-0.96040339	-1.089028184
z1438_1	violin	0.517350416	-1.242926002	-0.11257652
z14383_1	violin	-0.779058984	-0.089383119	-0.292199694
z14384_1	violin	0.135530404	0.932704544	-0.298955706
z14385_1	violin	1.137900876	-0.845199099	0.356538513
z14386_1	violin	-1.317787849	-1.115389075	-1.707104015
z14387_1	violin	1.083032278	-0.485992204	-0.349785044
z14388_1	violin	-0.909769647	1.011852401	-0.858076227
z14389_1	violin	-0.042342199	0.699378746	-1.030123026
z1439_1	violin	-0.155488623	0.045427398	-0.363212135
z14391_1	violin	0.745311472	0.256696799	0.416769106
z14393_1	violin	-0.059804889	0.577118367	0.327306368
z14394_1	violin	-0.595871919	1.020456542	0.3884825
z14395_1	violin	0.656237027	0.254201126	-0.082112816
z14397_1	violin	-0.332619792	1.51023278	0.334686428
z14398_1	cello	-0.648126895	2.695667651	-0.097999184
z14399_1	violin	0.118468857	0.463812244	0.560002938
z1440_1	violin	0.685715783	-0.196966703	-0.120981026
z14400_1	violin	0.785143145	-0.134092458	-0.985198359
z14401_1	cello	-0.403337524	2.385580214	0.29072836
z14402_1	violin	0.472596231	0.345960805	-1.382749378
z14403_1	violin	0.423831502	-0.068889418	-0.572657451
z14404_1	cello	-1.375302764	2.723948984	-2.261478006
z14406_1	violin	-0.131887323	0.288753076	0.059785736
z14409_1	violin	-0.240133305	0.827670383	-0.633606897
z1441_1	violin	0.165527653	-0.565718748	-0.127451801
z14410_1	violin	0.249538148	-0.477951268	-0.189611663
z14411_1	violin	0.368119399	-0.209831819	-0.463468924
z14412_1	violin	-1.21788496	0.047754743	-0.080309654
z14413_1	violin	0.503513874	-0.558250972	-2.646577444
z14415_1	violin	-0.416318484	-0.21165974	0.704110123
z14416_1	cello	-0.968168486	3.048072327	0.02098255
z14418_1	violin	1.29295457	0.157093178	0.079167543
z14419_1	violin	0.4036007	-0.879760461	-0.47152529
z14420_1	cello	0.131566681	3.283179486	0.235671749
z14421_1	violin	-0.271990101	0.655052703	-0.360450743
z14422_1	violin	-0.332863512	-0.598444282	-0.216247366
z14423_1	violin	0.942218164	0.61126305	-0.885767548
z14424_1	violin	0.217884509	0.213679073	-0.904948482
z14425_1	violin	-0.088901986	-0.380315249	-0.091147799
z14426_1	violin	-0.111833668	-0.046381979	0.219877629
z14427_1	cello	-0.996414968	3.861255018	-0.469962433
z14439_1	violin	-0.297911789	-0.483581431	0.484290079
z1444_1	violin	-0.084136977	-1.960892594	-2.691054635
z14443_1	viola	-0.692468056	-0.789705659	-2.695690872
z14447_1	violin	0.587982101	-0.804867502	-0.388705099
z1445_1	cello	-2.183992108	5.447099778	-0.743338698
z14452_1	violin	-0.37537668	-0.500796381	-0.305280542
z14453_1	violin	-0.938375226	-0.086237212	-0.643456246
z14454_1	cello	-0.094463536	3.066573192	0.207918677
z14455_1	violin	0.047990071	0.445028215	-0.868190572
z14456_1	violin	-0.409160957	-1.351888713	0.022820158
z14459_1	violin	0.637782361	-0.466951587	-1.386758663
z14460_1	cello	-1.594107553	4.129887997	2.155229923
z14461_1	cello	-2.022302924	5.559274913	0.779003258
z14462_1	violin	-1.220111871	0.221809083	-1.363378168
z14463_1	violin	0.187767931	-1.661319558	-0.332939467
z14464_1	violin	-0.794586736	0.470597236	-0.076734914
z14465_1	violin	0.056009687	-0.665258388	-1.183136144
z14467_1	cello	-0.470410955	4.040148569	1.187041447
z14468_1	cello	-1.62347135	5.119760583	2.385809639
z14469_1	violin	0.530180641	-1.350568391	-0.963522735
z14470_1	violin	0.360709279	-0.67806545	-1.983449921
z14471_1	violin	-0.058281727	-0.187772075	0.472878179
z14472_1	violin	-1.037328274	-1.552507025	-0.662344621
z14473_1	violin	0.215477868	-0.680274388	0.329631183
z14474_1	violin	0.452374653	-0.913555831	-0.852325553
z14475_1	violin	0.47819723	-0.32636436	-0.05141725
z14476_1	violin	-0.009488712	-1.237172844	-0.122165354
z14478_1	violin	0.186319637	-0.047908866	1.057063518
z14480_1	violin	1.062301353	0.33465511	-0.822613241
z14481_1	cello	-2.630996468	6.533425786	1.113199967
z14482_1	violin	0.144172181	0.718657853	0.706900986
z14483_1	violin	0.266461542	-0.889638998	-0.591306841
z14484_1	violin	0.816692313	-0.515682094	0.486548086
z14485_1	violin	0.731403861	0.443730982	0.0691866
z14486_1	violin	0.073320041	-0.486329877	-0.050504114
z14487_1	violin	0.693059495	-1.595209071	1.092279955
z14489_1	violin	-0.57726382	0.501945285	-0.716965764
z14490_1	violin	-0.116997736	-1.561165523	0.368221323
z14491_1	violin	0.735061454	-0.162021363	-0.00653714
z14492_1	violin	-0.155215973	0.02214093	-1.817069268
z14493_1	violin	-0.594837231	-1.290845846	-0.761804306
z14495_1	cello	-1.563613441	3.826457385	-2.841934159
z14496_1	violin	1.293540936	-0.261598397	-0.747232789
z14499_1	violin	0.333229009	1.453797676	-0.985645767
z14500_1	violin	-0.763572775	-1.694854703	0.51836013
z14501_1	violin	0.692416918	-1.415453021	0.908044792
z14509_1	violin	-0.065856527	-1.037822681	0.29967752
z14510_1	violin	1.0978259	-0.127067605	-0.1424578
z14511_1	violin	-0.247647929	0.634883878	-0.304155316
z14512_1	violin	-0.424545265	-0.921829151	-0.302819862
z14525_1	viola	-0.882969417	2.022895813	-1.744880536
z14526_1	cello	-0.48564014	3.485426732	0.100902534
z14529_1	cello	-1.022009749	2.836701619	-2.130557924
z14530_1	cello	-1.417585647	6.077220283	1.781882063
z14531_1	cello	-1.137966725	2.576352587	-1.184132285
z14532_1	viola	-0.552764379	1.627303586	-2.334753412
z14533_1	cello	-2.632679526	4.412740516	-2.110342239
z14535_1	cello	-4.999451638	4.024698987	-0.278262447
z14537_1	cello	-0.892795066	4.149978036	-0.72718796
z14538_1	violin	-0.427614381	-1.264251826	0.37011157
z14541_1	violin	0.152828887	0.042596155	0.111396349
z14543_1	cello	-1.389705403	3.613863023	-1.950494101
z14544_1	cello	-6.268663707	4.952917889	3.873195204
z14545_1	cello	-4.052517916	5.658158993	2.917945181
z14547_1	double_bass	-28.80064372	-4.015357019	-5.713727517
z14548_1	cello	-6.502082446	5.93175006	1.438571728
z14549_1	cello	-0.988120801	4.560286955	1.867819744
z14551_1	cello	-0.58219316	3.239598379	-0.824816719
z14552_1	cello	-1.691397863	2.664783918	-1.530836543
z14553_1	cello	-1.826251061	5.325830258	1.233349941
z14554_1	cello	-1.772083435	6.225174634	0.689252161
z14557_1	violin	0.076484375	-0.219952773	-0.127165411
z14559_1	violin	-0.472242516	-1.668801521	-0.822711786
z14560_1	violin	-0.149600194	0.092228204	-0.106751283
z14561_1	violin	0.70638127	-0.486467223	0.056613808
z14562_1	violin	0.466161142	0.282104134	0.162991815
z14563_1	cello	-1.063480078	3.869204228	-0.093661147
z14564_1	cello	-3.590279652	6.815953375	1.796428681
z14565_1	cello	-0.727580512	2.971136803	-1.491651709
z14567_1	cello	-2.840101433	6.469682087	1.118361188
z14568_1	cello	-2.317090077	6.035383666	2.623152926
z14569_1	cello	-1.118774123	2.637788695	-2.406206418
z14570_1	cello	-0.93520985	3.644726461	-2.156145189
z14571_1	cello	-1.667148848	5.547783458	1.116281525
z14572_1	viola	-0.266162255	2.062033745	-1.342059342
z14573_1	cello	-0.543497266	2.983036225	0.685527402
z14574_1	cello	-1.323655279	5.038112294	2.056285566
z14575_1	cello	-1.75795963	3.53355802	-2.456079192
z14576_1	violin	-0.136835426	1.779906788	0.605481661
z14580_1	violin	1.204224163	1.196232422	0.116868766
z14581_1	cello	-1.029727567	3.444529056	-0.612872999
z14583_1	violin	-0.216021958	-0.008421562	1.187758431
z14587_1	violin	-0.321936445	-2.514984063	2.024724755
z14594_1	violin	0.054182541	-1.125208859	-1.285553034
z14595_1	cello	-0.249486652	3.229963221	-1.11025991
z14598_1	cello	-0.666289868	4.581423804	0.041436049
z14599_1	violin	-1.745004258	0.004566385	-0.63307394
z14603_1	violin	0.430113398	-0.614233606	-0.736668457
z14617_1	violin	0.550430371	-0.741438244	-0.955069695
z14622_1	violin	-0.012985285	0.208426649	2.123929115
z14623_1	violin	-0.117938194	1.224912637	-1.063192231
z14624_1	viola	-0.493479286	1.851870215	-1.131600481
z14625_1	violin	0.49876522	-0.830749878	-0.653057561
z14626_1	violin	-0.528937655	0.52090962	-1.22119159
z14627_1	violin	0.207582235	-0.642463032	-0.724379679
z14628_1	cello	-0.391882029	3.725983723	1.89215836
z14629_1	cello	-0.587964111	2.659796447	1.142563132
z14637_1	violin	-0.321923663	-0.945963046	0.0527646
z14638_1	violin	1.353182716	0.308975331	0.299491825
z14642_1	violin	0.560796459	-0.606733852	-0.473760878
z14663_1	violin	-0.229696342	-0.644471752	-1.095927419
z14664_1	violin	0.778632878	-1.212729217	-0.322873037
z14665_1	violin	0.555997462	-1.084012231	-1.408319372
z14666_1	violin	0.818673194	-0.867613534	0.427230935
z14667_1	violin	0.604756577	-0.769407159	-0.828533689
z14668_1	violin	0.487404807	-1.024647094	0.280509094
z14669_1	violin	-0.211502208	-1.28257335	-0.215564663
z14670_1	violin	-0.238927167	-0.025007522	1.199696613
z14672_1	violin	-0.932606506	-1.065362609	-1.73776857
z14673_1	violin	0.719562931	-1.091508904	0.033077156
z14674_1	cello	-0.508269283	2.35256532	-0.081997005
z14675_1	violin	-0.71794065	-1.101424262	0.468924772
z14677_1	violin	0.949464164	-0.849027035	0.128729302
z14679_1	violin	0.358051706	-0.517156098	0.022416461
z14680_1	viola	-0.163215989	0.859367117	-1.776642565
z14682_1	violin	-0.197079002	-0.391765871	0.306930406
z14683_1	violin	0.24382377	-0.692326791	0.187105178
z14684_1	violin	0.876202016	-0.733737918	0.66500867
z14690_1	viola	0.929075313	1.07487617	-2.606205348
z14691_1	violin	0.542603459	-0.412078035	0.287949722
z14698_1	violin	0.387493122	-0.597471317	0.578610112
z14699_1	violin	-0.507355495	-1.073311205	-0.17322742
z14700_1	cello	0.218115253	2.919926604	0.372177739
z14701_1	violin	0.206745516	-0.374244885	0.039060766
z14702_1	violin	0.585975471	0.328003341	0.475874708
z14703_1	violin	0.74551189	0.428980823	0.535744897
z14704_1	violin	-0.639759665	-0.170410853	0.591430583
z14705_1	violin	0.604137806	-0.819462134	-0.204491411
z14706_1	violin	0.555097769	-0.835195505	1.045038207
z14707_1	violin	0.802040123	1.245853386	-0.290852623
z14711_1	violin	0.358398098	0.60324335	-0.817183294
z14712_1	violin	0.190641183	0.121363101	0.433023479
z14713_1	violin	-0.037242758	-0.939240349	-0.878493791
z14714_1	violin	-0.061804336	-0.059838744	-0.029415413
z14715_1	violin	0.019658927	-0.359106859	0.760121743
z14716_1	violin	1.224217489	-0.563957079	1.513655323
z14717_1	violin	0.315029962	-0.61185336	0.246389625
z14718_1	violin	0.144223777	0.548508106	0.058151031
z14719_1	violin	0.892810649	0.803942518	0.687165268
z14720_1	violin	-0.728054909	0.220084416	-0.008262796
z14721_1	violin	1.057115862	-0.920296439	1.097972466
z14723_1	violin	0.883266966	-0.808851993	-0.352186781
z14724_1	violin	0.561222989	-0.37550792	-1.770191511
z14725_1	violin	0.092269829	-0.164596712	0.013183789
z14727_1	violin	0.79318836	0.077459164	0.126253787
z14758_1	violin	-0.00918878	-0.669468215	0.612860852
z14846_1	violin	0.14866837	0.045911448	-1.284664097
z14849_1	cello	-1.702085462	5.468085076	1.202819507
z14850_1	violin	0.54881471	-0.507419982	-0.506849257
z14854_1	violin	-0.354811518	-0.87634679	0.310998441
z14870_1	violin	0.043713945	1.267616537	-0.476565822
z14871_1	violin	0.566267146	0.149521049	0.03946647
z14872_1	violin	0.764373025	-0.844657632	0.034388442
z14873_1	cello	0.524480423	4.680051671	2.043081274
z14876_1	violin	0.900699464	-0.015974398	-0.792487856
z14877_1	violin	0.334961976	-0.648321117	1.411267554
z14878_1	violin	0.772232684	-1.58369036	-0.179496685
z14880_1	violin	0.297067927	-0.306859618	1.045879205
z14882_1	violin	1.189893549	0.784830966	0.047799785
z14883_1	violin	0.778177969	-1.366376863	0.168732989
z14884_1	violin	0.848840327	0.939628998	-0.996008371
z14885_1	cello	-0.069248424	3.276899903	0.846761901
z14886_1	violin	0.053932873	0.961551167	-0.658779913
z14895_1	violin	0.416175421	-1.436189149	0.518605277
z14896_1	violin	-0.266728869	0.150236647	0.422563068
z14897_1	violin	1.076755065	-0.810896299	0.52357824
z14898_1	violin	0.590494613	1.033321565	-0.937619104
z14899_1	violin	-0.204410218	1.259645468	-0.048600035
z14902_1	viola	-2.838022244	0.893388959	-7.919762308
z14911_1	violin	0.756401526	-0.785145125	-0.36877329
z14913_1	violin	0.983444706	-0.265566023	-0.673179859
z14915_1	violin	0.547653927	-0.536683985	0.216241854
z14917_1	violin	0.37224633	-0.856498769	-0.75142902
z14918_1	violin	0.297512278	-0.333424309	-0.701907893
z14919_1	violin	0.158167467	-0.204678338	0.247433823
z14921_1	violin	0.417670133	1.331577251	-0.208883986
z14922_1	violin	0.27041282	-1.110641694	0.491539645
z14925_1	violin	0.072122793	0.135148801	1.905971767
z14927_1	violin	0.37694142	-0.333811306	0.680525586
z14928_1	violin	-0.043599411	0.89152492	-0.918008654
z14932_1	violin	0.462581093	-0.590380401	0.61888067
z14933_1	violin	1.180693056	-0.441983933	0.467172732
z14934_1	violin	0.16144062	-0.195418668	0.669603774
z14935_1	violin	0.612340396	-1.392412418	1.371532837
z14936_1	violin	1.249781569	-0.533530321	0.292544226
z14937_1	violin	0.003313339	-0.630968027	0.763706692
z14938_1	violin	-0.745125107	-0.339696308	1.093082127
z14939_1	violin	0.027482987	-0.862331669	1.181114965
z14940_1	violin	0.251659348	0.181961905	-1.111848681
z14942_1	violin	0.732413281	-0.321197653	0.156727491
z14943_1	violin	-0.003727567	-0.786801946	0.292787421
z14944_1	violin	0.505373466	-0.9911185	-0.027321469
z14946_1	violin	0.049682628	-1.457200689	0.440986524
z1495_1	viola	-0.669517711	1.840180685	-1.747998298
z14988_1	violin	-1.675448056	-1.236225913	0.844821818
z14990_1	violin	0.59468209	-0.38756254	0.145429261
z14991_1	violin	0.728462475	-0.813467872	-1.092230657
z14992_1	violin	-0.71649327	-0.722692827	-1.147036273
z14998_1	violin	3.823202804	1.185280765	0.698647148
z14999_1	violin	0.607178184	-0.680572232	0.541629188
z15007_1	violin	-0.064759672	0.287887179	-1.041383603
z15011_1	violin	-0.243410521	0.133897566	-1.423938324
z15012_1	violin	1.389421289	-0.534878461	0.571983405
z15015_1	cello	-0.524408347	4.544433599	-1.420287194
z15016_1	violin	0.655318102	-0.174742568	1.107770716
z15017_1	viola	0.909750965	-1.36601195	-6.502811555
z15018_1	violin	0.848107462	0.124439742	0.127072819
z15019_1	violin	-0.123524237	1.012382497	-1.464615866
z15020_1	violin	0.782894389	2.212125335	0.587307501
z15021_1	violin	0.280515729	-0.07165511	-0.315909546
z15025_1	viola	-0.73301971	1.088345361	-1.641029987
z15028_1	cello	-1.931013925	5.342927038	1.418304208
z15030_1	violin	0.987672262	-0.59020774	1.555319746
z15031_1	violin	1.133128595	-0.702271698	0.039196857
z15033_1	viola	0.779009747	0.869954929	-1.962646953
z15034_1	cello	-4.765758335	5.082051744	2.703374629
z15035_1	violin	0.316589891	-0.478124397	-0.372822184
z15040_1	violin	-0.569978221	1.032449847	-0.077220957
z15045_1	cello	-0.679890044	2.694650581	1.224465311
z15055_1	violin	-0.45689211	-0.301891021	0.993130843
z15056_1	violin	-0.237165694	-0.27983003	0.114531537
z15057_1	violin	0.497854495	0.011316006	-0.561571042
z15059_1	violin	0.197058027	-0.7257491	0.111483025
z15060_1	violin	1.180239972	0.339094604	-0.017250675
z15061_1	violin	0.117096543	-0.424714964	-0.132509325
z15062_1	violin	0.347112477	0.808950609	-1.016720509
z15063_1	violin	0.776553502	-0.686354889	-0.512242685
z15064_1	violin	0.246967116	-0.803786592	0.677807194
z15065_1	violin	0.149829673	-0.598256004	-0.757694011
z15066_1	cello	0.536923812	2.884352014	1.37960877
z15067_1	violin	-1.447993624	-2.024334734	0.616969687
z15070_1	violin	0.366174737	-1.077825549	-0.482087681
z15071_1	violin	0.155393245	-0.25588954	-0.911134994
z15072_1	violin	-0.72156415	0.924243245	-1.074323984
z15073_1	violin	0.773603129	-0.688038082	0.026128453
z15074_1	violin	0.518495914	0.756250381	-1.734463872
z15075_1	violin	0.517811034	-0.469013447	-0.435768255
z15082_1	double_bass	-38.86772359	-6.893896386	-0.882515454
z15085_1	cello	-1.755621826	5.406457999	2.029830147
z15086_1	double_bass	-34.2524702	-5.53911507	-1.142588549
z15090_1	double_bass	-43.84271692	-6.556767723	-2.263458586
z15091_1	cello	-3.564822968	6.682185283	0.877154416
z15092_1	violin	-0.05353038	-0.189261058	-0.651971729
z15093_1	violin	0.060415335	-1.093392042	0.111611503
z15094_1	violin	-0.090102855	-0.397934861	-0.209456953
z15095_1	violin	-0.195649942	0.497233807	-0.429805437
z15097_1	violin	0.877592256	-0.410089908	0.092485426
z15104_1	violin	0.518785661	-1.188460864	1.555284721
z15105_1	violin	-0.26000665	-1.046129698	-0.199330101
z15106_1	violin	-0.432791015	-0.977054011	-0.737613244
z15107_1	violin	-0.029421174	0.383168524	-0.413880755
z15109_1	violin	0.121061539	-0.292539529	0.36108186
z15110_1	violin	0.764972305	-0.327150436	1.0840578
z15113_1	violin	0.444473115	-1.456514856	1.040244882
z15123_1	violin	0.103321819	-0.664883677	-1.403522161
z15125_1	violin	0.13229363	-0.564330498	-0.966683472
z15126_1	violin	0.513088022	-0.361780011	-0.336491014
z15127_1	violin	0.07401062	-0.445403008	-0.398014305
z15128_1	violin	-0.108590347	-0.700168244	0.211599441
z15129_1	violin	1.372685042	0.329670564	-1.286709093
z15130_1	violin	0.779093901	-1.270222279	0.202184715
z15131_1	violin	0.402044561	-0.604654149	0.300671637
z15132_1	violin	0.137014676	-1.084521602	0.408325338
z15138_1	violin	0.494002559	-1.238048486	0.217179284
z15139_1	violin	1.074087101	-0.588410314	0.452926419
z15140_1	violin	0.40795517	0.171975355	-1.02872215
z15142_1	violin	0.86647543	-1.502744192	0.121894846
z15143_1	violin	-0.180566405	-0.174837663	0.543419408
z15144_1	violin	0.189778465	0.11545055	-1.82103743
z15145_1	cello	-1.024183818	4.787299911	1.399680614
z15146_1	violin	-0.668116519	-0.449224776	-0.881242802
z15147_1	violin	-0.117528525	1.90574783	1.844421699
z15148_1	viola	-1.594608613	1.146899249	-1.668063592
z15149_1	violin	0.574907771	-1.119737095	-0.097749378
z15150_1	viola	-1.183226558	1.526831224	-1.577664459
z15151_1	violin	-0.432989749	-1.244084345	1.437518677
z15153_1	violin	0.357317824	-0.519180196	-0.395314365
z15154_1	violin	0.854175732	-1.284856895	0.629642406
z15155_1	viola	-1.362837083	0.388808982	-2.864331087
z15157_1	cello	-0.626088583	3.522241664	1.058815624
z15158_1	cello	-0.955780472	1.767507468	0.435273592
z15160_1	violin	0.392386217	-0.014716445	1.133731431
z15161_1	violin	0.564956494	-0.519317441	-0.547415974
z15163_1	violin	0.538581742	0.002577843	0.646815721
z15165_1	violin	0.538924493	-0.915754175	0.391515793
z15166_1	violin	0.045963438	-0.792907331	0.998328329
z15167_1	cello	0.307384694	2.875526261	1.32312926
z15168_1	violin	0.876912805	-1.342084829	-0.307743885
z15171_1	violin	-0.140057103	-0.852110285	0.061417035
z15172_1	violin	-0.786353842	-0.125646179	-0.398720862
z15173_1	violin	0.842816093	-0.634257249	0.552809183
z15174_1	violin	0.310696689	-0.148016796	-0.355309327
z15175_1	violin	0.573517423	0.133930244	0.006024423
z15176_1	violin	0.80245676	-0.688804519	0.53732603
z15177_1	cello	-1.203534047	5.549580664	0.266315717
z15178_1	violin	-0.046968133	-0.349792545	-0.105072888
z15179_1	violin	0.042728942	-0.719066934	-0.505104945
z15180_1	violin	0.032454769	-1.184751255	0.106440439
z15181_1	cello	-1.26862945	4.718758135	0.5612975
z15182_1	viola	-0.22690025	-1.913159569	-4.506518506
z15183_1	violin	0.830678499	-0.576430743	-0.26020361
z15187_1	violin	0.514230733	-1.217694456	1.157753683
z15188_1	cello	-0.250512484	2.483464182	-1.719788845
z15191_1	violin	0.826685967	-0.947125475	-0.021322271
z15192_1	violin	-0.176595362	-0.173944073	-0.1710192
z15193_1	violin	0.540614222	0.081172415	-0.719502328
z15198_1	cello	-1.342203259	4.109863338	-0.711375624
z15201_1	violin	0.302754103	-0.818725698	-0.663227206
z15203_1	cello	-1.2128424	5.651092153	2.089764441
z15205_1	violin	1.082196021	-1.166267241	-0.722632257
z15206_1	cello	-2.286786219	4.808349923	-1.958930315
z15207_1	cello	-1.981370357	6.31585598	0.865492713
z15209_1	viola	-0.50264617	-0.910381186	-3.850098549
z15213_1	violin	1.207665377	-1.068533256	-1.448542561
z15220_1	cello	-0.682095453	3.27026074	0.389503443
z15221_1	violin	0.240019724	-0.045453932	0.162852217
z15222_1	violin	-0.394779709	0.630638543	-0.195532912
z15226_1	violin	0.271779718	0.849384758	0.021391346
z15229_1	violin	0.245583638	-0.883088902	-0.517334494
z15232_1	violin	-0.782771837	0.958551412	-0.162385668
z15235_1	violin	1.222322803	-1.404737957	-0.502813643
z15239_1	violin	0.274311283	-0.323943006	0.196493045
z15241_1	violin	0.274778722	0.073072898	-0.481841777
z15243_1	violin	0.205163539	-0.811181643	0.219906064
z15244_1	violin	1.133142048	-0.981267377	-1.311719665
z15245_1	violin	-0.447807315	-0.871410023	-0.179191638
z15246_1	violin	0.086082598	-0.737040928	-1.223465939
z15247_1	violin	-0.15237341	-0.540472837	-0.273277343
z15248_1	violin	0.785308779	-0.808539488	0.407944415
z15249_1	violin	0.703532108	-1.174486829	-0.340652748
z15251_1	violin	0.839265831	-0.736089644	0.069061663
z15253_1	violin	0.728396182	-0.801310715	0.778050861
z15254_1	violin	0.719555472	-1.438928006	-1.353310241
z15256_1	violin	0.792998735	0.642132704	0.363142065
z15261_1	violin	-0.127595668	0.583723677	-0.027117165
z15268_1	cello	-0.930816844	4.61451205	1.381682991
z15269_1	violin	0.17201074	0.055042968	0.812812477
z15270_1	viola	0.29961372	1.82348314	-1.792122178
z15271_1	violin	0.063350289	-0.940210071	-0.840675974
z15274_1	violin	0.532204138	-0.697669431	0.223425987
z15275_1	violin	-0.674222932	0.069071128	-1.435766479
z15276_1	violin	0.508380556	-1.276561496	1.035758196
z15277_1	violin	0.541457086	-1.095349573	1.492902986
z15278_1	violin	0.242567398	0.120579019	2.024650597
z15279_1	violin	0.004352542	-0.349677154	-0.302866371
z15283_1	violin	0.998087318	-0.477722119	0.313001141
z15284_1	violin	0.73123531	-0.426879687	1.189443601
z15286_1	violin	0.253506631	1.469955906	-1.134976015
z15287_1	violin	0.216831449	-1.364866353	-0.32798152
z15292_1	violin	0.630178758	-0.564205427	0.033816284
z15293_1	violin	0.249374355	-0.456434205	-0.451348075
z15294_1	violin	0.714322747	-0.829245489	-0.853063603
z15295_1	violin	-0.437482589	-0.943287398	0.166085999
z15300_1	violin	0.685012983	-1.141092772	-0.561169907
z15301_1	violin	0.577547404	-0.747641653	0.280233352
z15303_1	violin	1.279971471	-0.70806158	1.139635032
z15304_1	violin	0.912292787	-0.668580535	-1.273527502
z15313_1	violin	1.184245682	-0.89678521	-0.265400881
z15314_1	violin	0.740959096	-1.248713075	0.899033246
z15315_1	violin	1.365418071	-1.17478274	2.161065757
z15322_1	cello	-2.18755642	5.446447029	-0.602486145
z15323_1	violin	0.351335523	-0.781193268	-1.903863309
z15324_1	violin	0.452741256	-0.031625627	0.380672518
z15325_1	violin	0.605387534	-1.627608053	0.63136865
z15326_1	cello	-0.48899176	2.288292761	-0.531365897
z15327_1	cello	0.092436752	4.069026523	-0.221269357
z15328_1	violin	0.026412903	-0.33220751	-0.488576654
z15329_1	violin	0.001206902	-1.169588407	0.515430453
z15330_1	violin	0.647533622	-1.207115081	1.728958148
z15332_1	violin	1.16973101	-1.314108118	0.065922975
z15333_1	violin	0.652298774	-0.209777608	1.59508288
z15335_1	violin	-0.491156878	-0.495856121	-0.220442777
z15336_1	violin	0.931197358	-0.883893626	-1.078631364
z15337_1	violin	0.586011365	-0.738664351	-0.934531524
z15338_1	violin	0.366765606	-0.488663294	0.163922891
z15339_1	violin	0.640921458	-1.538365664	-0.141412276
z15340_1	violin	0.132085055	-0.45399216	0.476151794
z15341_1	violin	0.555055718	-0.675853212	1.01288749
z15344_1	cello	-0.986772532	4.196575223	1.470517143
z15345_1	cello	-1.726214877	5.30142038	0.495950391
z15346_1	cello	-1.179870782	4.842897837	-0.332663458
z15349_1	cello	-0.387765751	3.408066052	0.401909988
z15350_1	cello	-0.134462006	2.319772485	1.162133881
z15352_1	cello	-0.40411534	4.447410477	0.710102523
z15353_1	cello	0.224874944	2.544945045	0.491149109
z15359_1	violin	0.015830264	0.822398253	-0.554119636
z15373_1	violin	-0.150446775	-0.659377382	-0.307710483
z15374_1	violin	0.365251614	-0.661778225	-0.518890136
z15375_1	violin	0.885788345	-1.382043521	-0.091586447
z15376_1	violin	0.36226685	-0.452530321	-0.922151058
z15378_1	violin	0.258974706	-1.304459922	0.005644557
z15380_1	viola	-1.043118038	1.483985309	-2.793968818
z15382_1	violin	0.467595523	0.918937047	1.412679442
z15383_1	cello	-1.999608737	4.493384685	-0.169509275
z15384_1	cello	-2.214874254	5.962680412	1.372299438
z15385_1	violin	0.312395503	-0.876650924	-0.207308317
z15386_1	cello	-0.917490192	2.923028322	-0.305683967
z15387_1	cello	-0.470710671	4.736457671	0.923682887
z15388_1	cello	-0.492004275	4.116979542	1.574295032
z15389_1	cello	-0.328748491	3.444475839	1.56721949
z15391_1	cello	-0.130775299	4.301508646	1.884790743
z15393_1	violin	0.649553972	1.146412395	0.137152017
z15394_1	violin	0.314248814	0.803964012	-1.099144015
z15395_1	violin	0.962119855	0.728212616	0.448805452
z15396_1	violin	0.268221	-0.770320352	-1.154060554
z15399_1	violin	-0.086786668	0.472623689	-1.925096719
z15401_1	violin	0.165004824	0.196317945	-0.260395048
z15402_1	violin	0.546272316	0.797442563	0.655693326
z15404_1	violin	0.648115493	-1.376669659	0.041485205
z15405_1	violin	0.001605072	-0.119506235	0.332947955
z15406_1	cello	-1.103748629	3.492795402	-0.114540151
z15408_1	violin	0.386537818	-1.07157421	-0.654471778
z15411_1	cello	-1.0739507	4.655110678	1.371537163
z15412_1	violin	0.225255037	0.113857043	-1.803928138
z15414_1	violin	-0.161271447	-0.570821345	-1.842163866
z15415_1	cello	-0.767618843	2.867872871	2.002362213
z15416_1	violin	0.242545904	0.277549428	-0.132791071
z15417_1	violin	-0.061090781	0.100317304	-0.188966869
z15418_1	violin	0.517570899	-0.135782604	-0.131167099
z15419_1	violin	0.217309721	-0.349482371	-0.253648616
z15420_1	viola	-0.504165011	0.201873516	-2.554517484
z15422_1	violin	0.10839445	1.013946538	-0.447588848
z15423_1	violin	0.41940254	-0.782848086	0.564846656
z15425_1	cello	-0.003286846	3.539546295	-0.394187786
z15426_1	cello	-0.330077376	4.042141353	0.484664614
z15430_1	violin	0.560139486	0.56700484	0.070430905
z15435_1	violin	0.205575181	-0.581459254	-0.841934863
z15437_1	violin	-0.090594556	0.079033672	-1.049362305
z15438_1	violin	0.305504879	-0.820307075	0.033735095
z15440_1	violin	0.472064548	0.623011488	1.281361505
z15446_1	cello	-1.426097279	4.822233254	-0.033492114
z15448_1	cello	-3.412757812	5.379803297	0.515891787
z15449_1	cello	-2.105972763	4.556281856	1.448989876
z15452_1	cello	-1.474121287	3.134607485	-1.083514933
z15454_1	viola	-0.143682271	1.361409216	-1.765550312
z15456_1	cello	-1.39044353	3.436234972	1.867412951
z15457_1	cello	-0.928548499	6.573236791	0.236977782
z15458_1	violin	-1.114014126	1.633797709	-0.852495266
z15459_1	cello	-0.446159733	3.988522974	0.610528435
z15460_1	cello	-0.824334046	2.991662604	-0.917802993
z15461_1	violin	-1.111302006	1.21078321	-0.232772688
z15462_1	cello	-0.25147864	4.159810027	0.982782665
z15463_1	cello	-0.704847579	3.08539345	1.425349216
z15470_1	violin	0.611472583	-0.119346849	-0.023995181
z15471_1	violin	0.670807989	-0.478163935	-0.290483085
z15479_1	cello	-1.721205833	5.063386286	2.390760584
z15482_1	violin	-0.439885065	-0.196902227	0.2552423
z15484_1	violin	0.310813756	-0.141920492	0.374942608
z15486_1	violin	0.653635734	0.087570394	0.031522568
z15487_1	violin	0.606326886	0.046982368	0.428378887
z15489_1	violin	0.162937329	0.985885951	0.223391368
z15521_1	violin	0.259970835	-0.479043955	-0.848000616
z15522_1	violin	0.592962677	-0.295182725	-0.155643695
z15524_1	violin	1.136399114	-0.364210709	0.374629551
z15525_1	violin	0.642432505	-0.90230157	-0.144124932
z15526_1	cello	-0.698907766	3.051706387	1.065207793
z15527_1	cello	-1.270253857	3.857667373	0.497540186
z15528_1	violin	0.427322221	-1.4824954	-0.688938449
z15529_1	violin	3.549212608	0.031985895	-0.029682487
z15530_1	violin	0.563927703	-0.213637371	-0.653057704
z15532_1	violin	0.614513069	-0.443360168	-1.285187607
z15534_1	violin	0.282315041	0.160880027	-0.551355308
z15539_1	violin	1.65036932	-0.000305606	0.362829515
z15556_1	violin	1.839062771	-0.694009639	0.574010771
z15557_1	violin	0.106296069	-0.181305134	0.605357633
z15558_1	violin	0.615080113	0.650988623	1.159678716
z15559_1	violin	0.034080895	-1.008774886	1.477024915
z15560_1	violin	0.679081995	-1.504861203	0.674390811
z15562_1	cello	-0.301300826	3.426325789	0.276806186
z15563_1	cello	-2.19363265	2.750057189	0.440583593
z15565_1	violin	0.097414756	-0.043325992	0.024484611
z15566_1	violin	0.256904181	-0.890890015	0.287488089
z15568_1	violin	1.336126306	-0.966515326	-0.127821761
z15569_1	violin	0.99070876	-0.142085971	-0.940926736
z15570_1	violin	1.377395685	-0.106893757	-0.955366657
z15571_1	violin	0.676042956	-0.296862749	0.215807621
z15572_1	violin	0.760921815	-1.042557714	1.129843605
z15573_1	violin	0.339664678	-1.490889355	0.880946829
z15574_1	violin	0.577322603	-0.722142461	-0.477388103
z15575_1	violin	0.550183048	-0.087359982	0.613002694
z15576_1	violin	0.684887455	0.301573332	-1.17000574
z15577_1	violin	0.82832716	-1.812510257	-1.08263039
z15578_1	viola	0.231887383	1.548676302	-1.63320073
z15584_1	violin	0.360190495	-0.924465854	0.545325289
z15585_1	violin	0.821863975	-0.843864526	0.258978244
z15586_1	violin	0.438149145	-0.622986561	-0.674894791
z15587_1	violin	1.197056394	-1.690483698	0.491152048
z15588_1	violin	-0.032466499	-1.549622744	1.085092528
z15589_1	violin	-0.151887584	-1.370906246	-1.042837788
z15591_1	violin	0.817740086	0.368087176	0.559496857
z15592_1	violin	0.61050624	0.036497582	-0.541879718
z15594_1	viola	-0.344326314	-0.47421573	-2.94647634
z15595_1	violin	0.117173316	0.063850638	0.678106604
z15596_1	violin	0.482391673	0.997439466	-0.547521432
z15601_1	violin	0.017883277	-0.1063685	-0.677354854
z15602_1	violin	-0.134352002	-0.003347654	1.616455171
z15603_1	violin	1.722753442	-0.434625128	-0.333976381
z15604_1	cello	-0.016004795	4.474279395	-0.188268772
z15620_1	violin	0.457300397	-0.339099358	-0.850939072
z15633_1	violin	0.879022211	-0.883850394	0.171346449
z15634_1	violin	0.655570875	-0.648088359	-0.071530246
z15636_1	violin	0.572001806	-0.916699701	-0.234677937
z15637_1	violin	0.555500375	-0.999757389	0.046423465
z15638_1	cello	-0.876038034	4.52337713	1.188220534
z15639_1	violin	0.018910743	-0.847539558	-0.16076852
z15640_1	violin	0.184911275	-0.219979096	0.406265516
z15641_1	violin	0.594896504	-0.747201919	-0.137511966
z15642_1	violin	0.849967528	-0.673369379	-0.192951182
z15643_1	violin	0.695057396	-1.394413063	0.010339746
z15644_1	violin	0.301448071	0.000920487	0.476281816
z15645_1	violin	0.865250557	-0.926541769	-0.289017935
z15648_1	cello	-0.701639953	5.413008248	-0.109834125
z15650_1	violin	0.157711066	2.014724231	0.851914164
z15651_1	cello	-0.474819315	4.522549788	0.948273344
z15652_1	violin	-0.014235816	-0.132194593	1.539381245
z15653_1	violin	1.024208906	-0.923523104	0.63426726
z15654_1	violin	0.07238806	1.183067708	-0.752356321
z15655_1	violin	0.650552096	-0.855287875	-0.498287826
z15656_1	violin	0.112036315	-0.433760762	0.014727483
z15657_1	cello	-0.973057879	2.010250599	-0.224290424
z15658_1	violin	0.40302977	-0.130361669	-0.567276173
z15659_1	cello	-4.908499286	5.271898204	0.12233436
z15660_1	cello	-1.545270425	5.148301602	0.922231461
z15661_1	violin	0.218982569	-0.94155746	-0.162435601
z15673_1	violin	0.705953337	-1.282866693	-0.07038517
z15674_1	cello	-0.084157446	2.116270075	0.787930136
z15764_1	violin	0.798633882	-1.537367959	0.337291042
z15765_1	violin	0.313064143	-0.033205434	0.251175503
z15772_1	cello	-0.849564813	3.516161755	1.303142821
z15773_1	violin	-1.43333793	-0.973159601	0.359671153
z15775_1	violin	-2.385516559	-2.161859581	0.28906196
z15776_1	violin	0.317860539	-0.279994922	0.163961145
z15777_1	violin	0.895021654	-1.066996732	0.826024736
z15778_1	viola	0.037041444	1.719524401	-2.342552844
z15855_1	violin	-0.045919062	0.381369969	-1.013193909
z15856_1	violin	0.723529404	0.115229913	-0.055430592
z15876_1	cello	-5.759663268	6.50651106	2.849106114
z15899_1	violin	-0.053497534	-1.002446965	-0.487938024
z15901_1	violin	0.991495278	-1.059388487	0.106166962
z15908_1	violin	1.476602248	0.809015733	-0.066241646
z15933_1	violin	-0.026219264	0.440779972	0.370096438
z15934_1	violin	0.067844145	-0.820951022	0.175016206
z15935_1	cello	-1.491177372	3.480607766	0.172729744
z1595_1	violin	0.102891947	-0.591302977	1.064775113
z16_1	violin	0.353566189	0.594743102	0.522267231
z16019_1	cello	-1.066085449	5.301814613	0.69750155
z1610_1	violin	0.338042086	-1.103639693	-0.381835912
z1611_1	violin	0.536709364	-0.614211695	0.482687258
z1612_1	violin	0.596525059	0.153690104	-1.137264798
z1614_1	violin	0.761442055	0.098094004	3.02259491
z1616_1	violin	0.160954974	-0.988386727	-0.172662395
z1617_1	violin	0.576462148	0.866307174	0.316429747
z1620_1	viola	1.344588614	0.852428924	-2.589796664
z1623_1	violin	1.283426768	-0.280163836	0.070663133
z16243_1	cello	-0.909402921	1.901967178	2.085393727
z1625_1	violin	0.415803908	-1.129939889	-0.971699452
z1626_1	cello	-0.79851977	4.303009062	-0.681133495
z1627_1	cello	-1.049959618	3.815595831	0.860129931
z1631_1	cello	-0.550462298	2.805103718	0.285441362
z16347_1	violin	0.562980469	-0.508699551	-0.574214674
z16359_1	violin	0.384062953	-1.01871633	-0.760183543
z16361_1	violin	0.115766272	-0.893310024	0.254710954
z16363_1	violin	0.296047874	0.569804674	-1.189008839
z16364_1	violin	0.538865853	-0.382168737	-2.108096545
z16366_1	violin	-0.189417611	-0.131038788	1.058739159
z16367_1	violin	0.619242661	-0.659937474	-0.854553884
z16368_1	violin	-0.160473454	-0.677624253	-0.049034723
z16369_1	cello	-0.24480301	2.039629809	1.346164259
z16380_1	violin	0.389062709	-1.224335531	0.871971244
z16392_1	violin	-0.429910019	-0.819525917	0.580597224
z16398_1	violin	-0.147099219	-0.45640039	1.423531128
z16399_1	violin	-0.950865091	-0.987374361	0.601021121
z1640_1	violin	-0.28035032	0.172818482	-0.162286171
z16404_1	violin	1.418149886	-0.059096078	2.163890522
z16405_1	violin	0.340023837	-0.583415541	1.91557922
z16406_1	violin	0.365204101	-0.165650716	2.15366845
z16407_1	violin	0.935934368	-1.217470638	1.68780709
z16408_1	violin	0.346024215	-0.513430127	0.990303344
z16410_1	violin	-0.323697353	0.299633994	0.609245474
z16411_1	violin	0.116634135	-0.469046425	2.764736782
z16412_1	violin	0.038074972	-0.856800067	0.675393321
z16413_1	violin	0.016139015	-1.219458769	1.409318185
z16414_1	violin	-0.140033553	-0.330704739	0.941693757
z16415_1	violin	-0.794430966	-1.809060758	0.469674309
z16419_1	violin	0.796645305	-0.974965671	0.586702294
z16422_1	violin	0.341720951	0.792600818	0.169283677
z16423_1	violin	-0.158379958	-0.858823867	0.0067793
z16441_1	violin	-0.168668596	-0.658686875	0.352821298
z16448_1	violin	0.636939637	-0.52266266	1.204147081
z165_1	viola	-0.945701931	0.145793114	-2.011785335
z16522_1	violin	-1.152014503	-0.527817272	0.419177532
z16526_1	violin	0.093312153	0.156175361	0.062297554
z16527_1	violin	0.443036877	1.239067237	0.393618337
z16528_1	cello	-1.037052614	5.592100328	1.443729043
z16532_1	violin	0.277428938	0.783110453	0.281741742
z16533_1	violin	1.289358494	-0.138757602	-1.926504298
z16534_1	violin	0.124139129	-0.084517399	-0.10481477
z16539_1	violin	0.777194176	0.04808777	0.720595592
z16541_1	violin	0.501216911	-0.063888413	-0.830488702
z16542_1	violin	0.241080709	-1.370916108	-0.964892647
z16543_1	violin	0.739281366	-0.432106491	0.290835877
z16544_1	cello	-0.070136061	2.861596754	1.363800788
z16548_1	violin	0.970887647	-0.400217605	0.742384067
z16549_1	viola	0.218239328	2.636217632	-2.185719756
z16550_1	violin	0.586962005	0.335051619	0.194745678
z16554_1	violin	0.745170221	-0.624841429	0.721236287
z16555_1	violin	0.82185686	-0.353202494	-0.169059675
z16557_1	violin	-0.147519611	-0.503599124	1.680868806
z16559_1	violin	0.946542468	-1.418190781	-0.59958094
z16561_1	cello	-0.474449664	3.849770277	0.185370359
z16562_1	violin	0.244355513	0.308905315	0.682185186
z16563_1	violin	0.745148311	-1.057152355	1.652232649
z16564_1	violin	0.052090266	0.680150876	0.798720517
z16567_1	cello	-1.085068963	5.610773995	1.861220971
z1657_1	violin	1.06447553	-0.399689152	0.194195359
z16570_1	violin	0.772047809	-1.272168438	-0.266915053
z16571_1	violin	-0.264974322	0.062478701	-0.956549291
z16573_1	violin	0.176206039	-0.80390283	-0.195014642
z16575_1	violin	0.133237164	-0.75248161	0.900446936
z16576_1	violin	-0.056549921	-1.384290202	-0.1228992
z16577_1	violin	0.317707444	-1.100084655	-1.158156186
z16578_1	violin	0.300500082	0.92709568	-1.446800149
z16585_1	violin	0.665058207	-0.987537748	0.17770209
z16587_1	violin	-0.424101402	0.518402245	0.711162952
z16588_1	violin	1.125903312	-0.767312063	0.014854134
z16590_1	violin	0.600564469	-0.679759118	-0.255217767
z16591_1	violin	-0.153636198	1.647822746	1.100294587
z16592_1	violin	0.01985075	-0.842796954	-1.091920346
z16601_1	violin	0.233119614	-0.774073169	-0.033225031
z16602_1	violin	0.454340667	-0.865971246	-0.438813194
z16603_1	violin	0.634117298	-1.086186099	1.664483332
z16605_1	violin	-0.154494216	1.578559559	1.560752971
z16608_1	violin	0.250657301	0.049778834	1.034058844
z16615_1	cello	-1.798575532	5.679020326	0.306201986
z16626_1	violin	0.806979715	0.349134427	-0.643021008
z16627_1	cello	-1.056470411	3.067657282	-1.782177228
z16628_1	violin	0.179512066	-1.341232319	0.166254058
z16634_1	violin	0.300664895	-0.421862069	-1.373683857
z1664_1	violin	1.374791027	0.074985473	0.614293419
z16644_1	violin	0.125179314	0.401723127	0.076965572
z16649_1	violin	0.613254198	1.212018815	0.88480998
z16653_1	violin	0.971580315	-0.387357252	0.583460837
z16655_1	violin	0.146029699	-0.347983605	-0.431177339
z16658_1	violin	0.931245778	-0.380999759	-0.564036248
z16659_1	violin	0.82922217	0.377166273	-0.264508836
z16660_1	violin	0.488336541	-0.762565407	-1.571619498
z1667_1	violin	0.892896161	-0.312888559	1.542128552
z16673_1	violin	0.551356369	-1.253362726	-0.263333722
z1669_1	violin	1.200570497	-1.495560737	2.355210068
z16699_1	double_bass	-44.7405869	-10.34873394	-0.220893371
z167_1	violin	1.246212825	-0.908574336	0.114976678
z16700_1	violin	0.145365395	-0.520612361	-0.215249019
z16701_1	violin	0.139556446	-0.011728665	-0.507890917
z16703_1	violin	0.054399946	-0.530260578	-0.297749401
z16704_1	violin	0.490179885	0.251656905	0.19478026
z16706_1	violin	0.015098419	-0.57582236	0.171526771
z16707_1	violin	0.874516545	-0.825471976	-0.619416704
z16708_1	violin	0.079177498	-0.164941114	2.180122931
z16712_1	violin	0.474479538	-0.912797454	-0.682902987
z16714_1	violin	0.068275188	0.125725602	-1.044743906
z16715_1	violin	1.151994798	-0.547012065	0.435025633
z16716_1	violin	0.490480058	-0.529546358	-1.590838898
z16717_1	viola	0.122052353	1.003061523	-1.778110138
z16718_1	violin	1.479786836	-1.99891492	-0.844559351
z16719_1	violin	0.45962979	-0.358882665	0.180369737
z16720_1	violin	0.340151282	1.718070654	0.112414109
z16729_1	violin	1.649454942	-0.552500755	0.18826655
z16739_1	violin	0.587022867	-0.915180163	0.686706967
z1674_1	violin	-0.755432815	-1.259554532	0.106479501
z16743_1	violin	0.402210119	-0.799952242	0.502487007
z16744_1	violin	0.5328643	0.09069691	-0.277948487
z16745_1	cello	-0.375353354	4.073485482	0.201205122
z16749_1	violin	0.448553062	0.024564009	0.195854656
z1675_1	violin	0.341064078	-0.734963898	1.416571976
z16752_1	violin	0.208297425	-0.769939516	-0.165438122
z16757_1	violin	0.541776134	-1.055789791	-0.601854041
z1676_1	violin	0.730925688	-0.924685659	1.83337648
z16760_1	violin	0.678125908	-1.098884679	0.386352675
z16761_1	violin	1.105978932	-1.078945076	0.056653372
z16762_1	violin	0.27956886	0.925682331	-0.11092913
z16763_1	violin	1.061953049	-1.246663046	-0.332926812
z16764_1	violin	-0.33820272	-0.058247959	-0.259275288
z16766_1	violin	0.560401909	-0.628405237	-0.383258662
z16767_1	violin	-0.388915338	1.135289257	-0.638553433
z16769_1	violin	0.923791728	0.117803248	-1.12818009
z16770_1	violin	0.482536633	-0.6000314	0.115987002
z16772_1	violin	0.198465044	1.233466143	0.860269352
z16777_1	violin	0.721620639	0.082131584	0.544730724
z16778_1	viola	0.209981802	-0.038304221	-3.463459572
z16782_1	violin	0.207232022	-0.594863241	-0.634870648
z16783_1	violin	0.389747937	0.327089823	-1.366117449
z16785_1	violin	1.945744555	1.212840156	-0.140155635
z16792_1	violin	0.21645259	-0.047958565	-0.941730456
z16793_1	violin	-0.179741203	0.127888007	-0.870837847
z16794_1	violin	-0.814259478	-0.190237122	-0.67073038
z16797_1	violin	0.127323631	0.317357048	-0.688844946
z16801_1	violin	0.341932487	-0.161648222	0.413396648
z16803_1	violin	0.078945907	0.267544844	0.01021948
z16804_1	violin	0.0944706	-1.125503774	-0.229086988
z16809_1	violin	-0.003486235	-0.816512824	0.249064052
z16814_1	violin	1.153074592	-0.28534426	-0.25987277
z16815_1	violin	0.456846192	-1.326609513	0.282081539
z16817_1	violin	0.189941747	-0.070458342	-0.369426893
z16818_1	violin	0.688170981	-0.273981327	0.439056079
z16819_1	violin	0.183586615	-0.259966932	-0.17065606
z16821_1	violin	0.747831787	0.175105523	0.66588809
z16822_1	violin	0.737039071	0.337758775	-0.90187628
z16827_1	violin	1.050557735	-0.595910795	0.232143532
z16832_1	violin	1.865362607	0.612375159	1.103892147
z16833_1	viola	0.392569111	-0.51690921	-2.863252684
z16839_1	violin	0.531857379	0.162025825	-0.703696769
z16844_1	violin	0.541767346	-0.473302154	-0.376157462
z16845_1	violin	-0.096439458	1.703956223	-0.081060866
z16849_1	violin	0.643190327	-0.289371995	0.007477601
z16852_1	violin	0.820023568	-0.290107153	0.323838521
z16853_1	violin	0.577973558	-1.350463881	0.538240431
z16856_1	violin	0.180193528	-0.362321803	-0.452109419
z16859_1	violin	0.519448269	0.212433205	0.168887689
z16867_1	violin	0.857754503	-0.756744924	0.541582947
z16868_1	violin	1.168454839	0.660619338	-1.944816765
z16872_1	violin	0.779178754	-0.230340896	0.068279936
z16877_1	viola	1.798113194	1.082127928	-2.756817382
z16878_1	violin	0.811205291	-0.17737168	0.002492419
z16879_1	violin	1.110513332	1.118696862	0.055436492
z1688_1	violin	0.658774333	-0.166972482	0.181447315
z16880_1	violin	0.010710789	-0.228249929	-0.482027487
z16886_1	violin	0.283730129	-0.148146487	0.149598902
z16890_1	violin	0.809141709	-1.044576037	-0.074956679
z16899_1	violin	-0.067125945	0.23635544	0.482573849
z1690_1	violin	0.627187773	0.334238782	0.035421553
z16900_1	violin	-0.291928753	1.074847505	-1.046158354
z16902_1	violin	-0.005420287	-1.439635524	-0.688044132
z16906_1	violin	0.232967195	1.89658732	0.500325424
z16907_1	violin	-0.334912428	-0.452754938	-0.154873198
z16918_1	violin	0.153568631	-0.646927585	0.206840161
z16919_1	violin	0.298853181	-0.488256989	-0.137148976
z16923_1	violin	-0.255594747	-0.012122431	0.197083997
z16927_1	cello	-1.144779384	4.086647514	0.619892117
z16930_1	violin	-0.450802812	0.44685806	0.082936215
z16931_1	violin	0.407361165	-0.293348312	-0.514287299
z16932_1	violin	0.468847329	0.069493887	1.303414437
z16933_1	violin	0.86041221	-0.890882088	1.976469655
z16934_1	violin	-0.01105492	-0.678064569	-0.064302178
z16935_1	violin	0.351647074	-0.564440658	-0.387377038
z16959_1	violin	0.212275728	-0.788579404	-1.04522458
z16960_1	violin	-0.100388942	-1.668988234	-0.571891488
z16966_1	violin	0.557394625	-0.700216594	0.721985335
z16967_1	violin	0.301957464	0.328046505	-0.674225508
z16969_1	violin	-0.003930839	-0.186810402	-0.065646876
z16974_1	violin	1.104306587	-0.394105524	0.002466443
z16975_1	violin	1.174784907	-0.404991777	0.210399442
z1698_1	violin	0.531360659	0.107051975	0.785704934
z16980_1	violin	0.18503442	-1.779651657	0.716958761
z16981_1	violin	0.127714575	-0.745049331	-0.433010628
z16982_1	violin	1.030287503	1.075223849	0.81294513
z16983_1	violin	0.598716694	0.018382916	-0.838049329
z16984_1	cello	-1.146836686	5.215530478	1.269060862
z16985_1	violin	0.695097251	-0.300252305	0.502639096
z16986_1	violin	0.090596107	-0.473846764	-0.187938963
z16990_1	violin	0.460544321	-0.83007993	0.531931546
z16993_1	violin	0.959592672	-0.60967636	-0.339347836
z16994_1	violin	0.586466344	-0.411671738	-0.780054012
z16995_1	violin	0.616567204	-0.86428741	-1.572233215
z16997_1	cello	0.44752565	3.362794347	0.913646618
z17_1	violin	0.683450432	0.561733904	-0.083985989
z170_1	violin	0.401268206	-0.166794546	-0.541227587
z1700_1	violin	1.744882476	-0.415610633	0.240704845
z17002_1	double_bass	-40.20903416	-9.164160245	-1.02950379
z17010_1	violin	-0.515349776	0.974657637	-1.21449742
z17011_1	violin	1.615779146	0.194751514	0.217687027
z17012_1	violin	0.134873253	-0.638104108	-0.962606217
z17013_1	violin	0.103863852	-0.343690142	-0.653957236
z17016_1	violin	0.864917777	-0.318158908	-0.239038605
z17019_1	violin	0.332045151	-0.98019036	-0.102267819
z1702_1	violin	0.285288777	-0.243070646	0.484621595
z17020_1	violin	0.483930975	-1.060669133	-0.47940812
z17021_1	violin	0.386299757	-1.25303715	0.21280866
z17028_1	violin	0.203741532	-0.515232632	-1.669994157
z17030_1	violin	-0.008382919	1.696982009	-0.223671612
z17036_1	violin	1.568132802	0.115105036	0.035648288
z17038_1	violin	0.109365451	1.269674543	-1.395645015
z17039_1	violin	-0.588759711	1.557683102	-1.040573325
z17051_1	violin	-0.129036437	0.297069991	-1.199299779
z17052_1	violin	-0.167126878	-0.123459861	-1.551294141
z17053_1	violin	0.449540493	-0.585999947	-0.906352268
z17055_1	violin	0.238092448	-0.576872752	-0.790004991
z17056_1	violin	0.072095627	-1.235430042	-0.539660285
z17057_1	violin	0.526671083	-0.751718424	-0.490819668
z17058_1	violin	-0.33021921	-0.334450893	-1.181758557
z17068_1	violin	0.265070898	-0.734679924	0.043104874
z17070_1	violin	0.479312812	-1.094466331	-0.466099503
z17073_1	violin	0.353788863	0.782650277	-1.297568849
z17078_1	violin	1.350628185	-0.37650466	-1.487093654
z17080_1	cello	-0.180265239	2.229422481	1.014278578
z17081_1	violin	1.133360161	-0.029675804	2.278272966
z17082_1	violin	0.375823253	-0.105053151	0.124900492
z17083_1	violin	0.07548832	-0.910561978	-0.959439569
z17084_1	violin	1.251367951	-0.750742258	-0.204011463
z17085_1	violin	0.321998678	-0.024045704	-0.219517356
z17086_1	violin	-0.605784551	-1.782209489	0.812602149
z17087_1	violin	-0.016955745	-1.510969148	1.252455773
z17088_1	violin	-0.257508719	-1.387212026	-0.20363615
z17089_1	cello	-0.673027231	2.131473378	-0.369405187
z17090_1	violin	0.050140163	-0.253203105	-0.33035765
z17093_1	cello	-1.683715525	4.813109047	1.404045343
z17095_1	violin	-0.524899359	-0.211381164	-0.202318806
z171_1	cello	0.206737292	3.557701947	0.075229937
z17101_1	violin	-0.214503524	-0.811549152	-1.49499006
z17102_1	cello	0.050250693	3.250613423	0.916171127
z17105_1	cello	-1.794037841	5.583062845	-1.713129056
z17106_1	violin	0.226320729	-0.657923253	-0.668784817
z17107_1	violin	0.013530422	0.54252603	0.866583801
z17108_1	violin	0.621655322	-0.468117515	0.605971527
z17109_1	violin	-0.047743987	-0.10442397	-0.409315883
z17110_1	violin	0.845290812	-0.55191789	0.788119829
z17112_1	violin	-0.728193651	0.717131027	-0.544353661
z17115_1	violin	0.103594094	1.108868888	-0.68420849
z17131_1	violin	0.543470292	-0.429877863	0.450295237
z17134_1	viola	-0.110019861	0.262803013	-3.417011224
z17135_1	viola	0.066943812	-0.524351058	-3.18191117
z17137_1	violin	-0.025877903	0.410794501	-1.576790182
z17140_1	cello	-0.316815052	2.028803405	0.869601757
z17143_1	violin	0.270823113	-1.543942917	0.233171052
z17147_1	violin	0.078980637	-0.659116617	0.213393245
z17150_1	violin	1.459183116	-0.07112269	-0.602658395
z17152_1	violin	0.247901548	0.37071175	-0.638683291
z17154_1	cello	0.124158419	3.233136798	1.882898269
z17155_1	violin	-0.461262803	0.426191449	-1.541833162
z17160_1	violin	0.526297593	-0.324432425	-0.841171037
z17161_1	viola	-0.976478804	0.18042116	-2.158914636
z17162_1	violin	0.731175882	0.805680736	-0.152522771
z1719_1	violin	0.744297912	0.450032461	0.254011164
z1720_1	violin	0.904784801	-0.755990628	1.13095045
z17214_1	violin	-0.076591707	-0.585212349	0.093054139
z17216_1	violin	0.383651839	-1.789064888	-0.341150566
z1722_1	cello	-2.485652896	5.92540794	0.113757854
z1724_1	cello	-1.777321134	2.915392122	-1.226224439
z1727_1	violin	0.665682014	-1.185397715	1.548295051
z1728_1	violin	-0.134860611	-1.226183763	-0.091323912
z1729_1	violin	0.384541353	-1.345661322	1.041088538
z1731_1	violin	0.917217759	-0.005763838	1.942195384
z17342_1	violin	1.33078072	-0.485369478	1.795634779
z17343_1	violin	0.571265586	-0.070429591	-0.308902423
z17349_1	violin	-0.329541061	1.787575961	-0.122931657
z1735_1	violin	0.470543719	-1.147476581	1.140770605
z17350_1	cello	-0.46630173	4.481687325	0.929658909
z17352_1	violin	1.383965007	-1.562716624	0.930307209
z17353_1	violin	0.791219813	-1.012394624	-0.229703283
z17354_1	violin	0.564769583	-0.073529058	-1.032976975
z17355_1	violin	0.389588561	-0.305749065	0.344805578
z17356_1	violin	-0.061439027	-0.276044181	-0.474227392
z17357_1	violin	-1.051360439	-1.962470586	0.449522304
z17358_1	violin	0.746072139	-0.254240464	0.575419251
z17359_1	violin	0.803321426	-0.694140459	-0.415913554
z1736_1	violin	0.485658007	-0.855789099	-0.162252483
z1739_1	violin	0.527225994	-1.080494601	0.670909889
z17391_1	violin	-0.285646854	0.527400838	-0.974636697
z17395_1	cello	-0.532786512	4.824872401	3.064149974
z17396_1	violin	-0.071523792	0.685011321	-0.681976655
z17397_1	violin	0.554962182	-0.529730194	-1.285519977
z17399_1	cello	-1.682129677	5.150778439	-1.05511211
z174_1	violin	0.501466406	-0.487793477	-0.706597287
z17400_1	cello	-1.385962431	5.23927042	2.124315394
z17402_1	violin	0.480844627	-1.712752162	0.194465998
z17404_1	violin	0.291520148	-0.381178202	1.405079286
z17405_1	violin	0.235706074	0.380024415	1.224002936
z17407_1	violin	1.222970975	-0.354045102	1.168044316
z17408_1	violin	0.413327803	-0.186972118	1.164807766
z17409_1	violin	1.044101163	-1.130001093	0.810948745
z1741_1	violin	0.754472709	0.931298616	0.00338043
z17410_1	violin	0.277467723	0.813209631	-1.568031244
z17411_1	violin	-0.060415947	1.301475586	-0.536995048
z17412_1	viola	0.28815283	2.040762115	-1.690341866
z17414_1	violin	0.334002203	1.879080134	1.783428367
z17415_1	violin	0.124479081	0.691330538	-0.857535729
z17417_1	violin	0.235167386	-0.439669751	-0.211154199
z17418_1	violin	0.148909369	0.758525748	-0.704371901
z17419_1	viola	-0.088968604	1.546246023	-1.637679726
z17422_1	violin	0.35422374	1.466274883	-0.745384865
z17423_1	cello	-0.08351799	2.466964632	-0.025957636
z17424_1	cello	-2.021939581	6.313139904	1.324655089
z17428_1	violin	0.027344294	1.964647946	-0.776105834
z17429_1	violin	0.939206718	0.247430187	-1.658738894
z17430_1	violin	0.221304382	-0.759386925	0.175159064
z17431_1	violin	0.654887521	-0.740692527	-0.559077396
z17432_1	violin	0.502482365	-0.192560375	-1.485684564
z17433_1	violin	0.589961815	-0.430599832	0.091115133
z17434_1	violin	-0.051322479	1.237337755	-0.849688045
z1746_1	violin	0.453090375	0.508513602	0.370828912
z1747_1	violin	0.551531425	-0.586292978	1.404891103
z175_1	violin	0.380069347	0.742425185	2.003240926
z1750_1	violin	1.061933201	-0.615861775	0.632893304
z1757_1	violin	0.798779935	-0.449542504	0.746787631
z1761_1	violin	0.753699887	-0.804698071	0.01132717
z1765_1	violin	-0.378448215	0.467514976	0.949106121
z1769_1	violin	0.349447984	0.752766881	0.903963413
z177_1	violin	0.167995315	-0.890466346	-0.988189313
z1770_1	violin	-0.154749858	1.053856936	-0.938357035
z1771_1	violin	0.16322187	1.351565388	0.407803821
z1772_1	violin	0.408400807	-0.612869091	0.979613457
z1776_1	violin	-0.122363712	0.778623989	-0.660931085
z17808_1	violin	0.956958197	-1.034957893	0.081309259
z17809_1	violin	-0.16586623	-0.535794407	0.497052734
z1781_1	violin	0.89477547	-0.895429432	1.196545574
z17810_1	viola	0.774932402	-0.244188205	-2.686416371
z17811_1	violin	0.425170157	-0.592136891	-1.006934039
z17812_1	violin	-0.545395634	-0.289520823	2.431232712
z17813_1	cello	-0.215679814	2.604256004	1.339831126
z17815_1	violin	0.448648994	-0.463845721	-1.38485429
z17816_1	viola	0.456048463	-1.044446603	-4.416352672
z17818_1	violin	0.558078154	-1.470567087	0.723505011
z17819_1	violin	0.781076453	-0.890196099	-1.636355687
z17821_1	violin	0.031561156	-0.609732455	0.189455494
z17822_1	violin	0.281914007	-0.59205743	-0.153803075
z17824_1	viola	0.722409162	-1.245827077	-3.457686774
z17825_1	violin	-0.184780504	-0.265545566	-0.386144882
z17826_1	viola	-0.56621749	-0.751038614	-5.642637165
z17827_1	violin	-0.649728742	-0.508632029	0.148307773
z17829_1	cello	-0.396702823	4.713119262	1.781803736
z1783_1	violin	-0.334895029	-0.021985176	-0.48348154
z17843_1	violin	-0.800892299	-0.047723097	-0.395382628
z17846_1	cello	-2.705706051	4.033589467	0.449552083
z17850_1	violin	-1.583794594	-0.206156367	0.47884844
z17854_1	violin	0.871970678	-1.669454545	-0.504315292
z17856_1	violin	-0.770030322	1.045029166	0.565624728
z17858_1	violin	-0.402075207	0.668936505	0.688564795
z17859_1	violin	-1.19210288	-0.865475313	-0.815830243
z1788_1	violin	1.312739466	-1.605751378	-0.192468225
z17882_1	cello	-0.948052876	2.944163337	1.65696064
z17892_1	violin	0.580965389	0.323537512	0.232971631
z17893_1	cello	-1.268303028	3.216505321	1.732167874
z179_1	violin	0.394018733	-0.971261465	0.238385368
z1793_1	violin	0.53883085	-0.121244775	0.194371198
z1795_1	violin	0.301653808	-0.364855303	0.325353668
z1798_1	violin	0.721649407	-0.462404785	1.335332476
z1800_1	violin	-0.046557124	0.762814379	1.115613435
z18008_1	cello	-0.888336125	3.280827056	-1.978958119
z18010_1	violin	1.062047964	-0.105572712	-0.663711979
z18011_1	violin	0.785049513	0.069980143	-0.775014771
z18015_1	violin	0.70292391	-0.601557587	1.350789182
z18021_1	violin	0.876216874	-0.240664863	-0.239152896
z18023_1	violin	-0.060228026	0.692217488	1.296619691
z18029_1	cello	0.504164219	2.374258988	-0.642262332
z18030_1	cello	-0.150241724	2.270482233	-0.693552673
z18032_1	cello	0.105217942	3.174216441	-0.059204942
z18045_1	cello	-0.089059296	2.324002981	-0.965654353
z18088_1	cello	-0.097357859	4.197862364	1.453292469
z18089_1	violin	0.845341217	-0.97864674	0.638629699
z1809_1	violin	0.192042235	0.020829597	-0.190089055
z18090_1	violin	0.673738141	-1.342104637	1.010857408
z18091_1	violin	-0.001092846	-0.982922975	-0.336173959
z18093_1	violin	-0.517353854	-0.452282676	0.296964227
z18095_1	violin	0.631307391	-0.915272199	0.538381776
z18098_1	violin	0.489500791	-1.332377684	0.340940321
z181_1	violin	0.21179919	-1.526636268	0.637984411
z18100_1	violin	0.875233575	-2.133208174	-0.008028035
z18104_1	violin	-0.006094167	-0.973239802	0.682062575
z18105_1	violin	-0.002208979	-1.643155485	0.259947702
z18107_1	violin	0.50498551	-1.432808783	-0.642049122
z1811_1	violin	0.761052014	-0.150806014	2.148378877
z18156_1	cello	-5.794651974	3.63660131	3.112534782
z18162_1	viola	0.616377254	2.253448226	-1.15955336
z18163_1	violin	1.082059664	-1.286078683	-0.546377268
z18164_1	violin	-0.182298603	0.328129364	-1.016178887
z18165_1	violin	0.375073716	-1.815355875	-0.280388285
z18169_1	cello	-0.964910605	5.398941497	0.106738225
z18170_1	violin	0.285713732	1.160981622	-0.906252395
z18171_1	cello	-0.24598946	2.185408574	0.971606451
z18172_1	violin	0.197938849	-0.273795031	-1.392515468
z18174_1	violin	0.441797668	1.410135104	-1.024040239
z18179_1	violin	0.820464829	-0.458632208	-0.653611542
z18183_1	violin	-0.025613106	-1.156605577	-0.48027971
z18200_1	violin	-0.801040535	-0.370785468	-0.96474181
z18205_1	violin	0.674062695	0.186065682	0.44183015
z1821_1	violin	1.026572064	-1.024528642	0.436599959
z18225_1	violin	0.835017764	-0.577665966	-0.64968608
z18228_1	violin	0.299475439	-1.044288582	-0.60443855
z18230_1	viola	-0.677646189	-1.718522337	-7.07924917
z18238_1	violin	0.972192744	-0.870986431	0.912942259
z18243_1	violin	-0.164504028	-0.773563802	-0.447085819
z18245_1	violin	0.204493206	1.593003205	1.066051279
z18249_1	violin	0.893321069	-0.460536096	-1.051525402
z1825_1	cello	-0.683721362	3.197663228	2.036639866
z18250_1	violin	-0.858035174	-1.033454915	-0.739326571
z18252_1	violin	0.313124554	-0.295124133	-1.387188042
z1827_1	violin	0.649809409	1.416437667	2.093495803
z18291_1	double_bass	-32.65865103	-5.000072996	-3.841321356
z183_1	double_bass	-29.27057497	-2.190700949	0.851120979
z1833_1	violin	0.379848441	1.223085399	-0.054770126
z1839_1	violin	1.107662782	-0.103126319	0.162582079
z1840_1	violin	0.563079852	-1.758005505	0.27869423
z1844_1	violin	0.415992115	-1.038632837	-1.140549001
z1848_1	violin	0.470427121	-0.873206263	0.222863073
z1849_1	violin	1.058217259	-1.926949467	0.951205788
z185_1	violin	1.16318178	-1.278404517	0.195076281
z1850_1	violin	0.253077701	-0.99807014	-0.2880543
z186_1	violin	0.234309097	-0.915366469	1.807868875
z1860_1	violin	0.632463571	0.544835265	0.967114264
z1870_1	violin	0.788140004	1.038660602	1.384602979
z1874_1	violin	1.549632982	-0.621002242	-0.139287363
z1877_1	violin	0.938148058	-1.168354746	1.914612169
z188_1	violin	-0.256526579	0.516691699	1.319005236
z1880_1	violin	-0.091994328	0.086631194	0.743610196
z189_1	violin	0.751727464	-0.553533475	-0.095307864
z1894_1	cello	-2.186438883	1.58371268	-0.748511088
z1895_1	violin	0.175466245	-0.286010413	-0.768997695
z19_1	violin	0.714701243	-0.466916975	1.493379476
z190_1	violin	0.648490406	-0.332689892	-0.014852965
z1900_1	violin	-0.013308705	0.201328854	-0.355381424
z1902_1	violin	0.310128797	-0.286831561	1.038089467
z19051_1	viola	-0.434670466	1.63930464	-1.639874514
z19067_1	violin	0.183523006	0.181542009	0.040965203
z19071_1	violin	0.242041391	-0.316396052	-0.377493685
z19072_1	cello	-2.257256707	5.855875467	1.997002929
z19076_1	violin	0.279347579	-0.111699392	-0.717594342
z19079_1	cello	-0.658163614	2.22788955	-0.156402613
z19080_1	violin	-0.050933289	-1.347794092	-0.179732505
z19082_1	violin	-0.790804757	-1.422763774	-0.946690293
z19083_1	violin	-0.652650855	-0.742405428	-0.455942373
z19087_1	cello	-1.74953102	5.815795764	1.020694097
z19088_1	viola	0.164259728	1.739008572	-2.260600525
z19089_1	cello	-0.608686618	2.3869251	-0.912474293
z19090_1	cello	-1.495475779	4.212758938	-2.455115617
z19093_1	violin	0.685894468	-0.682517173	0.468440182
z19095_1	violin	0.880916574	-1.262549716	0.848616587
z19096_1	cello	-1.25596916	4.518697446	0.283201816
z19097_1	violin	0.700892821	-1.034519467	0.569215497
z19099_1	violin	-0.085948803	-0.765759265	-0.028168269
z191_1	violin	-0.014007675	-1.31872756	0.808872656
z19100_1	violin	0.764935847	-1.099527871	-0.739329239
z19102_1	violin	0.900965913	-0.683621958	-0.011273441
z19104_1	viola	-0.621469453	1.379674068	-1.376690105
z19105_1	cello	-3.419199576	6.038470525	0.851808664
z19107_1	viola	-0.123220034	1.908894458	-1.81918804
z19108_1	viola	-0.828385771	2.738273332	-3.880207116
z19109_1	violin	0.582052831	-0.374815114	-0.526548461
z19110_1	violin	-0.014521924	-0.331264976	0.060620634
z19111_1	violin	-0.955393486	0.7194074	-1.167912838
z19113_1	violin	0.079995983	0.51478966	-1.744753945
z19114_1	violin	0.294507257	-0.126535745	-0.882855646
z19115_1	violin	0.530335206	0.804761856	1.293272677
z19117_1	violin	0.280879091	1.308188431	-0.027304721
z19119_1	violin	-0.418382923	0.651446407	-1.52970457
z19120_1	cello	-0.473472768	3.821648356	0.652863088
z19121_1	violin	0.052280993	-0.295973181	-2.02613428
z19122_1	violin	0.383265687	0.942611956	0.821081346
z19123_1	violin	0.564172045	-1.290958356	0.811319561
z19125_1	cello	-1.633836329	3.800957252	0.27572567
z19127_1	violin	-0.198731908	0.868027903	-0.16642134
z19128_1	violin	0.418042899	-1.172524378	0.526040385
z19130_1	viola	-0.213808833	-1.677105205	-6.023294282
z19132_1	cello	-2.429109442	4.062598749	0.018585475
z19144_1	violin	0.394331068	-0.019494616	-0.176304187
z19176_1	cello	-0.571568144	4.442020861	0.59341842
z19177_1	cello	-1.974615358	4.937781483	1.300392027
z1918_1	violin	0.842249408	-0.90511096	-0.208196321
z19185_1	cello	-0.840401916	2.790670536	1.227821069
z19190_1	cello	-2.085010512	5.214641008	1.466858683
z19192_1	violin	1.568529569	-1.326541686	-0.322885489
z19193_1	violin	-0.305819916	-1.303530551	-0.689166332
z192_1	violin	1.204317099	-0.448260515	0.143897274
z19208_1	violin	0.266863592	-0.512861419	-0.257713436
z19209_1	violin	0.767519356	-0.090735937	0.191797296
z19212_1	violin	0.712753865	-0.542585569	-0.448448392
z19213_1	cello	-1.619415534	4.014045618	-0.548235695
z19226_1	violin	0.904650322	-0.935750888	-2.185675364
z19228_1	violin	0.382536161	-0.146101404	0.103466177
z19229_1	violin	-0.151252978	-0.117507284	-0.928920119
z19230_1	violin	0.658672211	-0.771388075	-2.469616957
z19232_1	cello	-0.461836627	4.85988306	0.829233807
z1924_1	violin	-0.090530148	-0.436461232	-0.206559837
z19263_1	violin	-0.775563126	-0.219028016	-1.601206443
z19288_1	violin	0.204520171	-0.576244787	-0.201218082
z19297_1	violin	0.161192808	-0.18141048	0.982568256
z193_1	cello	0.09735645	3.663257771	1.092369406
z19307_1	violin	0.426988259	-0.132097758	1.80901871
z19321_1	cello	-0.5804859	4.950308378	0.76163779
z19323_1	cello	-1.107737947	5.504119355	1.509896838
z19329_1	violin	0.739646571	-0.072221789	-0.93152474
z1933_1	violin	0.678723438	-0.749289853	0.607447219
z19337_1	violin	1.122217564	-0.766610164	1.238749561
z19343_1	cello	-1.050099322	5.079322246	0.429439292
z19344_1	violin	0.308475307	-1.091647271	0.264988583
z19348_1	violin	0.443820266	-0.389026012	-0.593858408
z1935_1	violin	-3.927803989	-2.739746967	-0.3031876
z19350_1	violin	0.647996188	-1.024622927	-1.022934231
z1938_1	violin	0.595904848	-0.569955207	0.668570083
z19403_1	cello	-0.05019268	4.398987005	1.389868128
z19408_1	cello	-0.79896272	4.486873031	0.689557898
z19409_1	violin	0.780068722	-1.392330648	-0.181602727
z19410_1	cello	-3.05556223	5.649938056	0.248182586
z19415_1	violin	0.612615519	-0.269199441	0.096051575
z19416_1	violin	0.464032461	-0.396682933	0.424524595
z19417_1	cello	-0.894403659	3.428200305	0.118510698
z19421_1	violin	0.067946887	0.360065837	0.638282104
z19424_1	violin	0.272997005	-1.30320007	-1.847619887
z19425_1	violin	-0.004838683	-0.170310855	-0.197537838
z19426_1	violin	0.601435481	-0.190716455	-0.210555938
z19427_1	violin	-0.636119231	-0.032168125	0.294408332
z19428_1	violin	0.785741238	-0.850160427	0.709161158
z19429_1	violin	0.750617785	-0.248111272	-1.390816456
z19431_1	violin	0.812552499	-1.394099727	-0.704184294
z19432_1	violin	0.468829465	-1.101388311	1.315633308
z19433_1	violin	0.28095707	0.066251746	1.023421875
z19434_1	violin	0.340068941	-0.719233341	0.023633854
z19435_1	violin	0.606854724	-0.255187966	1.644489698
z19436_1	violin	0.604643573	-1.033494648	1.061705279
z19438_1	violin	1.15212588	-1.474364905	-0.305317023
z19439_1	violin	-0.255937659	0.415346528	-1.462562628
z19441_1	violin	0.235032358	1.816575598	0.56314919
z19442_1	violin	0.325501041	-0.571280548	-0.409781036
z19443_1	violin	-0.076434231	0.563384079	-1.396472777
z19444_1	double_bass	-16.80124601	-4.279435271	-4.847228336
z19447_1	violin	2.113704772	0.485395472	1.406591377
z19448_1	violin	0.511411485	-0.478378727	-0.152933262
z19449_1	violin	0.743100747	-0.868082388	0.700714362
z19451_1	violin	1.27628702	-0.734153208	0.620174245
z19452_1	violin	0.734026526	-0.67100345	-0.160706215
z19454_1	cello	0.109248766	2.653406889	3.256274845
z19456_1	violin	-0.726668891	0.949877069	1.062545988
z19458_1	violin	1.004781987	-1.171473305	1.09771797
z19459_1	violin	0.397566523	-0.23472353	-0.672901551
z19460_1	violin	0.299492333	-1.246545317	-0.02626808
z19461_1	violin	0.716837159	-0.743450617	0.250069145
z19462_1	violin	-0.010742034	0.339672352	1.321334157
z19464_1	violin	0.23419662	-0.606526697	1.089200202
z19467_1	violin	0.009490578	-0.698076788	-1.394752034
z19468_1	violin	0.63956967	-0.090759115	-0.82217573
z19469_1	violin	-0.654377702	-0.411378974	-0.831074291
z19470_1	violin	0.104225615	-0.542949333	-0.212214887
z19471_1	violin	1.211324516	-0.708316312	0.620731548
z19473_1	violin	0.662971471	-0.387619152	-0.535865165
z19474_1	violin	-0.439453715	-0.258775929	0.162046223
z1948_1	violin	0.932653637	-1.830796641	-1.291780477
z19487_1	violin	0.1948605	0.33744341	-0.108029846
z19499_1	violin	0.990325923	-2.036231257	0.932196004
z195_1	violin	-0.474204169	0.011297117	0.373106333
z19506_1	violin	0.099045473	-0.989035567	0.602087318
z19508_1	violin	0.562634163	-1.073640307	-0.453093781
z19509_1	violin	0.673156318	-0.389998285	-0.609502394
z19511_1	violin	0.132105481	-0.692599347	0.213317161
z19513_1	violin	1.446752809	-0.722717071	0.076515746
z19515_1	violin	0.491846122	0.595533022	1.144050917
z19517_1	cello	-1.459718126	6.652516221	1.985713542
z19520_1	violin	0.22863707	-0.867759018	0.220940553
z19522_1	violin	-0.224277789	-0.242202535	-0.635184501
z19525_1	violin	0.864799422	-1.364182187	-0.391373782
z19528_1	violin	0.31497356	-0.43563972	-0.329865481
z19529_1	violin	0.879574634	-0.040539688	-0.647427468
z1953_1	violin	-0.45555634	-0.830288362	-0.316906249
z19530_1	violin	0.274759288	-0.031226226	-0.772677459
z19531_1	violin	0.569673629	0.19556545	-0.834029984
z19534_1	violin	2.070860447	0.634105438	1.700598438
z19541_1	violin	0.448360721	0.303922891	-1.134246317
z19542_1	violin	0.807829411	-0.816609378	0.084435168
z19543_1	violin	0.834621413	0.070680394	0.548579737
z19544_1	violin	0.934918737	-1.394098735	0.454467872
z19545_1	violin	0.527757824	-0.564054315	-0.145478462
z19547_1	violin	1.151346422	-1.456354678	0.917920577
z19548_1	cello	-0.273485326	2.216919487	0.268851723
z19549_1	violin	0.169883226	-1.051031165	-0.421227865
z19550_1	violin	0.945503997	1.8024089	0.025181412
z19553_1	violin	0.656568707	-1.138448898	-0.766409506
z19556_1	violin	-0.083828662	-0.367379981	-0.780198241
z19557_1	violin	0.64278616	-1.28961317	1.575392858
z19559_1	violin	0.672166861	-0.396603152	0.745987582
z1956_1	violin	0.327215674	-0.545522087	0.527848415
z19560_1	violin	1.003913308	-0.351887531	1.994051379
z19562_1	violin	0.603809713	-0.21603505	-0.914573998
z19563_1	violin	0.404594648	-0.855394574	-0.629238746
z19565_1	violin	-0.389448177	1.270889103	-0.584332127
z19566_1	violin	0.419166104	0.452223405	-1.482053329
z19567_1	violin	1.194235891	-1.045638419	1.445026603
z19568_1	violin	0.978927502	0.012660109	1.33847778
z1957_1	violin	-1.859077114	-1.370283463	0.192926088
z19570_1	violin	0.372188162	-0.941205761	-0.814915623
z19571_1	violin	1.0076271	-1.733009318	0.756147636
z19572_1	violin	0.391501614	-0.639775936	0.924927461
z19573_1	violin	1.078397349	-0.654160068	0.70645329
z19574_1	violin	0.011160752	-0.907689517	-1.237123006
z19575_1	violin	0.739365063	-1.073993422	0.491798018
z19576_1	violin	0.377286172	-2.47566316	-0.355149175
z19578_1	violin	-1.865169894	0.908713022	1.587198063
z19579_1	violin	0.888839243	-1.046974884	-0.02652132
z19580_1	violin	0.414694826	0.434285325	0.110373028
z19581_1	violin	0.129858321	-0.992663103	0.271711861
z19582_1	violin	-0.288363022	0.562917892	-0.005898042
z19583_1	violin	1.314749404	-0.651767537	-0.103840304
z19584_1	violin	1.207125848	0.882167533	0.956400667
z19586_1	violin	1.678769216	-0.833817824	0.421194837
z19587_1	violin	0.846917561	-0.103029359	0.183787761
z19588_1	violin	0.896606879	-0.649791815	0.681092413
z19589_1	violin	1.439690264	0.867928562	-0.577386354
z19590_1	violin	0.681481268	-0.812814421	0.681938163
z19591_1	violin	0.039066501	-1.250961463	1.434792229
z19593_1	violin	-0.753503041	-0.3182925	0.151627738
z19596_1	violin	0.340968241	-0.065708589	-1.245921032
z19597_1	violin	0.887218946	-1.085071667	0.044959132
z19598_1	violin	1.206209871	-1.045378051	0.85709767
z19599_1	violin	0.539774312	0.441199662	-0.932476081
z196_1	violin	0.181288013	-1.386073	0.218954111
z19600_1	violin	0.85515256	-1.562091542	-0.62360888
z19601_1	cello	-0.257698693	3.308171457	1.238223691
z19605_1	violin	0.52270232	-0.00369557	0.810757871
z19606_1	violin	0.650155503	-0.187593923	-0.008491596
z19608_1	cello	-0.183810747	2.931886109	0.546942079
z19610_1	violin	0.92179765	-1.218754064	1.019728418
z19613_1	violin	0.302601988	-0.007062692	0.568119583
z19615_1	violin	0.860117362	-0.162814151	-1.0548815
z19616_1	violin	-0.087673757	-1.085003076	-0.424415927
z19617_1	violin	1.134437213	-0.61105718	0.104830039
z19618_1	violin	0.841254443	0.857917419	-0.048199361
z19619_1	violin	0.785975593	0.009655999	2.618120673
z19620_1	violin	-0.226261316	-0.732550997	0.615052794
z19621_1	violin	-0.869218379	-0.639620732	0.255040791
z19622_1	violin	0.044312868	0.1976354	0.171654594
z19623_1	violin	1.302279113	-0.133089353	0.067650221
z19624_1	violin	0.313658705	-0.48846872	0.470991931
z19625_1	violin	0.035919915	-1.04864329	0.705844306
z19626_1	violin	0.41036125	-0.341743014	1.2894463
z19627_1	cello	-1.318445706	3.754227316	0.904216809
z19628_1	violin	-0.782023064	-1.695095182	0.742192787
z19629_1	violin	0.678082994	-1.135179248	-0.146234595
z1963_1	violin	0.387802966	-0.512731274	1.421595613
z19632_1	cello	-3.079538889	4.707654761	1.733896937
z19634_1	cello	-2.097294501	4.350300319	1.316710537
z19636_1	violin	-0.478408566	0.49866849	-0.59438111
z19637_1	violin	0.180142285	-0.703437614	0.236071295
z19638_1	violin	-0.28057982	-0.862534393	0.337470854
z19639_1	violin	0.294010582	-0.66721465	0.054791305
z1964_1	violin	1.155540513	-1.496813519	-0.877252962
z19640_1	violin	0.870933396	-0.700845011	-0.442532318
z19642_1	violin	1.123412564	-0.259487218	1.170912116
z19643_1	violin	1.142705949	-0.045389234	-0.151953328
z19645_1	violin	0.252812792	-0.817649156	0.017668981
z19647_1	violin	0.23643734	-0.425457335	-0.24540791
z19648_1	cello	-0.952355093	3.436798628	-0.09023724
z19649_1	viola	-0.021381787	0.845824082	-2.49230572
z1965_1	violin	0.262588116	-0.668270642	-0.949299203
z19650_1	violin	0.560020968	-0.251166363	0.020936978
z19651_1	violin	0.753612142	-2.518578565	0.994954432
z19652_1	violin	0.859340316	1.39544301	0.257087943
z19653_1	violin	-0.037288489	-0.631144925	0.716498759
z19654_1	violin	0.203198252	-0.94920662	-1.444227347
z19655_1	viola	0.051765786	2.068595084	-1.4552701
z19656_1	violin	0.774763475	-0.967108607	-0.921117575
z19657_1	violin	0.415239549	-0.884670346	0.560947154
z19658_1	violin	0.930069907	-1.320773891	0.195975703
z19659_1	violin	0.692050251	-1.04102923	0.584517942
z19660_1	cello	-1.295735775	3.72559633	-2.04072977
z19661_1	violin	-0.066336128	-0.285437175	0.271887974
z19662_1	violin	0.069689114	-1.260416716	0.278346152
z19663_1	violin	0.93983431	-0.530384777	-0.058002968
z19664_1	violin	-0.423929905	-1.294316733	0.727570231
z19665_1	violin	-0.172825919	-0.588360966	0.129313307
z19667_1	violin	0.146405889	-0.162695791	0.482019564
z19669_1	violin	0.651259354	-0.493610698	-0.259742527
z1967_1	violin	0.45749379	-1.174757258	1.390554644
z19672_1	violin	0.3751749	0.969049188	0.348571289
z19673_1	violin	0.145437149	-0.751889533	-1.855279415
z19674_1	violin	-0.931176865	-0.698310367	-0.029848717
z19675_1	violin	0.426347703	-1.45678396	0.801863822
z19676_1	violin	0.005765976	-0.924223723	1.945687743
z19677_1	violin	0.932419666	-1.123742514	0.358910536
z19678_1	violin	0.252598707	-1.196657691	0.406503045
z19680_1	violin	0.429261593	-1.482804822	-0.725868534
z19682_1	violin	0.982820947	-0.317615704	0.011084988
z19683_1	violin	0.699124179	0.447161994	-1.444315811
z19684_1	cello	0.099833598	3.635280038	1.197073697
z19685_1	violin	0.533626844	0.36808576	-0.177328193
z19686_1	violin	0.576800143	0.539597321	-1.201713734
z19687_1	violin	0.999012007	0.344704129	-1.127386813
z19688_1	violin	0.069032149	1.541028744	-0.324680549
z19691_1	violin	0.222914074	0.931787166	-1.326486336
z19692_1	violin	-0.014593455	0.129544477	0.27612436
z19694_1	violin	-0.296167688	-2.165879039	1.347693453
z19695_1	violin	0.178892035	-0.369474645	0.966653485
z19696_1	violin	0.295694507	-0.874074719	1.686999167
z1970_1	violin	0.048149848	-0.7171389	0.454371452
z19702_1	violin	0.777776251	-0.567519988	-1.074642167
z19706_1	violin	0.599289286	-1.295063384	-0.078220445
z19708_1	violin	-0.048223398	1.744346834	1.139565372
z19709_1	violin	1.584567335	-0.398039137	-1.006680724
z1971_1	violin	0.480750465	0.22776385	1.146967951
z19710_1	violin	0.552402008	-1.184583238	-1.021852507
z19711_1	violin	0.956601929	-1.956421482	-0.730943356
z19712_1	violin	0.161930613	-0.673607941	0.620350146
z19713_1	violin	0.881830176	-0.080116941	0.434396954
z19714_1	violin	-0.338755923	-0.884051597	-1.571235049
z19716_1	violin	0.516970935	-0.323251359	-2.413046314
z19717_1	violin	-0.090757342	-0.066675102	-0.975855156
z19718_1	violin	0.640249529	-2.075645511	-0.641017886
z1972_1	violin	0.473313109	-0.07133796	0.496571863
z19720_1	violin	0.379198512	-1.440235032	1.697678285
z19721_1	violin	0.240681363	-0.268103317	0.39393197
z19722_1	cello	-0.330566575	3.921247186	0.428184307
z19724_1	violin	0.247682491	0.229999135	0.908579581
z19727_1	violin	0.680805139	-1.263393233	0.491025372
z19729_1	violin	0.911840192	-0.390471356	0.429560871
z19730_1	violin	0.077199821	-0.075656382	0.00608182
z19731_1	violin	0.077622492	-0.625328213	-1.459301098
z19732_1	violin	-0.126477098	-2.139454446	1.193371674
z19733_1	violin	0.795598333	-0.364157443	-0.642491793
z19734_1	violin	-0.789527134	-3.010166115	0.311745987
z19735_1	viola	-0.780436575	1.447332641	-2.674637821
z19737_1	violin	0.854639902	0.518553143	-0.144671105
z19738_1	violin	0.563929579	0.69547771	-0.55925295
z19739_1	violin	-0.679506632	0.559784024	-0.850522498
z19740_1	violin	0.553520859	0.207790584	0.263639022
z19741_1	violin	0.305251036	0.049785914	-0.388839469
z19742_1	viola	0.114090101	0.413201775	-3.084991729
z19745_1	violin	0.8248596	-1.278970703	0.682854338
z19746_1	violin	0.520370003	-0.544642264	-0.491132594
z19752_1	cello	-0.122924563	2.754805107	-0.935501929
z19754_1	violin	-0.484252814	0.298330808	-0.538544096
z19758_1	violin	-0.285290367	1.892802879	-0.92534022
z19759_1	violin	-0.033440517	2.034253127	-0.742613121
z19760_1	viola	-1.149119995	1.692381271	-1.18306957
z19764_1	violin	-0.288794415	1.847545953	-0.767914616
z19765_1	cello	-0.861006301	4.335514285	-2.200207679
z19766_1	violin	-2.440015097	-0.415840602	-0.110541071
z19773_1	violin	0.292998796	0.543542218	0.276119962
z19776_1	cello	-2.025851775	3.261487259	-1.973965368
z19779_1	violin	-0.529098518	0.908881683	-1.3169066
z19781_1	violin	-0.358607881	0.537610104	-1.0239067
z19783_1	cello	-1.659061579	6.734932734	-1.770893634
z19785_1	violin	0.606839315	-1.257323613	1.043483011
z19786_1	violin	0.523710902	-1.017612564	0.932234773
z19787_1	violin	1.318905596	-0.671798857	0.166485635
z19788_1	violin	-0.939552644	-0.976372084	-0.892613393
z19790_1	violin	-0.101442908	-0.821488046	0.095884136
z19791_1	violin	0.847361596	-1.411225733	-0.299644592
z19792_1	violin	-0.026303721	-1.113957136	1.056549804
z19793_1	violin	0.934852079	-1.19101146	0.713500132
z19796_1	violin	0.590111479	0.206817176	0.207861962
z19797_1	violin	-0.135180184	-0.957038645	-0.819527946
z19798_1	violin	0.57220392	-1.364248457	0.288925205
z198_1	violin	-1.359737717	-1.205012775	0.165620031
z19800_1	violin	0.148785625	-0.863930659	-1.05118693
z19801_1	cello	-0.914567088	4.510206639	1.521042962
z19803_1	violin	-0.034581987	-0.803715478	0.192084689
z19804_1	violin	1.079475757	-0.889429288	-0.38146548
z19805_1	violin	-0.228976179	-0.052415349	-0.500965304
z19806_1	violin	-0.233087211	-0.283149265	-0.784392682
z19807_1	violin	0.831027725	0.035971057	0.080987183
z19808_1	violin	1.238263221	-1.160923	-0.375664299
z19809_1	violin	-0.101523433	-0.860046051	0.222155874
z1981_1	violin	0.916749427	-0.127167861	-0.172092913
z19811_1	violin	0.261928744	-0.660842619	-0.62981368
z19812_1	violin	0.034361433	-0.504599239	0.329010113
z19813_1	violin	1.154160664	-0.90003207	0.227947289
z19814_1	violin	-0.185148667	0.12915692	-0.585525112
z19815_1	violin	0.603296491	0.584266138	-0.684529434
z19816_1	violin	0.630624219	-0.608713159	-0.251169469
z19817_1	violin	0.446255475	-1.193949855	-0.012120792
z19818_1	violin	0.565336778	-0.591590419	0.682881409
z19819_1	violin	-0.025490144	-1.511231526	1.168846769
z1982_1	violin	0.130207999	-0.508810537	-0.125987202
z19820_1	violin	1.400225923	0.798305579	-1.825040795
z19821_1	violin	-0.010597675	-0.356134526	-2.48633702
z19822_1	violin	-0.217568093	-1.719101569	0.662203299
z19823_1	viola	-1.451445722	0.932634497	-2.831037902
z19824_1	violin	-0.718289464	-0.18033963	1.353332093
z19825_1	violin	1.518850956	0.581004464	-2.095355647
z19826_1	violin	-2.095147471	0.114652779	0.611327765
z19827_1	violin	0.979298496	-1.3143553	-2.578507629
z19828_1	violin	-0.68895575	-0.312218196	-0.621448911
z19829_1	violin	0.204245473	-0.927997107	-1.770371682
z19830_1	violin	0.997273153	-0.151489888	-0.509287595
z19831_1	violin	1.008513953	-0.682905683	2.065334965
z19832_1	violin	-0.527683048	-0.0040766	0.413914121
z19834_1	violin	0.732790281	-0.069920845	0.607651389
z19835_1	violin	0.203033828	0.043242433	-0.472756732
z19836_1	violin	0.684577494	-1.310814184	0.720504723
z19839_1	viola	0.624286402	0.411349118	-3.846102832
z1984_1	cello	-0.744543369	3.292612073	-2.120461548
z19840_1	violin	0.738390153	-0.9678585	0.768692489
z19841_1	violin	0.458803293	-0.879621298	-0.410357015
z19842_1	viola	0.397630708	1.036527801	-3.184749564
z19843_1	violin	-0.18027072	-1.142347842	-0.088200843
z19844_1	violin	0.42292998	-0.593131803	-0.180421447
z19845_1	violin	0.330190964	-0.938146095	0.551658496
z1985_1	violin	-0.882898756	0.274650774	1.360471373
z19852_1	cello	-4.357695731	5.874329549	-2.925042559
z19853_1	violin	0.331323569	0.060529561	0.073847283
z19854_1	violin	0.235614803	-1.26522046	0.699998913
z19855_1	violin	0.279639091	-0.431399538	-0.278756009
z19856_1	violin	-0.048247353	-1.085588034	0.470776282
z19857_1	violin	0.289304129	-0.328617656	-0.892637277
z19858_1	violin	-0.532084113	-0.747337821	-0.685075313
z19859_1	violin	0.410752119	-1.081332287	-0.398894982
z19860_1	violin	0.65792255	-1.153941178	-0.070714095
z19861_1	violin	0.571860753	-1.072366045	0.068481905
z19862_1	violin	0.526347268	-0.890187008	0.517845438
z19870_1	violin	-0.297685255	-1.221597767	-1.263339117
z19871_1	violin	-0.0037882	0.553900989	-0.819840816
z19872_1	violin	0.515839232	-1.296873987	-0.832245678
z19873_1	violin	0.219497544	-0.605826411	-0.669213851
z19874_1	violin	0.287098432	-0.145805616	-0.750634304
z19876_1	violin	0.036645973	0.125431369	0.163181485
z1988_1	violin	0.481069292	-0.583874457	-0.118779958
z19882_1	cello	-1.300630516	4.414299592	-1.093584721
z19883_1	viola	-0.039866328	0.895068838	-2.47564242
z19884_1	violin	0.494346308	1.568620642	0.541091011
z19885_1	violin	0.308387235	0.62427691	-1.08653897
z19886_1	cello	-0.856463546	4.713396925	1.37467744
z19893_1	violin	0.16789535	-0.056419026	-1.353139328
z19895_1	violin	1.785573677	0.384311574	-0.456088216
z19896_1	violin	-0.134525325	-0.840758851	-0.336856774
z19897_1	violin	0.489926366	-1.298945151	0.199504413
z1990_1	viola	-0.384329595	1.737182656	-1.558884073
z19900_1	violin	-0.016708129	-1.420029509	-0.140378117
z19903_1	violin	0.833792583	-1.184640023	0.458439774
z19906_1	violin	-0.767199132	-1.034334558	-0.99517197
z19907_1	violin	0.500330077	-0.847855848	0.476406197
z19908_1	violin	0.377700394	-0.342047407	-0.206950271
z1991_1	cello	0.50736204	3.156888192	1.005711388
z19910_1	violin	0.191324743	0.258543847	1.068428871
z19911_1	violin	-0.766092371	-0.131895102	-1.183456478
z19912_1	violin	-0.509209455	-0.077229832	0.909583572
z19914_1	violin	-0.33527197	1.791607381	-0.810679194
z19916_1	cello	-0.26949942	2.581111394	-1.008440202
z19917_1	violin	0.504689546	-0.578918434	0.7315957
z19918_1	violin	0.064640375	-0.649173076	0.068708363
z19919_1	violin	0.733325828	-0.729536567	-0.037419453
z19921_1	violin	0.382452495	-0.868517651	-0.92024143
z19922_1	violin	0.385647331	-1.125131066	0.006190149
z19923_1	violin	0.388800387	-0.443275871	0.268309123
z19924_1	violin	0.264362544	-1.486004157	1.492778301
z19925_1	violin	0.596520762	-1.020530413	1.529074785
z19926_1	violin	0.71952144	-1.410129368	1.819242481
z19927_1	violin	0.083291407	-1.220196909	0.572735983
z19928_1	viola	0.103083778	2.120499439	-2.272680132
z19929_1	violin	0.863330165	-0.816375815	-1.544197842
z19930_1	violin	0.276210227	1.134482888	-0.387196151
z19931_1	cello	-1.395713879	1.65695641	-0.528157353
z19932_1	violin	0.672975811	-0.729566027	0.254881802
z19933_1	violin	0.191424984	-0.528273994	-1.043710942
z19934_1	violin	0.623502543	-0.431364259	-0.625396141
z19936_1	violin	0.499994793	-0.949998781	-0.069370026
z19937_1	violin	1.109398063	-0.610844699	0.649070915
z19940_1	violin	0.559020273	-1.096831242	-0.245037859
z19943_1	violin	0.01564234	0.374274933	-0.878972757
z19945_1	violin	-0.78168462	0.562267805	1.188040241
z19946_1	violin	0.085711724	-0.235287258	0.031424645
z19947_1	violin	-0.327198599	-0.010956147	-1.957765533
z19949_1	violin	0.256560646	-1.495003313	-1.758079879
z19950_1	violin	0.281949145	-0.623055925	-0.019870194
z19952_1	cello	-1.946576905	3.077173044	-0.602358256
z19953_1	cello	-2.545673947	6.500670187	1.136253291
z19955_1	cello	-1.409158136	5.230549816	1.013663974
z19956_1	cello	-0.765108243	2.893462516	-1.364158436
z19957_1	cello	-4.444945663	5.634536833	-0.613153574
z19958_1	violin	0.403441522	-0.908178181	0.232077842
z19959_1	viola	-0.175684427	1.621567171	-1.534448921
z19960_1	violin	0.321990541	-0.514545872	0.486384867
z19961_1	violin	0.815436632	0.263817426	0.873163726
z19962_1	violin	-0.082275503	-0.431181475	0.587939151
z19964_1	violin	1.003486644	-1.343572175	0.651871964
z1997_1	violin	0.349105778	-0.633880327	0.556062731
z19974_1	violin	-0.086079075	-0.837249044	0.396847697
z1998_1	violin	0.529833765	-1.411243174	-0.658731103
z19980_1	violin	0.145595912	-1.149361402	0.951918299
z19981_1	violin	-0.005595191	-0.120800554	-1.122645805
z19982_1	violin	0.755052683	-0.319996955	0.53816927
z19984_1	violin	0.458059005	-0.642336504	0.930126425
z19985_1	violin	0.327567384	-0.038545066	-0.521440289
z19989_1	violin	0.678766409	-0.05155015	0.090413764
z19993_1	cello	-0.551224424	2.375140216	-0.436506397
z19995_1	violin	0.324702128	-0.966146921	0.818523107
z19996_1	violin	0.585895005	-0.957017578	0.479483647
z19998_1	violin	1.172335498	-1.013468476	-0.588406089
z19999_1	violin	0.03087846	0.940026767	-1.428180882
z2_1	violin	0.824779937	-1.172352876	0.739511583
z200_1	violin	0.981412329	-1.064499229	-0.106635882
z20000_1	violin	1.025248128	-1.034963976	-0.191765017
z20002_1	violin	0.594452957	-1.291339405	-0.014927377
z20003_1	cello	0.048863057	4.254036059	1.068900027
z20006_1	violin	0.642348899	1.342567543	-0.251350257
z20008_1	violin	-0.760644034	0.029563205	0.223439855
z20010_1	violin	0.357954458	-0.395727722	-0.136329443
z20011_1	violin	0.57033183	-0.914964537	1.135048936
z20012_1	violin	0.554878879	-0.634492102	0.088160883
z20014_1	violin	0.023650351	0.182731748	0.203194221
z20015_1	violin	-0.306576401	1.695599775	-0.791848794
z20016_1	cello	-0.489964014	2.383346524	0.664564298
z20017_1	violin	0.36233417	0.239733065	0.522454978
z20019_1	violin	0.565475157	0.568496564	-0.610099845
z20020_1	violin	0.683573335	-0.87664021	-0.514537014
z20021_1	violin	1.175290423	-0.969091334	1.259428294
z20022_1	violin	1.064574072	-1.298321275	1.44076903
z20023_1	violin	0.490702801	-0.483367816	0.464545132
z20027_1	violin	0.786004825	-1.001580508	1.190375839
z2005_1	violin	0.542489456	-0.676822591	0.81102517
z20067_1	violin	0.529980287	-1.068946645	1.222067477
z20068_1	violin	0.775320861	-1.030413953	-1.404323771
z20070_1	violin	-0.025397334	-1.31990782	0.63378916
z20077_1	violin	0.195785474	0.7267859	-0.477331172
z20087_1	violin	0.112141718	-1.658754588	-0.309027759
z20090_1	violin	0.361406852	-0.356113298	0.414119908
z20092_1	violin	0.504922939	-0.072700345	0.498725431
z20095_1	violin	-0.236054967	0.262642769	-0.164463057
z20096_1	violin	0.038581907	-1.572569741	-1.377101717
z20097_1	violin	-0.326135145	-1.24847571	-0.95267614
z20098_1	violin	0.879113987	-1.427899996	-2.56059106
z20099_1	cello	-0.111446367	2.245789379	-1.026940731
z20100_1	violin	0.836237348	-0.403795049	-0.085037855
z20102_1	violin	3.222543834	0.723996811	-1.716234351
z20106_1	cello	-1.316993663	4.462276598	0.842524137
z2011_1	violin	0.260577144	-1.32460701	-0.623009597
z20111_1	cello	0.286869697	2.353428302	-0.113565671
z20114_1	cello	-1.027025041	2.750081763	0.476290209
z20115_1	violin	0.627593825	0.173282804	0.303554781
z20117_1	cello	-0.28061076	3.936080792	-1.838402905
z20118_1	violin	0.643500453	-0.505492892	-2.679249043
z20119_1	violin	0.726589724	0.015526784	-2.365700325
z20120_1	violin	-0.897872182	-1.553774646	-0.674779767
z20121_1	violin	0.570251597	-1.622272126	1.432282789
z20122_1	violin	0.013152847	1.189195491	-1.505171072
z20123_1	violin	-0.066449671	-1.15512437	-0.656323872
z20125_1	violin	-0.169314551	-1.376131451	-1.477136528
z20127_1	violin	0.668458792	-0.612609611	0.333011096
z20128_1	violin	0.651947551	0.289662316	-0.890554167
z20129_1	violin	0.651909253	0.358561824	-0.70823719
z2013_1	violin	0.529847227	-0.397610489	0.25366295
z20131_1	violin	0.673037088	-1.689199881	-0.703233222
z20133_1	violin	0.824308327	-0.247352901	0.712498157
z20134_1	violin	0.141716875	1.474069109	3.056114671
z20136_1	violin	0.244384577	0.983298262	-0.378306002
z20138_1	violin	0.572673951	-0.491403291	-0.975133719
z20139_1	violin	0.313879042	0.404025656	-0.672713483
z20144_1	violin	-0.746187413	-1.675706158	0.669649995
z20145_1	violin	0.842240222	0.237051285	0.471566833
z20146_1	violin	-0.458185319	0.523480562	-0.181203993
z20147_1	violin	0.406726639	-0.786984237	0.505556306
z20148_1	violin	0.392791144	-0.791114995	0.572670953
z20151_1	violin	0.285397291	-0.038879535	0.493491337
z20152_1	violin	0.400637904	0.459393386	0.190480902
z20153_1	violin	0.587685063	-0.954522221	0.832037471
z20154_1	violin	-0.32225792	-0.153656216	-1.007450672
z20157_1	violin	-0.42238512	0.257708349	1.124286613
z20159_1	violin	-1.305110401	1.297079009	0.076080334
z20160_1	violin	0.511362836	-0.473889037	0.241627961
z20161_1	violin	-1.643799374	-0.449693263	0.703135867
z20162_1	viola	-0.118915383	1.800081838	-4.113939945
z20167_1	violin	0.900301073	1.817745812	-0.671903817
z20169_1	violin	0.546622001	-1.166676799	-1.111021995
z20171_1	violin	0.33543327	-1.185280471	-0.555471716
z20172_1	violin	-0.308947567	-0.367961086	-0.040081926
z20173_1	violin	0.509613505	-0.117148953	-1.097502938
z20174_1	violin	0.929972169	-1.393842524	-0.067838037
z20175_1	violin	0.520938982	-0.435742688	-0.762558017
z20176_1	violin	0.293906409	-0.202842305	0.095579304
z20177_1	violin	0.739299238	0.693812544	0.915733356
z20178_1	violin	2.976371972	-0.515124476	1.760827267
z20179_1	violin	1.414161333	-0.410654761	1.331601515
z2018_1	violin	1.345994705	-0.334916882	-1.685060683
z20181_1	violin	0.692653598	-2.290568793	-2.587187197
z20182_1	cello	0.193521433	2.186562614	2.147417945
z20184_1	viola	-0.134828285	0.822844617	-1.773531215
z20185_1	violin	-1.661408689	-0.425289974	0.965483049
z20186_1	violin	0.721451748	0.332218417	-0.293914925
z20187_1	violin	1.249749283	-0.931350341	-0.020651437
z20189_1	violin	-0.438605496	-0.336563563	-0.366971009
z20190_1	violin	0.702527996	-0.543956162	-1.018772073
z20192_1	violin	0.497603611	-1.181491027	-2.506333942
z20193_1	violin	1.025044667	-1.081188547	-0.472260827
z20195_1	violin	0.715947401	-0.628316517	-0.336644066
z202_1	violin	-0.611063426	-0.280419173	-0.488723729
z2020_1	violin	-1.089310576	-0.806679062	-0.370496322
z20200_1	violin	1.022379443	1.651536957	-0.065715998
z20202_1	violin	0.197449611	-0.755699225	0.568079792
z20203_1	violin	0.997900876	-1.604034191	1.005622845
z20207_1	violin	-0.064688983	-0.373162671	-0.159712808
z20208_1	violin	0.648605529	-0.804761038	-0.499702543
z20209_1	viola	-0.537581537	2.142566814	-2.585154539
z2021_1	violin	0.100231265	-0.687600724	-0.012069916
z20210_1	violin	0.599724639	0.510269302	0.302081056
z20212_1	violin	1.677917947	-0.210841346	1.136337297
z20214_1	violin	0.917464331	-1.493714504	1.902893672
z20215_1	violin	0.092652499	0.478767164	-1.938637939
z20216_1	violin	0.713176722	-0.746606043	0.633057669
z20217_1	violin	0.777509151	0.661239724	-0.779885501
z20218_1	violin	-1.201848208	-0.011106856	-0.576628486
z20219_1	violin	0.706617699	1.60890579	-0.065607193
z2022_1	violin	0.533878718	-0.506946855	0.052697969
z20220_1	violin	1.189255936	-0.933525984	-1.027754849
z20222_1	violin	0.607580221	-1.103981082	-0.071720119
z20223_1	violin	0.454612689	-0.901688288	-1.726083284
z20224_1	violin	0.707230623	-0.812679053	0.170244354
z20225_1	violin	0.591069034	-0.959678889	-0.990236509
z20226_1	violin	0.912305923	-0.858180418	-0.152887951
z20227_1	violin	0.129268871	1.755765903	0.874703399
z20228_1	violin	1.589892398	0.359840772	0.743907765
z2023_1	violin	-0.184948675	-1.236189932	1.325051335
z20230_1	violin	0.55821872	-0.645343986	0.954318186
z20231_1	violin	1.13358192	-0.083204519	-0.526432448
z20236_1	violin	-0.366214609	0.574488489	0.179643546
z20237_1	cello	-1.105740289	4.910890786	-0.027411641
z2024_1	violin	0.596737777	-0.791344218	0.930217128
z2025_1	violin	0.624554963	-0.294341171	0.01910573
z20251_1	violin	0.177566882	-0.70621567	0.246536207
z20254_1	violin	0.449166699	0.181840658	-0.47206315
z20257_1	cello	-1.808248633	5.296528077	1.724597591
z20258_1	violin	0.898376989	-0.883092389	0.940973521
z20259_1	violin	0.690381936	-0.963331437	-1.000591391
z20274_1	violin	0.589773887	-0.966543323	1.48110414
z20275_1	violin	0.012471796	0.857462663	-1.273483179
z20276_1	violin	-0.209409944	-0.309708322	-0.771693198
z20277_1	violin	1.41661474	-0.493503651	-1.620229913
z20278_1	violin	0.051096563	-0.21072458	-0.391842637
z20279_1	violin	0.25650368	0.763097338	-1.742606345
z20280_1	violin	0.899705247	-1.257712935	-0.839662546
z20281_1	violin	-0.03949708	-0.281919536	0.646179321
z20285_1	violin	0.336669398	-0.325668799	0.051618174
z20287_1	violin	-0.702874217	-1.614585095	-0.409152682
z20289_1	violin	-0.474755704	-1.286092968	0.651896537
z2029_1	violin	0.217732977	-1.141004431	-0.717179767
z20291_1	violin	-0.17702863	-1.424744164	-1.090699205
z20292_1	violin	0.325786526	-1.527413586	-0.60787174
z20294_1	violin	-0.860430534	-2.381001866	0.627431076
z20296_1	violin	0.769573791	-0.81440609	0.497395124
z203_1	violin	0.864799989	-1.058311131	-0.766587888
z2030_1	violin	0.724373636	-1.066816677	0.90944142
z20308_1	violin	0.490584664	1.880986704	0.320658464
z20315_1	violin	0.785793897	-1.628787333	1.385739015
z20316_1	violin	0.479866223	0.570452233	2.129237943
z20317_1	violin	0.419669662	1.235967554	0.085516784
z20320_1	violin	0.691794	-1.302102185	0.844291242
z20321_1	violin	0.231619279	-1.331527062	-0.457748612
z20322_1	violin	1.048712956	-0.012211995	-0.952005104
z20324_1	violin	0.186940091	-0.505819355	0.204871386
z20327_1	violin	0.779265252	-0.836125627	-0.402300766
z20328_1	violin	1.27989191	-1.089331697	0.600096893
z20329_1	violin	0.728492317	-0.873520928	0.193806688
z2033_1	violin	0.448390918	-0.896214474	-0.698070244
z20330_1	violin	0.013597379	0.549579204	-1.085392313
z20331_1	violin	0.392882244	-1.441532986	-1.111287688
z20332_1	violin	0.571454867	-1.334774751	-1.504944473
z20333_1	violin	-0.192282254	1.624273161	-1.090054945
z20335_1	violin	0.399826158	-0.643277107	-0.116037287
z20340_1	violin	0.720058278	-0.885140484	0.06132727
z20341_1	violin	1.186663338	-0.486239166	1.275267537
z20342_1	violin	0.666046431	-0.675422176	1.469870721
z20343_1	violin	0.330557141	1.172099751	-0.432159807
z20345_1	cello	-2.413091396	5.007463956	-0.322952102
z20346_1	cello	-1.027666578	3.75917825	-0.855470169
z20347_1	cello	-2.555657286	3.913655024	0.581451577
z20348_1	cello	-2.067140449	5.550745269	1.025243524
z20349_1	cello	-1.151874201	4.99082583	0.720711673
z20357_1	violin	0.323400697	-0.098578401	0.117671519
z20358_1	violin	0.460651756	-0.327940671	-0.962602805
z20359_1	violin	-0.154108489	-0.181288709	0.374043074
z20360_1	violin	0.056586864	-0.138713289	-0.276182789
z20361_1	viola	-0.600939826	0.473725573	-2.115612701
z20362_1	violin	-0.329144996	0.026988806	-0.906418715
z20363_1	violin	0.111800811	0.363613431	-0.117058442
z20364_1	violin	0.254060347	-1.608392369	-1.536814411
z20365_1	viola	-0.408983153	-0.956603836	-4.162729739
z20366_1	cello	-0.148079802	4.177561744	0.753304772
z2037_1	violin	-1.339920913	-0.471356747	0.446830766
z2038_1	violin	-0.47515298	-0.468744667	-0.662184554
z2039_1	viola	-0.006675043	0.959644814	-3.355933275
z204_1	violin	-0.740391344	-0.391590387	1.473942728
z2041_1	violin	0.861266411	0.232064326	0.386606054
z20419_1	violin	0.058250003	-0.593559379	-0.468839975
z20420_1	viola	-4.123133804	-1.096818744	-8.948603978
z20421_1	cello	-1.342561549	3.933837427	-1.788893735
z20422_1	violin	-0.813628086	0.528611888	1.31352379
z20423_1	violin	0.010076216	-1.090002646	1.276548597
z20424_1	violin	0.604367692	-0.48424181	1.146060325
z20425_1	violin	0.632236956	-0.576960307	0.897089102
z20426_1	violin	0.441445225	-0.271489195	0.465275313
z2043_1	violin	-0.366616771	-0.027136103	-0.695580607
z20434_1	violin	0.25528873	1.473298858	0.357740262
z20438_1	violin	0.668948752	-0.187190609	-0.436003111
z2044_1	violin	-0.970796041	1.628587464	0.530818727
z20445_1	violin	0.68781966	0.155330021	0.184230393
z20447_1	violin	0.371913194	0.524521224	-1.034552705
z20448_1	violin	0.226585936	1.080655643	-0.393561344
z20450_1	cello	-2.797089615	7.15848809	1.03522269
z20452_1	violin	1.241836623	-0.485503095	-0.632198163
z20453_1	violin	0.257056543	-1.461625211	-0.329421152
z20454_1	violin	1.076179323	-0.888866217	0.316582669
z20456_1	violin	0.461388425	-0.376040364	0.519348144
z20457_1	violin	0.501543005	-0.982965376	0.340989962
z20458_1	violin	0.442130413	-0.796785704	-0.011150544
z20459_1	cello	-2.922433687	6.022298349	-1.023287739
z2046_1	violin	-1.617604185	0.17875979	1.733955511
z20461_1	violin	0.6443049	-0.606791557	0.293177968
z20462_1	violin	1.047707877	-0.86252752	0.155419982
z20464_1	violin	0.623597266	-0.913480667	0.571111136
z20465_1	violin	1.384643944	-0.326626624	0.442822426
z20467_1	violin	0.370244365	-1.891857909	0.910744209
z20468_1	violin	0.16639401	-1.411280517	0.291786548
z20469_1	violin	0.460774382	-0.677508902	0.509134184
z2047_1	violin	-0.54227465	-1.009910182	0.571586233
z20471_1	violin	0.089491424	0.714235579	-1.814813953
z20473_1	violin	0.471936079	-0.86357292	0.119204357
z20474_1	cello	-0.506659728	2.32178775	0.625974714
z20475_1	violin	0.456268369	-0.876444611	0.153709494
z20476_1	violin	1.086058976	-0.902685469	-0.779194519
z20477_1	violin	0.34800997	-0.627174986	-0.123436862
z20478_1	cello	-0.359668203	2.536955196	0.715562891
z20479_1	violin	-0.553783697	-0.118613442	-0.79196831
z2048_1	violin	0.158379235	-0.934966755	0.777303382
z20480_1	violin	0.327966095	-0.569022784	1.472544918
z20484_1	violin	0.229806452	-0.941130443	0.999651472
z20487_1	violin	1.497910069	1.102705055	0.627861793
z20491_1	violin	0.067747747	-0.477297984	-0.442702487
z20492_1	violin	-0.035856227	-0.641461239	0.613118498
z20495_1	violin	1.976677317	1.342469265	-0.624451759
z20496_1	violin	0.796694606	-0.145212214	-1.185022224
z20497_1	violin	0.060459723	-0.391798556	-0.932612187
z20498_1	violin	0.469772747	0.258770323	-2.000657748
z20500_1	violin	0.046362986	-1.124438773	-0.238932024
z20501_1	cello	-1.426368177	3.653097349	-0.362246356
z20502_1	violin	0.318774851	-0.587890398	-1.404231542
z20504_1	violin	0.332255241	-0.02934856	-0.110959983
z20506_1	violin	0.482405238	-1.014459654	-0.099427109
z20508_1	violin	0.360255408	-1.58687732	1.557453171
z2051_1	violin	0.549125877	-1.017908628	-0.538062585
z20510_1	violin	0.454351751	0.119250177	-1.371835532
z2052_1	violin	0.156845789	-0.960665609	-0.959378375
z20522_1	violin	-0.215418846	-0.156624402	0.29330001
z20523_1	viola	0.192397639	0.268171755	-2.276214543
z20524_1	cello	-0.348843706	4.3722105	0.476518866
z2053_1	violin	-1.058417985	-1.137763853	0.805098157
z2054_1	violin	0.056524788	-1.869575204	-0.886268028
z20544_1	violin	-0.062134256	-1.399416635	0.15312856
z20545_1	violin	0.941731685	0.271694847	0.00664542
z20546_1	violin	0.548431134	-0.906920609	0.142160131
z20547_1	violin	0.671649722	-0.162249537	-0.679492259
z20548_1	violin	0.419699078	-0.851823181	-0.866739641
z20549_1	violin	0.59304204	-0.600750867	0.052574535
z20550_1	violin	0.2749709	-1.351928153	0.634399691
z20558_1	cello	-0.417900552	2.011064599	0.365893368
z20559_1	viola	-0.20318128	2.048073683	-2.057441335
z2056_1	violin	0.773971832	-1.509957608	-0.654986777
z2057_1	violin	0.055016131	-0.629492699	0.57455478
z20570_1	violin	0.838060877	-0.89625739	-0.574130605
z2058_1	violin	-0.507303216	-1.0601413	-0.025928251
z20585_1	violin	0.70438622	-1.707100691	0.524628433
z20586_1	violin	0.305241989	-0.19608815	0.219941295
z20602_1	violin	-0.40430425	-1.252440371	-0.17769277
z20603_1	violin	0.335426437	-0.927045064	-0.809253942
z2062_1	cello	-0.13866324	2.199651137	-0.04354126
z2063_1	violin	0.159906948	2.032592188	-0.604535078
z2064_1	violin	0.861288783	-1.445229116	-1.153509287
z2065_1	violin	-0.272703979	-0.629246684	1.126165833
z2073_1	violin	0.404777505	-0.417844642	-1.20227517
z2075_1	violin	-1.00110679	-2.143443619	0.001188297
z2076_1	violin	0.374245674	-0.786409987	-0.136554553
z20768_1	violin	0.428191182	0.004130975	0.372935479
z2077_1	violin	0.141654064	-0.385072774	0.697223387
z20779_1	violin	1.484992444	-1.583301412	-1.163002335
z2078_1	violin	0.530635218	-1.306665356	0.346427271
z2079_1	violin	0.554183404	-0.572062121	0.559260198
z208_1	violin	0.276368219	-0.629925622	-2.254837461
z20800_1	violin	0.579825489	0.278060861	0.082355651
z20806_1	viola	0.01792533	0.985486626	-3.110289671
z20808_1	violin	0.859387655	-0.917256771	-1.969186747
z20810_1	violin	-0.479256218	-0.992177151	-1.05614573
z20812_1	violin	0.014740963	-0.252587184	-0.710187427
z20815_1	violin	-0.141796981	1.286825879	1.891516586
z20824_1	violin	0.365820712	1.242318609	1.159752232
z20831_1	violin	-0.063391687	0.415438726	-0.008092884
z20832_1	cello	-1.76999875	3.773635311	-0.799539302
z20835_1	cello	-0.986102464	3.555862959	-0.831186355
z20839_1	cello	-0.442102253	3.342974372	-1.139310625
z20840_1	cello	-0.454643071	3.353872329	-0.352053546
z20842_1	violin	0.074998928	-0.405947936	0.121048104
z20843_1	violin	0.041747742	-0.088430606	0.435284108
z20844_1	cello	0.393894734	3.788307992	0.025678302
z20848_1	violin	-0.519534798	-1.420536423	0.402825312
z20862_1	violin	1.530496009	-2.170317535	2.189930239
z20863_1	violin	1.007000056	-1.718058511	1.091949535
z20864_1	violin	1.152549736	-1.741927909	1.298647736
z20865_1	violin	1.557378918	-0.800574872	-1.542821334
z20867_1	violin	1.328130137	-1.041630113	1.768519352
z20868_1	violin	0.883414179	-1.585609408	0.459003485
z20869_1	violin	1.171618141	-0.088481472	-2.121605883
z20870_1	violin	-0.76128952	-1.161095889	0.917194763
z20871_1	violin	0.83585061	1.23012207	1.08120767
z20872_1	cello	-0.48760213	4.39920913	0.600996424
z20876_1	violin	0.880955395	-0.65370639	-0.096562426
z20877_1	viola	-0.64251962	0.430686334	-3.095957038
z20878_1	violin	0.853819383	-2.16226287	-0.665131777
z20879_1	cello	-1.202997259	6.309686708	1.392902414
z20880_1	cello	-1.190033619	3.590242475	-1.591656264
z20881_1	cello	-1.475687079	5.852608333	0.572756817
z20883_1	violin	-0.697505508	-0.355977605	-0.627744393
z20884_1	cello	-2.337369927	6.266917771	2.486275701
z20885_1	violin	-0.14653267	1.331824368	0.960212715
z20887_1	violin	0.872324222	0.680890507	-0.938659344
z20888_1	violin	0.388538524	-0.195340139	-1.227192906
z2089_1	violin	0.406795288	-0.082711621	0.054408709
z20890_1	cello	-1.443015937	4.938898218	2.149773759
z20891_1	violin	0.454629786	-0.330606299	-0.426795376
z20892_1	violin	0.380769486	-1.609123452	0.144924227
z2090_1	violin	-0.12904677	0.942829575	-1.582355791
z2091_1	violin	0.489024534	-0.595171515	0.208035227
z20933_1	violin	0.882801042	-1.183792981	0.269099875
z20941_1	violin	0.45050231	0.266438257	0.485994683
z20944_1	violin	0.367434877	0.790758177	-0.224287287
z2096_1	violin	-0.535457285	0.837962276	-0.473723046
z2098_1	violin	0.241247398	-0.225971545	0.697798926
z2104_1	violin	-1.087622543	-1.250044282	0.82499941
z21125_1	violin	0.405778273	-1.118911922	0.788756142
z21151_1	cello	-0.659014669	2.819675923	-1.773790746
z21161_1	violin	0.440872476	-0.34406651	0.405246073
z21169_1	violin	1.281299471	-1.298224512	1.214721857
z21199_1	violin	0.085161752	0.128957081	0.002320758
z21200_1	violin	0.661016274	-1.128722668	-2.366546004
z21201_1	violin	0.068599109	-0.219104972	-0.271781726
z21202_1	violin	0.702380139	-2.209873333	0.202336706
z21205_1	violin	0.682478889	-0.65332003	-0.56046651
z21206_1	cello	-0.469175973	2.170888079	-1.110480259
z21207_1	cello	-0.407728103	3.528904214	1.183498946
z21208_1	cello	-0.203698525	2.901966167	1.372302609
z21210_1	cello	-0.174744382	3.850502659	0.723762842
z21212_1	cello	-2.104720952	6.140072646	0.991616933
z21215_1	violin	0.045512744	-0.598168887	-0.357189387
z21217_1	violin	0.220132814	-1.159771729	-0.788534515
z21218_1	violin	0.933728037	-0.957026638	0.955457861
z21219_1	violin	0.381156314	-0.76657189	-0.791374374
z21220_1	violin	0.376815093	-0.611915558	-0.216032081
z21221_1	violin	-0.145895933	-0.019632991	-0.292368728
z21238_1	violin	0.615759019	-0.634990509	-0.483476905
z21239_1	violin	0.479855615	-0.650400762	-0.240679608
z21240_1	violin	0.460710169	-1.315064257	-0.147616183
z21262_1	violin	-0.067791841	-1.157968262	-1.032328351
z21263_1	violin	0.995850733	0.742433255	-0.625916734
z2129_1	violin	0.603768206	-1.103798039	0.106624843
z21317_1	violin	0.345098552	0.027267568	0.739422631
z2132_1	viola	0.227625533	0.47715286	-2.903218554
z21321_1	violin	-0.295243459	1.393201014	-0.687572667
z21322_1	violin	-0.123812277	-0.04377797	-1.496067848
z21323_1	violin	0.73312877	-0.681252684	-1.254296602
z21324_1	viola	-0.22962588	1.463175085	-2.05140733
z21328_1	violin	0.831936901	-0.349089358	0.149233302
z21329_1	violin	0.401052036	-1.08886263	0.225034061
z21330_1	violin	1.143129414	-1.874535926	-0.455781963
z21335_1	violin	0.239665253	-0.153621812	-0.147974572
z21336_1	violin	-0.554959296	1.526163946	-0.329040748
z21337_1	violin	0.831692835	-0.617958376	-2.259900798
z21338_1	violin	-0.289452924	0.1041784	-2.128847142
z21340_1	cello	-0.666782056	2.628187432	0.076738771
z21342_1	violin	-0.342456817	-2.949033737	-2.586877308
z21343_1	violin	1.247617013	-1.797779975	-1.191664203
z21344_1	violin	0.4522273	0.340235352	-0.923085321
z21345_1	violin	0.330929681	-0.578621364	-2.620496742
z21346_1	viola	-1.483344644	2.450627045	-3.359034943
z21347_1	cello	-2.736224692	4.024986782	-2.989180111
z21349_1	cello	-5.092855621	6.043919831	1.760766899
z21350_1	cello	-3.743377008	6.659025577	0.196996778
z21351_1	cello	-4.931396177	4.702668486	2.669304154
z21353_1	violin	0.537103791	-0.714788846	0.161788284
z21354_1	violin	0.293635082	-0.419214539	-0.316109583
z21355_1	violin	0.11574115	0.768829211	-1.542143854
z21356_1	violin	-0.590734835	1.452693046	-0.854627089
z21357_1	violin	-0.311590985	1.281456545	-0.296564116
z21358_1	viola	-0.412953475	0.319471441	-2.411700657
z21376_1	violin	0.745001489	-1.015509569	-0.306355323
z21381_1	violin	0.929905998	-1.034240847	-0.532370659
z21390_1	violin	0.930288687	-0.566803144	0.479266608
z21392_1	violin	-0.158449287	-0.730291147	2.383936393
z21393_1	violin	1.690256168	0.163751866	0.954092288
z21426_1	violin	-0.560288105	-0.684958052	0.220443233
z21443_1	violin	0.51101581	-0.312853173	-0.557679493
z21444_1	violin	1.892483703	-0.20933254	0.03415046
z21445_1	violin	0.303598642	-0.624263663	-1.124872366
z21446_1	violin	0.83539968	-0.797195848	0.649929345
z2145_1	violin	-0.338994605	-0.984373969	1.542349169
z2146_1	violin	-0.366068188	0.960453943	-0.093392156
z21467_1	violin	0.356109311	-0.055646763	0.448584758
z2147_1	cello	-2.432292856	6.32625861	-1.062948617
z2148_1	double_bass	-24.38684208	-0.351588897	-4.32829875
z21499_1	violin	1.202963105	-0.270867578	0.905621228
z21500_1	violin	0.654381498	-1.654336864	-1.390834501
z21501_1	violin	1.087550801	-0.396771379	-0.112002533
z21502_1	violin	0.390756882	-1.193505696	-0.770017878
z21503_1	violin	-0.897144091	-0.416824121	-0.719136562
z21504_1	violin	1.148266115	0.884934525	-0.026408308
z2151_1	violin	0.575133805	-0.408267724	-1.040270361
z2153_1	violin	0.635399946	-0.681476322	-1.29474386
z21542_1	violin	0.3745268	-1.172721125	-0.297073025
z21543_1	violin	0.872710584	-1.935170658	-1.165321122
z21544_1	violin	1.24879008	-0.207911005	-1.311363279
z21545_1	violin	1.399876831	-2.177165809	-2.984609266
z21546_1	violin	1.412034222	-1.138661875	-1.562277009
z21548_1	violin	0.819380271	0.356912909	0.263948164
z21550_1	violin	0.743332184	-1.83892177	-0.052864063
z21551_1	violin	1.339230861	-0.290933683	-0.558527593
z21552_1	viola	-0.673849958	1.349382585	-1.8617599
z2157_1	violin	0.903081066	-0.773797541	-0.937002647
z216_1	violin	0.423822556	-0.97869963	0.279055273
z21600_1	violin	-1.409175829	0.98476639	-0.641064288
z2161_1	violin	-0.943381743	-0.391729186	-1.99345347
z21611_1	violin	0.424347629	-0.354181841	-0.050520459
z21612_1	violin	0.424473269	-1.574508047	-0.835825718
z21619_1	violin	0.223083532	-1.438592142	-0.690211606
z21621_1	violin	0.689975826	-1.002820697	1.697648136
z21622_1	violin	-0.319664919	-0.820018128	1.046686065
z21623_1	violin	-0.031895483	-2.123153338	0.318433934
z21647_1	violin	0.94890658	-2.060027316	0.876064705
z21648_1	violin	-0.059515931	-1.106760188	0.589757078
z21649_1	violin	0.646670445	-1.331962295	1.542090558
z21650_1	violin	0.227514157	0.144683234	-1.693077583
z21651_1	violin	-0.132385829	-1.940224883	2.086989845
z21660_1	violin	0.695343186	1.055582492	1.531686872
z21668_1	cello	-0.353168954	2.767815918	-0.539209818
z21679_1	violin	1.721035356	-0.589416136	0.298461388
z21680_1	violin	-0.513185367	1.053560121	-1.30504799
z21681_1	violin	0.799094051	-0.316233479	-0.432437494
z21682_1	violin	0.196221135	-0.485956867	-1.900395963
z21699_1	violin	0.40145002	0.047937144	-2.161262488
z217_1	violin	-1.301831464	-1.103779536	-1.138231014
z21716_1	violin	0.995284638	-1.631079509	-1.655642762
z21717_1	cello	-2.784040777	4.020237279	0.640831913
z21718_1	violin	0.919420606	-0.65577247	0.444107898
z2172_1	violin	0.695221227	-1.403903113	0.74289123
z21725_1	violin	0.944907329	-0.856332878	0.106699361
z21727_1	violin	-0.327381442	1.742522765	0.087464289
z21729_1	violin	0.459530986	-1.043717696	-1.873255091
z2173_1	violin	0.546273749	0.559653126	-0.108160168
z21730_1	violin	1.2751517	0.925445853	-1.239990659
z21731_1	cello	-1.737563158	4.432196877	0.086524732
z21732_1	violin	-0.357314951	-0.381487809	0.535709436
z21733_1	violin	0.504862535	-0.87844444	0.324100326
z21734_1	violin	-0.217502583	-0.412758104	-0.304620604
z21736_1	violin	0.555506935	-0.344803316	0.456119154
z2174_1	violin	0.549740725	-1.635610353	-0.051518431
z21740_1	cello	-1.204709807	5.32425891	-0.250444939
z21742_1	violin	0.60302235	-1.292461526	-0.161167478
z21745_1	violin	0.792640787	-0.334012266	1.24755168
z2175_1	violin	-0.247765601	-0.197941561	0.357043074
z21750_1	violin	0.303974016	-0.015739777	0.709157722
z21752_1	violin	1.449765639	-0.837127264	-0.755686298
z21753_1	violin	0.696041213	-0.074100554	0.918115122
z21755_1	violin	-0.587467273	-0.768007877	1.964162568
z2180_1	violin	-0.426234059	-1.009659286	0.904362514
z2181_1	violin	0.192548571	-1.347676215	0.156047193
z21814_1	cello	-0.270400972	2.261076593	-1.198734178
z21815_1	violin	0.507043874	-0.158146884	-0.345229573
z2182_1	violin	0.365838789	-0.610114212	-1.543534642
z21820_1	cello	-0.725678047	3.391115997	1.105653892
z21824_1	violin	0.605841603	1.644664656	1.009362238
z21825_1	cello	-0.716079623	2.133389384	-1.382517848
z21827_1	cello	-0.697719395	4.848132196	1.51568133
z21831_1	violin	0.696766333	0.120516908	-1.311864839
z21833_1	cello	-1.859458533	5.529910964	0.891312678
z21834_1	violin	0.115169026	0.530943009	-1.379166357
z21838_1	violin	0.842178571	-1.453374853	-0.837229381
z21840_1	viola	-0.174141506	1.168371958	-1.730408306
z21843_1	violin	0.670095899	-0.967006091	-0.216387853
z21850_1	violin	-0.401923056	-1.461062003	-0.58512954
z21856_1	violin	0.239843989	-0.766477988	1.924372932
z21857_1	violin	-0.583240594	-0.789750833	0.218586285
z21858_1	violin	0.592041875	-1.505136561	0.965658813
z21859_1	violin	0.613981218	-1.333885246	-0.486789864
z21864_1	violin	0.79925782	-0.511373201	0.297632467
z2187_1	cello	-0.168788685	3.120407181	0.790362641
z21870_1	violin	-0.519154445	0.160863883	-0.618379272
z21875_1	violin	0.027771833	-0.903320647	0.869834345
z21877_1	violin	0.691077224	-0.720944001	0.72604793
z21880_1	violin	-1.03550213	-0.078241577	0.617185302
z21881_1	cello	-1.437254489	4.891385825	1.023131768
z21882_1	cello	-0.166476742	2.609029577	-1.530213307
z21883_1	viola	-0.353272981	2.781235145	-2.739426836
z21885_1	cello	-0.562935648	3.380064247	-1.529975247
z2189_1	cello	-2.471150304	6.834517215	0.390888984
z21892_1	violin	0.223520641	-1.232920047	-0.322795073
z219_1	violin	-0.750561728	-1.18258937	2.078554605
z2190_1	violin	0.247219197	-0.516833942	-0.074644555
z21901_1	cello	0.440544235	3.631726979	2.907678875
z21902_1	violin	-0.097137393	-0.539198485	0.426614972
z21910_1	viola	-1.548419302	1.701131385	-1.674472609
z21915_1	violin	0.369475965	-0.510197518	-1.100888698
z21919_1	viola	0.307583145	0.323680287	-2.20450968
z2192_1	violin	0.737660325	-1.1473472	1.077370006
z21924_1	viola	0.032659435	1.695803267	-1.592033793
z21926_1	violin	0.720191274	-0.312827125	0.182349352
z21928_1	violin	0.275074542	-0.177948596	-0.021214068
z2193_1	violin	-0.011360423	-1.242869746	0.364568569
z21933_1	violin	0.369791001	0.03103554	-1.319689096
z21934_1	cello	-0.217137138	2.970894564	-0.300530172
z21937_1	violin	-0.197420238	-1.941632578	-0.429513032
z21940_1	violin	0.299311674	-0.029789573	1.423637976
z21945_1	violin	0.375609764	-1.089458974	-0.879631287
z21948_1	violin	-0.549802847	-1.666543072	-0.156259552
z2195_1	violin	0.841989715	-1.040018185	-0.512705196
z21958_1	violin	-0.231432152	-0.839576635	-0.505710363
z21961_1	violin	-0.24099411	-1.379646954	-0.081784513
z21962_1	violin	0.877206878	-0.115111868	0.070924428
z21972_1	violin	0.634724819	-1.120177149	1.173196279
z21973_1	violin	0.830207362	-0.021509287	0.014430274
z21977_1	violin	0.090744205	0.378650526	-1.124307661
z2198_1	violin	0.632814699	-1.778839549	-1.210707931
z21981_1	violin	-0.649094309	-1.042736311	-1.109171197
z2199_1	violin	0.683026231	-0.729824006	0.896291808
z21990_1	violin	0.599709261	1.662808318	0.321002417
z21991_1	violin	0.411826442	-0.15006607	-1.182390043
z21992_1	violin	0.296907832	-0.155538214	-0.845426722
z21993_1	violin	0.112364236	-0.776295089	0.20534711
z21994_1	violin	0.382374597	-0.17080025	-0.338437674
z21995_1	violin	1.207653607	-0.671881878	-1.084999351
z21996_1	violin	-0.78701491	1.174185786	0.567311975
z21997_1	violin	-0.282445389	0.293165285	-0.320195041
z21998_1	violin	0.752152289	-1.950627422	0.199903291
z21999_1	violin	0.355241939	0.77324765	-0.285082894
z220_1	violin	0.429950088	-0.766878669	-0.043778924
z22000_1	violin	0.566046417	-2.358692892	0.262324144
z22001_1	cello	-0.047623169	3.903075385	-1.060706548
z22002_1	violin	0.583320411	-1.213446415	-0.168723865
z2201_1	violin	0.476180502	-0.421121751	-0.910921752
z22013_1	violin	-0.055026935	-0.996620897	0.427707761
z22018_1	violin	0.543849913	-0.639613639	-0.751328679
z2202_1	violin	-0.02498138	-0.246732875	-0.053893299
z22021_1	violin	0.994386837	-0.781487114	-0.864750514
z22024_1	violin	0.03280726	-0.951819349	-1.284602596
z22025_1	violin	0.625189308	-1.117667668	0.212920703
z22027_1	violin	0.175714832	-0.855303429	-0.596194068
z22028_1	violin	0.155991471	-1.523281889	0.143865845
z2203_1	violin	0.698122005	-0.35604746	0.135605074
z22030_1	violin	0.664338384	-1.575282806	0.880871901
z22032_1	double_bass	-41.37213514	-7.891089245	3.103096188
z22033_1	violin	0.698438495	-0.815612616	1.216223128
z22034_1	violin	0.298143384	-1.232790234	0.577815869
z22036_1	violin	0.515061714	-0.645087064	0.182305092
z22037_1	cello	-0.06210789	3.344621014	1.118850448
z22038_1	cello	-0.724352013	3.349444008	0.592699724
z22039_1	cello	-2.654137474	4.424543216	-0.031726076
z2204_1	violin	0.855753514	-1.033288538	0.172151748
z22041_1	violin	0.815940321	-1.391285074	-0.174207467
z22042_1	violin	0.418002584	-0.942154688	1.120727354
z22044_1	violin	0.384484903	-0.949096488	0.950154981
z22048_1	violin	0.191397177	0.100534724	0.234507033
z22049_1	violin	-1.109092815	-0.513878932	0.53561203
z22051_1	violin	0.625503875	-0.356442336	-0.029499315
z22053_1	violin	0.895707007	0.132746071	2.000068361
z22056_1	violin	0.41256384	0.145799866	0.139444559
z22057_1	cello	-1.876108066	5.521430727	-0.627991976
z2206_1	violin	0.203652887	-0.835994453	1.093190091
z22064_1	violin	-0.197877056	1.145587919	0.051131242
z22077_1	violin	-0.282264696	0.307584124	-0.946106881
z22078_1	violin	-0.025716342	0.344177748	-1.418074282
z2208_1	violin	0.603776667	-0.556803336	-0.08380718
z22080_1	violin	0.751924573	-0.589757065	-0.696864311
z22083_1	violin	0.371306134	-0.820844858	1.428408906
z22084_1	violin	0.724994645	-0.681597201	0.200184433
z22085_1	cello	-1.866276175	5.416663563	1.491144585
z22086_1	cello	-0.243420003	2.314937869	-1.054465867
z22088_1	violin	0.820901509	0.070038287	-0.072409921
z22089_1	violin	-0.264844883	0.378324305	1.306854042
z2209_1	violin	0.471600386	-0.735380003	1.296338296
z22090_1	violin	0.253520473	-0.675084129	-0.292009589
z22092_1	violin	-0.505722162	-0.199835611	-0.115897816
z22093_1	cello	-0.543059969	4.43995817	0.377984121
z22094_1	violin	-1.831459831	0.524065889	1.443306741
z22104_1	violin	0.249469305	-0.354404792	0.614175277
z22106_1	cello	-1.459285372	3.883448395	-0.137935485
z2211_1	violin	0.862789225	-1.20479972	-0.2297036
z2213_1	violin	0.240868413	-1.169774496	-0.492684095
z2214_1	violin	0.388387484	-0.797522636	0.68698813
z2215_1	violin	-0.108466828	-0.782361772	1.410016925
z2216_1	violin	0.051608607	0.00776304	-0.182380594
z2217_1	violin	0.848134984	-0.605087847	-0.172961936
z22170_1	violin	0.847755642	-1.315935136	0.245967321
z22171_1	violin	0.82487154	-0.723604063	-0.952652967
z22172_1	violin	0.545803288	-0.650714476	-1.522198845
z22174_1	violin	0.569828999	-0.79195751	-0.777341734
z22175_1	violin	0.69165232	-0.801878663	0.505179065
z22177_1	violin	0.270288852	-0.727767024	-0.605317989
z22178_1	violin	-0.14193786	-0.308108929	-0.716407804
z22179_1	violin	0.315218663	-0.198250646	-0.033716543
z22183_1	cello	-2.699644172	5.714510771	0.763395527
z22184_1	violin	0.250946084	-0.533986193	-0.360941869
z22185_1	violin	0.045792065	-0.826783997	-0.179657871
z22187_1	violin	0.544959746	-0.822984305	-0.534884272
z22188_1	violin	0.357102097	0.261640313	-0.148137014
z22190_1	violin	0.623272723	0.000359775	-1.418958479
z22193_1	cello	-1.152569542	3.553810219	-1.337052628
z22194_1	violin	0.02130635	0.221903835	-0.529389437
z22196_1	violin	-0.096290757	0.56494772	-0.468712539
z22197_1	violin	0.008261673	-0.376873162	-2.375391303
z22198_1	violin	0.490664238	-0.167155753	0.63697985
z2220_1	violin	-0.292636122	0.14033259	0.276140724
z22200_1	violin	0.16090094	-1.212112752	-0.161068763
z22201_1	violin	-0.648300062	-0.704332953	-1.077179679
z22202_1	violin	0.041619613	-0.631506075	-1.388061191
z22203_1	violin	0.812659217	0.478128811	-0.947605159
z22204_1	violin	0.814291979	-1.215728684	-0.095907509
z22205_1	violin	0.431583328	-0.240910562	-0.543009599
z22206_1	violin	0.574803538	-0.532855704	-0.341307945
z22207_1	violin	-0.284715618	0.547777057	0.54638263
z22208_1	violin	0.378567035	-0.726054527	-1.951513166
z22209_1	violin	0.677042259	-0.761062131	-2.891073216
z2221_1	violin	0.060079823	-0.573109262	-0.41388563
z22210_1	violin	0.485921646	-0.803518892	-1.312223482
z22211_1	violin	0.328176939	-0.677716592	-0.254679174
z22212_1	violin	0.902853888	-1.971998621	-2.71275207
z22213_1	violin	0.300372531	-1.037107785	0.815262664
z22214_1	violin	0.82733129	-1.33556247	-0.322444579
z22216_1	violin	0.771443555	-0.877210462	-0.001118968
z22217_1	viola	-0.772884409	2.058025541	-2.140432403
z22218_1	viola	-0.52828115	0.844859139	-1.614669122
z22219_1	violin	0.766638423	-0.250785748	0.020597777
z2222_1	violin	0.088646643	-0.457111209	0.129046187
z22220_1	violin	-0.281004357	1.552193007	-0.138295606
z22221_1	violin	0.264195766	1.183660511	-1.138169228
z22222_1	violin	-0.186122907	0.72306003	0.513487666
z22223_1	violin	0.102778113	0.246287011	-1.681129352
z22224_1	violin	1.167796502	-0.024371055	0.10832294
z22225_1	violin	0.200262914	0.346914383	1.646117905
z22226_1	viola	0.369275284	0.998992332	-2.299082234
z22227_1	cello	-2.150451022	5.564206251	0.255134017
z22228_1	cello	-1.282397639	3.99653508	-1.34447314
z22229_1	cello	-2.701362947	5.240003728	-0.766143239
z2223_1	violin	0.707596897	0.37661944	0.949981428
z22230_1	cello	-2.575775646	5.450397105	-0.725368967
z22231_1	cello	-1.4784941	4.97466147	-1.128066252
z22232_1	double_bass	-37.66019239	-6.378523532	4.916033015
z22233_1	viola	0.078195232	0.68387077	-2.017109053
z22234_1	violin	0.00600268	0.183161707	-0.694452624
z22235_1	violin	0.417752806	-0.546886945	-0.769513014
z22236_1	violin	0.173680211	-0.025383041	-0.255705569
z22237_1	violin	0.610300254	-0.91394235	-0.005593649
z22238_1	viola	-0.005565863	0.877560758	-1.734436232
z22239_1	violin	0.437029755	0.325223545	-0.523166433
z22240_1	violin	-0.037039953	0.62094978	-1.4239478
z22241_1	violin	-0.311277319	0.294435104	-1.475650622
z22242_1	cello	-1.659411909	5.116105674	1.244282403
z22244_1	violin	-0.237900041	0.285589816	-1.00978652
z22245_1	viola	-0.215484443	0.414660428	-2.357142221
z22246_1	violin	0.566496702	-1.017860736	-0.125580543
z22247_1	violin	0.676999346	-0.617826524	-0.609350533
z22248_1	violin	0.859822764	-1.34160255	0.133800368
z22249_1	violin	0.853943475	-0.432102606	0.305272913
z22250_1	violin	0.212859619	-0.264146544	-0.538282051
z22251_1	violin	0.262537329	-0.713806196	-0.99545375
z22252_1	violin	0.745239256	-1.264488843	0.226521693
z22253_1	violin	0.814845338	-0.337285659	0.718933981
z22254_1	violin	-0.084407368	-0.867006626	-0.874643741
z22255_1	violin	-0.096468216	-1.271788125	0.361766721
z22256_1	violin	0.972624116	-1.453490282	-0.118670642
z22257_1	violin	-0.193714358	1.051973542	-0.550009879
z22258_1	violin	0.736651543	-1.04351213	1.553048031
z22259_1	violin	-0.049050512	-2.527015141	-1.458264273
z2226_1	violin	0.103304394	1.732125768	-0.640895536
z22261_1	violin	0.531753303	-1.211592481	-0.147165359
z22262_1	violin	0.150242711	-0.725597001	-0.641698456
z22263_1	violin	0.60380791	-0.189558183	-0.10797245
z22264_1	cello	-1.993989806	3.688680914	-1.33695925
z22265_1	violin	-0.343183341	-0.448406712	0.061166924
z22266_1	violin	0.331458184	-0.21977599	-0.70105476
z22267_1	violin	-0.13434096	-1.484144685	-0.326581396
z22268_1	violin	-0.913065984	0.160697303	-0.808331571
z22269_1	violin	-0.387203074	1.23895583	-1.02466043
z2227_1	violin	0.336844576	-0.487378463	-0.578224431
z22270_1	violin	0.365008292	0.249355857	1.380234222
z22271_1	violin	0.443900728	0.835979654	-0.143727753
z22272_1	violin	0.282292144	0.065639366	-0.732675391
z22274_1	violin	-0.140600274	-0.518303241	-0.26732461
z22275_1	violin	0.54658676	-1.425935954	0.347707125
z2228_1	violin	-1.057348493	-0.496978377	-0.265886511
z2230_1	violin	1.044136078	-1.545821811	-1.185100102
z2232_1	violin	-0.116923793	-0.637859744	-0.744026151
z2234_1	violin	0.137291205	-0.633238359	-0.853151717
z2235_1	violin	-0.563421242	-0.588113458	0.672257926
z2236_1	violin	0.455458897	-1.554803724	-0.128299425
z224_1	violin	0.130879899	-0.515199466	0.97877145
z2241_1	violin	0.302918309	-1.584959041	0.259379448
z2243_1	violin	0.598630101	-0.568624219	0.669523438
z2244_1	violin	-0.076870048	-0.800175509	-0.221718458
z2245_1	violin	-2.847039165	-0.778160797	0.187541346
z2247_1	violin	-0.171027203	-0.003125821	-0.395056614
z2248_1	violin	1.346899977	-0.722679487	0.24932483
z2249_1	violin	0.326530015	-0.439572532	1.086465587
z2253_1	violin	0.297420151	-0.624063373	-0.234618916
z2254_1	violin	0.084614234	-0.405972236	0.778625694
z2255_1	violin	0.889510074	-1.268582074	-0.812295798
z2259_1	violin	-0.20680923	1.026757722	-1.027761598
z226_1	violin	0.755640219	-1.191150122	1.608437153
z2263_1	cello	-2.488886768	5.552296004	1.783765532
z2264_1	cello	-1.330806848	4.372708738	0.906050972
z2265_1	viola	-0.092143104	1.553974584	-1.304948681
z2266_1	cello	-0.811947694	3.257850855	-1.90001479
z2267_1	cello	-0.997289445	4.839165621	0.476135254
z2268_1	cello	-0.349533904	2.936972341	-1.347234519
z227_1	violin	-0.521153717	-1.188095253	0.452335925
z2271_1	cello	-0.072288307	2.529665881	-0.572622411
z2272_1	double_bass	-44.0845627	-9.720428375	2.119645413
z2278_1	violin	1.019121389	-1.016545465	1.227060354
z2279_1	violin	0.24596837	-0.355496292	0.433404213
z2281_1	violin	-0.171139868	-0.563806564	-0.232747567
z2288_1	violin	-3.963751873	-1.187067357	0.438938858
z2290_1	violin	-0.186483009	1.544602288	-1.013047717
z230_1	violin	-0.214454199	-0.833862039	0.039711572
z2302_1	violin	0.501041316	-0.967299944	0.987722832
z2310_1	violin	0.75911979	-0.975605486	0.074741293
z2319_1	violin	0.388880901	0.238522134	0.11539059
z2324_1	violin	0.184512599	-0.792121123	1.331215468
z2339_1	cello	-0.304705253	3.126470396	-2.44236878
z2340_1	violin	0.491341442	-0.518034969	-0.97572967
z2347_1	violin	0.50751992	0.237783982	-0.310151725
z2348_1	violin	0.19440589	-1.175493777	0.297422182
z2350_1	violin	1.508112877	0.40442956	-0.150677094
z2351_1	violin	0.106911998	-1.717815804	1.199292963
z2352_1	cello	-4.432059305	6.527834113	1.384879113
z2354_1	violin	1.664775544	-0.732859057	1.290525187
z2356_1	violin	0.0477245	-0.269308666	0.139533954
z236_1	violin	0.774507171	-0.700051335	-0.181812311
z2360_1	violin	0.024921055	-1.439116414	-0.48764599
z2362_1	violin	0.374070012	-0.789653132	1.225522874
z2367_1	cello	-0.108750672	2.30949206	0.176655223
z2369_1	violin	2.133460383	-0.274239753	0.555631026
z2370_1	cello	-0.077984565	2.359065308	-0.353973939
z2371_1	violin	0.463459702	-0.733302713	-0.540296462
z2372_1	cello	-0.489606313	4.479318583	-1.334087883
z2373_1	violin	-0.366832778	-1.564216875	0.847763678
z2375_1	violin	0.642370529	-0.614039415	-0.32461036
z2378_1	violin	0.073505706	-1.468557807	-0.710623864
z2382_1	violin	0.751547924	-0.183616602	0.057753091
z2384_1	violin	0.83584352	0.157767063	0.701539666
z2388_1	violin	0.754779944	-2.531504226	-0.900506547
z2389_1	violin	0.091327017	-0.407523853	-0.739953544
z2394_1	viola	-0.366822709	2.106888049	-2.667231912
z2397_1	double_bass	-22.31979941	-2.066791898	-4.929463998
z2400_1	violin	-0.17381582	1.178929476	1.089262839
z2405_1	violin	0.712198475	-0.691755032	0.942034486
z2408_1	violin	0.762558394	-1.64670825	0.215095204
z2409_1	violin	0.04103024	-1.664278208	-0.502054683
z2411_1	violin	0.652534084	0.600541227	-0.403975034
z2417_1	violin	0.073811359	-1.291866953	0.430087611
z2420_1	violin	0.790999614	0.141206253	1.089907638
z2422_1	violin	-3.289715987	-2.957303003	-0.071190954
z2423_1	violin	0.085802038	-0.283213002	-0.920718552
z2424_1	violin	-0.456398195	-0.978844698	-0.866019615
z2425_1	violin	0.68010185	-0.945292784	-0.408386261
z243_1	viola	1.851829203	0.139080552	-3.300309914
z2436_1	violin	0.26884061	-1.3926989	-1.383620444
z2438_1	violin	-0.786044137	-0.975445634	-1.610043246
z2443_1	violin	1.050876309	-1.250345905	0.14796897
z2447_1	violin	0.921319272	0.109939572	0.839123603
z2448_1	violin	0.79457802	-1.189255014	-0.137805112
z2449_1	violin	0.539993116	0.509526409	-0.857583097
z2451_1	violin	0.328080933	-0.682590038	0.14492273
z2453_1	violin	-0.19850807	0.428036861	0.99252914
z2454_1	violin	-0.790160197	-1.144186402	-0.105125162
z2457_1	violin	0.580302742	-0.990295697	-0.754066084
z2458_1	violin	0.200542257	-0.513287585	-1.376965456
z2460_1	violin	-0.068657422	-0.906923988	0.465569026
z2462_1	violin	1.2085527	-1.564168323	-0.628573964
z2464_1	violin	1.31879375	-1.011772603	0.479882975
z2465_1	viola	0.069952164	1.447415119	-2.889010644
z2466_1	cello	-0.717947594	2.35648007	-1.290499904
z2468_1	violin	0.29029662	-0.411773862	0.331249712
z2469_1	violin	-0.756036225	-1.205288565	-0.037011551
z2470_1	violin	0.613610489	0.610434586	1.528837813
z2477_1	violin	0.521935707	-0.782519109	0.477929813
z2482_1	violin	0.588570185	0.066673862	-0.698334532
z2486_1	violin	0.599601137	-1.746210681	1.060544397
z2487_1	violin	0.543634468	-0.702873832	1.135925346
z2489_1	violin	-0.86895189	-0.09496449	0.337302876
z2491_1	violin	-0.796639715	-0.743383289	-0.384402892
z2493_1	violin	-0.426478799	-1.478268473	-0.381448174
z2496_1	violin	0.150495219	-0.743925044	1.303513986
z2499_1	violin	-0.017455307	-0.043555272	-0.784552176
z2500_1	violin	0.415960358	0.224135469	0.247709203
z2501_1	viola	0.582102199	0.319753929	-2.512190415
z2506_1	violin	0.36133067	-0.141382265	-1.406005545
z2508_1	violin	0.171921019	-0.697888834	0.324033803
z2509_1	violin	0.765890865	-0.078479422	-0.50574938
z2511_1	violin	-0.294677477	-0.231128832	-1.682506794
z2518_1	violin	0.396010365	0.451691369	-0.823089353
z2519_1	violin	0.261835157	-0.350299016	0.419310981
z2521_1	violin	0.956460236	-0.691369262	0.585526553
z2522_1	violin	-0.032498086	-1.216309674	0.112786746
z2523_1	violin	0.748442814	1.421226669	-0.077105469
z2544_1	violin	0.786310632	1.036600181	-1.05218973
z2548_1	violin	0.651093031	0.044048681	-0.883940849
z2550_1	violin	-0.804312179	-0.512713409	-1.443534181
z2553_1	cello	-1.701445448	5.092498251	-0.109643719
z2554_1	cello	-0.555685702	3.145863596	1.754767672
z2555_1	cello	-0.26073713	4.281368261	1.019915517
z2557_1	violin	-0.144928244	-1.465984204	0.577833294
z2558_1	violin	0.539405731	-0.257816153	1.019404411
z2561_1	violin	-0.109231704	-1.606331802	0.352323373
z2569_1	violin	-0.23139251	-1.227044162	-1.518876805
z2571_1	violin	0.352899275	-1.364609212	-0.045062227
z2572_1	violin	0.059199344	-0.947997623	-0.449293898
z2574_1	violin	0.078857084	-0.38305869	-0.378515381
z2576_1	violin	0.42436102	-0.514540982	-1.237422944
z2578_1	violin	0.122297885	-0.411732687	1.594703768
z2584_1	violin	0.81328018	-0.756520822	0.878479113
z2588_1	violin	0.638075927	-0.487708516	0.622668914
z2594_1	violin	0.098810556	-1.450218555	0.384170266
z2598_1	violin	0.225173308	-0.549086683	-0.001616437
z2599_1	violin	-0.388905006	-1.74199887	1.490051958
z2600_1	violin	0.085670333	-1.47146548	0.006418583
z2601_1	violin	-0.105597529	-0.370450061	0.010577058
z2606_1	violin	1.249570137	-0.04909639	0.141858592
z2609_1	violin	0.343707549	-0.616343816	0.822880262
z2610_1	violin	-0.178208404	0.739852881	-0.583767869
z2614_1	violin	-0.064406684	0.865263346	-0.299318217
z2616_1	violin	-0.605399221	1.803032647	-0.330147501
z2622_1	violin	0.024883145	-1.14117941	-0.583213428
z2623_1	violin	-0.05741817	-1.205716678	-0.58802694
z2625_1	violin	-0.55369228	-0.64774659	0.407216295
z2627_1	viola	-0.061185029	-0.433285472	-2.697288956
z2629_1	violin	0.404897143	0.054161919	-0.67232871
z2630_1	violin	1.130244317	-0.237102717	3.689753013
z2637_1	cello	-0.794644027	3.430372819	-1.926524656
z2642_1	violin	0.532405317	0.843247351	-1.467927931
z2644_1	violin	-0.980595978	-2.333557131	-1.153986586
z2646_1	violin	0.647869799	-1.136010026	-1.0956549
z2648_1	violin	0.432213768	-0.263780286	-1.516323033
z2654_1	violin	0.263405561	0.39059582	1.892609428
z2662_1	violin	0.814396683	-0.840256866	-0.892842626
z2664_1	violin	0.472295174	-1.608208121	0.652167508
z2687_1	cello	-1.779131011	3.874360167	-0.585931861
z2693_1	violin	0.030464427	-1.003341177	0.839895514
z2696_1	violin	0.429900929	-0.642966599	0.308090744
z2697_1	violin	0.072882703	-0.116499481	-0.112269306
z2700_1	violin	3.492899477	2.280764701	-1.611534822
z2702_1	violin	0.032680753	-1.972107265	0.114426189
z2703_1	violin	-0.008754539	0.012686091	-0.052151856
z2705_1	violin	0.157919681	-1.544098719	-1.124237805
z2706_1	violin	0.302016518	-1.59458483	-0.220331396
z2710_1	cello	-3.113305679	4.374421624	-0.942809244
z2713_1	violin	0.717639251	-0.436752443	-0.792091309
z2714_1	violin	0.323020786	0.916965081	0.119558518
z2731_1	violin	0.204686593	-1.120246383	-0.193112053
z2732_1	violin	1.143672286	-1.692830032	-0.344805271
z2733_1	violin	0.681146269	-0.553323729	-0.623699379
z2736_1	violin	0.44051051	-1.834469463	-0.601723586
z2737_1	violin	0.499493505	-1.326932735	-0.997952339
z2739_1	violin	0.128681456	0.826738442	0.287248035
z2740_1	violin	0.835001032	-0.513828216	-1.046308217
z2741_1	violin	0.589777791	-0.541593541	-1.548549427
z2742_1	violin	-0.29307742	-1.872068282	0.004400271
z2743_1	violin	0.180082731	-1.511288806	0.334175557
z2744_1	violin	0.731723891	-0.858358529	-0.113668635
z2745_1	violin	0.235037388	-1.619301296	-1.116883463
z2746_1	violin	-0.063162712	-1.488173023	-0.392328411
z2747_1	violin	-0.471405393	-1.886476969	-1.209122079
z2750_1	violin	-0.208419746	-0.539953211	-1.973575659
z2751_1	violin	0.360149191	-0.661144362	-1.570407768
z2752_1	violin	0.774813267	0.405151965	-0.837300642
z2755_1	cello	-1.295891962	2.465740306	-2.019724923
z2756_1	viola	-0.549710848	2.09129966	-1.471266734
z2758_1	violin	-0.746749925	1.522817016	-0.160442812
z2760_1	viola	-1.181319386	1.797494992	-1.28980295
z2761_1	cello	-1.791975111	2.921605236	-1.487647936
z2762_1	viola	0.017765657	1.325976631	-1.758739664
z2768_1	violin	0.168813623	0.835130401	-0.585628757
z2771_1	violin	0.681219047	-0.385448545	-0.357430769
z2775_1	violin	0.010874982	0.407892779	-0.086517186
z2787_1	violin	0.75817882	-0.868647996	0.763967695
z2789_1	violin	0.34714765	-0.86250403	0.682955225
z2799_1	viola	-1.032132479	-0.781252497	-6.185071765
z2802_1	violin	0.178015629	0.077285638	1.21775483
z2812_1	violin	0.762676209	1.693604607	0.106869994
z2817_1	violin	0.674037496	-0.796262234	-0.266404814
z2818_1	violin	0.272563344	0.266760182	0.538070092
z2821_1	violin	-0.222574774	-0.026190006	-1.01339731
z2823_1	violin	-0.101767824	-0.879380001	0.696498759
z2826_1	violin	0.44325824	-1.406654078	-0.806922877
z2839_1	violin	1.38905967	0.302547204	-0.422945224
z2841_1	violin	0.492257692	0.728369513	0.189157373
z2842_1	violin	1.590819853	-0.684194487	-0.56531959
z2844_1	violin	0.2291784	-1.094567478	0.23727575
z2845_1	violin	0.956907895	-1.19152362	-0.891816524
z2846_1	violin	-0.212435649	-0.271489112	1.166309639
z2848_1	violin	0.545721504	-0.269513728	0.324944213
z2849_1	violin	1.470018881	-0.097543184	-0.678782825
z2850_1	violin	0.477467739	-0.79298687	-0.824647004
z2852_1	violin	0.974844483	-0.004986587	0.788177569
z2853_1	violin	0.927476509	-0.782741873	0.564309495
z2854_1	violin	0.118582238	-0.171922932	-0.633051647
z2857_1	violin	-0.163419471	-0.742320227	1.593850654
z2858_1	violin	1.314526809	-0.51888499	0.717957766
z2859_1	viola	-0.199059661	1.15933726	-1.698077417
z2861_1	violin	0.106457355	-1.056831636	0.881440171
z2863_1	violin	0.445004756	-0.473550437	-0.647189705
z2864_1	cello	-0.995506082	3.144638594	-1.048260887
z2865_1	cello	-2.359507579	3.440005085	-2.030615522
z2866_1	violin	0.510171162	-1.074087217	-1.153626158
z2867_1	violin	0.836772856	-0.933758973	0.188005267
z2872_1	violin	0.893947591	0.83399856	2.102254603
z2873_1	violin	0.648264715	-0.840767797	-0.050833185
z2874_1	violin	0.457352094	0.100188565	-0.610256183
z2875_1	cello	-0.595691059	2.186111513	-0.442089019
z2876_1	cello	-1.718189167	4.287359124	2.158337041
z2877_1	cello	-4.042908709	4.696500692	2.670964009
z2880_1	violin	0.135151943	0.881423747	-0.002101635
z2881_1	cello	-1.093313579	1.943869046	1.222152314
z2883_1	violin	-0.14587487	-0.583379962	-0.256024285
z2884_1	cello	-1.46241189	4.231909775	-0.370899348
z2885_1	cello	-0.61778601	2.111187593	2.132271783
z2889_1	violin	1.39845529	-0.696232727	-0.318746379
z2893_1	violin	0.191390548	-0.958280801	0.843075715
z2894_1	violin	0.772072811	-1.074894897	0.26739688
z2895_1	violin	0.10622668	-0.671855865	-0.316519593
z2897_1	cello	-0.747000203	2.665180627	-1.85262212
z2900_1	cello	-2.834241234	4.536859956	1.151465621
z2902_1	cello	-0.37630396	1.968774924	-0.020245781
z2904_1	cello	-2.13076742	5.929626441	-0.141627103
z2905_1	violin	0.458111852	-0.487108975	-0.186295725
z2906_1	violin	0.708191604	-0.402195349	-0.780725084
z2907_1	violin	1.228316771	-1.883493414	-0.285558566
z2910_1	cello	0.534499874	2.913730551	-0.978347997
z2911_1	cello	-0.343904707	5.106329897	0.682288144
z2912_1	violin	1.01262589	1.444215071	1.036467696
z2915_1	violin	0.59518044	-0.869720987	-0.129985435
z2916_1	violin	0.412448551	-0.583651552	-2.366669049
z2918_1	violin	0.897892682	-0.151751807	1.245775656
z2924_1	violin	1.043987988	-0.189961551	-0.046876391
z2928_1	violin	0.245498697	0.051794677	0.610950273
z2929_1	violin	0.088890396	0.377903105	-1.269098637
z2930_1	violin	0.452399302	-1.022554463	-0.119528804
z2931_1	violin	0.458825123	0.322976349	0.438593617
z2938_1	violin	-0.022575904	-0.14302235	-1.001150163
z2941_1	violin	0.467981811	-0.817092361	0.816173779
z2942_1	violin	0.793752015	-1.320222603	-0.898433379
z2943_1	violin	0.333800698	-0.498996696	-2.406508437
z2944_1	violin	-0.22961862	-0.562028325	-0.043502462
z2945_1	violin	0.838432767	0.409868013	0.878683977
z2957_1	double_bass	-18.43632272	1.150872454	0.561945139
z2959_1	violin	0.019817369	-1.050581981	-0.070228607
z2961_1	violin	-1.223524244	-1.041021558	-0.244594491
z2965_1	violin	0.419102761	-0.859158343	0.036546937
z2968_1	violin	-0.224180242	0.557522106	-0.21869265
z2976_1	violin	0.495114061	-1.188671562	1.337941156
z2977_1	violin	0.571970189	-1.745480985	1.043025039
z2979_1	violin	0.117398234	-0.54067165	0.924410434
z298_1	violin	0.876585938	-1.379677216	0.478450863
z2989_1	violin	0.214765709	1.57650404	0.113333742
z299_1	violin	-0.226282829	-0.570867359	-0.456924994
z2991_1	cello	-0.385225059	2.91880127	1.436175652
z300_1	violin	-0.531891596	-0.675201729	-0.425120422
z302_1	violin	0.430044887	-1.325502129	-1.239031947
z3027_1	violin	-0.052118016	0.459117838	-0.411446009
z3029_1	violin	-0.620810622	-0.997310373	0.35705157
z303_1	violin	0.748556478	-0.71585434	0.120072691
z3030_1	violin	0.421627327	-0.856709534	0.350491526
z3031_1	violin	0.471027076	-1.507629009	-0.200057494
z3032_1	cello	-1.107585124	2.468509624	2.097991422
z3033_1	violin	-0.129063404	-0.591493084	0.383857305
z3034_1	cello	-1.245370403	2.00900329	0.247459432
z3035_1	violin	-0.045474726	0.504132846	0.514398713
z3036_1	viola	0.39037771	1.578697556	-2.777329571
z3037_1	violin	0.261259828	-0.851821572	-0.391418196
z3038_1	violin	-0.271152321	-1.475229483	0.02278626
z3039_1	violin	0.330057329	-1.462450099	-0.594249092
z304_1	violin	0.51559345	-0.347759612	1.583549548
z3040_1	violin	0.266098548	-0.875941748	-1.501217747
z3041_1	violin	0.504313453	-0.518228051	1.520307814
z3042_1	violin	0.737755781	0.217328046	-0.407224859
z3043_1	violin	0.770194589	-1.228974592	0.226355648
z3044_1	violin	0.722797923	-0.918304733	0.015154879
z3045_1	violin	0.664043039	-0.227395362	-0.995347682
z3046_1	cello	-1.328396474	3.060890909	-0.085553555
z3049_1	violin	0.717389893	-1.509939478	-0.496241436
z3052_1	viola	-0.065998545	1.044187066	-4.775931352
z309_1	violin	0.672357543	-0.442732124	0.20098575
z31_1	violin	0.580833793	-0.543425004	-0.039066722
z3108_1	violin	0.171845619	-0.280001608	0.57280963
z3109_1	violin	0.769010586	-1.798277324	0.269213123
z3110_1	violin	0.658703023	-0.767912423	0.657694823
z3112_1	violin	-0.312732836	-0.601703048	2.451788891
z3118_1	violin	0.431618469	0.543575261	-1.767611515
z3122_1	violin	1.232409804	0.551548885	0.345938466
z3126_1	violin	-0.07989913	-1.298824104	-0.038269094
z3127_1	violin	-0.124067272	-0.817517703	-0.583500643
z3130_1	violin	0.18310651	-1.020998214	-0.774612864
z3134_1	violin	0.262693821	-0.328577699	-0.382503605
z3135_1	violin	1.08962666	-1.369197637	0.415459027
z3137_1	violin	0.268173168	-0.612744965	0.442124876
z3142_1	violin	-0.110381001	-0.814927188	-0.775103072
z3144_1	violin	0.463002939	-0.836914594	0.822108701
z3146_1	violin	0.742831439	-0.696875647	1.824167716
z3147_1	violin	-0.331551085	0.107217137	-0.540136216
z3148_1	violin	0.004580088	-1.293096367	1.605989733
z3149_1	violin	-0.228734666	0.599597903	0.660366376
z3150_1	violin	0.424990376	-1.143045111	-0.62617369
z3151_1	violin	0.744418195	-0.577552947	-0.167031619
z3152_1	violin	0.633009927	0.892922735	1.645681789
z3153_1	violin	0.267994093	-0.314439016	0.384596692
z3154_1	violin	0.493275615	0.015917081	-0.575730323
z3162_1	viola	0.0039739	0.256596292	-3.423223149
z3163_1	violin	0.421167522	-0.545217124	-0.573677946
z3164_1	cello	-1.376161883	1.953429092	-0.98053083
z3166_1	viola	-0.12455522	2.020435761	-2.894180647
z3168_1	violin	0.596921002	0.819730999	0.255557554
z3169_1	violin	0.485395398	-0.185142962	0.718353026
z3171_1	violin	-1.135866558	0.04901002	-0.739129822
z3172_1	violin	-0.226267932	-0.665826421	0.475100142
z3174_1	violin	0.552155616	0.645978412	-0.973165618
z3176_1	violin	-0.658768058	-0.854991697	0.10403804
z3179_1	violin	0.288566691	-0.524933958	0.206376703
z3185_1	violin	0.419007131	-0.251080064	-0.375516456
z3187_1	violin	0.108859407	-1.775860834	0.386284915
z3189_1	violin	0.490418703	-0.770229698	-0.224632969
z3191_1	violin	0.913986436	0.842795824	0.321105493
z3193_1	violin	-0.108974226	0.040702806	-1.107056361
z3194_1	violin	0.234355941	-0.668721924	1.254645237
z3195_1	violin	1.025925745	0.702700668	0.711408576
z32_1	violin	0.718681904	-0.928785496	0.252980475
z320_1	violin	0.314469237	-0.241035235	0.046879507
z3200_1	violin	-0.188528208	-0.153934677	-1.226543282
z3203_1	violin	1.192493175	1.090849776	0.014105645
z3204_1	violin	0.212673119	-0.334650696	-0.103636846
z3206_1	violin	0.834199817	-0.916464018	-0.942833236
z3207_1	violin	0.331514133	-0.212199951	-0.610126312
z3208_1	violin	0.737572123	-0.508651988	-0.870528452
z321_1	violin	0.415931196	-0.757227632	-0.622694157
z3220_1	cello	-0.785006715	3.406778492	-0.462982346
z3221_1	violin	-0.198756426	-0.826992107	-1.78870545
z3225_1	violin	0.093053539	0.041834724	-0.93687199
z3229_1	violin	0.587393269	-0.56139365	1.567294919
z323_1	violin	0.497889217	-1.42973429	1.817329313
z3237_1	violin	0.238249602	0.439520426	1.836867265
z324_1	violin	0.493140127	-0.128252213	0.982091207
z3240_1	violin	0.981338441	-0.843753614	0.963488632
z3246_1	viola	-0.144069139	1.830752215	-1.530889135
z3247_1	violin	1.371432645	-1.099627564	1.727028538
z3249_1	violin	-0.061162333	-0.377182422	0.433528749
z325_1	violin	0.519149607	-0.567439145	-0.525952348
z3251_1	violin	0.492220017	-1.055071946	-0.386331193
z3252_1	violin	0.080224298	-0.903431378	1.062140698
z3253_1	violin	-0.356964739	0.365874931	0.971805717
z3254_1	violin	0.077234984	-0.431795986	-1.290430873
z3259_1	cello	-0.52478643	2.932284695	-0.370650654
z326_1	violin	-0.209694303	-0.751597519	-0.664506404
z327_1	violin	0.074967016	-1.076345659	0.119574112
z3273_1	violin	-0.109902647	-0.359867469	2.078605384
z3275_1	violin	0.53226983	-0.895117655	0.193771796
z3279_1	violin	0.190288303	1.603434552	-0.239693207
z328_1	violin	0.114155916	0.212529114	-0.8729738
z3280_1	violin	-0.666158621	-1.292724193	-0.530117761
z3281_1	violin	0.820822786	-0.56319303	-0.219455881
z3282_1	violin	0.485136044	-0.703822092	0.119206295
z3283_1	violin	0.008621296	-0.3656006	-0.580026861
z3286_1	violin	0.60436642	-1.533885516	-0.836854943
z3288_1	violin	0.189677784	2.035439334	-0.086399497
z3290_1	violin	0.393522021	-1.185104089	-0.467722206
z3294_1	violin	0.168719018	0.621077776	-0.356694377
z3297_1	violin	-0.43857565	-1.260036155	1.081649941
z3298_1	violin	-0.21244724	0.735901285	-1.385660214
z3299_1	violin	0.866745028	-0.237888209	-0.195355034
z330_1	violin	0.439654714	-0.524634924	-0.38193849
z3301_1	violin	-0.206637752	0.535471465	-0.237857461
z3305_1	violin	0.183581185	-1.283533298	0.267836475
z3307_1	violin	0.634581527	-1.130997793	-0.41239092
z3308_1	violin	0.151372055	-0.063700076	-0.135969006
z3309_1	violin	0.656763929	-1.187592558	0.535609831
z331_1	violin	-0.55632109	-0.773277945	-1.037639388
z3310_1	violin	1.162426174	-1.132261363	-0.364063167
z3311_1	violin	0.447820426	-1.813038428	-0.117582713
z3318_1	violin	0.839971228	-1.047126109	1.59080813
z332_1	violin	0.179183321	-1.813278581	0.539554572
z3321_1	violin	-0.114356237	0.037953181	-0.534591345
z3322_1	violin	0.370229481	-1.0685493	-0.42385086
z3324_1	violin	1.148382466	0.38434711	-0.007291971
z3326_1	violin	0.504233648	-0.795170181	-0.089271861
z3327_1	violin	1.665221162	0.023744927	-0.39730123
z3328_1	violin	0.672937042	-1.949263222	-0.543158779
z333_1	violin	-0.234110694	-1.389429719	-0.264339128
z3334_1	violin	0.627219305	-0.600953093	-0.818331184
z3335_1	violin	0.535702819	0.124791062	-0.419518038
z3337_1	violin	0.526080135	-0.439268421	-0.582575973
z3339_1	violin	0.05724033	1.977851137	-0.230212391
z3340_1	cello	0.434530435	2.310249003	-0.25281144
z3341_1	violin	0.288195545	0.019561328	0.209383319
z3342_1	violin	0.66752959	-1.446811783	-0.343985041
z3343_1	violin	0.566076929	-1.515196896	1.068007106
z3349_1	violin	0.137222568	-0.877282782	-1.244173589
z3350_1	violin	-0.294486864	-0.882263285	0.525821413
z3353_1	violin	0.056622472	-0.732539689	-1.711628058
z3354_1	violin	-0.419948273	-0.571691653	-0.250160318
z3356_1	violin	0.429034646	-0.45342514	-1.369009898
z3357_1	violin	0.405172303	-1.473625303	-1.146913269
z3358_1	violin	-0.323779107	-0.109541658	0.55473582
z3359_1	violin	0.245337551	-0.591374582	-0.965256892
z3361_1	violin	-0.224767101	-0.32654575	-0.404576025
z3362_1	violin	-0.114068698	0.631610593	0.063125996
z3364_1	violin	0.31373319	-1.214157582	-0.240365408
z3365_1	violin	-0.513549927	-1.19233563	0.300454831
z337_1	cello	-3.091911261	5.832070626	-1.281580086
z3373_1	violin	0.197925707	-0.973093757	0.681096783
z3374_1	violin	0.578891432	-0.235606443	0.957037628
z3378_1	violin	-0.299795185	-0.124986533	1.287730212
z3379_1	violin	-0.50194549	-0.093185944	0.824453865
z3382_1	violin	0.353214084	-0.867483216	0.918692644
z3383_1	violin	0.325952892	0.532570031	0.642173519
z3384_1	violin	0.615079302	0.538318278	-1.206563328
z3385_1	violin	0.17166276	0.018350603	0.793662989
z3386_1	violin	0.580708096	-0.913628392	-0.243597741
z3387_1	violin	0.296847225	-0.565320259	-0.771209713
z3388_1	violin	0.457712189	-0.209417444	-1.144216834
z3389_1	violin	0.036182508	-0.452129357	-0.044010654
z339_1	violin	-0.72593823	1.579132918	-0.658955454
z3390_1	violin	-0.322414033	-0.520317077	-0.958783875
z3391_1	violin	0.325639451	-0.85852241	-1.168380767
z3392_1	violin	0.047907413	-0.713522446	-1.010375499
z3394_1	violin	0.59132027	-1.425546011	-0.698532073
z3395_1	violin	0.839475163	-1.658612915	-0.412046925
z3396_1	violin	0.70460372	-1.162535711	1.196532668
z3398_1	violin	-0.161036831	-2.075471247	0.25385931
z3399_1	cello	-0.810083216	2.73601075	-0.897300191
z34_1	violin	-0.439200807	1.03003946	0.781179444
z340_1	cello	-0.739215458	3.251286428	-1.263694845
z3400_1	violin	0.438908618	-0.415086178	-0.869871526
z3403_1	violin	-0.19584223	-0.167180538	0.423724129
z3404_1	violin	0.180489422	-0.397283571	0.649275967
z3405_1	violin	0.085812444	-1.291258742	-0.612502136
z3406_1	violin	-0.381032315	-0.549451771	0.786175547
z3408_1	violin	0.410386118	-0.473143797	-0.274761728
z3409_1	violin	1.043264302	-1.06303537	0.449968668
z341_1	cello	-0.389244118	2.302261463	-0.06714831
z3410_1	violin	0.441190942	-0.292833349	0.58319244
z3411_1	violin	0.43960777	-0.276604526	-0.592250078
z3412_1	violin	-0.183279487	-0.023355258	0.482141617
z3413_1	violin	0.16259353	-0.167076454	-0.486059607
z3416_1	violin	1.283018371	-1.829272923	0.203573141
z3417_1	violin	0.246967284	-1.854028949	1.039191499
z3418_1	violin	0.234096974	-0.595504555	0.486689529
z3419_1	violin	0.567750096	-1.255929261	0.623803589
z3420_1	violin	0.450881068	-1.222253869	-1.354564479
z3423_1	violin	1.430838386	0.084618312	0.690811569
z3424_1	violin	1.726264922	-0.724166499	0.065163391
z3425_1	violin	0.26228645	-0.871990274	0.317005416
z3426_1	violin	-0.603152202	-1.360696233	0.653016094
z3427_1	violin	0.912741295	-1.389766072	0.648168532
z3428_1	violin	0.441260621	-1.053403847	0.884459729
z3429_1	violin	0.470445506	-1.231097095	1.288934825
z3430_1	viola	0.41014805	1.303558045	-1.60564406
z3431_1	violin	-0.335331969	-0.014494979	-0.374132127
z3433_1	violin	-0.118475607	0.350405645	-0.843345293
z3434_1	violin	0.437083671	-0.757857555	0.456800108
z3435_1	violin	0.020377613	-0.512370447	-0.252799586
z3436_1	violin	0.312602007	-1.062906144	0.57385992
z3437_1	violin	0.106672814	-0.464615119	-0.413749092
z3441_1	violin	-0.842248105	-2.108968057	0.326279633
z3442_1	violin	-0.537189079	-0.51732429	-0.735919293
z3448_1	violin	0.542613993	0.644112319	1.056144756
z3449_1	violin	0.004887745	-0.364733747	-0.10476316
z345_1	violin	0.600504193	-0.921895809	0.565733495
z3450_1	violin	0.088518479	1.473776723	0.968564123
z3452_1	violin	1.14000576	-1.699263703	0.573964997
z3453_1	cello	-0.844229369	2.366495443	-0.786460736
z3456_1	violin	0.077567891	-0.580482944	0.107097748
z3457_1	violin	0.858922372	-1.620096555	0.292177388
z3461_1	violin	-0.055846789	-1.615011144	-0.364566818
z3464_1	violin	0.089648426	-0.335643675	2.238687708
z3465_1	violin	0.435921536	-1.197004628	0.434056546
z3466_1	violin	0.290103535	-0.949291655	-1.203523282
z3467_1	violin	0.117901521	-0.790385933	0.551234066
z3468_1	violin	0.858288675	-0.899974499	-0.18577424
z3469_1	violin	-0.577354504	-0.437329276	0.024536998
z347_1	cello	0.287909904	2.650216787	0.734724188
z3470_1	violin	0.800857996	-0.138785255	-1.335349835
z3471_1	violin	-0.117531206	1.314142906	-0.883744758
z3472_1	violin	-0.315425391	0.17204826	-1.73790211
z3476_1	violin	0.425578607	0.261015506	0.707352931
z3477_1	violin	0.261530772	-0.991728112	0.247657945
z3478_1	cello	-2.126987429	5.455884535	1.677174269
z3479_1	violin	0.760183422	-1.070643526	-0.862464676
z348_1	violin	0.20234916	-0.81593471	0.262055839
z3482_1	viola	-0.453012621	0.182066343	-5.56351568
z3483_1	violin	0.659888772	-0.243470379	-0.721112032
z3485_1	viola	-0.212190698	-0.803150343	-5.508169722
z3486_1	cello	-0.419582282	3.776002669	-3.155753757
z3487_1	cello	-2.506417116	3.970111088	-1.474190554
z3489_1	viola	-0.126360761	0.796455985	-3.39863363
z3490_1	violin	0.182129744	-0.640233653	-0.280278541
z3491_1	violin	0.075505012	0.824001184	-0.840345062
z3492_1	cello	-0.523323527	2.490987829	0.538895159
z350_1	violin	-0.647203301	-0.085508367	-0.602895328
z3505_1	violin	1.244219594	-1.076614744	-1.282390604
z3506_1	violin	-0.01311474	-1.567107167	-0.156000624
z3508_1	violin	0.439615336	-0.87324141	-1.631111959
z3509_1	violin	-0.284813633	-1.294949268	0.149613913
z3512_1	violin	0.34771445	-0.662382183	0.443494065
z3514_1	violin	0.067496006	-0.62792299	-1.395151925
z3515_1	violin	0.076099446	-0.71021695	0.4396724
z3516_1	violin	-0.366922358	1.516469803	-0.287308299
z3517_1	violin	0.712021477	-1.76653291	0.639955227
z3518_1	violin	0.937023761	-1.689593728	-0.4251426
z3521_1	violin	-1.598197346	-1.007525675	0.09888603
z3523_1	violin	0.332830237	-0.609427017	0.024366077
z3524_1	violin	0.955225591	1.664716528	0.372593679
z3525_1	violin	0.319794491	-1.091287769	-1.499550859
z3526_1	violin	-0.030728767	-2.429947094	0.15070969
z3527_1	violin	1.872300568	2.031635989	-0.490864951
z3533_1	violin	0.197681078	0.175925499	0.846218938
z3536_1	violin	0.100944062	-0.36796618	-0.556366092
z3544_1	violin	0.494751933	-0.609098129	0.218691951
z3549_1	violin	0.304666711	-0.405789126	-0.57598418
z3557_1	violin	0.076596302	-0.765108172	0.403147207
z3558_1	violin	-0.82014138	-0.96665231	-0.399275246
z356_1	violin	0.24783232	-0.423696692	0.777870661
z3560_1	violin	-0.177820972	-0.835845043	0.792758959
z3561_1	violin	0.14217767	-0.475100654	0.598624437
z3564_1	violin	0.178039911	-0.739562364	0.710706533
z3565_1	violin	0.01570779	-1.988724571	0.693658881
z3567_1	violin	-0.162561224	-1.438847704	1.837460249
z3568_1	cello	-1.181813103	5.484729624	0.503475661
z3570_1	violin	0.488838078	-0.999727359	0.663751905
z3571_1	violin	1.132375146	-1.023940243	-0.102203961
z3572_1	violin	-0.609104652	0.699751601	-1.252005949
z3573_1	violin	0.792823584	-1.067775779	1.208827622
z3574_1	cello	-0.429785327	3.619241307	0.011385425
z3576_1	violin	0.16225224	-1.123856134	-1.249979857
z3580_1	violin	0.416205839	-0.093056184	1.580228743
z3589_1	violin	0.760829146	-1.710388971	0.09187288
z3590_1	violin	0.732652492	-1.164124478	1.527214258
z3591_1	violin	0.749364888	-1.056656713	1.314347074
z3592_1	violin	0.60252953	-0.280857607	-0.427251716
z3594_1	violin	0.607298064	-1.207182936	0.096558807
z3595_1	violin	0.441572322	-1.34834403	0.121997395
z3596_1	violin	0.15050862	-1.07035024	-0.506845704
z3602_1	violin	0.395618899	-0.378132103	0.66068966
z3603_1	violin	0.997786275	-0.439513361	0.700546371
z3604_1	violin	0.140375603	-0.186331345	0.852665158
z3609_1	violin	0.340356505	-2.113419372	-0.737186408
z3612_1	violin	0.419602734	-1.363790402	0.406711807
z3614_1	cello	-1.099472905	4.593911094	-0.286166802
z3615_1	violin	0.409671367	1.980577663	-0.228304396
z3617_1	cello	-1.992084589	3.343223455	2.369833932
z362_1	violin	0.019670193	-1.373765097	1.316638442
z3621_1	violin	0.237139937	0.279951167	-1.015740817
z3623_1	cello	-1.105208124	3.375314244	-0.449141568
z3624_1	violin	0.374760728	-0.29140968	-1.145650981
z363_1	violin	1.769468689	-0.886057925	1.837717252
z3634_1	violin	-0.465257939	0.283376461	-0.166124733
z3638_1	cello	-2.416339004	6.233620949	0.215438821
z364_1	violin	-0.782314559	-1.644776059	0.991494392
z3648_1	violin	0.818722781	-1.187257909	0.578047971
z365_1	violin	0.383768023	-1.232301772	1.2274859
z3653_1	violin	-1.217820835	-1.385711362	-1.704562719
z366_1	violin	0.055917308	0.438491717	1.688150201
z3663_1	viola	-0.125058475	1.835813463	-1.184188995
z3664_1	violin	0.470374873	-2.042307307	-1.99475501
z3671_1	violin	2.152309258	0.375504673	1.207717337
z3673_1	violin	0.950652052	-1.107540683	-0.27921545
z3675_1	violin	1.025290512	-0.873538006	0.764418259
z3677_1	violin	-0.735360283	1.379830394	-1.129023324
z3679_1	violin	0.38088675	-1.555767114	-1.022484748
z3684_1	violin	0.006674607	-1.015524049	-0.462837585
z3685_1	violin	0.084741494	-0.540451495	1.811297441
z3688_1	violin	-0.424615291	-0.858376433	1.085798366
z3691_1	violin	0.28696289	0.852243523	-1.65423645
z3694_1	violin	-0.050707342	1.192730509	0.542306184
z3695_1	violin	0.150983752	-1.478745117	0.088921886
z3696_1	violin	0.392183889	0.002278123	1.759560518
z37_1	violin	-0.046410125	0.017388424	-0.945189648
z370_1	violin	0.550476908	-1.49137913	1.487202229
z3703_1	violin	-1.426402594	-1.510779895	-0.153748549
z3709_1	violin	0.579381497	0.013371579	-0.612354291
z3711_1	cello	-0.758132504	3.022273335	0.448251843
z3714_1	violin	0.483833806	-0.265976192	0.606284064
z3715_1	violin	-0.153172133	-1.259177855	0.88793024
z3716_1	cello	0.129219807	2.870098635	-0.179772461
z3717_1	violin	-0.064174439	0.214140707	0.127466382
z3720_1	violin	0.180246811	0.181688653	0.258324078
z3721_1	violin	0.050807431	-1.048432437	-0.48495006
z3725_1	violin	0.058201623	-1.47853749	1.59392683
z3726_1	violin	1.084947909	-1.533083982	0.932329295
z373_1	violin	0.085347227	-1.394828404	1.588221499
z3730_1	violin	0.082042247	0.559924335	1.151481527
z3737_1	violin	0.733542926	-0.586597694	0.877715681
z3738_1	violin	-0.314819699	-0.310547745	0.906782407
z3739_1	violin	0.485560517	-0.470060864	0.153889758
z3741_1	violin	-0.111692686	0.335837047	0.986472662
z3743_1	violin	-0.079422779	-0.857659453	0.061057645
z3750_1	violin	-0.104384671	-0.337492496	-1.534838285
z3762_1	violin	0.599420773	0.570109154	-1.625803063
z3764_1	violin	0.121853276	-1.499189969	-1.236051478
z3765_1	violin	0.671235234	-0.59924464	-0.053917081
z3766_1	violin	-0.419165104	-0.047107555	-1.498979531
z3770_1	violin	0.405302867	-0.410326795	-0.993753591
z3771_1	violin	-0.689455844	1.28288569	-1.147597827
z3772_1	violin	0.552259017	-0.253268298	0.232227962
z3773_1	violin	-0.009238253	-2.318281985	-0.667304112
z3774_1	violin	-0.152627487	-0.74017348	2.390210708
z3775_1	violin	1.304333286	-1.047543752	0.946060809
z3778_1	violin	0.091477627	0.032648953	-0.146948121
z3783_1	cello	-0.121470454	3.443659776	-1.721869089
z3790_1	violin	0.74688007	-0.617744506	-1.542507103
z3794_1	violin	-1.059741757	-1.318935596	-0.117609309
z3795_1	violin	0.434046389	-0.237479457	2.389975972
z3796_1	violin	0.461737667	0.203667455	-0.497748071
z3797_1	violin	-0.11636378	-0.474977437	-0.689439659
z38_1	cello	-0.521740416	2.438266002	-0.679086609
z3801_1	violin	-0.552326024	0.423538925	-1.221575173
z3803_1	violin	0.056771654	0.118783502	-0.802849201
z3806_1	violin	-1.189011833	-0.82073371	2.092778364
z3808_1	viola	-0.713342386	-1.060254292	-4.303875166
z3810_1	violin	-0.661839331	-0.36050705	-0.310277904
z3811_1	violin	1.461759522	-1.592305368	0.167854515
z3813_1	violin	0.468739001	-1.208579754	-0.124572664
z3816_1	violin	0.454648834	-0.20773763	0.043965832
z3818_1	violin	0.799964933	-1.162178407	0.33108013
z382_1	violin	-0.27022426	1.460584294	0.929706922
z3824_1	violin	0.461781651	-0.35081369	-1.296989628
z3825_1	violin	0.488849815	-0.506444263	0.221609337
z3827_1	violin	0.469412194	-0.41248791	1.267379828
z3828_1	violin	0.941303147	-0.053745696	0.000710039
z3829_1	violin	-0.153584079	0.820602972	-1.104737092
z3832_1	violin	2.382926673	0.598579952	-1.440623849
z3833_1	violin	0.859000699	-0.943600591	1.578571229
z3837_1	violin	0.775358473	-1.509454815	-0.515871394
z3838_1	violin	0.051052158	0.856035079	0.880645919
z3839_1	viola	0.436840512	0.668395098	-1.991787415
z3850_1	violin	1.173906565	-0.707363004	-0.353659964
z3851_1	violin	1.316552213	-0.418143944	1.041516588
z3852_1	violin	1.07092752	-0.714991424	-0.913022334
z3865_1	cello	-0.721991196	3.101823649	0.698737952
z3870_1	violin	0.898373544	-0.061453408	-0.531793513
z3888_1	violin	1.004371173	-0.116273573	-2.095048879
z3898_1	violin	0.209907142	-0.632926546	0.048646988
z3899_1	violin	0.634828653	-0.346837088	-0.422479501
z3900_1	violin	-0.746525596	-0.562913155	-0.958274481
z3902_1	violin	0.270952393	-0.67638722	-1.147262479
z3903_1	violin	-0.754864462	0.534972727	-1.563855853
z3904_1	violin	0.239147333	-0.910929628	-0.582003947
z3905_1	violin	-0.11537363	-0.149563597	0.736028584
z3906_1	violin	-0.904382021	-0.418036289	-0.834605674
z3907_1	violin	-2.251611083	-0.989557043	0.5724549
z3908_1	violin	0.762451743	-1.360295473	-0.835808446
z3909_1	violin	0.51766072	-0.809245934	1.579669951
z3911_1	violin	-0.140373512	-1.382664614	-0.623655632
z3913_1	violin	-0.650859825	1.15793497	0.180088461
z3914_1	violin	0.457230204	-1.227036764	0.95277034
z3915_1	violin	1.128080343	-0.765837776	0.782772682
z3916_1	violin	-0.163942143	-0.061468917	-1.068517474
z3918_1	violin	-0.255397461	-0.783591742	0.063595264
z3925_1	violin	0.3253923	0.910243803	-1.506371935
z3926_1	violin	0.386147128	-0.7105796	0.177812397
z3930_1	violin	0.013674032	-0.429762785	1.098796682
z3934_1	violin	0.715244558	0.873469744	1.761068276
z3935_1	violin	0.335412482	-0.350710324	-0.671504267
z3936_1	violin	0.923903558	-1.254923707	-0.776435859
z3939_1	violin	0.086939708	-1.371102953	0.816002306
z3940_1	violin	0.349301266	-0.896219383	1.177174827
z3941_1	violin	-0.132868479	-0.34366323	0.152424662
z3943_1	violin	-0.023158875	0.920039245	-0.801631373
z3944_1	violin	-0.534292479	0.916995619	-1.2952983
z3945_1	cello	-2.208668506	4.287305826	1.460384818
z3947_1	violin	0.169417296	-1.649269891	0.537175544
z3948_1	violin	0.007227779	0.113453394	0.077003529
z3949_1	violin	0.901668415	0.06081149	-0.260736391
z3950_1	violin	1.50099168	-0.982341073	-0.302752728
z3962_1	violin	-0.677890599	0.039230726	0.606347021
z3963_1	violin	0.325854333	-0.010853987	-0.472225111
z3965_1	violin	-1.493147784	-0.072910775	-0.708226597
z3970_1	violin	0.004794465	-0.577494011	-0.106543096
z3980_1	violin	0.519539316	1.039560263	0.818430012
z3982_1	violin	0.502895382	-0.263500634	-0.73740162
z3986_1	violin	-0.260281974	0.67884649	-1.552469438
z3996_1	violin	0.582706452	-0.590971016	-0.505610727
z3997_1	violin	-0.087707723	-1.192609141	-0.06861023
z3999_1	cello	-0.68689252	3.481533003	-1.413342238
z4_1	violin	-0.601756608	-0.172851829	1.236246331
z4017_1	viola	0.11858912	-0.590452451	-6.528877094
z4018_1	violin	0.816711556	0.297879372	-0.705486474
z4019_1	violin	0.676235735	0.651860959	-0.222886423
z4021_1	double_bass	-37.66505349	-7.288930851	1.107098823
z4022_1	violin	1.161381615	-1.601376071	1.036280007
z4026_1	violin	1.301232148	-0.466256325	-0.372470342
z4027_1	violin	0.273650045	0.057561893	-0.59555791
z4028_1	violin	0.656646401	-1.24587657	-0.488435066
z4029_1	violin	0.091530788	-0.872079047	-0.351256382
z4030_1	violin	0.567184206	-0.889342949	-1.847866062
z4031_1	violin	-0.423494859	-0.390327502	0.283962932
z4032_1	violin	-0.23315583	0.590145787	-0.060864682
z4033_1	violin	0.934471465	-0.166128826	-1.310819023
z4034_1	violin	0.444127763	-0.88552368	-0.888707181
z4035_1	violin	-0.445698251	0.388124748	-0.85006167
z4036_1	cello	-0.701382568	4.558794911	0.190362917
z4037_1	violin	0.525819542	0.520737801	-1.163040739
z4038_1	cello	-0.731851247	3.434865522	1.029871573
z4039_1	violin	0.316180881	-0.405772995	-0.732563189
z4040_1	violin	0.261228542	-0.152112601	-0.365327042
z4043_1	violin	0.053372683	0.071019073	-1.843900017
z4044_1	cello	-0.545056686	4.386515228	-0.296389681
z4045_1	violin	0.698353305	-0.449800393	-0.316761667
z4047_1	violin	-0.139314599	-0.472958004	-0.072904735
z4055_1	violin	0.707220518	-1.606394041	-0.751129462
z4068_1	viola	0.188155391	-0.073561974	-6.106252038
z4069_1	violin	-0.054879813	0.517050507	1.30929357
z4071_1	cello	-0.063146588	2.180706829	0.007290563
z4072_1	violin	0.388111677	-1.133391393	-0.846233881
z4075_1	violin	0.451266678	-0.353682072	-0.486473144
z4077_1	viola	-0.34681999	1.715598979	-1.889785278
z4079_1	violin	-0.674650787	-0.615777078	-1.600539018
z4080_1	violin	-0.024390889	-1.297339572	0.577950182
z4081_1	violin	-0.594614469	1.68466334	0.467561615
z4083_1	violin	-0.115098357	1.35957014	-0.818315606
z4084_1	violin	-0.306444414	0.819946046	-1.069276036
z4085_1	violin	0.32784197	-0.442098734	0.202857254
z4089_1	cello	-0.224673809	2.560272792	0.227107733
z4091_1	violin	0.911990532	-1.034005501	1.916762995
z4093_1	cello	-3.251709818	4.650240441	-0.699142428
z41_1	violin	0.311593175	0.305980089	0.603524279
z4101_1	violin	0.063471876	0.191843756	-0.211267606
z4115_1	violin	0.11017921	0.672022316	1.156857114
z4118_1	violin	0.391804074	-0.704606753	1.241995519
z4119_1	violin	1.257990512	-1.48812369	0.816462346
z4120_1	violin	-1.122854734	0.592946991	-1.301501706
z4121_1	violin	0.284926671	-0.683406408	0.090024281
z4122_1	violin	-0.498249404	0.09706247	0.434074791
z4124_1	violin	-0.18512873	-0.311871884	-0.23139946
z4128_1	cello	-0.913336968	4.592839064	-0.12124693
z4130_1	violin	-0.029791493	-0.683023609	-0.584984596
z4131_1	violin	0.764420083	-0.80043747	0.438531131
z4132_1	violin	0.512374563	-0.899681688	-0.68456913
z4133_1	violin	-0.04484174	-0.441221818	1.306785647
z4134_1	violin	0.948639099	-1.191585637	0.596771466
z4135_1	violin	0.370662117	-2.26020311	-1.168256685
z4136_1	violin	1.165020061	-0.204927204	1.450526822
z4137_1	violin	0.41837288	-0.908744922	0.624799408
z4138_1	cello	-1.342151058	4.09016575	-0.20200969
z4139_1	violin	1.164002824	-1.104525899	-0.015124718
z414_1	violin	-0.298181188	1.803106346	-0.8639189
z4141_1	violin	0.725854726	-0.469788151	0.216781429
z4143_1	cello	-3.308879644	3.41601479	-0.441195874
z4144_1	violin	0.717729123	-0.210767278	0.562173849
z4145_1	violin	0.702409014	-0.264200024	-1.22928111
z4146_1	violin	0.503442234	0.037977485	0.785105937
z4147_1	cello	-1.179795917	2.587940424	-0.56950421
z4158_1	violin	0.31591161	-0.39451768	1.584544005
z4162_1	violin	0.658733748	-0.925769374	1.758557135
z4164_1	violin	-0.39082585	-1.712270093	1.465469629
z4165_1	violin	-0.280961905	-1.938078773	-0.686265965
z4169_1	cello	-0.299885841	3.28802801	0.306919918
z4170_1	cello	-1.711209231	4.119286238	1.615129629
z4171_1	viola	-1.974364	0.091106608	-2.099807436
z4172_1	violin	0.272508234	-0.491945269	0.159757192
z4173_1	violin	0.020920944	-0.623484591	0.265030311
z4177_1	violin	0.009833112	-0.156026468	-0.630118578
z4178_1	violin	0.767482807	-0.532859113	0.541026933
z4179_1	violin	1.362764238	-1.830874069	0.62137333
z4183_1	violin	-0.248256889	-1.586114066	0.883299045
z4184_1	violin	0.478189838	-1.038363261	0.772076059
z4186_1	violin	0.145629752	-0.605526918	-0.190922418
z4187_1	violin	1.231827518	-0.691457915	1.4629245
z4188_1	violin	0.18264657	-0.69925428	1.807500754
z4191_1	violin	1.138382876	-1.131593272	-0.347813995
z4192_1	violin	0.811129418	-0.365314728	1.175342054
z4193_1	violin	0.741875499	-0.247793731	0.287541729
z4194_1	violin	2.248629306	0.031794846	0.557685419
z4196_1	violin	0.677919245	-1.324659059	0.682849928
z4198_1	violin	0.420965381	-0.526708038	0.339013031
z42_1	viola	0.791281381	0.198894525	-2.373486918
z4205_1	violin	0.72865238	-0.872338483	0.30296994
z4208_1	violin	0.252644716	-1.443084201	1.060704122
z4210_1	violin	0.338970009	-0.552029459	-0.195392681
z4215_1	violin	0.711486537	-1.04700242	2.080182407
z4220_1	violin	0.191417972	1.245425672	0.505584069
z4226_1	violin	0.281446736	-1.585842581	-2.758229106
z4227_1	violin	-0.719318393	-1.063758619	-0.400971895
z4228_1	violin	-0.008498571	-0.886223281	2.615613679
z4229_1	violin	0.643681821	-0.773683511	-0.163243276
z4231_1	violin	0.224025654	-1.127607684	0.591674009
z4235_1	violin	0.856158611	-1.576815438	-0.441185432
z4238_1	cello	-1.347876012	2.198382124	0.495725493
z4240_1	violin	0.006881136	-0.065397298	-0.260275676
z4241_1	violin	0.812891908	-0.592758879	1.419987782
z4242_1	viola	-0.910707982	1.874115975	-1.336770576
z4243_1	violin	0.211030014	0.279993865	-0.603777141
z4244_1	violin	-0.302190872	0.078516154	-0.365433312
z4245_1	violin	0.008774665	0.378363226	-0.965217265
z4246_1	violin	0.569956894	-1.855689316	-0.794436873
z4247_1	violin	0.927828342	-1.251145432	-0.412132991
z4253_1	violin	0.056068095	-1.695706964	-0.584079503
z4257_1	violin	0.423786796	-0.954787297	-0.212360167
z4267_1	cello	-13.09543514	3.164655747	-2.013823314
z4275_1	violin	0.533035107	-1.954770368	-0.047752317
z4278_1	violin	0.249015803	-1.271879706	0.01765545
z4284_1	violin	0.605670818	-1.85631787	-0.491037681
z4285_1	violin	-0.078241949	-1.759735794	0.410102726
z4286_1	violin	-0.474320709	-0.640120516	0.564945478
z4287_1	violin	-0.264848028	-1.055000166	-1.270688138
z4288_1	violin	0.838518195	-1.192284375	1.01937222
z4290_1	violin	0.298960053	-1.348121042	0.25645451
z4291_1	violin	-0.365646225	-0.330006176	0.488009221
z4292_1	violin	0.192420199	-1.409352341	0.292295639
z4294_1	violin	0.3304824	0.476528446	0.607420146
z4295_1	violin	-0.580779999	-0.59614022	-0.599452181
z4297_1	violin	-0.361788116	-1.204330308	-0.905921731
z4298_1	violin	-0.559811146	-1.091187383	0.444413325
z43_1	viola	-0.251957517	0.532587194	-5.408379521
z4305_1	violin	-0.309834506	-0.507656173	0.147079589
z4306_1	cello	-0.607717093	4.922102799	0.758758099
z4307_1	violin	0.065825287	-0.812019577	-0.522640514
z4308_1	violin	0.687838247	-0.175225729	0.391677758
z4309_1	cello	-5.498160531	4.603122321	-0.21833982
z4310_1	violin	0.15511494	-0.441334141	-0.545045598
z4311_1	violin	0.361417566	0.004452002	0.745562995
z4315_1	violin	0.098046326	-0.140906683	0.771125193
z4316_1	violin	0.433779738	-0.455595829	0.62960833
z4317_1	cello	-0.602375642	3.087812131	-1.596288309
z4318_1	violin	0.811615311	-0.443405089	1.556817978
z4319_1	violin	0.642092412	-1.207170123	0.592401288
z4321_1	violin	0.239011102	-0.702288214	1.143285186
z4322_1	violin	-0.260207518	-0.443761866	1.222265249
z4328_1	violin	0.711615362	-1.592140114	0.385863178
z4329_1	violin	-0.091643907	-0.828915211	1.200559685
z4330_1	cello	-0.173927274	3.239264052	0.487716344
z4331_1	violin	0.399062776	0.28342242	-0.120480126
z4332_1	violin	0.362241423	0.907061011	-1.013972359
z4333_1	violin	-0.194612182	1.234423097	1.380395929
z4335_1	cello	-4.445480732	5.763240422	-4.33282225
z4336_1	violin	-1.391351739	-0.117932196	0.972648344
z4337_1	violin	1.630680266	-0.406872181	-0.257682409
z4340_1	violin	1.331926368	-0.484874974	-0.213288907
z4341_1	violin	-0.01359835	0.396779382	0.441754567
z4343_1	violin	0.657805469	1.040251356	0.133816392
z4344_1	violin	0.310072199	-1.343219549	-0.894605173
z4346_1	violin	0.778798221	-1.24230786	1.597837284
z4347_1	violin	-0.681179214	-1.447920517	0.103669008
z4348_1	violin	0.388001541	-0.295962374	1.350554132
z4350_1	violin	0.396878452	-1.827685202	-0.713752576
z4351_1	violin	0.240248432	-0.677120287	1.206792879
z4352_1	violin	0.608136665	0.355291164	-0.534704365
z4354_1	violin	-0.148873616	-0.025545114	-0.923670875
z4355_1	violin	-0.149837775	0.24274116	0.738841298
z4356_1	viola	-0.143085216	0.144869035	-2.28341931
z4359_1	cello	-3.619788802	6.636827163	3.106252008
z4362_1	violin	0.350844054	-1.305805718	1.176986706
z4364_1	violin	0.673661099	-2.167304079	0.532945509
z4366_1	violin	0.350110908	0.286493789	0.140568159
z4367_1	violin	0.410606055	-1.442351818	-0.53991307
z4368_1	violin	0.666656915	-0.047721394	-0.462044429
z4369_1	violin	0.129509047	-0.81695846	-0.473581996
z4370_1	cello	-0.752302226	5.174586174	-1.085828037
z4372_1	violin	0.076134085	0.923760749	-0.202005147
z4373_1	violin	1.371187751	-1.031625348	1.111958203
z4374_1	violin	0.795902297	-0.902321704	1.326168049
z4376_1	violin	-0.404215351	-0.802621525	0.990560619
z4378_1	violin	-0.37568717	-1.188197322	0.436815753
z4379_1	violin	1.250722114	-1.325716803	0.70869642
z4380_1	violin	-0.107004108	-1.772166635	1.056171399
z4381_1	violin	1.784516827	-0.798487315	0.712623271
z4382_1	violin	0.404326776	0.077876414	-0.17818438
z4383_1	violin	0.650511445	-1.413237222	2.0705201
z4384_1	violin	0.868301182	0.322099223	0.494131459
z4385_1	violin	1.015212545	-0.275362699	0.818049914
z4386_1	violin	0.778529708	-0.602471789	-0.260967358
z4387_1	violin	0.713296233	-0.8192768	1.590216307
z4388_1	violin	0.664532877	-0.942992339	2.356499996
z4391_1	violin	1.715960811	-0.152061079	0.345435481
z4392_1	cello	-5.467732427	4.793932435	0.18025069
z4393_1	violin	1.020150656	-1.360242253	0.410593989
z4394_1	violin	0.941353681	-1.028255327	1.292691302
z4395_1	violin	0.033240374	0.181067661	-1.213345864
z4396_1	violin	1.342830245	-2.050028393	1.280568618
z4399_1	violin	0.16131813	0.133653412	0.187490177
z4401_1	violin	-0.561656339	-1.488906108	0.31254985
z4402_1	cello	-0.238157244	2.065379075	-0.463527806
z4403_1	violin	-0.248341488	1.858177151	0.344294472
z4405_1	violin	0.441288598	-1.157687771	-1.26426031
z4406_1	violin	0.604811859	-3.340667456	0.295275187
z4407_1	violin	-0.425987949	1.294841582	-0.558433066
z4409_1	violin	-0.544618644	-1.147338284	-0.597281834
z4410_1	violin	0.840778777	-1.422572011	1.269164382
z4411_1	cello	-3.678951464	3.752422735	-2.446689412
z4414_1	violin	0.035449175	-0.8166282	0.142797126
z4415_1	violin	0.890789496	-0.693885365	-0.343372259
z4416_1	violin	0.337867268	-0.209563601	-1.380116421
z4417_1	violin	0.661901738	0.264365083	-0.171898316
z4418_1	violin	0.453871193	-1.648763821	0.735496475
z4419_1	violin	0.012998314	0.42034405	0.36825173
z4421_1	violin	0.316908803	-0.278413515	-0.035292821
z4422_1	violin	0.598569825	0.36058373	0.971988632
z4423_1	cello	-0.279637729	2.670373913	-0.179154899
z4424_1	viola	-0.438028661	0.033691579	-2.490078968
z4425_1	violin	0.44393529	0.971277004	-0.272924826
z4426_1	violin	0.071657487	0.794669059	0.282595474
z4427_1	violin	0.514234214	-0.481987813	0.890231591
z4428_1	violin	0.199531351	-0.768705634	-0.456958019
z4429_1	violin	0.06476588	0.039493686	1.303561569
z4430_1	violin	1.208652994	-1.717904488	1.329746394
z4431_1	violin	0.956037995	-1.051339368	0.406476486
z4432_1	violin	0.08846475	-0.585126765	2.694891207
z4433_1	violin	0.078081094	-0.181322166	-0.021998805
z4434_1	violin	0.777569623	-1.506624768	1.321552448
z4435_1	violin	0.581502462	-0.837867428	1.046801511
z4436_1	violin	0.070832945	-0.360349104	0.111027729
z4437_1	violin	0.619069294	-0.239826504	0.845399095
z4438_1	violin	0.728641113	-1.316803347	1.168633375
z4439_1	violin	-0.14682023	-0.199983516	1.120246911
z4440_1	violin	0.76335313	-0.425691427	-0.593859782
z4441_1	violin	0.475952497	-1.037115713	0.325248549
z4442_1	violin	0.690788812	-0.58103361	-0.272385056
z4458_1	violin	0.006045471	0.084886997	-1.677390282
z4462_1	cello	-0.070841672	2.711241793	-0.055768526
z4463_1	cello	-0.729574703	3.596949495	-0.039672913
z4464_1	viola	-0.426332337	-0.137127512	-3.033383621
z4465_1	violin	-0.164164284	-0.430848151	-0.216456774
z4467_1	viola	0.213562138	-0.135611596	-3.498512102
z4470_1	violin	0.497274947	-0.166785539	-0.284431188
z4471_1	violin	0.156451802	-0.117640068	-1.581058982
z4472_1	violin	0.282724303	-0.452956567	-0.56955366
z4474_1	violin	0.44550424	-0.682268843	-0.913518424
z4475_1	violin	0.544785395	-0.459060766	-0.414511156
z4476_1	violin	-1.104104711	-1.793276488	-0.229437305
z4477_1	violin	0.048923024	0.853594992	1.070389341
z4478_1	violin	-0.145555419	0.090465334	-2.169031307
z4479_1	violin	0.451042547	0.604471901	0.505878631
z4481_1	cello	0.037858622	3.784802302	0.448319281
z4490_1	cello	-1.540333766	2.656555916	-1.925889762
z4491_1	violin	0.590927572	-0.619252609	0.217735531
z4492_1	violin	-0.094319553	0.045605203	1.788382043
z4493_1	violin	0.663064335	0.036979737	-0.202113717
z4494_1	violin	0.65693132	0.471467761	-0.126655955
z4495_1	violin	0.247029367	0.350292598	-0.3215638
z4497_1	violin	-0.512400494	-0.980213425	0.154514895
z4498_1	violin	1.161517351	-0.832274672	1.176758101
z45_1	violin	0.327166869	-0.150164016	-0.422996895
z4501_1	violin	0.274562369	-1.016251914	0.5207353
z4502_1	violin	-0.154397089	-0.618552694	0.403527395
z4503_1	violin	0.436753213	-0.292004682	0.771712346
z4504_1	violin	0.214876985	-1.427453787	0.035092868
z4505_1	violin	0.672100842	-1.568488144	0.295116525
z4506_1	violin	0.091219217	-1.178562775	1.060039107
z4508_1	violin	-0.070224869	-0.761354567	-0.144979419
z4510_1	violin	0.548494531	-0.571095607	-0.040946321
z4511_1	violin	0.352526853	-0.781085416	-2.014266178
z4513_1	violin	-0.273979963	-0.069308124	-1.073883944
z4514_1	violin	0.220065314	-1.530781031	0.153205396
z4515_1	violin	0.787424554	-0.779379839	0.245599527
z4516_1	violin	0.481459145	-0.50190846	0.356114414
z4517_1	violin	0.318225791	-0.99474832	0.725924204
z4518_1	violin	0.062141424	0.007397138	-1.459034063
z4519_1	violin	-0.088686062	-0.42336917	1.234540434
z4521_1	viola	-0.222437812	1.731254761	-3.086231086
z4523_1	violin	0.363506787	-0.295473767	0.252142593
z4524_1	violin	0.70058976	-1.090667314	-0.379499767
z4525_1	violin	-0.310881427	0.141179427	-0.038213396
z4526_1	violin	-0.341201959	-0.485488389	1.170982052
z4536_1	cello	-0.739180717	2.91444866	-1.001017372
z4539_1	violin	0.356284775	-3.327460042	-0.610898399
z4541_1	violin	-0.069655242	-0.463185303	0.898895022
z4542_1	violin	2.0719244	0.651046399	0.366814195
z4544_1	violin	1.309257531	-1.52539157	-2.307328959
z4546_1	violin	0.323318053	-0.332482531	-0.149767475
z4547_1	violin	0.220698247	1.390584786	1.552626574
z4548_1	violin	1.454727428	-1.230953659	1.231807016
z4550_1	violin	-0.009937288	0.40846588	0.334259556
z4552_1	violin	-1.397817771	-1.480476755	0.570395516
z4553_1	violin	0.406478294	-0.470708254	0.270843478
z4554_1	violin	-0.188652132	-0.715924331	0.105272211
z4555_1	violin	-0.509919071	-0.885548855	1.801236435
z4556_1	violin	0.898483534	-0.943674255	0.947295919
z456_1	violin	-0.183399374	-2.041482506	-0.451451499
z4562_1	violin	0.599381951	-0.927326626	0.00565385
z4565_1	cello	-1.629013178	4.400045539	-0.055956731
z4567_1	violin	0.718340629	0.388213571	0.969657558
z457_1	violin	1.061138792	0.272830513	-0.795492152
z4570_1	violin	0.227220956	0.71584886	-0.77367485
z4571_1	violin	1.047161709	-0.316561522	1.378417569
z4573_1	violin	0.147745908	-0.56624025	1.281288277
z4575_1	violin	0.928758882	-0.665200766	0.734737927
z4578_1	violin	0.301799729	0.029627667	-0.671680969
z4579_1	cello	-0.805346873	2.385108514	-1.701106726
z458_1	violin	0.455289246	0.221188204	-0.114336444
z4582_1	viola	1.357162374	-0.176786304	-4.036287819
z4583_1	violin	0.379379771	-1.407732003	0.18562805
z4584_1	violin	-0.189976011	-0.269016685	-0.769313714
z4587_1	violin	0.498982829	0.526073073	-1.704581355
z4588_1	violin	0.896322713	-0.568703849	-0.864327003
z4589_1	violin	0.081624563	-0.346737965	-0.760352805
z4590_1	violin	0.099761755	-2.138712043	0.015563473
z4591_1	viola	0.391333623	2.148694596	-1.267009188
z4592_1	violin	0.499022612	-0.918404029	0.687286822
z4593_1	violin	-0.022954392	-0.121266494	0.302975307
z4594_1	violin	0.437336109	-1.31141619	-2.447543975
z4596_1	violin	0.527092291	-0.798114087	-1.61569817
z4597_1	cello	-1.328026881	2.534592045	-0.893707439
z4598_1	violin	0.381292635	-0.502124748	-0.715289867
z4599_1	violin	0.473568873	-0.228898352	-0.381188764
z46_1	cello	-3.950216413	3.246351148	2.878726045
z4600_1	violin	-0.43235601	-0.734600067	0.162098699
z4601_1	violin	0.069853875	0.129403775	0.875247683
z4602_1	violin	0.379034627	-0.035786798	0.047563665
z4603_1	violin	0.022092047	-0.990135808	-0.086994614
z4604_1	violin	0.57874682	-0.659104568	-0.293786553
z4605_1	violin	-0.524830105	-0.678416621	0.053797134
z4608_1	violin	0.334522193	-1.20335056	0.302994214
z4610_1	violin	1.248092521	-0.156443781	2.446457091
z4613_1	violin	-0.028659397	0.265444267	-0.231318704
z4616_1	violin	-0.871568252	-0.933086827	2.676145286
z4618_1	violin	0.468535864	-0.804417219	-0.224132944
z462_1	violin	0.75823727	-0.733631796	1.647106841
z4620_1	violin	-0.923290025	-0.200613872	0.813552038
z4621_1	violin	0.867177187	-0.973155537	0.96183891
z4622_1	violin	-0.204258669	-2.028522207	0.954906397
z4624_1	violin	0.319303151	-1.000392676	1.52063777
z4625_1	violin	-0.15390988	-1.083879665	1.857802069
z4626_1	violin	0.030111171	-1.043117474	-1.3054847
z4636_1	violin	-0.095778363	1.081059115	-0.628185797
z4637_1	cello	-1.164465773	4.913825605	-0.370893986
z4638_1	violin	0.34196776	-0.295365062	2.420464988
z4640_1	violin	-0.079432875	-0.983780415	-0.013522492
z4641_1	violin	1.170728544	-1.066633462	1.068723764
z4642_1	violin	0.769265877	0.09231892	0.385327804
z4645_1	viola	0.384532513	2.46031795	-1.531471807
z4647_1	cello	-1.033613025	2.603472628	0.770079074
z465_1	violin	1.107586795	-1.320688516	1.369860849
z4650_1	cello	-1.214597054	4.442071336	-0.75978624
z4652_1	violin	1.165637889	-0.638310947	0.58637359
z4655_1	cello	-0.462784925	3.002774639	-0.515556684
z4657_1	violin	0.904007997	-0.829397481	1.513266064
z4658_1	violin	1.087721568	-1.273827783	0.733709011
z4659_1	violin	0.775124975	-0.866334506	-0.407978461
z4661_1	violin	0.826221698	-1.036042405	-0.453368042
z4663_1	violin	0.703909365	-1.082237817	1.173915465
z4665_1	violin	-1.895778002	-2.239653457	-0.489458479
z4666_1	violin	-0.487248054	-1.064844479	-0.309472238
z4667_1	violin	0.074812777	-1.826058218	-2.134700739
z4668_1	viola	-0.266602809	0.413354458	-4.782597624
z4669_1	viola	0.122034734	1.008485923	-3.108101683
z4670_1	violin	0.703024114	-1.099342123	-0.687657566
z4671_1	viola	-0.994908025	4.952641639	-7.055747716
z4672_1	viola	-0.00136925	-0.10291049	-5.139178136
z4673_1	violin	0.429155432	-1.470343928	-1.883876724
z4675_1	violin	-0.386408154	-0.215470574	-1.723265722
z4677_1	violin	0.437703511	-1.045399864	-0.827647669
z4678_1	violin	1.109103417	-0.889387703	1.307160767
z4679_1	violin	0.796385146	0.294759674	-1.075734575
z4680_1	violin	-0.392018025	-0.561235762	-0.215823782
z4681_1	violin	0.667709155	-0.17165941	-0.690249765
z4682_1	violin	1.268862133	-1.706827134	-0.127138702
z4683_1	violin	0.783528775	-0.702830693	0.535667109
z4684_1	violin	1.572172243	0.375081993	-1.2853484
z4685_1	cello	-3.348238045	6.762313477	0.381720174
z4686_1	violin	0.344968876	-1.005114646	0.227230193
z4687_1	violin	0.294149171	-1.683310549	-0.493761264
z4688_1	violin	0.099039838	-1.115644275	1.370603025
z4689_1	violin	-0.066546007	-0.447436908	-0.423345317
z4690_1	violin	0.343047405	-0.781388057	0.20829852
z4691_1	violin	-0.120908173	0.150224961	0.813043741
z4692_1	violin	0.166900426	0.490176421	-0.762353152
z4693_1	violin	0.832343417	-0.989941237	0.118487708
z4694_1	violin	-0.275922515	-0.784523629	-0.510499771
z4695_1	violin	0.194070303	0.644232801	-0.102852457
z4696_1	viola	-0.797650582	0.768785699	-2.209205523
z4698_1	violin	0.360397997	-1.369172539	-0.400755299
z4699_1	violin	-0.258199248	0.046479287	1.619414976
z4700_1	violin	0.41385604	-0.789078356	0.034911373
z4702_1	violin	-0.747127192	0.078311342	1.970230229
z4703_1	violin	0.568210452	-0.20615963	1.188105067
z4704_1	violin	0.538285578	-0.824309178	-0.209145292
z4705_1	violin	0.31573069	0.066140218	-1.126633509
z4707_1	violin	0.133946888	0.110275794	0.219636468
z4708_1	violin	-0.409619053	0.668796987	-1.365539661
z4711_1	violin	0.560741624	-0.817145914	-0.714404027
z4713_1	violin	-0.347063541	-0.573813721	-0.169360331
z4714_1	violin	-0.194678876	1.050325816	-1.266780618
z4715_1	violin	0.795514392	-0.472345838	0.510057987
z4716_1	violin	-0.144501275	-0.415568754	-0.186276575
z4717_1	violin	-1.042257243	0.176891657	0.894187603
z4718_1	violin	0.836650373	-0.338002632	-2.590028503
z4720_1	cello	-0.440321994	3.485671558	-1.801809895
z4721_1	violin	0.284117798	-1.130376329	-1.989237447
z4722_1	violin	-0.042909829	-0.994915763	0.014681676
z4723_1	violin	0.428618478	-0.077825348	2.077767366
z4724_1	violin	0.696533369	0.240473509	1.650786391
z4725_1	viola	-1.107858871	1.580629099	-1.713366855
z4726_1	violin	-0.444526487	-0.442368047	1.056794474
z4727_1	violin	-0.665667542	-0.626221341	0.21420464
z4729_1	violin	0.58071468	0.017019354	0.712266487
z4731_1	violin	0.455380344	-0.098904881	1.59360939
z4732_1	violin	0.40419637	-1.211465761	0.283246851
z4733_1	violin	0.70375744	-1.229230386	-0.380534876
z4734_1	violin	-0.284273304	-0.48405268	1.630280202
z4735_1	viola	-0.731121764	1.566625614	-2.674670902
z4736_1	cello	-1.80558204	4.284539292	-0.939121596
z4737_1	violin	0.598014987	-0.93419066	0.3462109
z4738_1	violin	0.239971434	-1.267002224	0.484077881
z4739_1	violin	0.310681448	-0.79268513	0.820119267
z4740_1	violin	-0.356725117	-0.128004712	0.157868359
z4741_1	violin	0.462369202	0.601045883	0.759308056
z4742_1	violin	0.224528543	-2.067207473	0.768088089
z4743_1	violin	0.041062736	-0.479908825	-0.243210963
z4744_1	violin	0.808908638	0.154861552	0.350556991
z4745_1	violin	-0.446955679	-0.774706641	-0.166844221
z4746_1	violin	0.887326916	0.558827186	-0.31276417
z4748_1	violin	0.08048251	-0.452170274	1.997738513
z4752_1	violin	0.621102862	-0.145375716	1.051177952
z4754_1	violin	0.439353381	-1.366415472	0.888058522
z4757_1	violin	-0.7784307	0.066697049	-0.706315213
z4759_1	violin	0.595488355	-0.671834959	0.463781006
z4760_1	violin	0.510886928	-0.380377497	-0.273333184
z4762_1	cello	-1.170105664	5.829531969	0.185907422
z4763_1	violin	0.371255518	0.123613296	-1.555702817
z4764_1	violin	0.448705132	-1.705294432	1.226325435
z4765_1	violin	0.913165248	-0.711543233	-1.446917158
z4766_1	violin	0.118146108	-0.878988972	-0.190644116
z4767_1	violin	-0.906003336	-1.448093283	0.04565818
z4768_1	violin	0.694593461	-1.057795754	-0.28820956
z4769_1	violin	0.354838538	-0.342993837	-1.305061407
z4770_1	violin	0.694882147	-1.289918852	0.882009675
z4771_1	violin	1.236866179	-0.873810705	1.400815688
z4772_1	violin	0.680861111	0.130340033	0.987795731
z4773_1	violin	0.721371877	-0.619800612	0.444499483
z4774_1	viola	-1.103398016	3.100720447	-3.974376706
z4775_1	cello	-0.769170212	2.525870055	0.658110383
z4776_1	violin	0.527808307	-1.053714232	0.441448338
z4777_1	violin	0.767351678	-1.088193796	-0.62233201
z4778_1	violin	-0.330362398	-1.488524396	-0.29830815
z4779_1	violin	0.115921646	-0.956203087	-1.20175272
z4780_1	violin	1.162028719	-0.361530629	1.550843067
z4781_1	violin	0.570756209	-1.067249837	-0.490158079
z4785_1	viola	-0.235393706	-0.452166942	-2.728838609
z4788_1	violin	1.070421121	-1.699626075	2.081897648
z4789_1	cello	-0.053704256	3.490515208	0.34963995
z4790_1	cello	-0.889104375	5.95395514	-1.730525416
z4791_1	violin	0.968320375	-1.017576475	0.889155016
z4792_1	violin	1.115270809	-1.421130735	0.568425204
z4793_1	violin	0.144015485	-0.636021624	0.217541092
z4794_1	violin	0.382827915	-0.878018056	1.991657982
z4797_1	violin	0.737780582	-0.505435673	0.395593659
z4798_1	violin	0.784915857	-3.121498046	-1.043513371
z4801_1	violin	-0.908432121	-1.087903809	0.664295336
z4802_1	violin	0.482896975	0.413547457	0.32382549
z4803_1	violin	0.79852179	-0.963441933	0.243029866
z4804_1	violin	0.151066652	-0.534037411	-1.088741701
z4805_1	violin	0.378796071	-0.288347749	0.60445993
z4806_1	violin	0.224983058	-0.833821448	0.783594252
z4807_1	violin	0.042410151	-1.189336305	1.227766325
z4808_1	violin	0.627492625	-0.209870262	-0.54908222
z4811_1	violin	-1.380311489	1.238223987	-0.802798658
z4812_1	viola	-0.738911929	1.49320314	-1.319447559
z4817_1	violin	0.44556039	-0.450310881	-0.937030506
z4818_1	violin	0.652277773	-0.597230563	-0.482602654
z4819_1	violin	1.034480255	-1.656449064	-0.214005503
z4820_1	violin	0.613310538	-0.727321244	0.563322768
z4821_1	violin	-0.486353175	0.458100802	1.369561462
z4822_1	violin	0.019310828	-0.189602772	-1.367661927
z4824_1	violin	0.39308199	-0.74138874	0.703250397
z4825_1	violin	-0.062946715	-0.111226909	0.556642976
z4826_1	violin	0.824424612	-0.583016961	1.660781087
z4827_1	violin	0.244149082	-0.497349103	1.528629134
z4830_1	violin	0.617399478	-1.191636658	-0.037172936
z4831_1	viola	0.07614937	0.929752074	-1.907242491
z4832_1	violin	0.492243353	-1.490352765	0.177610798
z4833_1	violin	0.755206839	-1.433549868	1.085624373
z4835_1	violin	0.615455306	-1.610398553	-1.356953845
z4836_1	violin	0.205794415	-0.758731443	0.059288773
z4837_1	violin	-0.045903485	0.881594351	0.855380931
z4838_1	violin	-0.025777146	-0.504725626	0.467958895
z4839_1	violin	0.689400579	0.200977617	0.709785673
z4843_1	violin	0.767818098	-0.890691078	0.121779993
z4844_1	violin	0.53048469	-1.138404083	-0.339417531
z4845_1	violin	0.744770257	-1.551092612	0.658157129
z4851_1	violin	0.570248715	-1.045832878	0.550701601
z4853_1	violin	0.645753753	0.837599066	0.057939904
z4854_1	violin	0.951193641	-0.15872527	-0.094256338
z4855_1	violin	-0.059183651	0.597195792	0.308417452
z4856_1	violin	0.768141626	-1.313327289	0.384462795
z4857_1	violin	0.886693847	-1.695426302	2.250982542
z4858_1	cello	-1.139482596	4.187805731	-0.376648033
z4859_1	violin	-0.333301648	-1.317182748	1.734533263
z4862_1	violin	-0.325122797	-0.391360819	1.508574861
z4864_1	viola	-0.798540697	1.615682755	-1.777392197
z4865_1	cello	-1.993016818	5.275760457	0.325132811
z4867_1	violin	0.599529687	-1.351451704	0.841472177
z4868_1	violin	0.538910267	-0.437759953	1.23443828
z4869_1	violin	1.098192516	-1.933123922	1.429128174
z4871_1	violin	0.183331531	-0.274818917	1.657484903
z4872_1	violin	0.502236095	-0.915630392	0.104337608
z4873_1	violin	0.830055433	-1.198768667	0.21199372
z4874_1	violin	0.384457578	-1.347433237	0.237649395
z4875_1	violin	0.488794549	-0.039545527	-0.262210437
z4876_1	violin	0.079861474	-1.118824294	0.756477944
z4877_1	cello	-1.495736301	5.550309997	0.537011214
z4878_1	cello	-0.495321408	1.983101114	-0.608128445
z4879_1	violin	-0.602042906	-0.629426945	0.369064307
z4880_1	violin	1.23562686	-1.112327538	-0.030205787
z4881_1	violin	-0.456735833	-1.309599909	1.718634392
z4882_1	violin	-0.167437246	-0.016888281	-1.36664242
z4883_1	violin	-0.962796942	-1.977194657	0.076453115
z4884_1	violin	0.797586037	-0.276703996	-0.926597368
z4885_1	violin	0.427403156	-0.856995073	-0.54254675
z4886_1	violin	1.020101534	1.151836322	2.274722646
z4888_1	violin	-0.091626912	-1.656472778	-0.342522079
z4889_1	violin	-0.223067396	0.462564914	-0.019645376
z4890_1	violin	-0.450736358	-0.530753898	1.577086784
z4891_1	violin	0.20655839	-0.869629375	0.730464996
z4892_1	viola	-0.824885835	2.011471981	-3.726996901
z4893_1	cello	-0.770658847	3.212042228	-1.903619918
z4894_1	cello	-1.758968481	4.493335582	1.71689937
z4895_1	violin	1.020625872	-0.861551512	0.712867915
z4896_1	violin	0.178902181	0.569666446	2.447117358
z4897_1	violin	0.071770204	0.965800182	0.767681806
z4900_1	violin	0.209053995	0.620577361	-0.456009792
z4901_1	violin	0.200810676	-1.055729708	-0.057672882
z4902_1	violin	0.340478598	-0.315012463	-1.05917373
z4903_1	violin	0.545700539	-0.554209235	-0.025553282
z4904_1	violin	0.135329197	-0.704266091	0.587965988
z4905_1	violin	0.051173029	0.960054992	0.290239709
z4906_1	violin	0.249946359	-0.614059829	0.599629019
z4907_1	violin	0.958655897	0.298864547	0.103479991
z4909_1	cello	-0.36692527	2.559441766	0.939103487
z4910_1	violin	1.000665268	-1.347907031	-1.284008123
z4911_1	violin	0.650561479	-0.497803602	1.444151592
z4914_1	cello	-1.990614192	4.176229259	2.119147731
z4916_1	violin	0.772656935	-1.390522042	1.050239639
z4917_1	violin	-0.063227484	-1.047202543	-0.591711669
z4919_1	violin	0.370727782	-0.170293947	0.551181782
z4920_1	violin	0.405590882	-1.469877075	-1.408988855
z4921_1	violin	0.54617469	0.151987455	-1.144203785
z4922_1	violin	0.286828263	-0.766997089	-0.352845586
z4923_1	violin	0.677128904	0.546679185	-0.179665223
z4924_1	violin	1.298091812	-0.217618629	1.072127407
z4925_1	cello	-0.392773019	2.963828375	0.66309674
z4926_1	violin	0.567496114	-0.81625896	-0.172449121
z4927_1	violin	0.588940971	-0.815931235	1.491370173
z4928_1	violin	1.989407465	-1.456480528	-1.564226853
z4929_1	violin	0.463037114	-0.031669211	0.037756592
z4930_1	violin	0.694062977	-0.78106175	-1.543705474
z4933_1	violin	-0.205839206	-1.929421714	-0.029446463
z4934_1	violin	-0.868023685	-1.285572944	0.104452198
z4935_1	violin	-0.114338742	-0.65915896	-2.644448688
z4936_1	violin	-0.053236912	-0.21459426	-0.954053377
z4938_1	cello	0.48228582	3.556417816	0.293940564
z4939_1	violin	-0.073082785	-0.120111275	-0.539860382
z4941_1	viola	-0.686611683	0.541177827	-3.738736024
z4942_1	viola	-0.243832636	1.58543464	-2.83567889
z4945_1	viola	-0.651949467	0.985233852	-1.546203607
z4947_1	violin	0.290179199	1.509075883	-0.658951866
z4969_1	violin	0.913522297	-2.011941311	-3.327264676
z4979_1	violin	-0.113675903	0.15959952	-1.263288778
z4985_1	violin	0.292455601	0.591707737	-0.746213942
z4986_1	violin	0.71364715	-0.910053901	0.082268289
z4994_1	viola	-0.071963989	1.344679881	-1.905714196
z4996_1	violin	-0.102511104	-1.11809695	0.001539518
z4997_1	violin	0.854644359	-0.450735537	0.694900589
z4999_1	violin	-0.813294878	-1.763358749	-0.646968313
z5000_1	cello	-0.903514702	4.23417763	-2.115901285
z5001_1	violin	0.102639057	-1.105296892	-0.269523427
z5002_1	violin	0.648395009	-1.213297266	0.009133164
z5003_1	violin	0.420472571	-0.295581274	1.191520738
z5004_1	violin	0.156055519	-0.491077123	1.243232639
z5005_1	violin	0.282391963	-0.255009656	0.370257882
z5006_1	violin	0.335760827	-1.360918495	0.058069303
z5012_1	violin	0.106977309	0.004080044	0.051861597
z5013_1	violin	-0.120996995	-0.533821338	-1.854464135
z5015_1	violin	0.450324209	-1.206898285	0.61534839
z5016_1	violin	0.156794889	-0.391252302	0.531992159
z5017_1	violin	0.154169866	-1.070502096	-0.404718704
z5018_1	violin	-0.054308785	0.207567236	0.151519267
z5019_1	violin	0.612296401	-0.40435532	-0.146150445
z5020_1	violin	0.037409614	0.52608733	0.698071916
z5021_1	violin	0.088622829	-1.881478113	1.171174698
z5022_1	violin	0.097672527	-1.621621332	0.400734537
z5023_1	violin	0.784386935	-1.074018981	-0.120292155
z5025_1	violin	0.942457555	-0.13948098	-0.448233128
z5026_1	violin	0.458572224	-1.640791609	0.830848871
z5027_1	violin	0.141500153	-1.46605456	1.445073241
z5032_1	viola	0.028515301	-0.304471222	-2.710035668
z5034_1	violin	0.65758698	1.129979763	-0.534858477
z5035_1	violin	0.238987246	-0.466839907	-1.804050473
z5041_1	violin	-1.036851351	-0.605724588	0.466100489
z5042_1	violin	0.064618714	-1.545244906	0.87795574
z5044_1	violin	0.291829952	-1.311495913	-0.30063081
z5045_1	violin	-0.282979632	-1.227083535	0.869900885
z5046_1	violin	-1.045603502	-1.817099852	-0.261150372
z5048_1	cello	-2.192044295	3.514028873	0.676168027
z5049_1	violin	0.174927923	-0.465940922	-0.979260723
z5051_1	violin	0.43787253	1.143333678	-0.367260424
z5053_1	violin	0.16182604	-0.723846171	-0.048956288
z5056_1	violin	-0.501689993	-0.34501326	-1.188901212
z5057_1	violin	-0.371514544	-1.240526525	0.606919377
z5058_1	violin	0.719991094	-1.378535228	-0.060138524
z5059_1	violin	0.55669816	-1.454116633	0.467647989
z5061_1	violin	-0.349453317	-1.001849567	-0.367329752
z5068_1	cello	-0.640127945	3.824098752	2.055564631
z5070_1	violin	0.015818536	-1.02811968	0.010084193
z5071_1	violin	0.900403966	0.561953975	-0.210322
z5072_1	violin	0.422304364	-0.486667034	-0.124657971
z5073_1	violin	0.485033862	-1.144766021	-0.364356908
z5074_1	violin	1.141997606	-0.411162497	2.497692308
z5075_1	cello	-0.045449731	2.990048911	-0.670611146
z5076_1	violin	0.725977701	-1.386202649	0.340063264
z5080_1	violin	0.65092125	-0.780880603	0.462078034
z5092_1	violin	0.608724415	-1.047320128	-0.674545523
z5098_1	cello	-2.358143983	4.619473042	-0.885390152
z510_1	violin	-0.101490991	-0.88043496	-0.240385595
z5102_1	violin	-0.623263867	1.050785502	-0.061514996
z5104_1	cello	-3.432365862	3.595910328	-0.207265297
z5110_1	cello	0.317574536	4.658230828	-3.616436147
z512_1	violin	0.173058798	-1.393899416	0.026410749
z513_1	violin	-0.297388876	1.709329811	-0.336127892
z514_1	violin	0.436200701	-0.988422387	0.917028474
z5143_1	violin	1.046033163	-0.693090085	0.250158744
z5165_1	double_bass	-26.97097559	-3.778643696	5.309188011
z5167_1	violin	0.784430172	-0.557435622	0.514837624
z5169_1	cello	-3.104177057	5.033105964	1.250611138
z5171_1	violin	0.767262978	-1.296171412	-0.245969262
z5174_1	violin	0.805093301	-0.064411694	-0.651527539
z5182_1	violin	-0.0070315	1.089043814	1.0285803
z5189_1	violin	0.826679582	-0.780432774	1.307684497
z5193_1	violin	1.43915939	-0.629746919	0.131301325
z5195_1	violin	0.887580245	-0.489099094	0.790469474
z5199_1	violin	-0.126498009	-0.986479945	-0.116475324
z5202_1	violin	0.654034512	0.95338649	0.174392896
z5203_1	cello	-4.653492047	7.197170413	0.691516725
z5204_1	cello	-1.807801387	2.381423084	0.995446401
z5205_1	violin	-0.525285497	-0.48919792	0.456864349
z5207_1	violin	1.064728665	-0.96175365	0.54598888
z5208_1	violin	0.122894275	-0.573990502	2.127718424
z5211_1	violin	0.470357923	-1.028259001	-0.278391345
z5212_1	violin	0.560968291	-1.181155756	0.053396536
z5213_1	violin	-0.3281275	-0.432941354	0.768677869
z5215_1	violin	-0.168987324	0.134533311	0.279667635
z5217_1	cello	-1.472540704	2.044007048	-0.237378298
z5218_1	violin	0.953188315	-1.030598149	0.278605898
z5219_1	violin	0.321679831	-0.792511269	0.135780958
z5221_1	violin	-0.178263388	-1.120137241	1.18686533
z5222_1	violin	0.473763804	-0.181124998	-1.089645896
z5223_1	violin	-0.46807018	-0.83207462	0.134735436
z5224_1	violin	0.547927022	-0.712981971	0.180628335
z5225_1	violin	0.873932726	-0.95993889	0.213166352
z5227_1	violin	0.754715298	-0.729402068	-0.528517863
z5228_1	violin	0.342786944	-0.198865561	0.457607313
z5230_1	violin	0.334893637	-1.223998248	0.986852981
z5231_1	violin	0.092945414	-1.14395661	0.088308924
z5232_1	violin	-0.028697949	-0.503663765	0.41558924
z5233_1	violin	0.081936419	0.36868241	0.243942327
z5235_1	violin	0.921960674	-0.727118403	1.170105005
z5236_1	cello	-0.326349564	2.394767871	0.865761939
z5237_1	violin	0.645513724	0.467300556	-1.13773874
z5239_1	violin	0.342500742	-1.010077176	0.228003069
z5248_1	violin	0.393477892	-1.091343011	0.688768842
z5251_1	violin	0.515059689	-0.422624126	-0.171153254
z5252_1	violin	-0.041416654	1.088246298	-0.133011315
z5253_1	violin	1.088264191	0.214478463	-0.218011576
z5254_1	violin	0.24523298	-0.124993624	1.408098111
z5255_1	violin	1.046105065	-0.726239636	0.55909701
z5256_1	violin	0.647647804	-0.458365977	0.097744565
z5257_1	violin	0.153700668	-0.411643299	-0.018157913
z5259_1	cello	-3.439948692	6.800037785	-0.167672913
z5260_1	violin	0.402011911	1.79919686	1.925518237
z5261_1	violin	0.094726797	0.679458161	0.044749214
z5262_1	violin	0.255399684	-0.868059687	0.529259595
z5263_1	violin	0.071128609	-1.309106275	0.86653718
z5264_1	violin	0.265374614	-0.565560348	-0.074503546
z5265_1	violin	0.006735951	0.307591901	-0.736610207
z5266_1	violin	0.645671016	-1.045484343	0.381645726
z5267_1	violin	0.27492375	-0.759439163	-0.193563181
z5268_1	violin	0.889905805	-0.224925582	-0.506976066
z5269_1	violin	0.987399202	-0.950182564	0.834900682
z5270_1	violin	0.465741586	-1.681965656	-1.524336428
z5271_1	violin	0.231443881	-0.995065441	0.749245856
z5273_1	cello	-1.901040994	4.540896098	2.210889099
z5274_1	violin	0.194332195	0.679655484	-0.936928906
z5275_1	cello	-0.679049567	3.366461496	1.108177298
z5276_1	violin	0.174637947	0.101070003	-0.035224069
z5277_1	violin	0.374233232	0.937605056	1.655997778
z5279_1	violin	0.649247329	-1.110764312	-0.185020069
z5280_1	violin	0.863004376	-0.805835793	0.33895328
z5281_1	violin	-0.310150268	0.902001918	-1.024037156
z5282_1	violin	1.190393695	0.6994004	-1.8344139
z5283_1	violin	1.261908283	-2.013994884	-1.159683582
z5284_1	violin	0.636410564	-0.981826642	0.478811002
z5285_1	violin	0.559555287	-0.423982673	0.136666829
z5286_1	violin	-0.064822586	-1.542388904	-0.552960804
z5289_1	violin	0.216752546	-0.577064292	1.130546909
z5290_1	violin	0.452785737	-1.030669602	-1.334353683
z5291_1	cello	-0.227010991	2.909755745	-1.030804257
z5292_1	cello	-0.761002013	2.857864921	1.65799585
z5293_1	viola	0.534569123	0.691166553	-2.073206599
z5294_1	violin	-0.074023051	-0.920231656	1.263681981
z5296_1	violin	0.910675092	-1.204452275	-0.717288172
z5298_1	violin	1.316535545	-1.001628589	0.713076768
z5299_1	violin	0.888421494	-0.207620442	1.949224838
z5300_1	violin	0.391739352	-0.245245613	1.745751177
z5301_1	violin	0.152979721	0.247185917	0.665551999
z5302_1	cello	-1.518782517	4.025858633	0.360073009
z5305_1	violin	0.121541382	-0.227989064	-0.161037744
z5306_1	violin	0.721420338	1.164609736	-0.84579122
z5307_1	violin	0.160996914	-1.122542063	1.108648757
z5308_1	violin	0.48876398	-0.397563771	-0.366632216
z5309_1	violin	0.329373583	-1.45539772	0.962075161
z5310_1	violin	-0.289618434	-0.666827453	0.716392955
z5311_1	violin	-0.551485058	0.791113106	1.131849005
z5312_1	cello	-2.908712447	4.679683149	1.716487431
z5313_1	violin	-0.474584979	1.82082367	0.280282271
z5314_1	violin	0.170971921	0.030231561	0.791274506
z5315_1	violin	0.353900932	-1.48400135	0.444106317
z5316_1	violin	0.806043121	-0.585307973	0.639882986
z5317_1	violin	0.415390862	-1.853545291	0.652654845
z5319_1	violin	-1.77095344	-1.444779258	0.691577878
z5320_1	violin	0.987869106	-0.621711465	0.700574623
z5321_1	violin	0.105256629	-0.826513606	0.965588543
z5323_1	violin	0.451841907	-1.361606559	1.113901034
z5324_1	violin	0.685821384	-1.817360534	-0.30515688
z5326_1	violin	0.532445719	-1.44478828	0.287928292
z5327_1	violin	0.223838847	-1.463890764	0.967958924
z5328_1	violin	0.053219305	-1.212141266	0.91970398
z5329_1	cello	-1.749981606	4.178861201	1.318264943
z5330_1	violin	0.3950715	-1.048764519	1.972744955
z5331_1	violin	0.891275969	-0.618902369	-0.024510865
z5333_1	violin	1.034870609	0.511420784	0.924860931
z5334_1	violin	-0.174786209	-0.843179984	-0.222534987
z5335_1	violin	0.203201368	-0.29564252	1.500331054
z5336_1	violin	0.838505754	-1.097536495	1.582888439
z5337_1	violin	0.421804841	-1.343065863	-0.805085996
z5339_1	violin	0.477209584	-1.044314814	1.961447945
z5340_1	violin	-0.006918583	-0.233640608	-0.538499977
z5341_1	violin	0.510501798	-1.238505773	-0.294153155
z5342_1	violin	0.507857289	-0.529908375	-0.393984687
z5343_1	violin	0.186166349	-1.010245565	0.133121494
z5345_1	violin	0.438876813	-0.315701795	-0.025044652
z5347_1	cello	-0.366677508	3.128794369	-1.445999545
z5348_1	violin	-0.404427709	1.599791955	-0.921021761
z5349_1	violin	0.1878495	1.471187288	-0.210750852
z5350_1	violin	-0.476330546	-0.800666619	0.917516451
z5351_1	violin	-0.010335072	-1.108076087	-0.611173473
z5353_1	violin	-1.166526901	0.279272752	-0.754890797
z5354_1	violin	0.472516435	-0.84710985	-0.245805717
z5355_1	violin	-1.165925673	-0.485186678	-0.028191692
z5356_1	violin	-0.314543253	-1.138464881	-0.194822453
z5357_1	violin	0.695568873	-1.673553977	0.277580833
z5358_1	violin	0.210930864	-1.485603722	-0.111358477
z5359_1	violin	0.245514577	-0.325817157	0.073955432
z5361_1	viola	0.340013587	2.051807159	-2.136078062
z5363_1	violin	0.749571144	-0.999343949	0.11145376
z5365_1	violin	-0.456928649	-1.22783622	1.061988962
z5367_1	violin	0.295838848	-0.730305904	1.060244895
z5368_1	violin	0.596941323	-1.731308616	0.320240003
z5369_1	violin	0.726328886	-0.304156273	1.309082484
z5370_1	violin	0.773602674	-0.170907042	0.113771692
z5374_1	violin	0.514082442	-1.179525924	-0.334983911
z5375_1	violin	-0.142547838	-0.602853884	-0.369521033
z5376_1	violin	0.476419218	-0.051263075	1.221108104
z5377_1	violin	0.766664183	-1.07339986	-0.951551819
z5378_1	violin	0.636685221	0.158253996	0.212024946
z5379_1	violin	-0.143897291	-0.905149593	0.936591459
z5380_1	violin	0.238820204	-1.173062766	-0.755540435
z5381_1	violin	0.76227979	-1.228417431	-1.327788019
z5382_1	violin	-0.165245482	0.299565476	-0.059376342
z5383_1	cello	-0.488549731	3.014989403	0.475703081
z5384_1	violin	-0.207399037	-1.206191697	-0.546208327
z5388_1	violin	-0.002051954	-0.841630801	-0.711698254
z5389_1	violin	-0.005664654	0.517339808	0.286959295
z5390_1	violin	0.294866757	0.501935607	-0.392132992
z5391_1	violin	0.544643857	-0.251627655	0.80755564
z5392_1	violin	1.212131334	-1.022402177	0.845738465
z5394_1	cello	-1.34464503	2.893427809	0.541478806
z5395_1	violin	0.63083329	-1.230312831	-0.181756314
z5397_1	violin	-0.060097733	-1.39653601	0.28126313
z5398_1	cello	-5.4213487	5.468527651	0.419419659
z5399_1	violin	0.845536544	-0.650481615	0.703519597
z5408_1	violin	0.641316875	-0.410016496	1.29758277
z5411_1	violin	1.385855183	0.151282085	-1.521820388
z5412_1	violin	-0.64848975	0.576443602	1.092866689
z5413_1	violin	1.576181447	-0.143255686	0.602565613
z5415_1	violin	0.657828302	-1.821820697	0.474088745
z5416_1	violin	1.042634775	-0.543282064	1.113315671
z5418_1	violin	-0.283069995	-0.063314295	-0.747296956
z5422_1	violin	0.498945403	0.67072073	0.31245254
z5423_1	violin	-0.496423862	-2.16209599	0.385835375
z5424_1	violin	0.769732981	-1.417953574	0.528291475
z5425_1	violin	0.4525815	-1.767531437	-0.534014649
z5426_1	violin	0.397602735	1.595911178	0.094315701
z5434_1	violin	0.767869061	-0.846550186	-0.513614612
z5435_1	violin	0.570256806	-0.739430383	-0.033506413
z5436_1	violin	0.956334704	-0.57932094	0.589574161
z5437_1	violin	1.042200802	-0.674045976	1.148555899
z5438_1	violin	1.336224687	-1.808056102	0.136303415
z5439_1	cello	-1.817498939	4.716180424	-0.244666876
z5441_1	violin	0.792683988	-2.108624292	-0.520072192
z5443_1	violin	1.480536385	-2.071599314	-0.789061401
z5445_1	violin	0.998048878	-1.80616573	1.262549288
z5446_1	violin	0.053755441	-1.614719387	0.23003059
z5449_1	violin	0.912372046	-0.351285103	-0.326496229
z5450_1	violin	0.307404916	-0.838794302	0.793739763
z5451_1	violin	0.167773815	-0.134658707	-0.12507112
z5452_1	violin	0.98499525	-0.055908732	1.481133907
z5453_1	viola	-1.027232418	1.484463104	-1.208699732
z5456_1	violin	-0.5005689	0.495635794	-0.595730686
z5457_1	violin	0.163559468	-1.254164811	1.243090655
z5458_1	violin	-0.408081054	-0.727625114	-0.645741909
z5459_1	violin	0.488953333	-0.361855589	-0.331369525
z5460_1	violin	-0.226761205	-1.365282137	-0.051682869
z5463_1	double_bass	-38.04063959	-8.654713927	0.619932666
z5468_1	violin	0.511649236	-1.229955153	0.592239652
z5469_1	violin	-0.064753103	-0.92335384	0.054970053
z5470_1	violin	-0.035458238	0.187424243	-1.122287745
z5471_1	violin	0.167587249	-1.188129754	-0.012182673
z5472_1	violin	-0.187996114	-1.086595833	-0.081650988
z5473_1	cello	-1.24709952	3.112337319	-1.043623423
z5474_1	viola	-0.494988699	-0.161303216	-3.02142038
z5475_1	violin	0.863725577	-0.995268182	1.066430933
z5477_1	violin	0.122400661	-1.120508857	0.138957059
z5478_1	violin	0.245171967	-1.049210185	1.412018367
z5479_1	violin	-0.084659921	-1.237146667	0.897199361
z5480_1	violin	0.535276975	-1.438005364	1.535728547
z5481_1	violin	-0.221383832	0.878789865	-1.053429718
z5482_1	cello	-0.486026459	3.038613313	-0.576606098
z5483_1	cello	-0.595248856	3.321462909	2.067964088
z5484_1	violin	0.343915019	-0.066693469	-0.540807965
z5485_1	violin	-0.563406438	-1.617820015	0.417083
z5486_1	violin	0.693593393	-0.052507342	-1.218855449
z5488_1	violin	0.081315322	0.882647385	-0.878708099
z5489_1	violin	0.742048586	-0.672563267	0.724018337
z5491_1	violin	0.709461893	-0.922176118	0.117554033
z5493_1	violin	0.191015831	0.176795092	0.18483977
z5494_1	violin	0.213641168	-3.449729678	-1.23167834
z5495_1	cello	-1.22527022	2.594988002	-0.86658254
z5496_1	violin	-0.161424877	-0.768477171	-1.959025977
z5497_1	violin	0.302555868	-0.506242024	0.548657817
z5498_1	violin	-0.588174101	1.01105642	-1.453171355
z5499_1	cello	-1.721070938	5.402298997	0.894544023
z5500_1	violin	0.657206414	-0.840191778	-1.274247138
z5501_1	violin	0.779945777	-0.718732025	0.240279017
z5502_1	violin	0.848444318	-1.196409263	0.312884484
z5503_1	violin	0.442354556	-0.640532232	0.728530834
z5505_1	violin	1.314393123	-0.479263301	0.780583875
z5506_1	violin	0.266384921	0.392802667	-1.254787109
z5507_1	violin	1.181608869	-1.24432503	0.163588941
z5508_1	violin	0.160910832	-0.499363798	0.475135096
z5509_1	violin	0.415131261	-0.30857509	1.409407625
z5510_1	violin	-0.377032848	-1.173498483	0.44638444
z5511_1	viola	-0.711770502	1.138694776	-4.44517139
z5512_1	violin	0.3459622	-0.212404375	-1.156145115
z5513_1	violin	-0.180715939	-0.722683457	0.222991676
z5514_1	violin	0.738588214	-1.00114588	1.276612385
z5515_1	violin	1.103278731	-0.823170627	-0.447631084
z5516_1	violin	0.316729444	-0.768513394	0.952123388
z5517_1	violin	-0.225027864	-0.532416418	-0.910930741
z5518_1	cello	-4.899805798	5.267295216	-1.847373291
z5519_1	viola	0.666869558	-0.780747453	-4.352549754
z5520_1	violin	-0.669600069	1.121937581	0.758059758
z5521_1	violin	0.522430816	-0.852741532	1.699456029
z5522_1	violin	0.850596641	-0.734184615	-0.594034607
z5523_1	violin	-0.028947723	1.92500713	0.944432223
z5524_1	violin	0.475404583	-0.750609214	-0.625606305
z5525_1	violin	-0.246539059	-0.620731199	-0.722619729
z5526_1	violin	0.773290674	-0.462613187	0.414248385
z5527_1	violin	-0.389288446	-0.394012868	-0.718388148
z5528_1	violin	-0.695479391	-0.789235481	0.244336767
z5529_1	violin	-0.039129995	-0.418632253	-1.118674781
z5530_1	violin	0.609358863	-1.492134686	-0.705256167
z5531_1	violin	-0.045962036	-0.981249917	0.747471392
z5532_1	violin	0.21211839	-1.119484272	-0.433058649
z5533_1	viola	0.13036779	-0.984984703	-3.045872107
z5534_1	violin	0.363381013	-0.059165407	0.433913942
z5535_1	violin	0.534936743	-0.602150248	0.050489675
z5536_1	violin	0.114463995	-1.580982789	-0.583320279
z5537_1	violin	0.029416411	-0.941522138	0.093029739
z5538_1	violin	-0.678789644	-0.086184737	0.592598656
z5539_1	violin	0.613625391	-0.519857881	0.279073464
z5540_1	violin	1.094243873	0.163736473	1.709891491
z5541_1	cello	-0.989409211	2.850388914	-0.042867897
z5542_1	cello	-2.523343846	3.079759705	2.025151891
z5543_1	cello	-0.570416143	2.332052363	2.2592675
z5544_1	violin	0.385036091	-0.521212117	1.003582697
z5545_1	violin	-0.618045138	-1.361498047	-0.527900011
z5547_1	violin	0.254948237	-0.08710254	-0.096688077
z5548_1	violin	1.28125607	-0.4202377	0.815691107
z5549_1	violin	0.080879375	-0.684556521	-1.212551292
z5550_1	violin	-0.767634681	1.156598154	1.745406108
z5551_1	violin	-0.199912103	-0.139040304	0.560865237
z5552_1	violin	-0.063684138	1.692354967	-1.153575326
z5555_1	violin	0.418147616	-0.389000876	-0.555214347
z5556_1	violin	-0.461262083	-0.737165059	2.126210569
z5557_1	violin	0.535456244	-0.520721425	-0.053333735
z5558_1	viola	0.418401551	1.891143177	-1.387973077
z5564_1	cello	-1.518197179	3.694832918	2.045342649
z5571_1	violin	0.202133412	-1.467474044	0.636429254
z5572_1	violin	0.019904203	-1.396326598	0.340388288
z5573_1	violin	-1.244431342	1.067456094	-0.265259348
z5574_1	violin	1.142160997	-0.769477997	-1.119423468
z5575_1	violin	0.264546384	-0.608901755	-1.262265795
z5576_1	violin	0.125234974	-0.664674904	0.690609584
z5577_1	violin	0.453137041	-0.804258785	0.941453653
z5578_1	violin	0.269430601	-1.437105812	-0.82809998
z5579_1	viola	-0.071470184	-0.483669504	-2.92095763
z558_1	violin	0.931424187	-0.468789554	0.590815156
z5580_1	violin	0.775217331	-0.943583942	1.005161879
z5582_1	violin	0.282009537	0.024658493	-0.318234593
z5583_1	violin	-0.168826586	-1.010384122	-0.188234499
z5584_1	violin	0.629831803	-1.309193584	0.546002134
z5585_1	violin	0.6742616	0.460827376	-1.481133943
z5586_1	violin	0.400870263	-0.743105243	0.133070917
z5587_1	violin	0.103149925	-1.191403595	0.914660694
z5588_1	violin	0.461734762	-0.630234845	-0.346693815
z5589_1	violin	-0.199747618	-1.008422876	-0.270706987
z5590_1	cello	-1.584615644	5.505617875	-0.451003471
z5591_1	violin	2.286752657	-1.474907767	-1.056967404
z5592_1	violin	0.804056211	-0.690163538	-0.072565012
z5593_1	violin	0.074835361	-0.019828275	0.39296675
z5594_1	violin	0.776064419	-1.703001181	-0.863707933
z5595_1	violin	0.318091392	0.709030897	-1.156295776
z5596_1	viola	-0.135908135	1.400202494	-2.210189615
z5597_1	violin	0.5659033	-1.537482405	-1.881795435
z5598_1	violin	0.041837257	-0.791424865	0.427575003
z5599_1	violin	0.349899103	-1.40988357	0.92150838
z560_1	violin	0.911913133	-1.591445044	-0.217846823
z5600_1	violin	0.340495292	1.764395612	-1.248382465
z5601_1	cello	-1.538665328	4.065986625	-1.622658834
z5605_1	violin	1.263202782	0.363872837	0.004251958
z5606_1	violin	0.465866722	-0.864260282	-0.561952065
z5607_1	violin	0.396840269	-0.083991476	1.172309986
z5608_1	violin	0.323350941	-0.963818646	0.532482227
z5609_1	violin	0.420250918	-1.197100281	1.214589055
z5613_1	viola	0.448613584	0.064061002	-2.620700181
z5614_1	violin	-0.953232924	-0.246328866	-0.550151781
z5615_1	violin	0.307886061	1.897620764	0.066520164
z5616_1	violin	-1.008227961	-0.947359603	0.712447239
z5617_1	violin	-0.329437913	-0.782485679	-0.362629013
z5618_1	violin	-0.382308722	1.702656767	-0.828918597
z5619_1	violin	0.622429648	-0.98239669	-0.159599275
z562_1	cello	-0.941388235	2.622381388	0.488173192
z5620_1	violin	-0.66468806	1.126378833	-0.676264182
z5621_1	violin	0.449428375	-0.678761994	0.912088536
z5622_1	violin	-0.086640387	-0.577522924	0.347012039
z5623_1	violin	-0.51604445	-1.443034783	0.461522687
z5624_1	violin	0.79314547	-1.280627676	0.065505759
z5625_1	violin	-0.925513685	-1.360417029	0.576374065
z5626_1	violin	-0.364031912	-0.927756634	1.071613011
z5627_1	cello	-3.12221085	4.988101374	0.997556467
z5628_1	violin	-0.312371383	-1.732780404	-0.124404516
z5629_1	violin	0.4784892	-1.149185402	0.231384275
z5630_1	violin	0.279657137	1.129111045	-0.319836864
z5631_1	violin	1.231480524	-1.244565501	0.24945255
z5632_1	violin	0.69851688	-0.621322437	0.476496369
z5633_1	violin	0.028337193	-2.069714728	1.117103147
z5634_1	violin	0.219759529	-1.784390943	-0.097279574
z5635_1	violin	1.184493646	-0.519349277	-1.138686009
z5636_1	violin	-0.274956551	-0.130240277	-0.388275176
z5637_1	violin	0.165152949	-0.852901271	0.566781937
z5638_1	violin	0.512595969	-0.073987198	0.663333166
z5640_1	violin	0.587314922	-1.08255033	0.144177559
z5643_1	violin	0.78787711	-0.033834844	1.457218619
z5647_1	cello	-2.497306555	4.198199598	0.545460485
z5648_1	violin	-0.547878971	0.151244063	-0.681578135
z5650_1	violin	0.088897225	-1.684044382	-0.11100715
z5652_1	violin	0.535639147	-0.162643389	-0.628070724
z5653_1	violin	0.300099262	1.689230528	-1.10809556
z5654_1	violin	2.71939882	0.238531466	-0.264498526
z5655_1	violin	-0.142216237	-1.180237838	-0.363075777
z5657_1	violin	0.313178231	0.353399247	-2.095319017
z5659_1	violin	0.607700107	-0.706497022	1.574149803
z566_1	violin	-0.211335864	-0.055038168	0.96672478
z5662_1	violin	0.820664875	-0.475106434	-0.15747573
z5664_1	violin	1.080486351	-1.358282104	-0.445734423
z5665_1	violin	-0.189221702	-0.387118756	0.284108734
z5666_1	violin	-0.626454929	-0.59504767	-0.915271559
z5667_1	violin	1.076846599	-1.156406332	-0.757922484
z5668_1	violin	0.650013848	-0.410142574	0.087164236
z5670_1	violin	1.096936709	-1.411610303	0.162388589
z5671_1	violin	-0.729785	1.135026031	0.542824543
z5672_1	violin	-0.623451277	-2.08748678	0.170671686
z5673_1	violin	-1.064435789	0.172363152	0.640067137
z5674_1	violin	-0.087668165	-0.020438436	-1.90535698
z5675_1	violin	-0.566117864	-0.177168902	-0.08186873
z5676_1	cello	-0.120816284	2.243394226	-0.777885225
z5677_1	cello	-0.676009915	5.18913348	1.940625241
z5678_1	cello	0.010480674	3.799873713	1.3314842
z5679_1	violin	0.447275336	-0.563078571	1.294173666
z5680_1	violin	0.325814235	-0.917914914	-0.746151855
z5682_1	violin	0.996700007	-1.352983293	-0.361468455
z5683_1	violin	0.130021075	-0.718082438	0.285323836
z5684_1	violin	1.016282727	-0.983062973	-0.425743017
z5685_1	violin	1.0651448	-1.370950441	0.882477179
z5686_1	violin	0.459515966	-1.512410419	0.107010591
z5687_1	violin	0.035716924	-0.011188749	1.078162274
z5688_1	violin	0.215669633	-1.628239967	-1.246078075
z5689_1	cello	-0.359710972	1.974631779	-0.096635936
z5690_1	violin	0.60674877	-0.890121361	-0.654720115
z5691_1	violin	0.126433015	1.657670124	-0.485291557
z5692_1	violin	0.755706884	-0.336874	0.20020707
z5693_1	violin	-0.712394654	-0.720481838	-1.53021128
z5694_1	violin	-0.076586418	0.354067321	-0.259776722
z5695_1	violin	-0.707558576	1.46473914	-0.291179421
z5696_1	cello	-0.983227745	5.041214639	-0.676309236
z5697_1	violin	-0.268486254	0.253042159	1.318617642
z5698_1	violin	0.21847401	-0.231284985	0.033573634
z5699_1	violin	0.400475532	-2.171668808	0.139120858
z5702_1	violin	0.018892451	-0.183118127	0.237331534
z5703_1	violin	-0.940320673	0.892456339	0.544667934
z5704_1	violin	1.116779029	0.075873672	1.141755185
z5705_1	violin	0.418616498	0.651031656	-1.289072906
z5706_1	violin	0.51021879	-0.542316863	-0.24197792
z5707_1	violin	-0.700661042	-1.063539526	1.034623622
z5709_1	viola	-0.238661628	0.598845595	-2.024530639
z5710_1	cello	-0.529559044	2.123465048	0.069045045
z5711_1	violin	0.119720069	0.385158245	-0.127215094
z5712_1	violin	0.560534613	-0.309782741	0.470150183
z5713_1	violin	-0.675728149	-0.703517591	1.576264877
z5714_1	violin	-0.631195659	-1.484345211	0.209386263
z5715_1	violin	0.897508001	-0.668217459	2.260751362
z5716_1	violin	0.991222728	-0.653796565	0.727558227
z5717_1	violin	0.948003262	-2.055549468	0.939804264
z5718_1	violin	-0.051499376	-1.845406902	-0.096679179
z5719_1	cello	-1.769202488	3.863887692	0.445623044
z5723_1	violin	0.281286058	-1.062979878	-1.106097812
z5725_1	violin	0.259259475	-0.330531564	-0.299495167
z5726_1	violin	-0.061794191	-0.445968078	0.50403291
z5727_1	violin	0.81017721	-0.599914231	-0.418038067
z5728_1	violin	-0.568136131	-1.340340365	0.396090526
z5729_1	cello	-0.967743382	2.742448071	-0.845637821
z5730_1	cello	-0.985893131	3.734013405	-0.417665798
z5731_1	violin	0.468689481	-0.675034074	0.626604851
z5732_1	violin	0.407415864	-1.224678398	0.547068428
z5733_1	violin	-0.303264421	-0.616181222	0.515246487
z5734_1	violin	0.687422291	-0.571296984	-0.608004968
z5735_1	violin	-0.638829899	-1.148665534	-0.395065863
z5736_1	violin	0.548882843	-1.685256261	0.064367494
z5739_1	violin	0.954892477	-0.966778503	0.795340462
z574_1	violin	1.952853728	-0.258129655	1.503975522
z5740_1	cello	-0.007975565	4.039724947	0.637008407
z5749_1	violin	0.321587531	-2.069762941	0.692117726
z575_1	violin	0.600054321	-1.448902285	1.264098369
z5750_1	violin	0.281613731	-0.198552934	0.570298531
z5753_1	violin	-0.449090435	1.269456452	-0.822388982
z5757_1	double_bass	-20.04266346	-1.223084307	-0.810377354
z5758_1	cello	-0.92784612	2.403957473	0.795537328
z5760_1	violin	0.21618421	-1.112509337	1.671655404
z5761_1	violin	0.529857158	-0.354385997	-2.106245168
z5763_1	violin	0.252920014	-0.504414158	0.841607241
z5766_1	violin	-0.032878765	-0.002140926	0.544444395
z5770_1	violin	-0.961801553	-1.849189271	-1.04455341
z5775_1	cello	-2.420315489	3.174647521	-1.015955229
z5778_1	violin	0.263289616	-1.61935685	0.754754136
z578_1	violin	-0.181277315	-0.251152475	-0.80586027
z5786_1	violin	0.474239937	-1.286216919	0.432111417
z579_1	violin	0.20903137	-1.31099558	0.903362689
z5812_1	violin	0.520972442	-1.47985178	-0.171442864
z5816_1	violin	0.372743748	-0.070487228	-0.903716198
z5817_1	violin	0.269346178	-1.065583718	-0.057601946
z5818_1	cello	-1.164824308	4.070217182	-0.576671807
z5823_1	cello	-2.126972392	6.325814575	-0.077412755
z5824_1	violin	0.453355533	-0.998859413	0.96838992
z5826_1	violin	0.348380023	-1.728000513	0.613095675
z5827_1	violin	0.461108053	-1.059772168	-0.240943527
z5828_1	cello	-1.347801766	4.023895043	-2.462803076
z5829_1	violin	1.354073918	0.054540956	0.688133169
z583_1	violin	0.013729687	-0.773195279	0.062221002
z5830_1	violin	0.437155886	-1.149032784	1.506634508
z5831_1	violin	0.58510961	-1.153967399	0.242278011
z5832_1	violin	0.774047435	-0.454587386	1.624078841
z5833_1	violin	0.616578821	-0.726387703	0.777615952
z5834_1	violin	-1.26221163	1.189153459	1.234368145
z5835_1	cello	-1.078649228	4.052873051	0.08416159
z5836_1	violin	0.683522277	0.220965495	0.348209004
z5837_1	violin	0.308304739	-1.049317537	0.397029326
z5838_1	violin	0.123152187	1.088667806	-0.937735159
z5839_1	violin	0.417541135	-0.487646239	0.819346349
z5840_1	violin	-0.005965107	0.304341545	-0.052199949
z5842_1	violin	0.906208744	-0.715657308	0.092700173
z5843_1	violin	-1.025908492	0.779135627	0.671228234
z5844_1	violin	0.834118117	-0.714792004	1.505378009
z5845_1	violin	0.789248665	-1.786621861	0.466930436
z5846_1	violin	1.344828306	-0.966297546	1.968197766
z5847_1	violin	0.546684809	-2.031949565	-0.10816343
z5848_1	violin	0.597209187	-1.459480937	1.645239705
z5849_1	violin	0.35265562	-0.601804265	-0.102869024
z585_1	violin	0.549006527	-0.422748638	0.85670156
z5850_1	violin	0.647960251	-0.95617865	-0.099650514
z5851_1	violin	0.312397044	-0.699017267	0.416187148
z5853_1	violin	0.88759488	-0.765848997	-0.748427718
z5854_1	cello	-1.159037646	4.128950109	1.754970245
z5855_1	violin	0.877891259	-0.759535499	1.594554818
z5857_1	violin	0.381126124	-0.187378801	1.67431897
z5858_1	violin	0.253468933	-0.304327859	1.043584824
z5859_1	violin	0.240489827	-0.814792148	0.82222772
z5860_1	violin	0.749941767	-0.787304842	-1.252137483
z5861_1	violin	0.987208676	-1.775013097	1.515688231
z5862_1	violin	0.306613862	-1.065232663	0.976877106
z5864_1	violin	0.183477592	0.207066429	-0.057643214
z5865_1	violin	0.311560095	-0.207612164	-0.513309462
z5866_1	violin	0.756966339	-0.956734426	0.982316963
z5867_1	violin	1.901804151	-0.621555923	-0.056626503
z5868_1	violin	0.662665005	-1.27907527	-1.196422147
z5869_1	violin	0.854862751	-0.524838207	0.894224757
z587_1	violin	0.51951844	-0.437289842	0.294576426
z5870_1	cello	-1.405767109	4.564802537	0.912535935
z5871_1	violin	0.545072624	-1.60389694	1.381624973
z5872_1	violin	0.169835929	-0.740749397	0.4007428
z5873_1	violin	0.504736419	-1.327873791	0.89158705
z5874_1	violin	1.17992429	-0.492261974	0.0365885
z5875_1	violin	-0.475204346	-0.512532805	0.262681515
z5876_1	violin	-0.403748331	-1.916676349	0.614168565
z5878_1	violin	1.080521595	-1.384833856	-0.316794534
z5879_1	violin	0.879028647	0.485962012	1.338121606
z5881_1	violin	0.682587251	-0.197337989	0.817928866
z5886_1	violin	0.641737382	-0.824254126	0.203288894
z589_1	violin	0.229606778	-0.155842969	0.072495089
z5891_1	viola	0.023588238	-2.207755335	-3.770748905
z5892_1	violin	0.643861492	-1.827632713	1.79319328
z5894_1	violin	0.290911483	-1.260729555	-0.555343858
z5895_1	violin	0.865753791	-0.093575732	-0.196824816
z5899_1	violin	0.071268374	-0.633887119	0.168131485
z5906_1	violin	0.706672621	-1.365228583	-0.024012311
z5916_1	violin	-0.102818446	-0.749177267	0.062297317
z5949_1	violin	0.579552958	-0.882088919	0.218279023
z5950_1	violin	0.667842786	-0.518435353	0.526361573
z5952_1	violin	0.904513813	-0.595649453	1.262340025
z5953_1	viola	-0.971079844	0.569605804	-1.805846152
z5954_1	violin	0.558476115	0.528621052	0.459832431
z5955_1	violin	0.468268599	-0.558828062	2.344660069
z5965_1	violin	0.469718726	-1.29678013	-0.756145527
z5966_1	violin	-0.149230792	-1.419414004	0.003880163
z5967_1	violin	1.533944281	-0.937228581	-1.190584911
z5971_1	violin	-0.087488122	-1.031906927	0.223794082
z5972_1	violin	-0.406295098	-0.94074775	1.415373033
z5973_1	violin	0.461900351	-0.602367635	-0.00574843
z5983_1	cello	0.051325989	4.029793924	-1.248956575
z6007_1	violin	-0.054354481	-0.847980677	0.603252538
z6010_1	violin	0.137673718	-0.63111206	-0.011517808
z6012_1	violin	0.738742801	-1.017934541	-1.560694937
z6013_1	violin	-0.332346314	-1.083165072	-1.021337099
z6014_1	violin	0.512729649	-1.108056201	-0.40157698
z6015_1	violin	0.369306231	-0.454193373	1.169350348
z6016_1	violin	0.27933921	-1.1087558	0.712242159
z6017_1	cello	0.105139031	2.563093978	0.716412336
z6018_1	violin	0.643529196	0.850580374	0.17531451
z6022_1	violin	-0.089633252	-0.068880113	-0.310622011
z6026_1	violin	1.267210693	-0.582106389	0.758616524
z6028_1	violin	0.375396632	-0.874393468	-1.802170642
z6029_1	violin	0.760261208	-0.013703853	0.064303557
z6030_1	violin	0.329631669	-1.277144192	0.372834318
z6031_1	violin	0.128578692	-1.394762764	-1.533937078
z6032_1	violin	-0.215776892	-0.913411676	0.420406217
z6033_1	violin	-0.412446299	-0.025036872	-1.028954274
z6034_1	violin	0.396794844	-0.831147417	0.693789251
z6035_1	violin	0.786261978	-0.443797993	1.541097298
z6036_1	violin	0.529827502	-1.151997321	0.511344121
z6037_1	cello	-1.359402985	2.247439101	-0.074735789
z6039_1	violin	0.30494087	-0.617790984	-0.090847529
z6041_1	violin	0.337383661	-1.406887597	0.462171732
z6042_1	violin	0.550788309	-0.834410652	1.382842264
z6043_1	cello	-2.447468762	5.976016157	0.682552821
z6045_1	violin	0.361927601	-0.558071044	1.076511038
z6046_1	violin	0.456721294	-1.103712799	-0.208253419
z6047_1	violin	1.17414578	0.578966057	0.115647086
z6048_1	violin	-0.609654008	-0.349658758	-0.666588608
z6049_1	violin	0.23759966	-0.898559781	-0.364610605
z605_1	violin	-1.274053448	0.993915186	1.584099921
z6050_1	violin	0.157495052	-0.694926121	1.973300765
z6051_1	violin	0.612428224	-0.165263568	0.216194287
z6052_1	cello	-2.269834538	5.227807116	1.994939903
z6053_1	violin	0.159504836	-0.977723028	0.886738482
z6054_1	violin	0.662740905	-1.117277475	0.267571892
z6055_1	violin	-1.736831095	-1.340408327	-0.94677005
z6057_1	violin	-1.068519482	-0.804827665	-1.505103296
z6058_1	violin	0.096453567	0.103852508	-0.42573815
z6059_1	cello	-1.265741349	3.577959832	0.048088124
z6060_1	violin	-0.618623568	-0.481200381	-0.557624452
z6061_1	violin	0.458674522	0.57588885	-0.148610532
z6062_1	violin	0.379257726	-0.428308533	0.565070963
z6063_1	violin	1.030283297	-1.332728121	-1.323335887
z6064_1	violin	-0.039146159	-1.454115809	-0.293546668
z6065_1	violin	0.97802754	-1.564671337	0.909662578
z6066_1	cello	-1.49765893	3.78215305	0.125749735
z6067_1	violin	0.219963273	-1.463486056	-0.07400438
z6068_1	violin	-1.039430981	-1.264286735	-0.132050769
z6069_1	violin	0.76758232	-1.015957432	1.795581494
z6070_1	violin	1.288897747	-1.970406742	0.241410026
z6071_1	cello	-1.664524237	2.76156639	-1.345399903
z6072_1	violin	0.441254402	-1.76341373	-0.041215018
z6073_1	violin	1.199824768	-0.945558795	0.014827006
z6074_1	violin	0.462967478	-0.332588134	0.085721753
z6075_1	violin	0.62632861	-0.955767878	-0.01355819
z6078_1	violin	-0.42870419	-0.849511109	0.199869155
z6079_1	violin	0.178796616	-0.797566456	0.056846798
z6080_1	violin	0.152217791	-0.227371717	0.432992212
z6081_1	violin	0.741592678	-0.543675341	2.823609364
z6082_1	violin	0.411740012	-0.989115449	0.820837359
z6084_1	violin	0.490914598	-0.320971273	1.6351229
z6087_1	cello	-3.741752183	7.032147979	-0.847376015
z6089_1	violin	0.709660995	-1.135092688	0.992159726
z6090_1	violin	-0.015387888	-1.199927958	0.715047956
z6091_1	violin	0.633539734	0.355907769	-1.256003302
z6092_1	violin	0.070547671	-1.449088975	-1.387274352
z6093_1	violin	0.617923504	-0.5205289	0.90585817
z6095_1	violin	0.541680586	-0.082894538	0.124720965
z6096_1	violin	-0.510491575	-0.360982547	-0.579178065
z6097_1	violin	1.533992775	0.170036706	-0.950379195
z6098_1	violin	0.6547831	-0.627299368	1.575935725
z6099_1	violin	0.891705384	-0.860721071	-0.32351411
z6100_1	violin	0.534170132	-1.020795527	-0.378392484
z6101_1	cello	-0.884596935	3.371348839	0.41837707
z6102_1	violin	-0.533495083	1.286371301	-0.04682404
z6103_1	violin	1.248925103	-0.487634683	-0.122461217
z6104_1	violin	0.795865645	-0.311540109	0.961574227
z6105_1	violin	0.082096454	0.126977024	-2.082788887
z6106_1	violin	0.40721561	0.892412965	0.689294356
z6107_1	violin	0.693100874	0.033947945	0.503850754
z6108_1	violin	0.217404273	-0.767275325	-0.575358166
z6109_1	violin	0.708316182	0.431563837	0.920043385
z6110_1	violin	0.564613408	0.378445264	-0.496797202
z6112_1	violin	1.125053009	-1.39655545	0.743650142
z6113_1	violin	0.008628346	-0.797015436	-0.698917429
z6114_1	violin	1.367341471	-1.530384098	-0.359580117
z6115_1	violin	0.930691494	-1.029217613	0.404260786
z6116_1	violin	0.227798763	-0.351463026	0.886220226
z6117_1	violin	1.002554779	-0.57577012	0.667052388
z6118_1	violin	0.151871654	-0.380098358	-0.259169541
z6119_1	violin	-0.321794482	1.328163672	-0.957446929
z6120_1	violin	-0.16593828	-0.452433821	-0.559056772
z6121_1	violin	0.34015883	-1.41185462	1.049320377
z6122_1	violin	0.293528537	0.089512421	-1.192845547
z6123_1	violin	0.496432345	-0.339116605	-0.402683784
z6125_1	violin	-0.159444252	-1.726270177	-0.475154378
z6129_1	cello	-2.938164784	5.575891031	0.782325688
z6130_1	violin	0.48373183	0.122948089	1.164317589
z6131_1	violin	0.155836399	0.001089044	-0.886799003
z6135_1	violin	0.184580602	-0.377067057	1.405180855
z6136_1	violin	0.254256497	-0.394656805	1.470941679
z6138_1	violin	0.649868592	-0.549748132	0.955532629
z6141_1	violin	-0.074407987	-0.736433616	0.283365781
z6142_1	violin	1.123571118	-0.916972348	0.902995651
z6143_1	violin	0.322169063	-0.157376325	0.034786851
z6144_1	violin	0.468523532	-0.53721479	0.028956275
z6145_1	violin	0.592161678	-0.621622075	-0.67362062
z6146_1	violin	-0.878403957	-1.155081037	1.232028748
z6148_1	violin	-0.046500308	-1.396503824	0.284547876
z6149_1	violin	0.890794619	-0.703313175	-0.492934477
z615_1	violin	1.203002495	0.603682178	-0.092482156
z6154_1	violin	0.462541913	-0.015578828	0.157362293
z6155_1	violin	1.117682355	-0.965806894	0.628688787
z6156_1	violin	0.039052409	0.444293861	0.194927833
z6157_1	violin	0.886769098	-0.979548483	1.462457511
z6158_1	violin	0.437924094	-0.98113314	0.03921886
z6159_1	violin	0.560605431	-0.597571293	1.100399945
z6160_1	violin	1.196312632	-0.350021719	0.240487243
z6161_1	violin	0.076798991	-0.902666277	-0.162771105
z6162_1	violin	-0.139738975	-0.731915334	1.057470801
z6163_1	violin	0.482496585	-0.179755545	-0.118194802
z6164_1	violin	0.425776262	-1.65663883	0.718354212
z6165_1	violin	0.428690908	-0.22963089	-0.728388885
z6166_1	violin	-0.350428587	-1.01813693	0.665640967
z6167_1	violin	-0.052383561	0.831587291	-0.352877544
z6169_1	violin	0.427957693	-0.647090699	0.696843581
z6170_1	violin	1.014535088	0.037863352	-0.167461694
z6171_1	violin	0.939684382	0.167976752	0.95708103
z6172_1	violin	0.750543196	-0.550623097	0.467785373
z6178_1	violin	0.36973923	-0.146503278	0.787160518
z6181_1	violin	-0.329576397	0.953499418	-0.984947789
z6182_1	violin	1.150859159	0.389781097	-1.981390451
z6184_1	violin	1.231190398	-0.225925824	1.040269497
z6185_1	violin	-0.769954076	-0.915465278	-1.027424488
z6186_1	cello	-0.26811143	4.014775	0.92938331
z6187_1	cello	-2.408364306	6.084861441	0.500266579
z6192_1	violin	0.644140331	-1.469410978	1.024280472
z6193_1	violin	0.194781321	0.353820566	-0.062797234
z6195_1	violin	0.384776214	-0.894256442	1.079183633
z6205_1	violin	0.661854775	-1.070559376	-0.493522607
z6207_1	violin	0.488364058	0.221477422	-1.315303811
z6211_1	cello	-1.472331083	2.555064666	-1.745091483
z6212_1	violin	-0.071762554	-0.701216583	-0.143086434
z6213_1	violin	0.235087482	-0.954810681	-0.270836741
z6216_1	cello	-0.47201618	4.610191217	1.497485389
z6217_1	violin	-1.265263806	-1.57966866	-0.143912272
z6218_1	violin	-0.329404817	0.564452815	-1.306261687
z6228_1	violin	-0.624520929	-0.797565811	1.944066782
z6229_1	violin	1.348612127	-0.894581635	-0.104155148
z6230_1	violin	0.358995298	1.669886253	-0.166556816
z6231_1	violin	0.423317953	0.410326823	1.614299841
z6232_1	cello	-1.459024647	3.680385307	2.547624906
z6233_1	violin	0.093871497	-0.588699903	0.509925628
z6235_1	violin	-0.042315401	1.819424703	1.421619576
z6236_1	violin	0.611268682	-2.024444771	-0.116990707
z6237_1	violin	-0.008406936	0.363804992	-1.320685675
z6238_1	violin	0.690995742	-0.21272513	2.6212786
z6240_1	violin	0.734787039	-1.086793829	1.745443676
z6241_1	violin	1.353705546	-1.409978637	0.173305525
z6242_1	viola	-0.62313312	1.421835842	-1.991737724
z6243_1	violin	1.388375805	-0.491802655	0.059239638
z6244_1	violin	0.398518444	-1.000361217	-0.609301857
z6245_1	violin	0.157489867	-1.336326821	0.214391491
z6246_1	cello	-4.710048747	5.042063052	-3.378216548
z6250_1	violin	0.77502422	-1.377340705	0.417664526
z6251_1	violin	0.166998624	-0.044215755	-1.22352005
z6252_1	cello	-0.642070312	3.587786226	1.517307229
z6253_1	violin	0.329573013	-1.097977155	-0.451179181
z6254_1	violin	0.047287912	0.341365141	0.95041875
z6255_1	violin	-0.323335639	-0.915866815	0.737834939
z6256_1	violin	0.116521023	-0.383554243	0.511768696
z6258_1	violin	0.745369561	-1.589253064	1.136108268
z626_1	violin	0.980662049	-0.009579718	0.487864379
z6261_1	violin	1.23763599	-1.959118105	0.575106321
z6270_1	violin	0.154192783	0.319130975	-1.226047591
z6271_1	violin	0.445594218	-0.75485688	0.324825383
z6275_1	violin	0.794747755	-1.807187465	-1.316381162
z6278_1	violin	-0.728556278	0.289356489	0.822052561
z6279_1	violin	0.27999929	-1.021427386	-0.005247844
z6280_1	violin	0.752322083	-0.283868739	1.518380754
z6281_1	violin	0.139079488	-0.613892746	-2.288401569
z6282_1	violin	0.608941854	-1.521689327	0.409517223
z6283_1	violin	-0.674551462	0.621936347	0.525697635
z6299_1	violin	-0.430049893	0.33577795	-1.127941273
z6300_1	violin	0.568456466	-0.098000616	0.372888415
z6320_1	violin	-0.042127141	-1.305033156	0.806174319
z6321_1	violin	-0.231445176	1.677692752	-1.05576451
z6324_1	violin	-0.140990853	-0.816514885	0.107923284
z6325_1	cello	-0.780967251	3.013287322	-0.854211728
z6327_1	violin	-0.529647875	-0.891996344	0.508277828
z6328_1	cello	-1.091325622	2.840028996	0.233649853
z6329_1	violin	0.255265966	0.148894311	-0.004080706
z6330_1	violin	1.3851844	-1.332536341	0.034683753
z6344_1	violin	0.769625551	-0.914657558	1.162634581
z6345_1	violin	0.199220034	-0.485886161	0.525858459
z6347_1	violin	0.210760444	-0.537660451	1.100311298
z6348_1	violin	-0.241749322	0.135387316	0.553996889
z6349_1	violin	-0.07811172	-1.455636342	1.025495017
z6350_1	violin	-0.405350748	1.143267461	0.435758251
z6351_1	violin	0.168123593	0.127667721	-0.14022053
z6352_1	violin	0.136429261	-0.777400436	-0.151794253
z6353_1	violin	-0.100981442	-0.306479105	-0.701227053
z6354_1	violin	0.410768077	-0.306917985	-0.563438571
z6355_1	cello	-1.000190954	4.596283216	-0.368167409
z6358_1	violin	-0.425337989	1.579203317	0.233100646
z6359_1	cello	-0.59851859	2.436169643	0.595913831
z6360_1	violin	0.283896877	-0.560783374	0.219377453
z6361_1	violin	0.727634199	-0.979856837	-1.262856406
z6362_1	violin	1.042609464	-0.61848231	-0.846694946
z6363_1	violin	-0.007279679	-0.750991313	-0.430536262
z6364_1	violin	-0.02853043	-0.039365603	-1.114939298
z6365_1	violin	0.591839601	-0.094366473	-0.292130924
z6366_1	cello	-0.937882659	4.17411289	-0.157393966
z6367_1	violin	0.02311394	-1.225183185	-0.266304636
z6368_1	violin	0.212081441	0.41015761	-1.14277755
z6369_1	violin	-0.291297158	-0.336642122	0.10305094
z6370_1	violin	0.18161881	-1.270818195	-0.095899358
z6371_1	violin	-1.090147519	-0.433098087	-0.613857907
z6372_1	violin	-0.224790169	-1.238260289	0.390723932
z6373_1	violin	-0.044663154	-1.012563652	0.26941676
z6374_1	violin	-0.145809722	-0.802039425	0.309440753
z6375_1	cello	0.132567201	2.694436789	-1.546285696
z6376_1	violin	0.560840852	-1.294087402	-0.072433464
z6377_1	violin	0.04970969	-0.546558833	-0.337840561
z6378_1	violin	0.196848936	0.171163313	-0.224982728
z6379_1	violin	0.410900218	1.47610874	-0.011389667
z6381_1	violin	0.210075876	-0.287290959	-0.218944649
z6382_1	viola	0.337127862	0.911786138	-3.324612345
z6383_1	violin	0.379537471	-0.933238201	0.077640073
z6384_1	violin	0.755589135	-1.523476146	-0.085403674
z6385_1	violin	0.547669886	-1.067725178	-0.680998761
z6386_1	violin	0.647981186	-0.704918199	-1.260833603
z6387_1	violin	0.323372484	-0.691070218	0.141728163
z6388_1	violin	0.623797294	-0.66227149	-0.561424142
z6389_1	violin	0.682681265	-0.353122361	-0.139312141
z6390_1	viola	-1.120168059	1.54510704	-2.374868942
z6391_1	violin	0.507928328	-1.210988615	0.642283559
z6393_1	violin	-0.349839739	0.229660924	0.492483733
z6394_1	violin	0.916077505	-0.762396175	0.505883978
z6395_1	violin	-0.240632064	1.093733241	-0.727521956
z6396_1	violin	0.804005305	-0.93250443	0.162197577
z6397_1	violin	-0.238117609	-0.185727207	-0.339959754
z6398_1	violin	0.17334099	-1.000567199	-0.776649962
z6399_1	violin	0.623211403	-0.605466493	-0.97695353
z6400_1	violin	-0.709320993	-1.466230919	-0.227362499
z6401_1	violin	0.305658222	-0.368147633	-0.413387415
z6402_1	violin	-0.353111288	-0.256809475	0.388325056
z6403_1	violin	0.688399117	-0.425232192	-0.193416314
z6408_1	violin	0.234142021	-0.562742445	0.339182402
z6409_1	violin	0.614002588	-1.385375956	-0.954218015
z6411_1	violin	0.170532975	-0.780076519	-0.032415407
z6412_1	violin	0.209845978	-0.18076966	-0.970416534
z6414_1	violin	0.503154521	-0.01940881	1.147157347
z6415_1	violin	-0.054875739	-0.114066532	0.704493071
z6416_1	violin	0.186326956	-1.228714636	0.192933089
z6417_1	violin	0.53858071	-1.259065039	-0.191601755
z6418_1	violin	-0.091913009	-0.555952409	0.645286885
z6419_1	violin	0.706713352	-0.859389967	-0.186508922
z6422_1	violin	0.538619924	-0.198480564	-0.148287273
z6423_1	violin	0.069266345	-1.145319806	0.190254078
z6425_1	violin	0.33639742	-0.761625804	-1.180108838
z6426_1	violin	0.183746249	-1.428695986	-0.030898409
z6428_1	violin	0.232006743	0.211465204	-0.454162679
z6431_1	cello	-1.834529766	5.25737186	0.90680607
z6435_1	violin	0.378210792	1.457175512	-0.597701351
z6451_1	violin	0.224221519	-0.17843311	-0.200183407
z6452_1	viola	0.029265749	1.687063431	-1.510237131
z6453_1	violin	0.118590029	-0.070586527	-0.117454311
z6454_1	violin	-0.412368054	-1.264027761	-0.279575772
z6486_1	viola	-0.029223212	0.608570129	-2.130539949
z6499_1	cello	-0.879350231	3.886633641	-1.504647395
z651_1	violin	0.13477462	-0.520433247	-0.865227975
z652_1	violin	0.653808413	-0.8210092	0.352705411
z6523_1	violin	0.949508243	-0.559402834	-0.245436122
z6525_1	violin	0.382920757	-0.786528727	-0.19029183
z6526_1	violin	0.87780236	-1.244201158	-0.858787709
z6527_1	cello	-0.053306268	2.48845393	0.583954211
z6541_1	violin	-0.012240868	-1.446478926	-1.609890752
z6542_1	cello	-1.903111938	4.810100697	-0.751603892
z6549_1	violin	-0.579421336	0.737996466	-1.385479802
z6550_1	violin	-0.637446681	1.703670739	0.415085102
z6552_1	violin	0.788779226	-0.656543568	-0.99543645
z6553_1	violin	0.2798951	-1.802765117	0.455584842
z6555_1	violin	0.1015314	1.177917454	0.990731043
z6561_1	violin	0.460926454	-1.256886953	1.000546656
z6566_1	violin	0.108287971	-1.319313029	1.100891118
z6567_1	violin	0.373884432	-1.817300973	0.850274561
z6568_1	violin	-0.131416109	-0.699556662	1.592313812
z6569_1	violin	-0.009404014	-1.505512326	0.165772427
z6571_1	violin	0.033339111	1.328641327	-0.709765594
z6572_1	violin	0.499095844	-0.692631096	0.166877781
z6586_1	violin	0.72124412	-0.227858263	-0.410062555
z6587_1	violin	0.580004103	-1.412518298	-0.596794963
z6588_1	violin	0.337855348	-1.806188086	0.589362066
z6589_1	violin	0.200723116	-0.305696355	0.881884322
z6590_1	violin	-1.439002387	0.282759491	0.806749428
z6591_1	violin	0.046191792	-0.288899271	-0.952597462
z6592_1	violin	0.521058806	0.848609413	-0.405465358
z6593_1	cello	-1.356999801	2.061357831	-1.3299135
z6596_1	cello	-1.695009981	3.671131204	-1.684395656
z6597_1	violin	0.872558368	-0.034853057	0.422170683
z6601_1	cello	-3.071437991	4.000380204	1.804710826
z6602_1	violin	-0.357708662	-0.121977453	-0.52050761
z6603_1	violin	-0.122317485	-0.922875269	-1.652321772
z6604_1	violin	0.266164659	-1.314380551	-1.340557043
z6605_1	violin	0.963486189	-0.385614527	0.681206617
z6608_1	violin	1.243607536	-0.34878543	-0.182422939
z6609_1	violin	0.490985568	-0.305686112	-0.316952636
z6610_1	violin	0.879675233	-0.451733832	0.345857404
z6613_1	violin	-0.160379863	0.849485273	-0.084164645
z6614_1	violin	1.254503253	0.605673563	0.917396122
z6615_1	cello	-0.615417885	2.697600837	0.51910584
z6616_1	violin	-0.479472842	1.367369043	0.685889844
z6617_1	violin	0.125128618	-0.689014639	-0.209614305
z6619_1	violin	0.940326504	-0.596205986	-1.034434145
z6621_1	violin	1.416818103	-1.290033516	0.551389489
z6622_1	violin	0.38751922	-0.553076506	0.198315326
z6623_1	cello	0.089372986	4.468268334	-0.115781393
z6624_1	violin	0.748843731	-0.855526973	0.765359033
z6625_1	violin	-0.328342484	0.116288838	0.13357794
z6626_1	violin	0.260127578	-0.924528038	1.869115066
z6627_1	violin	-0.054153763	-1.418330021	1.984994736
z6628_1	violin	-0.039618686	0.284245457	0.573310817
z6630_1	violin	0.307193154	-1.038206032	1.147375223
z6631_1	violin	0.367251322	-1.027157254	1.091798829
z6632_1	violin	0.36208502	-1.950589157	0.685909764
z6633_1	violin	0.351866793	-0.631399687	0.457929006
z6635_1	violin	0.234831822	1.187612709	0.32020428
z6639_1	violin	-0.407137412	-0.991791483	0.504760106
z664_1	cello	-1.256251611	3.85583274	-0.97508968
z6642_1	violin	-0.204044057	-2.131602015	-0.445491619
z6643_1	violin	0.463870298	0.031382764	1.310603587
z6644_1	cello	-0.520124869	2.62290648	-0.885909229
z6645_1	violin	-0.184411151	0.909095379	0.246224493
z6647_1	violin	1.124927095	-0.443947539	0.271612291
z6649_1	violin	-0.045682339	0.63392825	-0.838281096
z665_1	cello	-1.384181405	3.24183187	-1.494098549
z6650_1	violin	0.914447858	-0.380039737	0.836500803
z6651_1	viola	-0.237469968	1.911184345	-2.029311675
z6652_1	cello	-0.22594016	2.535078535	-0.645725356
z6653_1	violin	-0.820256168	-0.480233989	-0.846781562
z6654_1	violin	1.117464927	0.250775104	-1.190223427
z6655_1	violin	0.17279732	-1.197250787	-0.568153204
z6656_1	violin	0.783101509	0.076156943	-1.239932691
z6658_1	violin	0.875493247	-0.972148995	-0.151155025
z6660_1	violin	0.652338408	0.331157127	1.18794812
z6661_1	viola	0.596576963	-0.999039854	-4.950871541
z6663_1	violin	1.33628577	-0.698684921	0.603163652
z6664_1	violin	-0.054902399	-0.084391544	1.288924652
z6665_1	violin	-0.546800921	-0.786644672	1.099391902
z6666_1	violin	0.795899107	-1.192306775	-0.80344872
z6667_1	violin	-1.037806012	0.254714745	-0.379329041
z6669_1	violin	1.363135907	-0.457287817	-0.57564129
z6671_1	violin	0.938923109	-1.392968699	1.543736184
z6672_1	violin	-0.02039994	-0.119944838	1.214275571
z6673_1	violin	0.737959546	-0.336184634	-0.760565923
z6677_1	violin	-1.623184945	-0.93078714	0.430257607
z6682_1	violin	0.208172471	-0.715212779	-0.843379004
z6683_1	violin	0.614677003	-0.693702768	-0.867689679
z6684_1	violin	0.272801051	-0.777489013	0.24387443
z6686_1	violin	0.669139393	-1.400161684	0.644316417
z6687_1	violin	-0.36510085	-0.572429274	-0.407655434
z6688_1	violin	0.085151925	-1.101533764	-0.565615619
z6694_1	cello	-0.193305646	2.930715318	-0.484392395
z6695_1	violin	0.381281944	-0.160672552	0.391177388
z6696_1	violin	0.323903681	-0.299135705	0.651093643
z6697_1	cello	-1.570920577	1.967158783	-0.015592185
z6698_1	violin	-0.065376367	-0.283018536	1.2412942
z6699_1	violin	0.456682358	-0.426148601	0.823969579
z6700_1	violin	-0.0189961	-0.531249102	0.08993118
z6701_1	violin	0.873514414	-1.12101995	0.162231149
z6702_1	violin	0.11006157	-0.99255394	0.456155598
z6703_1	violin	-0.269941804	0.411827456	0.463967088
z6707_1	violin	0.878276537	-0.769855434	-0.562677758
z6708_1	violin	0.274655777	-0.480054812	0.732004387
z6714_1	violin	0.482419182	-0.042029863	0.661208344
z6717_1	violin	0.642665999	-0.637679315	0.195260033
z6728_1	violin	0.606478242	-1.02489816	-2.180615218
z6729_1	violin	0.161440107	-0.614814406	0.642008311
z6730_1	violin	-0.084546602	-0.572942485	-0.02982678
z6731_1	violin	0.107253098	-1.029883359	2.290306228
z6732_1	violin	0.647237992	0.401413322	-0.917330435
z6734_1	cello	-0.322306989	2.64791979	0.758693845
z6736_1	violin	0.273565033	1.748750449	1.347997757
z6737_1	violin	0.343636439	0.093953433	-0.155375441
z674_1	violin	-1.811788433	0.384775674	0.523615606
z6740_1	violin	-0.478747467	0.488039544	-1.563965371
z6743_1	viola	0.491603559	1.714409534	-1.3936764
z6745_1	violin	0.434436589	-0.546116652	-1.155417347
z6747_1	violin	1.503133391	0.320565322	1.617732844
z6755_1	violin	0.606861542	0.244980973	1.938797502
z6756_1	violin	0.74333594	-1.282855365	1.241673366
z6759_1	violin	1.30472921	0.392195846	1.224842786
z6760_1	violin	0.095803202	-0.918812461	1.335729743
z6762_1	violin	0.11952534	0.892666851	-0.770173035
z6763_1	violin	-0.444433699	-1.77155948	1.053785416
z6768_1	violin	-0.323903611	0.629467597	-0.358543155
z6769_1	violin	0.16720509	-1.002568182	-0.027316507
z6771_1	violin	0.52521434	0.253161826	0.249561438
z6772_1	cello	-0.871838845	5.557804109	1.186924724
z6773_1	violin	-0.450492041	-1.091571925	-1.020788636
z6775_1	viola	-0.077909444	1.540446455	-2.155247461
z6777_1	violin	-0.139060952	-1.22269218	-1.690867615
z6780_1	violin	0.461927402	-0.456453887	0.705421783
z6781_1	cello	-0.885252534	5.128844023	0.739792226
z6783_1	violin	0.67596881	-0.455188489	0.749630151
z6785_1	violin	-0.063933702	-0.511165121	-0.754817217
z6786_1	violin	0.803169479	-1.519051599	0.282065733
z6787_1	violin	0.443549643	0.258623093	-0.306943404
z6788_1	violin	0.32560001	0.441585557	-0.094299308
z6789_1	violin	0.376614042	-0.22658331	-0.071403924
z6790_1	violin	0.029131125	0.705467736	0.14736392
z6791_1	violin	1.621857291	-0.50954824	0.587529159
z6793_1	violin	0.164351851	-0.641587355	0.319302755
z6794_1	violin	1.522608312	0.236867519	1.054068025
z6795_1	violin	-0.502640938	-0.106352511	1.318942521
z6796_1	violin	2.294092426	-0.171802001	-0.129761845
z6797_1	cello	-2.467371263	4.75892624	3.365781219
z6798_1	violin	0.350447512	-0.950934918	1.549400632
z6799_1	violin	1.374456288	-0.537919861	-0.375509891
z6800_1	violin	0.003673803	-0.552964384	0.262350761
z6801_1	violin	1.875749706	-1.648292097	0.170292641
z6803_1	violin	0.108568862	-1.410021247	0.817798831
z6804_1	violin	0.373470917	-0.932552664	-0.477510633
z6805_1	violin	0.824723872	-0.485808256	0.785797946
z6806_1	violin	-0.208387127	1.086455211	0.253141931
z6808_1	violin	0.14076156	-1.259583251	0.982720046
z6809_1	violin	0.222069868	-0.202083904	0.545524976
z6812_1	violin	-0.28869642	1.522022874	0.003000278
z6815_1	violin	-0.125181413	-0.599551721	-1.617018988
z6816_1	violin	0.329167702	-0.81907774	-0.024860744
z6817_1	violin	0.513299853	-0.287605211	0.566590008
z6818_1	violin	-0.240672018	-1.402044396	1.046415861
z6820_1	violin	0.349637444	-0.342548571	-1.068695604
z6822_1	violin	-0.950176252	-0.563471658	0.788848523
z6827_1	violin	0.134616361	-1.25907165	0.079962929
z6828_1	cello	-0.545080481	2.382483781	1.875371271
z6829_1	violin	-0.026779469	-0.838530071	0.650623485
z6841_1	violin	-0.671441146	1.135777441	-0.939442665
z6851_1	violin	-0.461547916	0.997025043	-0.85920904
z6854_1	violin	0.188052369	0.374879786	-0.249547802
z686_1	violin	0.820575056	-0.45976707	0.494447674
z6862_1	cello	-2.822794945	4.273959946	0.276948215
z6863_1	violin	-0.953999141	-1.508990206	1.719040293
z6865_1	viola	-0.726257916	2.03680681	-1.60770222
z6869_1	cello	-0.619183901	2.778727254	0.600750455
z6870_1	violin	-0.486607891	-1.02388949	0.025195978
z6871_1	violin	0.561045906	0.069523367	0.816744542
z6872_1	violin	0.81634163	-1.302841704	1.244573156
z6873_1	cello	-0.775829494	3.546584332	0.480197381
z6874_1	cello	-1.113312893	3.692761662	-0.010599459
z6876_1	violin	0.219115203	-1.065022586	-0.155107552
z6877_1	violin	0.201411655	-0.391118651	-0.420465146
z6878_1	violin	0.56054973	-1.103969443	2.234498795
z6887_1	violin	0.678595728	-0.928471997	-1.335168542
z6907_1	cello	-2.301882523	3.897465367	-2.19371729
z6912_1	cello	-3.546271228	3.757696606	-2.511172078
z6917_1	violin	1.242370903	-0.338709814	-0.248043373
z6918_1	violin	0.388085406	-2.338790518	0.660288471
z6919_1	violin	-0.811744696	-1.652784833	-1.611021552
z6921_1	double_bass	-35.15487959	-3.524323387	-3.016988323
z6934_1	violin	0.489453651	-0.505628641	0.575998549
z6936_1	violin	0.550645933	-1.046590678	0.036156251
z6939_1	violin	0.4348749	-0.068013264	0.919313305
z6940_1	violin	0.652143036	-1.271202038	1.01735461
z6941_1	violin	0.346793381	-0.88136567	0.600588556
z6942_1	violin	0.74809006	-0.558896321	-0.31535501
z6943_1	violin	0.430816963	-0.520111793	-1.35970977
z6944_1	violin	0.142536437	-0.52150572	-0.551624721
z6945_1	violin	0.623529536	-0.546666711	-1.403253315
z6947_1	violin	-0.730893099	-0.524525035	0.705160883
z6949_1	violin	0.551424199	-0.600336352	1.249646894
z6951_1	double_bass	-35.0967092	-8.65183427	-0.572885744
z6952_1	violin	0.896832258	0.834134573	0.196472104
z6953_1	cello	-1.076152155	3.416666472	-0.820275344
z6955_1	violin	0.116725962	-0.336229685	2.184715127
z6956_1	violin	0.567626317	-0.375587147	-0.38149846
z6957_1	violin	0.032768838	-1.336635394	1.05427711
z6959_1	cello	-0.907585543	5.297526146	0.180178826
z6963_1	violin	1.189498759	-0.442448245	0.700215224
z6979_1	cello	-1.240919029	2.725133439	0.679406878
z6980_1	violin	0.367663157	-0.855356749	-1.350697854
z6981_1	violin	0.494000854	-0.634163376	1.02517979
z6985_1	cello	-0.003532683	4.531881185	0.336327663
z6993_1	violin	1.537330046	0.520442186	-1.023259628
z6996_1	violin	0.474617099	-0.203560693	0.491585265
z6998_1	violin	0.279139686	0.062522688	-0.215229689
z7006_1	violin	0.407161701	-0.033841724	-0.758715515
z7007_1	violin	0.498306732	-0.49942143	-0.26814352
z7008_1	violin	0.370039047	-0.696269325	2.002023367
z7011_1	violin	0.244511375	-1.20054462	0.980942124
z7012_1	violin	0.439796148	-0.272347566	0.386204382
z7013_1	violin	-0.34995308	-0.758818282	1.101765528
z7014_1	violin	0.253495063	0.607567149	-0.329209197
z7015_1	violin	0.74244136	-0.330108164	-0.842502813
z7016_1	violin	0.90236083	1.57752354	-0.578559575
z7017_1	violin	0.475422482	-0.824581147	0.044039302
z7018_1	violin	0.236942797	-0.87136945	-0.434731699
z7019_1	violin	0.489397247	-1.159331598	-0.837488916
z7020_1	violin	0.504759605	-0.522999282	-0.931691387
z7021_1	violin	0.605569498	-0.956974974	0.165450026
z7022_1	violin	-0.094849516	-1.196535227	-0.400176227
z7024_1	violin	-0.429772951	-0.07862904	-0.134299278
z7026_1	violin	0.313759236	-0.699812668	0.268938128
z7027_1	violin	0.201622215	-0.964171834	-0.500657389
z7033_1	violin	0.277186591	0.658356236	-0.380323779
z7034_1	violin	-0.406367756	-0.29149413	-0.91909205
z7035_1	violin	0.104757063	-0.381627706	1.532637867
z7036_1	violin	0.36685777	-0.506498706	-0.249005851
z7037_1	violin	0.990330126	-0.902526533	-0.04476058
z7039_1	violin	0.960254358	-0.598076829	1.58385824
z7040_1	violin	0.345016385	1.701908806	0.528012735
z7046_1	cello	-0.567335985	3.91771609	0.45507765
z7063_1	violin	0.888097336	-1.57050907	-0.979146667
z7068_1	violin	1.12967726	-1.672509946	-0.761139449
z7069_1	violin	0.827028913	-1.136298639	-0.497160667
z7074_1	violin	0.811838356	-0.284907727	-0.586014502
z709_1	viola	0.154150657	2.133686433	-1.946794796
z7092_1	violin	0.620333507	-0.363620951	0.058537466
z71_1	cello	-1.034083141	3.926258366	0.227446272
z7102_1	violin	0.527467334	0.227817203	-0.188366629
z7103_1	violin	1.374026166	-0.860684923	1.196745366
z7104_1	cello	-0.234074718	3.443045671	-0.133741993
z7110_1	violin	0.311663452	0.408938669	-0.96765125
z712_1	cello	-0.223414052	3.138840701	-0.66472436
z7128_1	violin	-0.064176797	0.708127597	-1.143816422
z7134_1	cello	-0.804381933	2.255679562	-0.371495218
z7141_1	violin	0.360213922	-0.896847732	0.925286457
z7142_1	violin	0.520662408	-1.038910679	-0.714512322
z7143_1	violin	0.244458603	0.8861227	-0.991384672
z7146_1	violin	0.231355578	-0.8999054	-0.255668769
z7147_1	violin	0.247409087	-0.866773761	0.958676151
z7150_1	violin	0.549981273	-0.271990002	-1.278605025
z7151_1	violin	0.057422769	0.08233612	1.717901913
z7156_1	violin	1.828750511	0.663000686	-1.244780548
z7157_1	violin	0.9204271	-1.092376384	1.202796561
z7158_1	violin	0.121422728	-1.069009791	-0.713444535
z7159_1	violin	1.063903823	-1.249094752	-0.509979049
z7161_1	violin	-0.471159914	-0.753089795	0.329632431
z7162_1	violin	0.362529756	-1.144780124	1.31591146
z7163_1	violin	1.028560633	0.459059218	0.391462586
z7164_1	violin	1.012369094	-1.337035464	0.079869911
z7165_1	violin	0.51969034	-0.155218311	-1.001483306
z7166_1	violin	0.831293796	-0.157090693	-0.03529889
z7167_1	violin	-0.091752632	0.687883187	-0.984703433
z7170_1	violin	0.48005521	-0.481608248	-0.536732654
z7172_1	violin	0.798147907	-0.965808657	-1.07072082
z7173_1	violin	1.263795153	-0.259955507	0.544049935
z7175_1	violin	1.303485139	0.095161493	1.585512838
z7177_1	violin	0.657537823	0.460470256	0.330074738
z7178_1	violin	0.142137268	-0.915931301	1.183239362
z7179_1	violin	0.73918848	-1.281341168	-1.288694293
z7180_1	violin	0.588055207	-1.19309106	-1.578856926
z7181_1	violin	0.745911782	-0.706800648	0.486936442
z7182_1	violin	0.810547574	-1.282516942	0.970473728
z7183_1	violin	0.302686288	-1.394259958	-0.819202244
z7192_1	violin	-0.607883984	0.05803397	-0.645146739
z7198_1	violin	-0.205490965	-1.036911699	-0.573566012
z7199_1	cello	-3.109992324	4.426252237	0.644506506
z7202_1	violin	0.836924029	-0.360411089	-0.211644773
z7203_1	violin	-0.179206488	0.362330662	-1.188167613
z7204_1	violin	0.736499433	0.814767756	0.466541993
z7211_1	violin	0.728423733	-1.611984009	0.786357698
z7214_1	violin	0.564241133	-0.364976194	0.440594633
z7215_1	violin	0.742550344	0.314113025	-1.021109917
z7216_1	violin	1.10899958	0.77422029	-1.831225857
z7217_1	violin	1.214617525	-1.400146149	-1.060524734
z7219_1	viola	0.314215593	0.623475177	-3.345556153
z7221_1	violin	0.037655743	-0.020108339	0.464647686
z7223_1	violin	0.562667351	0.22835471	-0.426105644
z7224_1	violin	0.072030574	-0.446431204	-1.10206467
z7225_1	violin	0.188270326	-0.037759417	-0.811649279
z7229_1	viola	1.027155005	1.778341191	-3.42785201
z7230_1	violin	0.043094501	1.127350306	0.166932481
z7232_1	violin	0.835412186	-0.939292824	0.631997522
z7235_1	violin	-0.48489243	0.575061142	-0.925646481
z7236_1	cello	-1.583606483	3.311152242	-0.012491307
z7237_1	violin	0.202693178	-0.494624159	0.55932591
z7238_1	violin	-0.117569357	0.680400287	0.22732061
z7239_1	violin	-1.169267143	0.046956737	-0.517986024
z724_1	violin	0.380354282	0.579679616	-0.688597333
z7240_1	violin	0.067993805	-0.652896328	0.154038831
z7242_1	violin	-0.134681196	-0.968264767	-0.837565925
z7244_1	violin	0.123438125	-1.205620887	-0.329643469
z7245_1	violin	0.785904494	-0.070142679	0.32657874
z7246_1	violin	0.58992756	-0.015258213	-0.156694381
z7247_1	violin	0.056157221	-0.171409298	-0.396382423
z7250_1	violin	0.157504343	-0.944633816	0.228551358
z7251_1	violin	0.778727795	-1.384173476	-1.202540917
z7252_1	violin	0.036088883	-0.036620373	-0.945695396
z7253_1	violin	0.342044072	-0.34415254	1.227010768
z7254_1	violin	0.154513207	-0.614472117	-2.347649553
z7255_1	violin	1.118316664	-1.036447849	0.977818644
z7256_1	violin	-0.247101403	0.993925423	-0.861321392
z7257_1	violin	0.183508773	-0.451832994	-0.466887162
z7259_1	violin	0.03928041	-0.894568535	-0.680511221
z7260_1	violin	0.43524298	-0.264090719	-2.476455598
z7261_1	violin	0.123486505	-1.158853081	-0.947826306
z7262_1	violin	0.775554789	-0.182287447	-0.079851549
z7263_1	violin	0.290814295	0.0225807	2.779624854
z7264_1	violin	0.077556004	-1.024723069	0.14230761
z7265_1	violin	-0.204898886	-0.607768653	-0.512342726
z7266_1	violin	-0.542358187	0.449977605	-1.092250562
z7267_1	violin	0.699849702	-1.321911204	-1.785553527
z7268_1	cello	-1.390338597	4.610505998	-1.844889406
z7270_1	violin	0.900064184	-0.533147402	1.519586671
z7273_1	violin	-0.160515497	-0.763625019	0.400565086
z7274_1	violin	-0.616523164	0.631293069	0.717608782
z7275_1	violin	0.927477921	0.280693567	1.285843151
z7276_1	violin	0.399313916	-1.080974451	-0.248513116
z7277_1	violin	0.946967537	0.308436975	-0.239198696
z7278_1	violin	0.714328643	0.131566084	-0.972593465
z7282_1	violin	0.593247673	0.859077665	0.140937704
z7283_1	violin	0.170888942	-1.038426458	-0.429734467
z7284_1	violin	-0.820432194	-0.140577216	-0.904601612
z7285_1	violin	1.032081227	-1.739096463	-3.098555133
z7286_1	violin	-1.478319185	-0.121220259	-0.110246421
z7289_1	violin	0.249817777	0.059332919	1.125805784
z7290_1	violin	1.681105783	-1.106770126	-2.086973714
z7291_1	violin	0.887560614	-1.322880033	0.711999821
z7292_1	violin	1.048904179	-0.394840821	1.071353535
z7294_1	violin	0.352316314	-1.15079598	-0.62246109
z73_1	violin	0.344284797	-0.842944513	1.096148937
z7300_1	violin	-0.068285316	-0.5843212	0.497087559
z7301_1	violin	0.296961732	0.26153621	-0.374814465
z7302_1	violin	0.485735029	-1.103920714	1.808832326
z7305_1	violin	0.217843281	-0.634939393	1.601255343
z7318_1	violin	0.342653071	-2.499148189	0.792297764
z7321_1	violin	1.191588718	-1.012869264	-0.688437554
z7322_1	violin	0.590461873	0.262372642	-1.042984492
z7323_1	violin	0.268145553	-0.757592639	-1.037307343
z7324_1	violin	0.160171834	-0.137740638	-0.749721563
z7325_1	cello	-2.222641882	4.92909257	0.350364554
z7326_1	violin	0.309249918	-1.12619103	-1.264204421
z7327_1	violin	0.417171007	-0.606722729	0.356937068
z7328_1	violin	0.501643881	0.525536122	0.013665922
z7329_1	violin	0.400322483	0.077770327	-0.730191525
z7330_1	violin	-0.776213874	0.933080261	1.298733659
z7335_1	violin	0.399518533	1.090287625	0.396509508
z7336_1	violin	-0.036034467	-0.397066261	1.091895368
z7339_1	violin	0.209769551	-1.112556149	-0.842408425
z7340_1	violin	0.958112364	-1.050186044	0.095154332
z7341_1	violin	0.893590686	-0.837524535	-1.231326087
z7346_1	violin	1.007229939	-0.358443663	0.381201331
z7347_1	violin	0.231263521	-0.904566875	1.067777406
z7348_1	violin	0.215848663	-0.505321548	-0.575319044
z7349_1	violin	0.507099128	-0.479722547	-0.279599173
z7350_1	cello	-0.634415316	2.984961387	-0.717902722
z7359_1	violin	0.504624084	0.817060756	-0.38902244
z7361_1	violin	-0.120856856	-0.20054816	-1.718201705
z7362_1	violin	0.093625325	0.566501173	0.305018416
z7371_1	violin	1.099390399	1.003862181	0.312576712
z7373_1	violin	0.333408004	-0.568568053	0.994267048
z7375_1	cello	-0.185079062	3.544925857	3.138036019
z7377_1	violin	-0.356247762	0.397264744	-1.145359416
z7378_1	violin	0.702008021	-0.845947533	0.704855361
z7379_1	violin	-1.504383426	-2.151691169	0.057559299
z7382_1	violin	-1.201931694	0.222276358	0.561239129
z7383_1	violin	-0.596740709	0.567224775	-0.6214433
z7396_1	violin	0.737982668	-0.522905226	-0.965623239
z7397_1	violin	0.344703618	-0.692581254	0.82346049
z7398_1	violin	0.275462209	-0.645910406	-0.269092123
z7399_1	viola	-0.201203148	0.742597253	-2.873652892
z7404_1	violin	-0.499751177	-1.388335181	0.084562799
z7405_1	violin	0.613500236	0.896005195	1.151687415
z7407_1	violin	-0.238216144	0.182830328	-0.320440472
z7409_1	violin	0.082272026	-0.857470973	0.107982106
z7410_1	violin	0.240400739	-0.841668468	0.877836523
z7411_1	violin	1.233646387	-0.768410996	-0.728263964
z7414_1	violin	0.521414686	-0.890795544	1.376847528
z7419_1	violin	0.58498456	-0.481148759	0.419114245
z7420_1	violin	-0.063138634	0.687285241	0.316339602
z7421_1	violin	0.096345592	0.875039829	-0.106291722
z7422_1	viola	-3.593877279	0.78933182	-1.016363883
z7437_1	violin	0.142643728	1.901493966	-0.391698346
z7438_1	violin	0.832438144	-1.333064549	0.984393498
z7442_1	violin	0.483137637	-0.797057423	-0.122809827
z7443_1	violin	0.810602713	-0.857738365	0.267934299
z7444_1	violin	-0.773762604	-0.627915246	-0.417262889
z7448_1	violin	1.082804016	-0.384726108	-0.564274565
z7449_1	violin	0.423736882	-0.265328651	0.542229706
z7450_1	violin	1.768828344	-1.349245415	-0.479051261
z7451_1	violin	1.040442114	-1.183852146	0.322134016
z7453_1	violin	0.003085137	1.374314793	-0.175673361
z7454_1	violin	0.348520853	-0.995632509	0.3541902
z7455_1	cello	-1.941054327	3.812981557	-2.389881848
z7457_1	violin	-0.033814359	0.479866873	0.390361654
z7459_1	violin	-0.106781053	-0.475186279	-1.992965471
z7460_1	violin	0.270094762	0.104316068	-0.001595174
z7462_1	violin	0.656116686	-0.408219584	0.015720263
z7463_1	violin	0.242049427	-0.944063062	0.139578829
z7465_1	violin	0.183130755	-1.202298288	0.245475954
z7466_1	violin	0.180910513	-1.198969856	-2.856655125
z7471_1	cello	-1.33717867	4.902921579	-1.566613394
z7472_1	violin	-0.126387462	-1.44981336	-1.300883612
z7476_1	violin	0.232280758	-0.459489076	1.935707839
z7492_1	cello	-0.941952643	4.459645461	-0.34827973
z7493_1	violin	-0.219771146	-1.611050075	0.551811713
z7494_1	violin	1.167902501	-1.117345451	-0.657335121
z7495_1	violin	0.486696879	-0.463958075	0.077154547
z7496_1	violin	1.141753331	-0.509241225	0.868043233
z7497_1	violin	0.743781689	-0.519665081	0.08918733
z7499_1	violin	0.575943153	-1.373172904	0.064025124
z7500_1	cello	-1.509755516	5.060846942	-0.195215466
z7501_1	violin	-0.14277507	-1.087350921	-2.637887383
z7517_1	violin	-0.004838592	-1.004769679	-1.768829413
z7522_1	violin	0.802972342	-0.784974931	-0.915783884
z7524_1	violin	0.034476884	-0.556627217	0.22674061
z7525_1	viola	0.462055818	-0.385714242	-2.816165583
z7527_1	cello	0.042020753	2.255512013	0.954886758
z7528_1	violin	0.778340831	-0.778193066	0.912894854
z7529_1	violin	0.143691098	-1.660933974	1.246207603
z7530_1	cello	0.242011785	2.625171491	-0.476869982
z7531_1	violin	-0.039998062	1.71112707	0.202846478
z7538_1	violin	1.527814627	-0.863441132	0.288205322
z7544_1	violin	0.736592871	-0.426491238	-0.120598035
z7546_1	violin	-0.280856912	0.188963248	0.059384436
z7547_1	violin	-0.055631513	-0.537105403	0.236805767
z7548_1	violin	0.611649347	-0.555818723	-0.550182243
z7549_1	violin	-0.226446745	0.444856509	0.245701081
z7550_1	violin	0.154144449	0.042045707	-0.038668105
z7551_1	violin	-0.165839864	-0.351549351	0.365820292
z7552_1	violin	0.110811218	-0.086502244	-0.852532818
z7556_1	violin	0.70698559	-0.26992049	-0.609136113
z7557_1	cello	-1.180949541	4.506676696	0.623475727
z7558_1	violin	0.376346862	-0.82052116	-0.506783212
z7559_1	violin	0.928632404	-0.844564472	0.24084746
z7560_1	violin	0.728014996	-0.431941422	0.934787998
z7561_1	violin	0.856221572	-0.406316752	-0.94479594
z7562_1	violin	-0.132294523	-1.40629986	-0.838679774
z7565_1	violin	0.367247165	-1.292210433	-0.926919269
z7568_1	violin	2.69487099	-1.894634416	-0.044021302
z7569_1	violin	0.652178922	-0.594863969	-1.149020312
z7575_1	violin	-0.464274059	0.663439819	-0.47666335
z7576_1	double_bass	-17.33155776	-4.133358285	-1.16916417
z7577_1	violin	0.512128964	-0.40219873	0.091266015
z7578_1	violin	0.410994466	-0.189908409	0.03720449
z7579_1	cello	-0.78646837	3.251259983	-0.678222766
z7580_1	violin	0.170910197	-0.571422745	-0.186244775
z7581_1	violin	0.372642658	0.811823954	-1.628124737
z7596_1	violin	-0.251617725	-1.518952649	1.385337123
z7616_1	viola	-1.203094347	1.937056208	-4.249435366
z7619_1	violin	0.91826999	-0.545035163	-0.545151154
z7621_1	violin	0.474142265	-0.745760596	2.0778901
z7624_1	viola	-0.160926392	1.286701001	-1.512708957
z7626_1	violin	0.825710186	-2.177571457	-0.534171889
z7627_1	violin	0.254445286	-0.966477112	0.254279986
z7630_1	violin	1.573822118	-0.549774313	0.518310457
z7631_1	violin	0.299587125	-0.598657832	-0.083632913
z7632_1	violin	0.444656968	0.003127923	0.011250964
z7633_1	violin	1.325727646	-0.67226783	-0.989474658
z7634_1	violin	0.628462821	-0.66983467	-0.787551085
z7635_1	violin	0.639628361	-0.916319751	0.128280435
z7637_1	violin	0.802434537	-1.101475308	0.61433537
z7639_1	cello	-0.120955267	3.314093628	1.164069163
z7643_1	violin	0.44176552	-1.180023358	0.836500288
z7644_1	violin	-0.03655293	0.254608894	0.390102909
z7645_1	violin	0.522737538	1.699788295	1.773878407
z7646_1	violin	0.473228718	-0.381693546	-0.922924348
z7647_1	violin	0.082345167	-1.305471928	-0.685243716
z7649_1	violin	-0.347967582	1.512077503	0.178132765
z7651_1	violin	0.793519626	-1.603044409	0.712383077
z7652_1	violin	0.559432611	-1.923190219	0.123199396
z7653_1	violin	0.427748265	-0.284247861	-0.327031022
z7654_1	violin	0.251827516	-2.008150141	0.394358583
z7655_1	violin	0.580115585	-0.466578102	-0.329059903
z7656_1	violin	0.395097609	-1.045676353	-0.28982585
z7657_1	violin	0.898684372	-0.023033196	-0.269204292
z7658_1	violin	0.679411662	-1.164349439	-0.151397907
z7659_1	violin	0.158838991	1.816633818	1.726137445
z7660_1	violin	1.005899626	-1.364462898	0.994627873
z7661_1	violin	0.52801266	-0.629995288	1.341631018
z7664_1	violin	0.868460939	-0.979618767	0.668917889
z7665_1	violin	0.906543707	-1.063084089	-0.273451595
z7666_1	violin	-0.233697597	-0.595232007	-2.531084606
z7667_1	violin	0.557579367	0.158582209	0.787060968
z7669_1	cello	-0.982698467	3.826399603	1.204958429
z7671_1	violin	0.158702012	-0.241393174	-0.100221352
z7674_1	violin	0.461861492	-0.071762102	-0.768376677
z7675_1	violin	0.705955174	-0.874834507	-1.337964799
z7676_1	violin	-0.883907857	-1.765671696	-1.341169205
z7679_1	violin	1.019864254	-1.081048766	0.245539346
z7680_1	violin	-0.379845398	0.872525941	-0.379172477
z7681_1	violin	0.238817451	-0.307014122	-0.547215417
z7682_1	violin	0.216448928	0.581954916	1.835838235
z7683_1	violin	0.413343117	-0.802918446	0.360478033
z7684_1	violin	0.213267989	0.253269549	1.005841181
z7686_1	violin	0.006658426	-1.075943692	0.940010301
z7687_1	cello	0.678840409	5.822467705	0.600951162
z7688_1	violin	-0.428900171	0.960632612	0.361590658
z7689_1	viola	-0.00156654	1.942812691	-1.332086037
z7690_1	violin	-0.255692927	-0.705041758	-0.681777076
z7691_1	violin	1.796477562	0.083657641	-1.076397586
z7692_1	violin	0.298759943	-0.754697464	-0.384870577
z7693_1	violin	0.733963411	-0.836135043	-1.553828123
z7694_1	violin	1.214984207	-0.855055119	1.120445797
z7703_1	violin	1.12462947	-1.630822198	-0.877011719
z7704_1	violin	-0.118522719	-1.185792604	0.124820915
z7707_1	violin	0.622954812	-0.514345762	0.419821972
z7708_1	violin	0.454125327	-0.735358034	0.190993532
z7709_1	violin	0.834938569	-0.852238808	-0.451127602
z7711_1	violin	0.432097658	-0.690614283	0.753992331
z7712_1	violin	-0.067818151	-0.962901061	1.000966122
z7714_1	violin	0.118806311	-0.103109368	0.033496022
z7715_1	violin	0.110037552	-0.295054828	-0.108565141
z7716_1	violin	-0.93615497	-1.136063773	-2.707995446
z7717_1	violin	1.932098284	0.286788594	-0.824141383
z7718_1	violin	-1.325936114	-0.123365892	-0.221575653
z7719_1	violin	-0.052935151	-0.774463522	1.100180971
z7720_1	violin	-0.040716488	1.039080419	-0.274967623
z7721_1	violin	0.614652128	-0.404745055	-0.042553109
z7722_1	violin	0.795206846	-0.722863903	0.973965298
z7725_1	violin	0.670631733	-0.930842666	0.326000778
z7741_1	viola	0.349996188	1.028052327	-2.731360735
z7743_1	violin	0.669874998	-1.070419912	1.395441691
z7744_1	violin	0.364076864	-1.565575437	0.235117888
z7751_1	cello	-1.367607963	4.948665919	0.358147002
z7768_1	cello	-4.792388168	4.159461685	2.376451502
z7769_1	violin	0.677617802	-1.147993081	0.621794642
z7773_1	violin	0.82371292	-0.985019202	-0.769278777
z7777_1	violin	-1.423470143	-0.982031777	-1.608733528
z7780_1	violin	0.31884213	-0.974787015	0.194987259
z7782_1	violin	0.226771672	0.482333838	0.044800512
z7783_1	violin	0.615185626	-0.329215464	0.884583761
z7785_1	violin	-0.2152402	-0.327280742	0.528069689
z7788_1	violin	-0.059600121	-0.852301623	0.128228528
z7789_1	violin	0.364388151	-0.534672057	0.340001355
z7797_1	violin	0.434724211	0.50818978	0.002353508
z7798_1	violin	-0.319570009	-0.46972773	0.741108827
z7799_1	violin	0.465992098	-0.303972887	1.141177962
z7800_1	violin	0.116431655	-0.70351434	0.588298836
z7801_1	violin	0.575746622	-1.34211622	-0.102719893
z7807_1	violin	0.335262426	-1.407153737	-1.350919778
z7808_1	violin	0.258538956	-0.797190832	-0.081406808
z7810_1	cello	-3.883078968	7.050185074	-0.407579878
z7811_1	cello	0.385623284	2.842803777	-0.807482202
z7812_1	violin	0.047362693	0.542072712	-1.577493893
z7814_1	violin	0.822409779	-0.488869873	-0.044295003
z7815_1	violin	0.64855538	-0.150292518	0.01375288
z7816_1	violin	0.065165243	-1.939705951	-0.297053815
z7820_1	violin	-0.291939097	0.646313599	0.028170982
z7822_1	cello	-1.47672314	3.855027845	0.549626979
z7823_1	violin	0.98951948	-0.398144459	-0.203015301
z7824_1	violin	0.567029151	-0.750424025	0.391435017
z7825_1	violin	0.897712577	-0.394362863	0.026527806
z7826_1	violin	0.36487473	-0.384358948	0.845852277
z7827_1	violin	-0.562048886	0.109895684	-1.919919243
z7828_1	violin	-0.3227704	-0.192635606	0.528924245
z7830_1	violin	0.35234584	-0.071254731	0.138629558
z7833_1	violin	-0.11718911	-1.232346633	-0.043567025
z7834_1	violin	-0.034085163	0.959842722	1.528166765
z7838_1	violin	0.323580178	0.169120892	0.227713089
z7839_1	viola	-0.553597304	0.25977333	-2.89026902
z7842_1	cello	-1.131370931	3.791941683	-0.654455679
z7843_1	violin	0.532870626	-1.378984137	0.904024161
z7846_1	violin	0.886166366	-0.858176352	0.385273009
z7847_1	violin	0.796463597	-1.358249162	0.326709362
z7848_1	violin	0.461280344	-0.314562791	0.09773253
z7850_1	violin	1.027020546	-0.749565512	-0.109176233
z7851_1	violin	0.559450191	-0.274329645	-0.448355171
z7853_1	violin	0.352485296	-0.934985663	1.719809718
z7854_1	violin	0.068835616	-0.573794738	-1.852166021
z7856_1	violin	-0.233481607	-0.137910553	-1.04757224
z7857_1	violin	1.481987577	1.162000117	-0.380042892
z7858_1	cello	-0.728130389	5.066225395	1.43969351
z7861_1	violin	0.902728216	-0.502628021	-0.79899196
z7869_1	violin	0.043994257	-1.14310365	0.280689315
z7870_1	violin	1.384492419	-0.584046589	1.416292192
z7895_1	violin	-0.001366322	-0.646221305	0.662196574
z7897_1	violin	-0.827950794	-1.4361231	0.575637775
z7902_1	violin	1.692500566	-0.882811577	0.878172507
z7908_1	violin	0.275411329	-0.415522879	-0.888176454
z7910_1	violin	0.159656265	-0.210710961	1.530961461
z7911_1	violin	-0.333905151	-1.086209236	-0.155648109
z7912_1	violin	0.41486743	-1.855993348	1.399372418
z7913_1	violin	-0.009304036	0.401027452	0.858303513
z7914_1	violin	0.696496009	-0.3992654	-0.59006103
z7916_1	violin	0.64329172	-1.212577961	0.267948701
z7919_1	violin	0.860157622	-1.250685743	-0.170264771
z7924_1	violin	-0.101661565	0.525327313	-0.097830532
z793_1	viola	-0.429100869	1.921822626	-1.209076705
z7934_1	cello	-0.468927281	4.258471504	0.048307566
z7940_1	violin	1.424104491	-0.857507323	0.39671162
z7942_1	violin	-0.08818724	0.988406039	0.464080291
z7943_1	violin	0.344635086	-1.319284629	-1.199408665
z7944_1	violin	0.340374364	0.698113012	0.058222781
z7945_1	violin	0.096818368	-0.073485936	-0.930848107
z7946_1	violin	0.029689235	-1.053988421	-0.680196205
z7947_1	violin	-0.367489635	-0.278557325	-0.12742404
z7948_1	violin	0.236117628	0.224279494	1.134210864
z7949_1	violin	0.207393017	-0.661641263	-1.101384039
z7950_1	violin	0.740483775	-1.038246287	0.155988747
z7951_1	violin	-1.580083484	-0.175173113	0.254816652
z7952_1	violin	-0.61677915	-0.013101758	-0.404768965
z7953_1	violin	0.473331496	0.555926022	-1.499641473
z7954_1	violin	0.647528601	-0.627926621	-0.905933764
z7957_1	violin	1.152617276	-0.906063054	2.088421148
z7958_1	violin	0.695996074	0.936245055	-0.385400716
z7959_1	violin	0.108558847	-1.779467417	-0.358524084
z7960_1	violin	0.026691951	-1.003336308	0.857927843
z7961_1	violin	0.648579678	-0.978777699	-0.042476174
z7962_1	violin	1.045475883	-1.699581405	0.85731429
z7963_1	violin	0.663835599	-2.017169079	-1.769360624
z7964_1	violin	0.855565221	0.067825799	0.560580042
z7965_1	violin	0.356622023	-0.108424283	-2.395567736
z7966_1	violin	0.150456279	-0.563229625	-1.28177036
z7967_1	violin	-0.014884222	-1.02274414	-2.387892707
z7968_1	violin	0.36811273	-2.28059113	0.501625755
z7969_1	violin	0.029923233	0.611890856	0.026263813
z7970_1	violin	0.144415752	-0.690126286	-0.487551356
z7971_1	violin	-1.53675926	-1.000846898	2.77926387
z7972_1	violin	-0.711377399	-0.658615882	0.8367026
z7973_1	viola	-0.228475289	1.994261522	-2.162910165
z7974_1	violin	-0.650328798	0.200809521	-0.907393739
z7975_1	violin	-0.263370432	-1.088270612	-0.515231065
z7977_1	violin	-1.133607635	-1.526605443	1.593295774
z7979_1	violin	-1.984943764	-1.986336733	1.036281249
z7980_1	violin	1.395662055	-0.350064992	-0.750446387
z7981_1	cello	0.051437914	2.854055118	-0.46116141
z7982_1	cello	-0.479945262	1.92024613	0.005572092
z7986_1	violin	0.610878832	-1.037417136	-1.29938535
z7987_1	violin	0.488617967	-1.116289753	0.807205243
z7988_1	violin	1.236933625	-1.396729998	1.157888794
z7989_1	violin	0.397573585	-0.914107731	0.698789441
z7991_1	violin	-0.337609218	1.958028605	-0.358792139
z7993_1	cello	-0.633621754	4.330131255	2.653122135
z7995_1	violin	-0.961638228	0.75682259	-1.526574861
z7996_1	cello	-1.706605806	4.509776246	-1.21156339
z7997_1	violin	-0.056297861	0.563694754	1.697773646
z7998_1	violin	-0.348359407	0.483279472	-0.000361042
z7999_1	violin	0.284399986	-1.041737372	1.64796104
z800_1	violin	-0.103605332	2.002787024	0.392567664
z8000_1	violin	0.915150495	-0.921349593	2.128475358
z8001_1	violin	0.414660449	0.123194235	-1.289247437
z8002_1	violin	1.20036242	-0.426068973	0.684268823
z8003_1	violin	-0.918848344	-2.240779296	-2.221811139
z8005_1	violin	-0.769508296	1.172509461	-0.028384686
z8007_1	violin	0.286643224	-0.804520326	-0.554553282
z8009_1	violin	0.691917942	-0.124171726	-0.303940432
z8010_1	violin	-0.293086731	0.153979482	-0.850860158
z8011_1	violin	0.824822354	-0.663681629	-0.196366778
z8012_1	violin	0.007084678	0.017864756	-0.152984756
z8013_1	violin	-0.497106276	-0.249290737	-0.909532793
z8014_1	violin	-0.896318413	-1.376146351	0.834097202
z8015_1	cello	-0.188065472	3.00333569	0.839918154
z8016_1	violin	0.13465509	0.680122731	0.093988231
z8020_1	violin	-0.140153685	1.995042777	-0.603724838
z8021_1	violin	0.850619446	-1.035882351	1.864007256
z8022_1	violin	-0.237234319	-0.16239266	0.054436907
z8031_1	cello	-0.527491878	3.05466464	-0.068305477
z8032_1	violin	0.039017961	-0.691531347	0.447233939
z8033_1	violin	-0.065905996	-0.48331477	0.840493811
z8034_1	violin	1.206788474	-0.649060781	0.718868523
z8035_1	violin	0.774487378	1.973225047	0.081594196
z8036_1	violin	0.912087434	0.070171452	0.110094945
z8037_1	violin	-0.028720912	0.559885691	0.088874032
z8038_1	violin	0.401933834	-1.248285224	0.278243922
z8039_1	violin	-0.250258016	-0.41374294	1.50265737
z8040_1	violin	0.070200645	1.534027871	-0.564640566
z8050_1	violin	-0.248537393	-0.650085534	1.050901227
z8057_1	violin	-0.308383507	0.193855282	-0.824719697
z8061_1	violin	1.108446304	-0.075717851	-0.207175107
z8071_1	violin	0.115057159	-0.481581876	-1.291049477
z8072_1	violin	0.774098746	0.368095074	0.009861787
z8078_1	violin	-0.492052201	-0.147984404	0.199419405
z808_1	violin	0.071306955	-0.974645162	1.221660126
z8084_1	violin	0.538403315	-0.773345128	0.044066151
z8086_1	violin	0.586649624	-0.426331403	0.195518975
z8087_1	violin	0.606518309	-1.266709539	0.886404378
z8090_1	viola	-0.16925818	-0.090239562	-2.384398395
z8091_1	violin	1.484300797	0.046557144	2.477301524
z8092_1	violin	0.813475279	-1.718448656	-0.893982914
z8093_1	violin	1.335460911	-0.504813142	1.043584676
z8094_1	violin	0.717187773	-1.924298797	0.499379979
z8095_1	violin	-0.112581846	-0.4754915	1.993453106
z8096_1	violin	-2.355668906	-0.350686334	-0.181232879
z8097_1	cello	-0.808907184	3.479142727	1.429308592
z8099_1	violin	0.340201633	-1.497423978	0.278237366
z8101_1	violin	-0.066145412	0.082366752	-0.347714904
z8102_1	violin	0.318622534	-0.500287072	0.321877117
z8103_1	violin	0.579015207	0.330248862	-1.937825196
z8108_1	violin	0.441293991	-1.785708012	0.423762525
z811_1	violin	0.859997635	-0.76326322	0.678733876
z8110_1	violin	-0.549929168	-0.676112386	1.047355372
z812_1	violin	0.473468697	-0.7343976	1.214588291
z8126_1	violin	0.123407127	-0.599702276	-0.430648225
z8128_1	violin	0.1720544	-1.583984142	1.878786009
z8132_1	violin	0.789498286	-0.467879711	-0.467073878
z8138_1	violin	0.287169778	-1.450034982	0.098621671
z8145_1	violin	-0.02201276	1.745027908	-1.093481895
z8146_1	violin	0.753264527	-0.410756135	-0.752915985
z8149_1	violin	-0.290250295	0.4088731	-1.941893054
z815_1	violin	0.090769414	-0.690026077	0.467414106
z8150_1	violin	0.073333929	-1.071564702	0.350653087
z816_1	violin	0.698157141	1.402373279	1.178658263
z8160_1	violin	0.203812	-0.458002955	0.538825676
z8163_1	violin	0.85717193	-1.383122239	-1.302507018
z8164_1	violin	0.431749215	-2.149209957	-1.059865593
z8165_1	violin	0.525859691	-1.32521231	0.184436795
z8169_1	violin	0.555668707	-1.247270574	0.447895069
z817_1	violin	0.786350633	-0.983586892	-0.162602264
z8171_1	violin	0.822535715	-0.782917895	0.406178426
z8172_1	violin	0.105699441	-2.344558309	0.072621233
z8173_1	violin	0.71158315	-1.023356977	0.551878436
z818_1	violin	0.295926979	0.698451551	-0.097280807
z8184_1	violin	0.651150218	-0.79213969	-0.814552349
z8185_1	violin	1.025718945	-1.096735746	0.744794872
z8186_1	violin	0.841903128	-1.811875367	0.930704177
z8187_1	violin	0.630641054	-0.804815601	0.651564212
z8188_1	cello	3.884285276	5.784025659	-1.542870648
z8191_1	violin	-1.836529843	-0.616875163	-0.11489906
z8194_1	violin	1.399467082	-0.364630062	1.49679462
z8195_1	violin	0.771780385	-0.741344043	-0.511904958
z8196_1	violin	0.212950087	-0.575432702	0.743350904
z8197_1	violin	1.151640371	-1.255053525	-0.708947605
z8198_1	violin	0.650592664	-1.764905316	-0.3002843
z8199_1	violin	0.769597499	-1.67956051	-0.617583487
z820_1	violin	1.352736371	-1.478173411	-0.555559153
z8200_1	violin	-0.388212267	-1.402388823	-0.141211537
z8202_1	violin	1.240472905	-0.763555424	-0.462224673
z8203_1	violin	-1.896640778	-2.978513056	0.720681273
z8204_1	violin	0.376736296	-1.431482363	-0.030387242
z8209_1	violin	0.082590123	-0.588762402	1.253425121
z821_1	violin	0.411650048	-1.611499489	1.192986206
z8213_1	violin	0.46190383	-0.615058889	-1.044674306
z8218_1	violin	0.312960084	-1.124337288	1.393170569
z822_1	violin	0.544825416	-0.098446345	0.763504435
z8220_1	violin	0.162092952	-0.832781592	-0.423570116
z8221_1	violin	-0.240672829	0.658051957	-0.2980627
z8223_1	violin	0.891675406	-1.884292336	-0.00798393
z8224_1	violin	1.146771102	-0.453312571	1.205805548
z8226_1	violin	0.789938244	-0.650992699	-1.078963132
z8227_1	violin	0.492951896	0.188332303	0.49781122
z8228_1	violin	0.10886392	-0.624394168	-0.57561855
z8229_1	violin	0.867066338	-0.295801379	0.353454331
z823_1	violin	0.327751106	0.899279616	1.566464106
z8230_1	violin	0.788815665	-1.185768959	0.18837748
z8231_1	violin	0.564086187	-1.521089961	1.017841265
z824_1	violin	0.315493034	-0.873808887	-0.304013152
z8241_1	violin	1.031244353	0.07097076	-0.604259751
z8242_1	violin	0.915053415	-0.569364186	-1.014450905
z8244_1	violin	1.042886886	-0.897297573	0.82295397
z826_1	cello	-2.175023215	6.907448866	-1.829108952
z8261_1	violin	-0.248906569	-0.882659997	-0.282605217
z8268_1	violin	0.965009735	-1.236949398	1.4075045
z8269_1	violin	0.46597191	-1.421980485	1.045432991
z827_1	cello	-0.312152205	3.091513178	2.047409867
z8270_1	violin	0.213607963	-1.163225335	1.063277953
z8271_1	violin	1.044184406	0.290724592	0.013676469
z8272_1	violin	0.673438689	-1.227512238	-1.192715947
z8273_1	violin	-0.338044474	-1.76226149	0.002586785
z8280_1	violin	0.393983265	-1.613020683	-1.202518792
z8281_1	violin	-1.241422176	-2.081512167	0.102488682
z8282_1	violin	0.997616524	-0.702347341	-0.511658885
z8283_1	violin	0.2295237	-1.336635281	0.135317966
z8290_1	violin	1.115305811	-0.35558654	1.552265024
z8291_1	viola	-1.323163322	0.827519545	-2.260720264
z8294_1	violin	0.740645759	0.114455207	0.21209945
z8295_1	violin	0.23787137	0.516156889	-0.607989554
z8296_1	violin	1.36341765	-0.083387621	0.362125076
z8297_1	violin	0.827056232	-0.941370343	-0.718745505
z8298_1	violin	-0.049928304	-1.035411488	0.011967644
z8299_1	violin	0.558578364	-0.66351983	0.644622207
z830_1	viola	-0.285734773	1.503125856	-1.470690135
z8300_1	violin	-1.498393444	-1.022689733	0.782750967
z8301_1	violin	-0.171252934	-0.540982543	0.503973676
z8303_1	viola	-0.534381797	1.021526041	-2.287156791
z8305_1	violin	0.124526757	0.371971789	-0.214856849
z8309_1	violin	0.842043397	-0.938061294	1.883713012
z8311_1	cello	-1.262660541	2.568658619	-1.141858792
z8313_1	violin	1.115466643	0.235561975	-0.634947315
z8315_1	cello	-1.007787399	2.671831258	-1.408241545
z8316_1	violin	0.933923947	-0.17691474	-0.861001357
z8317_1	violin	0.414660129	0.085182814	1.150915417
z8318_1	violin	0.234670395	-0.84178693	0.048761446
z8324_1	violin	0.488288594	-0.699520667	-1.587363597
z8331_1	cello	-0.658209717	3.268803175	2.313631313
z8332_1	cello	-3.660684358	5.513430603	-2.409903227
z8333_1	violin	0.254963318	-0.468281252	-0.268892396
z8334_1	cello	-0.85678984	3.547418418	1.070873493
z8336_1	violin	0.614453443	-1.946298005	0.228639288
z834_1	violin	-0.554832625	0.00364848	-1.332967178
z8346_1	viola	-0.452146381	0.003242191	-2.86367311
z8347_1	cello	-2.102857595	5.765206394	0.915982801
z8349_1	violin	0.20892582	-0.647174108	0.624012325
z8351_1	violin	-1.181628843	-0.790707378	1.223003327
z8352_1	viola	-0.692628913	0.689992774	-1.79373383
z8354_1	violin	0.253292686	-1.827739317	2.230387792
z836_1	violin	1.38360891	-0.34580262	1.111383971
z8360_1	violin	0.638700574	-0.970835795	0.685932749
z8364_1	violin	-0.020936069	-0.173715527	-1.140673651
z8365_1	violin	0.601046277	-2.173166983	-1.561758463
z8366_1	violin	0.35414302	0.609960325	1.184905509
z8367_1	violin	0.65778984	-0.387912626	0.209341134
z8368_1	violin	0.682186673	-0.848235972	1.310313597
z8369_1	violin	0.528533947	-0.516572468	1.130518064
z8370_1	violin	0.490872995	-1.427319398	0.063076677
z8372_1	viola	-0.842857835	0.261178252	-2.600811288
z8374_1	viola	1.182068565	1.665074554	-4.304169287
z8375_1	viola	-1.110658964	1.361718463	-3.555660579
z8376_1	violin	-0.260842486	1.457782013	-0.198900885
z8377_1	violin	0.599906487	0.238349811	-0.332263475
z8378_1	violin	-0.178618348	-0.613936715	0.960141428
z8379_1	violin	0.255786489	-0.059234173	-1.188134001
z8380_1	violin	-0.473172773	1.061884625	0.075961007
z8384_1	violin	1.694302016	-0.329969911	0.524978085
z8386_1	violin	0.746589425	-0.835236877	0.565319722
z8387_1	violin	1.294931426	-1.370946223	-2.658923705
z8388_1	violin	-0.027852977	-1.116564869	-0.300267797
z8389_1	violin	0.131139479	0.164561	-0.733414097
z8390_1	violin	0.01850403	-0.68168188	0.095826876
z8391_1	cello	-0.617177694	5.218720046	1.194436129
z8392_1	violin	0.608636096	-0.468810014	0.93975619
z8395_1	violin	0.615031433	-1.10594541	-1.777625785
z8396_1	violin	0.38887435	-1.049112245	0.255994799
z840_1	violin	0.777606472	-0.930819781	-0.509525375
z8404_1	violin	0.157613867	-0.631457652	-1.149451259
z8405_1	violin	-0.346595188	0.561388566	1.289807309
z8408_1	violin	0.833686224	-0.23500302	-1.93164558
z8411_1	violin	1.259094954	0.472823117	-0.675165567
z8412_1	violin	1.025246265	-1.661623446	2.059213918
z8413_1	violin	0.870080907	-0.431135821	0.90545346
z8415_1	violin	0.348855466	1.064744888	0.184022353
z8416_1	violin	0.258087551	0.875720619	0.417795466
z8418_1	violin	-1.220558737	1.27166531	1.803309632
z8420_1	violin	0.777525118	-0.630988897	0.298918191
z8421_1	violin	0.920156965	0.085739333	-0.896072802
z8422_1	violin	1.364444824	-0.928374914	0.020456336
z8424_1	violin	0.791489252	-0.23218074	0.846493956
z8425_1	violin	1.50100212	-1.44153753	0.161396387
z8426_1	violin	0.614191021	-1.024497288	1.868455261
z8427_1	violin	1.04324835	-0.841824492	0.54364028
z8428_1	violin	0.769986112	-1.499249365	1.603886295
z8431_1	cello	0.914932995	2.333042968	2.797017996
z8435_1	violin	1.108575931	-1.507030695	-1.02576998
z844_1	violin	0.522324851	-0.211995762	0.238651656
z8448_1	violin	0.778349296	-0.323167471	0.840159619
z8449_1	violin	0.220477425	-0.607420455	-0.398190239
z845_1	violin	1.063733807	-0.339132709	0.863626149
z8457_1	violin	0.580239682	-1.481457503	0.630099131
z846_1	violin	-0.15725699	-0.199590449	0.612992216
z8460_1	violin	0.035035655	-0.967865103	0.063866974
z8461_1	violin	0.412917184	-0.783324465	0.636050344
z8462_1	cello	-1.442134207	5.226433351	0.590110456
z8463_1	violin	-0.826450116	-1.997048269	0.946046737
z8464_1	violin	0.648979784	0.018282502	0.198982219
z8465_1	cello	-0.485282653	2.467556568	-1.094602327
z8466_1	violin	-0.133267837	-1.796550861	-0.86503274
z8468_1	violin	0.069137189	-0.663484924	0.101833829
z8469_1	violin	-0.046914572	0.387074222	-0.026209362
z8472_1	violin	-0.208344161	-0.906873739	0.673910342
z849_1	violin	-0.153585431	-0.210262912	0.90728197
z8492_1	violin	-0.20051731	-2.055923525	-0.726944898
z8493_1	violin	1.412353914	-0.138121683	0.420002864
z8513_1	violin	0.574925042	-0.557396247	-0.577201639
z8515_1	violin	0.060610275	-0.455679161	-0.206852105
z8516_1	violin	0.243180628	-0.572956808	1.079547095
z8518_1	violin	0.398892858	-1.168575426	-0.273013094
[truncated: 95,385 more chars]
