# Supplementary material for: Imitation, Genetic Lineages, and Time Influenced the Morphological Evolution of the Violin
Source: PLoS One. 2014 Oct 8;9(10):e109229. doi: 10.1371/journal.pone.0109229 (PMC4189929; doi:10.1371/journal.pone.0109229)
Supplement: Dataset S4 — Harmonic coefficients used to perform MANOVA on shape by luthier and year. A dataset providing harmonic coefficient values for violin outlines used for MANOVA, including instrument ID (“id”), instrument type (“type”), the original year information (“year”), a year value representing an average of year spans if present (“year_spans”), a year value in which spanned values have reverted to “NA” (“year_no_spans”), the location of production (“city_state”), luthier (“maker”), the name of the instrument if provided (“name”), and appropriately named harmonic coefficients (“An”, “Bn”, “Cn”, Dn” where n is the harmonic number). (TXT) [file pone.0109229.s006.txt]

id	type	year	year_spans	year_no_spans	city_state	maker	name	A1	A2	A3	A4	A5	A6	A7	A8	A9	A10	A11	A12	A13	A14	A15	A16	A17	A18	A19	A20	A21	A22	B1	B2	B3	B4	B5	B6	B7	B8	B9	B10	B11	B12	B13	B14	B15	B16	B17	B18	B19	B20	B21	B22	C1	C2	C3	C4	C5	C6	C7	C8	C9	C10	C11	C12	C13	C14	C15	C16	C17	C18	C19	C20	C21	C22	D1	D2	D3	D4	D5	D6	D7	D8	D9	D10	D11	D12	D13	D14	D15	D16	D17	D18	D19	D20	D21	D22
z20070_1	violin	1774-1791*	1782.5	NA	Mittenwald	"Achner,_Philip"	NA	1	0.014696602	0.076589356	0.01183457	-0.00891922	0.008651413	-0.010290618	-0.008753099	0.00207435	0.007491192	-0.000910445	-0.006588145	0.000287513	0.003142955	-6.55E-05	0.000364734	0.001219889	-0.001834752	-0.002454521	0.002199125	0.00246652	-0.001246328	7.03E-17	-0.001169778	-0.000446907	-0.000947943	0.00069481	-0.00026748	-0.00014768	-0.000654603	-8.17E-05	-7.56E-05	5.16E-05	6.56E-05	-0.000174268	-0.000119463	6.33E-05	0.000253198	-2.39E-06	-8.70E-05	4.99E-05	1.34E-07	4.83E-06	-4.31E-05	-9.66E-17	0.000320072	0.000547562	-0.000539703	0.000527904	0.000309608	-0.000802114	-0.000407043	-2.15E-05	0.000456505	0.000199842	-1.92E-05	0.000182175	5.60E-05	-0.000271414	3.68E-05	0.000190539	-8.80E-05	-0.000130288	-0.000123308	0.00011786	0.000223953	0.558995252	-0.054423268	0.177318569	0.035336206	-0.023330538	-0.010820238	0.001396321	0.010699844	-0.005527429	-0.008376925	0.002046045	0.002667206	-0.000265572	0.002399152	0.001043823	-0.005842542	-0.002756728	0.005299976	0.003139991	-0.001982654	-0.000879296	-0.000476256
z20017_1	violin	1774-1791*	1782.5	NA	Mittenwald	"Achner,_Philip"	NA	1	0.008102118	0.081376009	0.016660805	-0.013976764	0.006278615	-0.011937179	-0.008046265	-0.001423004	0.009352125	-0.000622044	-0.008161058	-0.003210199	0.005421737	0.001392508	-0.001809736	-0.001439782	-0.00028251	-0.002324066	0.000619089	0.002712202	-0.000162416	4.06E-16	-0.003035766	-0.000977997	-6.21E-05	0.000124925	0.000373382	-6.93E-05	0.000172314	-0.000200873	0.000147961	0.000348116	0.000354356	-0.00020612	-0.00013133	0.000140897	0.000371249	6.31E-05	2.89E-05	9.68E-05	0.000144537	-4.01E-05	0.000132458	-3.39E-17	0.000897844	0.000252934	0.000238144	8.71E-05	0.000513993	-2.48E-05	-0.00031895	2.86E-05	8.30E-05	0.000232186	-0.000190243	-0.000238432	0.000246418	-0.000133307	-0.000241971	0.000340249	0.00024795	-1.96E-05	-0.000128266	-0.000275761	3.81E-05	0.579115747	-0.056108357	0.176164387	0.038556923	-0.020440097	-0.013037412	0.001564036	0.013075831	-0.005557232	-0.01243892	0.000140042	0.00669588	0.001034365	-0.000587852	0.001328655	-0.003366208	-0.003975414	0.004307036	0.005486357	-0.002517792	-0.004540927	0.000194661
z20504_1	violin	1761	1761	1761	London	"Aireton,_Edmund"	NA	1	0.012432044	0.080848019	0.01347847	-0.015641618	0.008076421	-0.01187023	-0.008581547	-0.002429476	0.009442454	-0.001822403	-0.008280412	-0.001896763	0.005737911	0.000485281	-0.001838828	-3.98E-05	-0.000234844	-0.002360696	0.001139268	0.003102801	-0.000814003	-5.07E-17	-0.00107451	0.000864396	-0.000355424	-0.000193912	0.000180728	0.000192705	-4.58E-06	-6.00E-05	-0.00037148	4.05E-05	-7.16E-06	-0.000135135	-9.57E-05	-0.000233315	-0.00010927	-0.00026994	0.000105764	-5.84E-06	-0.000174129	-0.000166798	0.000135062	4.23E-17	0.000800953	0.000634019	-0.000206605	0.000237537	0.000189541	-0.000814807	-9.10E-05	0.000485636	-0.000433963	0.000135446	6.82E-05	-0.0004235	0.000326958	4.77E-05	-0.000424636	2.97E-05	0.000285396	-2.50E-05	-0.000187724	0.000358319	-5.21E-05	0.576121006	-0.055543169	0.176811796	0.038669898	-0.020224068	-0.013448283	0.002188355	0.012700125	-0.006647905	-0.010848919	0.001610631	0.005092287	-0.000226908	0.000186668	0.000792021	-0.004233112	-0.003406889	0.004891842	0.005138877	-0.002586954	-0.003543379	0.000235441
z17342_1	violin	1700c	1700	1700	Bolzano	"Albani,_Joseph"	NA	1	0.014717178	0.084105923	0.013424505	-0.011534724	0.010760192	-0.012237129	-0.009565359	-0.000963313	0.009266742	-0.001379699	-0.008226788	-0.001188699	0.004587783	0.000250406	-0.001077824	0.000693184	-0.000889464	-0.003031607	0.00163416	0.003568294	-0.000902299	-4.42E-17	0.002262006	0.001748066	-0.000435255	-0.00046426	-0.000386154	-0.001172864	-0.000575312	0.000481954	0.000705556	-0.000550425	-0.001013423	0.0002655	0.000514245	0.000451515	-0.000313267	0.000113383	-0.00059487	-0.000368406	0.000338786	0.00076973	-0.000555711	0	0.001354463	-0.001615237	-0.003110823	0.000171556	0.000630369	-0.000846137	0.000297212	0.000283606	0.000657721	0.000795428	-0.00068965	-0.000225973	-0.000122151	-0.000122163	0.0009813	0.000228175	-0.001390504	-0.000848202	0.000690493	0.000807016	0.000191089	0.54986569	-0.061586111	0.183428025	0.038928857	-0.017491974	-0.010157073	-4.98E-05	0.01041225	-0.005429915	-0.009271474	0.001129672	0.004712872	-0.000532671	0.000387795	0.00185635	-0.004736284	-0.004163812	0.005120243	0.005166797	-0.002743677	-0.003377944	0.000377406
z7421_1	violin	1680c	1680	1680	Bolzano	"Albani,_Matteo"	NA	1	0.009015346	0.081375922	0.01413046	-0.014506019	0.005832762	-0.01276795	-0.0078633	8.94E-05	0.007018496	-0.003334928	-0.008248179	0.000242885	0.006537546	0.000127051	-0.002614116	-0.000181505	0.000635723	-0.000954952	0.00180735	0.00133401	-0.002094912	-2.31E-16	-0.002138008	-0.001038508	0.001476286	0.000312913	0.001280751	-0.001248322	-0.000947865	-0.000162875	-2.51E-05	0.000250876	-0.000693007	-6.67E-05	-0.000378627	0.000401682	-8.66E-07	0.000112968	-0.000342376	-0.000338041	0.00018166	0.000165202	-0.00034444	3.12E-16	0.009550546	-0.00203028	-0.002153645	0.000167817	-0.000328803	0.000997855	-1.25E-05	-0.000813358	-0.000759352	4.95E-06	0.000306853	0.000879702	0.000571989	-0.000295401	-0.000492942	-0.000434764	0.000214385	0.000187192	0.000118923	-7.57E-05	-0.000467384	0.579720962	-0.052269943	0.184135873	0.033224098	-0.024337519	-0.008824463	0.003841639	0.01192789	-0.00810678	-0.011755226	0.004533505	0.006244982	-0.004049531	-0.002670538	0.001361995	-0.002594255	4.74E-05	0.006359248	0.001205859	-0.005620376	-0.001624839	0.002738884
z11092_1	violin	1700c	1700	1700	Bolzano	"Albani,_Matteo"	NA	1	0.0152	0.07615604	0.012388627	-0.015630143	0.010218969	-0.013280064	-0.009201714	-0.001712182	0.009492455	-0.001618464	-0.007134502	-0.000968915	0.004395503	0.000185636	-0.000477098	0.001127695	-0.000995676	-0.002764708	0.001736811	0.003431163	-0.000868145	-1.61E-16	-0.000231337	-0.001128204	0.001050996	-0.000465517	0.001488302	-0.000162328	3.30E-05	-0.000175635	0.000422451	0.000361376	-0.000254518	0.000223699	6.66E-05	-0.000104015	3.86E-05	0.000398728	4.84E-06	-0.000252616	-9.18E-05	0.00024799	-0.000103511	1.44E-16	0.002393843	-8.55E-05	0.001534406	6.07E-05	-0.000152653	-0.000234428	-0.001102211	0.000299352	0.000225265	-5.10E-05	0.000288229	0.000136403	-0.000160264	-0.000322362	0.000222103	0.000132535	-0.000228613	-6.54E-05	4.62E-05	1.34E-05	-7.56E-06	0.571673345	-0.059201937	0.1833393	0.042759919	-0.023393046	-0.014559548	0.000900655	0.010702218	-0.00491842	-0.00779322	0.000589178	0.002541717	-0.001123197	0.00170747	0.002452598	-0.004689141	-0.003733385	0.004638606	0.003915721	-0.002243819	-0.001963551	-5.61E-05
z12108_1	violin	1670c	1670	1670	Bolzano	"Albani,_Matteo"	NA	1	0.015164649	0.078453026	0.01399527	-0.013329036	0.007461553	-0.009355244	-0.008440398	-0.00172842	0.007712229	-9.15E-05	-0.007274875	-0.002175457	0.004564849	0.00135946	-0.001707116	-8.40E-05	-0.00042411	-0.001927765	0.000537856	0.003113056	-0.000448464	3.42E-16	0.001934141	0.00048732	-0.001847307	0.000733005	-0.001398006	7.56E-05	-0.000369829	0.000495433	-0.000350485	-8.15E-05	0.000190551	0.000343061	-8.27E-05	-1.50E-05	0.000227323	-5.48E-05	-7.05E-05	0.000340864	0.000335336	-8.88E-05	-0.000124763	-8.82E-17	-0.007609116	0.000877129	-0.000910301	-0.000941409	0.000748013	-0.000204072	0.000980137	0.001194039	-0.000190546	-0.000623097	-0.000348296	-0.000207761	0.000344059	0.000191585	-1.16E-06	-0.000106167	-8.14E-05	0.00035767	1.99E-05	-0.000312267	0.00026085	0.565752502	-0.064278956	0.177367214	0.044052304	-0.020067924	-0.013031195	-0.001280929	0.011065639	-0.00269847	-0.009926803	-0.000272746	0.004565377	0.000130734	0.000252705	0.001606015	-0.003045715	-0.004218045	0.002916899	0.00509333	-0.00096068	-0.003354553	-0.000220738
z6755_1	violin	1705c	1705	1705	Bolzano	"Albani,_Matteo"	NA	1	0.014704365	0.082595713	0.01536452	-0.015216352	0.008288136	-0.00964374	-0.006974125	-0.001849254	0.008097903	-0.001394075	-0.007857492	-0.001670647	0.005362658	0.000529131	-0.002095903	-0.000619456	0.00017452	-0.002028532	0.001254543	0.00251542	-0.000927455	2.50E-16	-0.00465359	0.000137856	-0.000302416	-0.000725245	-0.00036872	0.000203138	8.09E-05	-0.000238607	0.000676189	0.000184694	0.000173137	-0.000242898	0.000244088	0.000137849	-7.53E-05	-0.000105977	0.00044055	-0.000147215	-2.54E-05	-0.00036822	0.000611091	-3.84E-17	0.000894307	-0.000806888	0.000218319	-0.000335449	-0.001090201	0.001051948	0.001828244	-0.000192727	-0.00034251	-6.89E-05	4.79E-05	-6.31E-05	-0.000590211	-7.20E-05	-0.000124196	0.000347735	0.000908512	-0.000361328	-0.000207705	-0.000109463	-0.000464235	0.573376552	-0.059767585	0.173879827	0.03880822	-0.019467166	-0.013869836	0.001310131	0.014616762	-0.004314175	-0.011520231	0.00046843	0.006145072	-0.00077023	-0.00099911	0.001858582	-0.003560394	-0.002870258	0.004885855	0.003757463	-0.003446979	-0.003444895	0.000930839
z7660_1	violin	1700c	1700	1700	Bolzano	"Albani,_Matteo"	NA	1	0.017020087	0.084432139	0.0125375	-0.012171924	0.010107378	-0.012748316	-0.010617808	0.001715653	0.009061058	-0.003103799	-0.008875949	0.000497058	0.004362414	-0.000675588	-0.000394244	0.000742347	-0.002566114	-0.002679173	0.003113781	0.002666034	-0.002490945	-2.19E-16	-0.000865947	0.000967725	-0.000567711	6.46E-05	-0.00040206	0.00030112	-4.66E-05	8.08E-05	0.000148767	-6.58E-05	-4.60E-05	7.47E-05	7.85E-05	0.000199702	-0.000153912	9.89E-05	-0.000286052	0.000126109	-0.000180919	0.000186664	-0.00029188	-6.98E-17	-0.000583816	0.000668955	-0.00026329	-0.000117468	-0.000113837	-0.000387459	0.000616412	0.000299784	0.000162736	-7.50E-05	-0.000452614	-0.000188461	0.000154473	0.000244055	0.000103582	6.19E-05	-0.000243375	-0.0003077	-4.86E-06	0.000144058	0.000101692	0.563592846	-0.060875734	0.182518743	0.038757927	-0.020478318	-0.010525518	0.001844627	0.0121452	-0.007123823	-0.010308929	0.002275163	0.003459267	-0.000423729	0.002795859	0.001164871	-0.006939264	-0.002894247	0.006633792	0.00342454	-0.002971984	-0.001565081	-0.000543115
z14670_1	violin	1670c	1670	1670	Bolzano	"Albani,_Matteo"	NA	1	0.014346017	0.078407454	0.013862935	-0.011915686	0.008486859	-0.010977731	-0.008544167	-0.000237336	0.008265765	-0.000250348	-0.006962403	-0.000752748	0.004247945	0.001253539	-0.00075748	0.000975801	-0.000930991	-0.002061005	0.001612832	0.00339459	-0.000681508	-1.09E-16	-0.002175085	0.000528103	-0.000641151	-0.000559547	-0.000327397	-9.43E-05	7.16E-05	-0.000570412	6.11E-05	-0.0001241	-1.06E-05	-2.13E-05	8.64E-05	0.000155475	-0.000260266	0.000119967	9.38E-05	0.000104751	-0.00018479	8.16E-05	-7.54E-05	-7.26E-17	0.000704057	0.000225075	-0.000672844	-0.000125317	-3.37E-05	-0.000509791	0.000534396	0.000121447	2.48E-05	0.000357358	-0.000333376	8.70E-06	0.00013445	-2.31E-05	0.000109241	0.000101304	-7.43E-05	-0.00011945	7.53E-05	7.78E-05	-7.73E-05	0.559588319	-0.06196353	0.180476339	0.04138282	-0.02093207	-0.01221379	-0.000453701	0.010573294	-0.004364364	-0.009616061	0.000415698	0.00443773	-8.43E-05	0.000366705	0.001284614	-0.003725444	-0.003317237	0.004245135	0.004377213	-0.00238189	-0.00281468	0.00026337
z20824_1	violin	1700c	1700	1700	Bolzano	"Albani,_Matteo"	NA	1	0.015090077	0.070100767	0.012460583	-0.015872612	0.006723856	-0.010733418	-0.006954312	-0.000698375	0.005648648	-0.000365205	-0.006763293	-0.000509348	0.004464904	0.000833341	-0.002665263	-0.000501018	0.000381399	-0.0012185	0.000475394	0.002063667	-0.000755751	8.60E-17	-0.004543514	0.000194406	-0.001223743	0.000589015	0.00043255	0.001009063	-0.000189219	-0.000409542	-0.000236183	0.000564559	0.000846408	-0.000183403	-0.000464306	-9.73E-06	0.000348635	0.000118936	0.000598268	-0.000314599	-0.000441776	-0.000529284	0.000633749	8.60E-17	0.003896505	0.001571208	-0.00084195	0.00078354	9.62E-06	-0.000826301	0.000708916	4.10E-05	-0.00053156	-5.20E-05	-1.54E-05	0.000237426	0.000632016	-0.000441901	-0.000909492	0.000530188	0.00083518	-0.000472009	-0.000279336	-0.000193937	-0.000605367	0.566166297	-0.054060876	0.181590019	0.036741344	-0.022979395	-0.01029897	-0.001441716	0.008544432	-0.005158002	-0.007542578	0.001727603	0.004091707	0.000139499	-0.001037105	0.000424156	-0.00184905	-0.001968394	0.003467011	0.003478694	-0.002965761	-0.003360223	0.001234008
z6759_1	violin	1714	1714	1714	Bolzano	"Albani,_Matteo"	NA	1	0.014839576	0.082630051	0.012365769	-0.013050006	0.009261385	-0.009427383	-0.009399672	-0.001676846	0.008782671	-0.000353476	-0.008145883	-0.001594211	0.004686909	0.000551901	-0.001463687	0.000929354	-0.000204068	-0.002604479	0.001239134	0.003367795	-3.06E-07	-3.28E-16	0.005162578	0.000439593	-0.000177953	-0.000338533	-0.000277407	-0.000832717	-0.000900368	-0.000159898	0.000227937	-0.00072301	-0.000673312	-0.000427541	0.000683572	0.000183722	4.69E-05	-2.31E-05	0.000228527	0.000139722	0.000140532	0.00042756	0.000173225	-6.16E-17	0.00012442	-0.002110651	-0.002255647	0.000726881	0.000108121	-0.001248784	-0.000668544	0.001002263	0.000719064	-0.001113204	0.000189108	0.000920487	-0.000275462	2.63E-05	0.001095044	0.000503735	-0.000908903	-0.000696936	0.000313534	0.000334588	-0.000220213	0.558954438	-0.060444943	0.179957864	0.040291582	-0.020468445	-0.013019122	0.000559835	0.012415632	-0.004505015	-0.009887168	0.001672399	0.004153661	-0.001321293	0.001229611	0.002139293	-0.004947415	-0.004243144	0.004304426	0.004336609	-0.002112456	-0.002338856	1.62E-05
z9225_1	violin	1674	1674	1674	Bolzano	"Albani,_Matteo"	NA	1	0.013961574	0.076668942	0.016247321	-0.01411419	0.00705491	-0.009771039	-0.005363037	-0.000306935	0.008166708	-0.000476085	-0.006848039	-0.001380283	0.005696636	0.001604016	-0.002088513	-0.00096788	0.000372993	-0.001061624	0.001071312	0.002267797	-0.000488437	-1.26E-16	0.000902693	0.001308542	-0.001408407	0.002130434	-0.001617683	0.000672606	0.000885486	0.000276334	-0.001044726	-0.000282805	0.001631749	0.000278028	-0.001071169	-0.000237946	0.000894544	-7.29E-05	-0.000228172	0.000644386	0.000129794	-0.000662918	2.10E-05	-3.15E-17	-0.007943009	0.00528663	0.000903979	-0.00175207	0.000239634	-0.000140137	0.001713186	-0.0003849	-0.001636288	0.000323878	0.001020023	7.23E-06	-0.000132236	0.000320944	-0.000560071	-0.000900256	0.000982325	0.001555475	-0.00078052	-0.001197692	0.000490513	0.574151774	-0.056655866	0.174960837	0.037008594	-0.022635828	-0.011812862	0.000626123	0.010505695	-0.00510592	-0.010003891	0.00079919	0.00605494	0.000727641	-0.000944219	0.000421054	-0.002835409	-0.002573202	0.003738894	0.004056443	-0.002350476	-0.003709768	0.000552406
z11094_1	violin	1700c	1700	1700	Bolzano	"Albani,_Matteo"	NA	1	0.012845069	0.076739113	0.013478861	-0.012144112	0.007083554	-0.010017262	-0.008165771	-0.000735319	0.007479135	0.00011228	-0.006910396	-0.001961096	0.004270831	0.001640273	-0.001319196	-0.000290593	-0.000264976	-0.001826819	0.000745032	0.003091242	-2.83E-05	-1.08E-16	-0.001431177	-0.000636248	0.000175634	-0.001409285	0.000111313	-0.000265651	0.000243081	-0.000524296	1.74E-05	0.000314449	0.000128887	0.000217768	0.000167224	0.00043561	7.78E-05	0.000314932	0.000384498	0.000358916	0.000192806	0.000330643	0.000360683	2.93E-17	0.002151313	-0.001726154	-0.000881639	-0.000409349	-6.50E-05	0.000442916	0.000294656	0.000533942	0.000235413	-0.000279093	-0.000652649	0.000210686	0.000570118	0.000100101	-0.000266031	-0.000165994	0.000225803	0.000117013	1.52E-05	-5.40E-05	-0.000205589	0.568483372	-0.060538796	0.175143084	0.04171777	-0.021175622	-0.012928466	-0.000787286	0.009446886	-0.002946131	-0.008000753	-0.000674534	0.004036041	0.00072068	-0.000513143	0.001285639	-0.002511571	-0.004133922	0.002965546	0.005423071	-0.001302342	-0.00406753	-0.000246686
z7472_1	violin	1692	1692	1692	Bolzano	"Albani,_Matteo"	NA	1	0.014518543	0.083835152	0.012373205	-0.013097227	0.010838148	-0.012033725	-0.01219458	-0.000524543	0.010763053	-0.001140917	-0.008401646	-0.001298021	0.003499533	-0.000115647	-0.00015211	0.001861623	-0.002532153	-0.003707444	0.001441632	0.003503608	-0.000941662	-2.59E-16	-0.000267195	-0.000917147	-0.001294177	-9.93E-06	0.00024694	-0.00017013	-0.000707805	-0.000217208	0.000464727	0.00035821	0.000305278	0.000213544	0.000216697	-0.000106543	0.000115499	0.00061418	0.000268618	-1.25E-05	-0.000313524	0.000459825	4.67E-05	3.82E-16	-0.002155266	-0.001456448	-0.001206846	0.000181027	0.000875263	-0.000147811	0.00069826	0.00055611	-0.00017876	9.61E-06	0.000224126	-0.000261647	2.76E-05	0.000291012	2.96E-05	-9.58E-05	-0.000199608	0.00025578	-6.06E-05	0.000135189	0.000140618	0.579964355	-0.064184	0.179428109	0.043771845	-0.020216468	-0.01416881	-0.000306678	0.012494834	-0.004745085	-0.011188232	0.001282026	0.003791247	-0.001103256	0.003220196	0.002884593	-0.006219764	-0.004946829	0.004712791	0.004396488	-0.001288372	-0.000964127	-0.000727235
z7661_1	violin	1697	1697	1697	Bolzano	"Albani,_Matteo"	NA	1	0.01442323	0.082639115	0.013409336	-0.012467811	0.008071285	-0.012913272	-0.009254297	0.001831941	0.008593789	-0.003202071	-0.008861436	0.000387488	0.004911729	-0.000152705	-0.001371123	0.000457437	-0.002022892	-0.001899952	0.002758097	0.002705354	-0.002609058	3.99E-17	-0.000349616	0.000173826	-0.000744667	0.00014666	-0.000344921	5.58E-05	0.000319605	-0.000206969	-0.000220028	-0.000183164	0.000303631	-0.000177069	-0.000182826	-1.73E-05	-1.28E-05	-0.00025259	4.36E-05	0.000125973	-0.00026934	-0.000168971	9.39E-05	-9.98E-18	-0.002147583	0.001873955	-0.000424959	-0.000759877	0.000411273	-0.000641631	0.000520905	0.000792066	-0.000362394	-0.000112332	-0.000243392	-0.000410594	9.38E-05	0.000195596	1.20E-05	0.00013721	5.47E-05	-1.66E-05	-0.000165729	-0.000146589	4.38E-05	0.566375374	-0.05582445	0.184586869	0.035792009	-0.023716261	-0.009689865	0.002409683	0.010932428	-0.006978037	-0.009933282	0.00285855	0.004561624	-0.00094101	0.000786205	0.000520296	-0.005208391	-0.001661471	0.006260468	0.002573959	-0.003994791	-0.001936624	0.0007337
z7665_1	violin	1680c	1680	1680	Bolzano	"Albani,_Matteo"	NA	1	0.013851585	0.082562064	0.012802139	-0.012252109	0.009905136	-0.014314357	-0.012111586	0.001400217	0.010090634	-0.001967406	-0.008490009	-0.000277888	0.003804062	0.000168222	0.000896682	0.00150865	-0.002947252	-0.002931344	0.00301496	0.003529173	-0.001410999	-4.67E-16	0.001662769	0.002183927	-0.000675692	0.000813105	-0.002128384	0.000809738	0.000611691	0.000158983	-0.000988661	-0.000133945	0.00065587	0.000265603	-0.000174863	0.000277284	6.41E-05	-0.000223001	0.000466358	0.000624314	-0.000216521	-0.000457228	0.000187586	6.88E-16	-0.008155817	0.003586058	0.000528654	-0.002083438	-0.000108645	0.000126664	0.001520558	-3.51E-05	-0.001196743	0.00026812	0.000512019	-0.000232304	0.000607967	0.000598724	-0.000999987	-0.00075752	0.000865357	0.000601716	-0.000294845	-0.000128304	-0.000282649	0.570567194	-0.062538992	0.187525734	0.041920294	-0.021927262	-0.012033673	0.000733013	0.011958414	-0.00640372	-0.010572456	0.001667513	0.00281883	-0.0008079	0.00341976	0.002059536	-0.006633782	-0.003856294	0.005341673	0.003595938	-0.001593274	-0.000847587	-0.001079828
z9221_1	violin	1709	1709	1709	Bolzano	"Albani,_Matteo"	NA	1	0.017279183	0.078819509	0.015392279	-0.015162066	0.011221328	-0.010515296	-0.010859205	-0.001640787	0.009337716	0.002118907	-0.008013647	-0.001411845	0.00410981	0.001148147	-0.000337262	0.001483677	-9.77E-05	-0.003880793	0.000493204	0.00365716	0.000700845	2.08E-16	-0.007439433	-0.000739858	-0.000710255	-0.000903926	0.000325777	0.000766068	-0.000668845	-0.000532214	0.000176965	0.001171192	-0.000356116	2.17E-05	-0.000127553	0.000410247	-0.000313571	0.000236068	0.000527519	-0.000167658	-0.00012129	6.01E-05	0.0005186	0	0.005707136	-0.000837438	-0.001221385	0.000481934	0.000289829	0.000454155	0.000169468	0.000179013	0.000139332	-0.00030863	-0.000374192	0.00051127	0.000305237	-0.000849739	-0.00028466	0.000590333	0.000585252	-0.000398908	0.000203857	0.000183305	-0.000715918	0.573626762	-0.066558454	0.181149765	0.04482763	-0.019500728	-0.013565485	-0.002147841	0.012508337	-0.003875494	-0.010032144	-0.000231057	0.003447355	-0.000691599	0.00098076	0.003590067	-0.003768019	-0.004991211	0.003267063	0.005184312	-0.000655383	-0.002324829	-0.00027609
z10415_1	violin	1683	1683	1683	Bolzano	"Albani,_Matteo"	NA	1	0.011302173	0.080562902	0.013765935	-0.015350925	0.006503625	-0.012866904	-0.010097203	9.53E-05	0.00843665	-0.001365799	-0.009252608	-0.00070731	0.005090685	0.001625382	-0.001966289	0.000464911	-0.000956025	-0.001510392	0.001643175	0.003554612	-0.001359557	4.19E-17	0.00061919	-0.000168882	0.000137366	0.001832874	-1.46E-05	0.000348005	0.001247679	-3.68E-06	-0.001270338	-0.00040549	0.001309716	-6.71E-06	-0.001320438	-0.000192929	0.000921803	-0.000229075	0.000193699	0.000500864	0.000202392	-0.001156967	0.000449413	4.19E-17	-0.00131213	0.005952441	0.001773857	-0.001968442	-0.00046415	-0.000251002	0.000322679	-0.000961571	-0.001347281	0.000773608	0.000799652	-0.000627085	0.000144066	0.001015622	-0.000602394	-0.000936827	0.001539037	0.001076681	-0.001178677	-0.000986402	0.000158686	0.577604782	-0.05791383	0.183386666	0.041574996	-0.023976831	-0.012068766	0.002121057	0.0118362	-0.006719455	-0.01058217	0.000999023	0.004966729	-0.000159751	0.000765694	0.001155696	-0.004887657	-0.00358866	0.005405376	0.004409127	-0.003217942	-0.002953623	0.000566632
z9224_1	violin	1669-1718*	1693.5	NA	Bolzano	"Albani,_Matteo"	NA	1	0.013029042	0.079114665	0.013729312	-0.013967265	0.006752807	-0.009006963	-0.005015223	-0.001917276	0.007188805	-0.000969374	-0.006443203	-0.001249607	0.005774899	0.001189176	-0.002388002	-0.000996021	0.000833008	-0.000777763	0.000857383	0.002123825	-0.00053878	1.76E-16	-0.002501451	8.11E-05	-0.001443175	0.000391818	-0.001058447	-0.000555793	-0.000132456	-0.000783196	-4.10E-05	-0.000179699	0.000567391	9.29E-06	-0.000362165	0.000171871	0.000462285	0.000391838	4.38E-05	0.000234848	7.61E-05	4.23E-06	5.76E-05	-5.86E-17	-0.003271109	0.002588135	-0.00189787	-0.002353614	0.000971907	0.000619294	0.001566789	-0.000573668	-0.001016266	0.000608501	0.00024319	0.000555126	-5.39E-05	-0.00031821	-1.77E-05	-4.40E-05	0.000525742	0.000465957	-0.00051	-0.000473866	-0.000258406	0.558910631	-0.054152112	0.170342534	0.036104987	-0.017508478	-0.011892561	0.001551742	0.011511358	-0.005866968	-0.010800008	0.000114043	0.006577842	0.001038042	-0.001799245	0.000708744	-0.002294066	-0.003071658	0.003805589	0.004321467	-0.002454774	-0.003858396	0.000459225
z9363_1	violin	1690c	1690	1690	Bolzano	"Albani,_Matteo"	NA	1	0.015045186	0.072123486	0.010811605	-0.006981096	0.006663539	-0.007320956	-0.00921353	-0.002471935	0.005016762	0.002160272	-0.004599381	-0.002618224	0.001407726	0.001852232	-0.001050577	0.001376585	9.29E-05	-0.002239736	-0.000932282	0.002578228	0.001809212	2.94E-16	-0.002394569	0.000196949	-0.001301354	0.001321275	-0.000784671	-0.000318249	0.000365787	6.71E-05	7.71E-05	-0.000622321	0.001132335	-0.000176763	-9.65E-05	0.000636235	0.000655286	0.000219166	-0.000341649	0.000614769	0.000351144	9.12E-05	4.52E-05	-8.64E-17	0.004415467	0.002444786	-0.002278529	0.000198984	-0.000300139	-0.000649456	0.001266832	-0.001357905	-0.000209896	0.001158401	0.000437559	0.000219631	-0.000420952	0.000112982	-0.000255583	8.67E-05	0.000107997	0.000168903	-0.000287555	-0.000542638	0.000509827	0.540814068	-0.06926312	0.173082411	0.049120743	-0.016258589	-0.009693637	-0.004941184	0.004672806	7.63E-07	-0.005847816	-0.001035308	0.002698181	-0.000855474	0.001421016	0.003113366	-0.001712785	-0.0056522	-0.000825119	0.004782208	0.001260943	-0.001025807	0.0001116
z6756_1	violin	1692	1692	1692	Bolzano	"Albani,_Matteo"	NA	1	0.013617697	0.083623745	0.011966859	-0.012945986	0.008186942	-0.012622012	-0.007962234	0.001829813	0.008481237	-0.004572179	-0.008236305	0.000875669	0.005190033	-0.000812634	-0.001707737	0.000240164	-0.001804792	-0.001314798	0.002909963	0.001959053	-0.003214914	-5.04E-17	-0.002517896	0.0013591	-0.001072702	-0.00026699	-0.001040002	-0.000222997	0.000486564	-0.000585372	-0.000112735	-0.000415125	0.000198963	-0.000212285	-0.000222496	0.000567202	-0.000333236	0.000128787	-0.000140073	0.00053475	-0.000177117	-7.86E-05	0.000227047	9.06E-17	-0.001466091	0.002177673	-0.000289507	-0.000785032	-3.31E-05	-0.001138308	0.001605702	-0.000344929	-0.000658056	0.001448414	-0.000471136	-0.000467627	0.000288328	-0.00014242	-0.000302119	0.000388998	0.000178708	-2.74E-05	2.33E-05	-0.000376513	0.000327674	0.564512646	-0.052004944	0.181108861	0.033891243	-0.022637349	-0.010906063	0.003968006	0.01132716	-0.008396153	-0.00994184	0.00345227	0.004819986	-0.000197342	0.000765694	-0.000224713	-0.005028422	-0.001701887	0.006444575	0.002268332	-0.004658718	-0.001321878	0.001121435
z8427_1	violin	1701	1701	1701	Bolzano	"Albani,_Matteo"	NA	1	0.012542599	0.080527972	0.010183001	-0.013162169	0.011803074	-0.014488803	-0.011487413	-0.000894666	0.010555415	-0.001955451	-0.007593757	-0.000630581	0.003270452	-0.001447245	0.000866683	0.001660923	-0.002188088	-0.004270368	0.002198139	0.00323538	-0.001007625	-3.60E-17	0.00229653	0.00011934	-0.001169328	0.001318656	-0.000477863	-0.000396972	0.000335792	-6.95E-06	-0.000156525	-0.000704428	0.00059948	-0.000257201	-0.000383223	-7.01E-05	6.26E-05	-0.000321213	-0.000151828	3.27E-05	-7.13E-05	-0.000472532	4.23E-05	4.01E-16	-0.003832147	0.001358686	-0.00059348	0.000308604	0.000425689	-0.000971413	0.001139835	-0.000109179	-0.000507228	-3.79E-05	-0.00014509	-8.33E-06	0.000127768	0.000244461	-0.000458166	-0.000208769	0.000861255	0.000202926	-0.000493677	-0.000534643	8.94E-05	0.553711892	-0.05702307	0.189309556	0.040524223	-0.019776281	-0.012981709	-0.000154725	0.010082689	-0.007033186	-0.007590907	0.00229737	0.001659221	-0.001602457	0.003642149	0.003234045	-0.005906368	-0.003556342	0.004456289	0.002520931	-0.001457604	-0.000641116	-0.000574575
z7335_1	violin	1694	1694	1694	Bolzano	"Albani,_Matteo"	NA	1	0.015336219	0.074089069	0.012243448	-0.012080055	0.007834528	-0.009140146	-0.008296509	-0.002480741	0.007490922	-4.24E-05	-0.006102639	-0.002068553	0.003636758	0.00088352	-0.000613219	0.000655192	5.41E-06	-0.002484613	0.000792557	0.003077504	0.000496241	7.05E-17	-0.002249433	0.000344166	-0.000488006	-0.000220672	-0.000317606	0.000217959	-0.000420482	-0.00047076	0.000328957	0.000106739	0.000250743	-0.000352341	0.000494533	-0.000245978	-4.51E-05	-0.000108002	0.000380385	-0.000331934	2.38E-05	-6.58E-05	0.000287924	5.04E-18	-0.00016506	-0.000218733	-0.000329109	0.000212375	0.000189477	-0.000148401	-0.000111338	-0.000138137	0.000324201	0.000163892	0.000242387	0.000172903	2.22E-05	-0.000406957	-0.000429655	0.000296951	-0.000139369	-0.00039881	0.000650456	0.000467237	-0.000149907	0.563319128	-0.063225687	0.172355236	0.045354589	-0.020476959	-0.014529326	-0.000454177	0.009709418	-0.002146386	-0.006749052	-0.000145771	0.001807554	-0.001350611	0.00172951	0.002885178	-0.003546448	-0.004485625	0.002245673	0.004489846	-0.000290706	-0.002152672	-0.000417634
z7664_1	violin	1669-1718*	1693.5	NA	Bolzano	"Albani,_Matteo"	NA	1	0.015202731	0.079436509	0.012392942	-0.012155281	0.008999176	-0.013610437	-0.007905323	0.000951691	0.008376692	-0.00360422	-0.007992679	0.000948681	0.004360801	-0.000728198	-0.001271873	0.000575593	-0.001873645	-0.001628365	0.003000454	0.001703111	-0.002485543	3.71E-16	0.006118061	0.000303905	-0.000733922	0.000346293	-0.001985039	0.000496827	0.000417611	0.000276986	-0.001106268	-0.000764788	0.00022576	0.000409353	-0.000450769	-2.69E-05	-0.000430778	-0.001185151	0.00016285	0.000512302	-0.000186808	-0.0006936	0.000149063	-1.99E-16	-0.005612787	0.001364795	-0.001396109	-0.00124309	0.00061779	-0.00041554	0.000854523	0.00090404	-0.000742956	0.000105099	0.000160552	-0.000815655	0.000266322	0.00059616	-0.000481921	-0.000767848	0.000215657	0.000288337	0.000484339	0.000781241	-0.000183907	0.560398155	-0.051999171	0.185978635	0.032781377	-0.024356276	-0.009656435	0.003839023	0.009942645	-0.007752335	-0.008054409	0.003153064	0.003536499	-0.001626105	0.001502036	0.000299697	-0.005449013	-0.000716003	0.00577933	0.002261275	-0.003704743	-0.001966999	0.000773963
z20177_1	violin	1708	1708	1708	Bolzano	"Albani,_Matteo"	NA	1	0.014043384	0.080554511	0.015609615	-0.014225303	0.007902366	-0.010761595	-0.009026063	-0.002021513	0.008630483	0.000372421	-0.00801451	-0.002812174	0.005026522	0.001564554	-0.001382353	-0.000415978	-0.000398451	-0.002420276	0.000583057	0.003141309	0.000258734	-3.63E-16	0.000556949	-0.000216074	-0.0004229	-0.00042879	-0.000580142	-0.000813913	-0.000172693	-8.23E-06	0.000432189	-6.65E-05	-0.000220954	0.000238431	0.000308397	0.000478479	-2.09E-05	0.000204589	-0.000268391	3.64E-05	9.41E-05	0.000453798	-0.000189847	4.21E-16	-0.003006589	-0.00119302	-0.001185175	-0.000945191	0.001256248	0.00024931	-1.98E-05	0.000352024	0.000496624	0.000211817	-0.000216872	-0.000147529	-0.000232654	7.37E-05	0.000468761	0.000311106	-0.000677746	-0.000627655	0.000255619	0.000374965	-4.75E-05	0.570762374	-0.064063862	0.180342351	0.044219462	-0.018878945	-0.013537437	-0.002690404	0.01281377	-0.002628012	-0.011642838	-0.000166931	0.005492841	-0.000131553	5.16E-05	0.002088896	-0.003726111	-0.004344982	0.003700984	0.005326397	-0.001199774	-0.003620363	-0.000330145
z8095_1	violin	1690c	1690	1690	Bolzano	"Albani,_Matteo"	NA	1	0.016918549	0.080821407	0.011410794	-0.01270584	0.010557924	-0.009132334	-0.008958289	-0.000504416	0.007834908	-0.000365487	-0.007719033	0.000751409	0.004871151	0.000180554	-0.00132111	0.001059438	-0.000382997	-0.002205805	0.002102784	0.003622273	-0.001287829	2.17E-16	0.000871308	0.000262744	0.000436387	0.000126723	0.000339103	0.000133452	0.000468002	0.0005589	1.35E-05	0.000402876	0.000147759	0.000478553	-0.000111496	0.000124922	-8.61E-05	-0.000143158	0.000196058	0.000347478	0.000218239	-0.000120633	0.00038749	2.09E-17	0.001345021	0.000393506	2.27E-05	-0.000235203	-0.000705709	-0.00013919	0.000357531	0.000441649	-0.000163569	0.000328744	0.00031411	-0.000433409	-0.000536975	-0.00082774	-0.000333206	0.000468963	0.000446458	0.000183435	0.000191562	0.000224621	0.000155071	0.549154125	-0.062734737	0.185019805	0.04165662	-0.020437827	-0.013527092	-0.001766101	0.010599347	-0.004401672	-0.008342021	0.001062442	0.003848256	-0.000906094	0.000532845	0.001674964	-0.00512332	-0.002677247	0.005259614	0.003459959	-0.002261752	-0.002759251	-0.000164225
z19798_1	violin	1718	1718	1718	Bolzano	"Albani,_Matteo"	NA	1	0.016699108	0.078756844	0.015604216	-0.016236911	0.010078647	-0.01184971	-0.008925929	-0.001755771	0.009535963	-0.000422332	-0.008145026	-0.001691888	0.004790135	0.000986442	-0.001587243	0.000678106	-0.000932913	-0.002505522	0.000673256	0.003538202	-0.000698875	-2.71E-16	-0.004410603	-0.001522742	-0.000249286	0.000164025	0.00091715	0.000697304	-0.000828685	0.000273404	5.52E-05	0.001290654	-0.000425335	0.000375201	-0.000166628	0.000169444	-0.000244271	0.000527482	0.000117699	-0.000305908	-0.00010496	8.00E-05	3.02E-05	9.31E-17	0.004105555	-0.002205295	-9.62E-05	0.001526515	0.000385344	0.000718757	-0.000417852	-0.000718572	0.00026177	0.000399408	-0.000518726	9.61E-05	0.000425411	-0.00080535	5.70E-05	0.000709588	-0.000368152	-0.000316149	0.000353316	-0.000182656	-0.000241975	0.576672816	-0.060759724	0.18094348	0.040661957	-0.021097623	-0.01366064	-6.78E-06	0.013738954	-0.005558607	-0.011288012	0.001487501	0.004524253	-0.000850627	0.001183693	0.002358435	-0.004455081	-0.004443751	0.004684908	0.00496694	-0.002428845	-0.002696507	0.000234247
z7853_1	violin	1680c	1680	1680	Bolzano	"Albani,_Matteo"	NA	1	0.014440901	0.076144845	0.010766407	-0.011727864	0.007602252	-0.011528615	-0.00754328	0.00094074	0.00699334	-0.002083897	-0.006953378	0.000476326	0.004073825	-0.000249442	-0.001431668	0.000537868	-0.000848945	-0.001977945	0.001874143	0.002252183	-0.001775737	-7.48E-16	0.002994309	0.000963081	-0.002109515	0.001611255	-0.000604989	0.00048714	-0.000618765	0.000191253	-0.000266387	-0.000486585	0.000750805	0.000260483	-0.000208753	-0.000319704	0.000584132	0.000200157	0.00020976	0.000149973	-0.00013509	-0.000331028	0.000304572	7.92E-16	-0.00463817	0.004299435	-0.000633735	-0.000380694	0.000264616	-0.002122091	0.000568304	0.000929447	-0.00062772	-0.000406263	0.0013583	0.0004502	-0.000812351	-0.000110502	-9.61E-05	-0.000102225	0.000549452	0.000350685	-0.000655911	-0.000419895	0.000149327	0.558671577	-0.048559632	0.180085801	0.032225907	-0.02449631	-0.00988603	0.002268747	0.009509368	-0.005624008	-0.007544796	0.001775965	0.003210852	-0.001101563	0.000643085	0.001271968	-0.003947261	-0.001527901	0.005201946	0.002171298	-0.004037701	-0.001841616	0.001515462
z7178_1	violin	1702	1702	1702	Bolzano	"Albani,_Matteo"	NA	1	0.011473161	0.084445893	0.014221414	-0.013779016	0.007639632	-0.011350817	-0.008403317	-0.002018742	0.008460703	-0.001304458	-0.008856551	-0.001902737	0.004696496	0.001377498	-0.00230134	-5.33E-05	-0.000487723	-0.002081828	0.001194594	0.003526202	-0.000712777	-1.38E-16	0.00521274	0.000221309	-0.000165233	-0.000836194	0.000746634	-0.00097982	-0.001292895	-0.000653211	0.000289361	-0.00073473	-0.001626764	-0.000580883	0.00041667	-0.000130837	-0.000493514	-0.000264185	-6.96E-05	-0.000159319	0.000401911	0.000757534	-0.000113168	2.86E-16	0.001177776	-0.003683808	-0.000362991	0.001348347	-0.001461602	-0.000972556	-0.000799261	0.000197289	0.001380931	-0.000436635	-0.001214429	4.99E-05	0.000405898	0.000329672	0.000972565	0.000715444	-0.000574851	-0.001023944	-0.000171541	0.001037031	0.000496936	0.56194267	-0.056920462	0.17486735	0.037156327	-0.016016361	-0.012095335	0.000921732	0.012531369	-0.004707169	-0.010417701	-0.000739183	0.005053981	0.000998418	0.00054146	0.001601494	-0.00399081	-0.004935341	0.003896482	0.005634209	-0.002420787	-0.00356031	0.000594064
z9232_1	violin	1669-1718*	1693.5	NA	Bolzano	"Albani,_Matteo"	NA	1	0.014650568	0.079752903	0.013926305	-0.012174331	0.00928758	-0.011568395	-0.008739915	-0.000455444	0.008821702	-0.00091781	-0.007709406	-0.001147013	0.003968674	0.000802845	-0.001022145	0.000675784	-0.001283735	-0.002685239	0.001666952	0.003268664	-0.000770054	-7.53E-17	0.000865012	-0.001517853	0.000266306	-0.000252391	0.000868016	-0.000726955	-0.000498799	-6.73E-06	0.000347816	7.50E-05	-0.000429733	-3.00E-05	-1.85E-05	-8.30E-06	-0.000140782	0.000315022	-0.000361854	-0.000211466	4.67E-05	0.00045588	-0.000216804	3.17E-16	0.002358469	-0.00268069	-0.001244364	0.000749492	0.000741629	0.000491025	-0.000623383	-5.79E-06	0.000340827	-0.000388387	-0.000283595	0.000323309	8.97E-06	-0.000126962	0.000326343	0.000180215	-0.000483103	-0.000189112	0.000293816	5.63E-05	2.18E-05	0.562811353	-0.061460649	0.181819254	0.041388984	-0.021383556	-0.012602518	-1.13E-05	0.010660565	-0.004158323	-0.009229042	0.000540506	0.004741547	-0.000265144	0.000778096	0.001633881	-0.00445249	-0.00365914	0.004238796	0.004462273	-0.002160553	-0.002669013	0.000178024
z7336_1	violin	1700c	1700	1700	Bolzano	"Albani,_Matteo"	NA	1	0.015036122	0.079300038	0.013951436	-0.012445317	0.009401647	-0.011243282	-0.008170982	0.000514402	0.008775951	-0.00136725	-0.007749184	-0.000346067	0.00450592	0.000390686	-0.000945123	0.000443581	-0.001066557	-0.002550141	0.002122734	0.002996195	-0.001444317	8.08E-17	-0.003331628	0.000562699	-0.000478473	-0.00072733	-0.000422135	0.000329155	-0.000150142	-0.000618431	-0.00044509	9.92E-05	9.67E-05	-0.000120966	5.02E-05	-0.000132908	-1.64E-05	3.47E-05	0.000411878	-3.39E-05	-0.000192369	-0.000117376	0.000208769	2.33E-16	0.001147411	0.001168555	0.000550445	-0.000573058	-0.000721545	-0.000287047	0.000207124	-0.000176849	-0.000212257	0.000704691	0.000300952	-0.000143107	0.000355208	-0.000427646	-0.000598728	0.000380346	0.000439125	0.000124244	-0.000131991	-0.00037127	-0.000179121	0.56778242	-0.059496166	0.179615729	0.039845087	-0.023045221	-0.012664666	0.001723042	0.010274409	-0.005442308	-0.008067581	0.001023198	0.004078918	6.44E-05	0.000692662	0.001181093	-0.004782941	-0.003003826	0.005009171	0.003888562	-0.002528302	-0.00243403	0.0002979
z9229_1	violin	1706	1706	1706	Bolzano	"Albani,_Matteo"	NA	1	0.017576773	0.080997891	0.012953062	-0.011050493	0.009651376	-0.01005701	-0.009263914	0.001380305	0.009489241	-0.000902538	-0.007036711	-0.000151038	0.004569607	0.000373476	-0.000143911	0.001047231	-0.001128695	-0.00270184	0.002195318	0.003134139	-0.000743977	-2.03E-16	-0.003556686	0.000818163	0.000125335	-0.000249595	-0.000267434	0.001217819	9.89E-05	-0.000527423	-0.000527208	0.000489722	4.94E-05	-0.00020914	-0.000129291	-0.000246945	-0.000534863	7.22E-05	0.000385107	5.05E-05	-0.00053556	-0.000167739	-8.16E-05	-2.38E-17	0.003894217	0.001579876	-0.00058038	-0.000626616	-5.46E-05	0.000269041	2.45E-05	8.02E-05	-2.92E-05	-0.000850501	-0.000511796	0.000697044	0.000710214	-0.000474497	-0.000466291	0.000156355	-6.27E-05	0.000193533	0.000505587	-0.000135942	-0.000515437	0.570357763	-0.062688034	0.176686192	0.03995425	-0.023763284	-0.010757229	0.003209616	0.010501002	-0.006221587	-0.010316467	0.0007722	0.003526086	0.000233298	0.00309926	0.001903748	-0.006138368	-0.003968568	0.005041704	0.004230756	-0.002072901	-0.001988809	-0.000307747
z9227_1	violin	1669-1718*	1693.5	NA	Bolzano	"Albani,_Matteo"	NA	1	0.016555978	0.076232515	0.015005224	-0.011989095	0.006741937	-0.007309796	-0.008473312	-0.000201523	0.006207981	0.002426063	-0.007744315	-0.001192915	0.004269485	0.001982606	-0.001293785	0.000308785	0.00021458	-0.001303064	5.17E-05	0.003586534	0.00029301	-2.13E-16	-0.001400871	-0.001016094	-9.90E-05	-0.001713416	0.001177361	-0.001182879	-0.000196799	-0.000907042	0.001627939	0.000150819	-0.000188847	-0.000228229	0.000847732	-5.09E-05	0.000406323	-0.000436325	0.001147339	-0.000997858	0.000525332	0.000307897	0.00053667	2.53E-16	0.00184115	-0.002776959	-0.00436251	0.001055636	0.003107312	-0.000803064	-4.36E-05	0.000728351	0.000856564	-3.32E-05	-0.001123161	0.00059887	4.33E-05	-0.00079152	0.000819467	0.000428317	-0.000430693	-0.0010046	0.00068734	0.001353344	-0.001199275	0.561955082	-0.06044954	0.173655425	0.041015065	-0.020773942	-0.012716362	-0.00073881	0.012526088	-0.003888724	-0.009897594	-0.000365385	0.004112423	0.00035042	0.000449969	0.002494754	-0.004467217	-0.004116912	0.003648544	0.004324506	-0.000576844	-0.003187976	-0.000613204
z9231_1	violin	1700c	1700	1700	Bolzano	"Albani,_Matteo"	NA	1	0.01327582	0.075244442	0.013564021	-0.009727026	0.007464938	-0.008948409	-0.008357906	-0.001604744	0.007815872	0.001198658	-0.005241225	-0.002436089	0.003535763	0.001840667	-0.00048339	0.000916496	-0.000173997	-0.002018889	-0.000187285	0.003436855	0.001210649	-1.12E-16	0.000415308	-0.000433761	-0.001846269	0.001463085	-0.000107063	-5.31E-05	-0.001684722	0.000659906	-0.000128505	0.000540477	-0.000707914	0.00097885	-0.000840894	0.000680592	-0.000300895	0.0010569	-0.000470201	1.85E-05	5.79E-05	0.000234227	0.000133803	-5.58E-17	-0.000225943	-0.000826174	-0.00137919	0.000911885	0.000305591	-0.000151701	0.000548232	-0.000485663	-0.000565854	0.000272656	0.00026934	0.000959515	-0.00018514	-0.000363888	-3.59E-05	-0.00020934	0.000306542	-8.53E-05	-2.31E-05	-0.000166479	0.000125075	0.556258891	-0.064167877	0.172438249	0.044050042	-0.018422922	-0.011299378	-0.00149372	0.007986996	-0.002215636	-0.008033418	-0.001541483	0.002456034	0.001051635	0.002042484	0.001641614	-0.002638475	-0.00500207	0.001001105	0.005247909	0.000822653	-0.002654873	-0.001051407
z9230_1	violin	1672	1672	1672	Bolzano	"Albani,_Matteo"	Haenel	1	0.014575951	0.079496731	0.01399988	-0.012363203	0.009194352	-0.011679389	-0.008774777	-0.000567842	0.008770034	-0.00102217	-0.007762655	-0.001280528	0.003954188	0.000670862	-0.001030401	0.00062695	-0.001357866	-0.002728062	0.001627708	0.003221045	-0.000839736	-4.03E-17	0.000691656	-0.001399664	0.000266672	-0.0003453	0.000903515	-0.00079784	-0.000516905	-6.77E-05	0.000340146	2.27E-05	-0.000422233	-5.75E-05	-4.76E-05	-0.000127005	-8.80E-05	0.000196824	-0.000344905	-0.000286954	3.42E-05	0.000329935	-0.000257284	6.94E-16	0.002375593	-0.002808153	-0.001209202	0.000728478	0.000732527	0.000504839	-0.00056685	6.09E-06	0.000225439	-0.00035277	-0.000272916	0.000274337	0.000118903	-0.000108778	0.000271031	0.000107228	-0.000487181	-0.000138449	0.000248634	0.00010387	4.07E-05	0.562918014	-0.061476915	0.181787488	0.04138952	-0.021457499	-0.012622367	2.36E-06	0.010734487	-0.004180274	-0.009204619	0.000580592	0.004631	-0.000256401	0.000790599	0.001605985	-0.004390293	-0.00365177	0.004218217	0.004362198	-0.002159715	-0.002588347	0.000130404
z9220_1	violin	1703	1703	1703	Bolzano	"Albani,_Michael"	NA	1	0.013958091	0.082369673	0.014774804	-0.017670529	0.009605278	-0.009786108	-0.009986101	-0.005325332	0.008615738	0.002146522	-0.007396526	-0.003579097	0.005144931	0.002282719	-0.001670697	-0.000533923	0.001207723	-0.002379123	-0.000413184	0.002914213	0.001528344	9.25E-17	-0.002545966	-0.00072552	-0.00073999	-0.000289065	0.001368104	0.001050848	-0.000937121	0.000304649	0.000839064	0.000659689	-0.000727964	-0.000425383	0.000582485	0.000209118	-0.000471606	0.000213673	0.000273754	-0.000419103	-0.000538324	0.000836386	0.000481344	2.31E-17	0.006020455	-0.001677973	0.00113248	0.002229977	-0.001567769	-0.000265923	-0.00063016	-0.000664302	0.001667879	0.000818728	-0.000855974	-0.000820356	-3.26E-05	-0.0006411	-0.000273059	0.001610722	0.000551412	-0.001413657	-6.34E-05	0.000931668	-0.000472025	0.576083344	-0.069137744	0.177711556	0.047480784	-0.013177358	-0.0125809	-0.003817758	0.011508744	-0.003656426	-0.012411271	-0.001646629	0.007203819	0.001303175	-0.001639578	0.001931348	-0.002632178	-0.005399995	0.002860011	0.007078417	-0.000465277	-0.004800165	-0.000972
z8091_1	violin	1711	1711	1711	Graecy	"Albani,_Michael"	NA	1	0.019407516	0.07266787	0.014100255	-0.014294065	0.009011799	-0.010264264	-0.006332662	-0.002264208	0.00579222	-0.000504289	-0.006054379	-0.00103402	0.004038295	0.001135239	-0.001491655	-0.000132459	-0.00013881	-0.001675681	0.000517228	0.002397167	-0.000556771	-1.19E-16	0.000169361	0.001774885	0.000176321	-0.001208743	-0.00067837	-0.000370021	-9.27E-05	-0.000283884	0.00030256	0.000154647	-0.000429636	0.000121909	0.000753271	0.000612653	-0.000416208	-4.10E-05	0.000443823	-0.000319003	0.000457035	5.49E-05	-0.000109277	2.16E-16	-0.000517265	-0.004068107	-0.001788189	0.00205502	0.00013139	-6.40E-05	3.06E-05	-0.000741995	0.000959602	0.000670686	-0.00061741	0.000235004	0.000331766	2.52E-05	-0.000143425	0.000161039	-0.000312261	-0.001192411	0.000594924	0.000506258	-0.000124753	0.557467585	-0.063525539	0.177230651	0.042553986	-0.020766728	-0.012349464	0.001029992	0.009995022	-0.004603232	-0.007690751	-0.000219046	0.003683785	-4.88E-06	-0.000620131	0.001612255	-0.002686504	-0.003512898	0.003821978	0.004812048	-0.00199153	-0.003111296	-0.000170054
z4715_1	violin	1740c	1740	1740	Milan	"Alberti,_Ferdinando"	NA	1	0.018558912	0.077555013	0.012783416	-0.012705018	0.010760605	-0.015086354	-0.011067671	0.002174548	0.009969242	-0.00290635	-0.00733073	0.000221443	0.003596494	-0.000501342	0.000990545	0.001306113	-0.003208907	-0.00304914	0.003273123	0.002892032	-0.001932007	-4.01E-17	-0.001233048	-0.000248816	-0.000541413	-0.000367497	-0.000272281	-9.27E-05	0.000835502	-0.001231918	5.04E-05	-0.000417595	0.00104694	-0.000496433	0.000282462	-0.00017685	0.000208774	-0.000161792	0.000533255	0.000223468	-0.000448794	-0.000263886	0.000269219	8.03E-17	-0.002370459	0.002824191	0.000786054	-0.001721115	-0.000382842	-0.000484217	0.000912323	0.000717893	-0.000395303	-0.000415614	-1.41E-05	0.000197492	0.000532772	0.000271266	-0.000699641	-0.000292892	0.000407057	0.000279775	-0.000254835	-0.000267814	-1.66E-05	0.575034233	-0.063669329	0.191609509	0.042183779	-0.027063393	-0.00969558	0.000748553	0.008406286	-0.004706208	-0.008286809	0.000444276	0.001914739	0.000350059	0.004184465	0.001173155	-0.006607866	-0.002985513	0.005015859	0.003394809	-0.001379756	-0.001300893	-0.001162113
z6100_1	violin	1730c	1730	1730	Milan	"Alberti,_Ferdinando"	NA	1	0.014789764	0.076371382	0.008936376	-0.014226221	0.005420094	-0.010982474	-0.008777335	0.000671255	0.005337361	-0.002693523	-0.007838427	0.000291854	0.005162354	-0.001208369	-0.002481181	-0.000530186	-0.000591851	-0.0013673	0.001741033	0.001810145	-0.002764055	-1.70E-16	0.00188486	0.00128742	-0.001853004	0.000733798	-0.000660356	-0.000415074	-0.000880651	0.000700051	0.000106536	-0.000377865	-0.000552091	-7.11E-05	0.000381715	-0.000634086	-0.000217157	-0.000626215	4.49E-05	-0.000283304	0.000124698	0.000373817	-0.000569475	3.27E-16	-0.003163211	-0.002487373	-0.001405034	0.000647958	0.00079083	-0.000504434	0.001136436	0.00053852	0.000272819	-0.000520535	-0.001345531	6.78E-05	0.000136904	-0.000224387	0.001464104	-7.89E-05	-0.001805025	0.000621787	0.000736568	0.000138152	6.93E-05	0.568622487	-0.052253824	0.180239874	0.037868561	-0.021570748	-0.01143964	-0.000525401	0.0105901	-0.006104721	-0.010316479	0.003752162	0.004638353	-0.001074027	0.000306856	0.000758788	-0.004875199	-0.001474781	0.006420457	0.001761091	-0.00396291	-0.001933611	0.001229025
z4567_1	violin	1756	1756	1756	Milan	"Alberti,_Ferdinando"	NA	1	0.018911507	0.08835888	0.015060294	-0.015518808	0.010785548	-0.00947164	-0.008282855	-0.000617273	0.009775881	-0.001377941	-0.009107422	4.63E-05	0.006917656	8.81E-05	-0.002511939	-4.80E-05	0.000247638	-0.002163762	0.00186566	0.002887463	-0.001519099	2.99E-16	0.000957059	0.002039991	0.000218836	-0.001016588	-0.000954891	0.00014137	-5.57E-05	0.000365938	-9.61E-05	-0.000262081	-0.000386189	0.000619652	0.000601615	0.000115566	-0.00033794	0.000280402	3.01E-05	0.000321221	0.000171667	0.000206814	-0.000350178	2.64E-17	-0.000460054	-0.001630852	-0.001279313	-0.000317223	-0.00048658	0.000901341	0.000909581	-0.000304225	-9.25E-05	0.00016464	-1.68E-06	-0.000296147	0.00017425	0.000631195	0.000211804	-0.000447938	-0.000647312	2.09E-06	0.000395176	0.000367904	4.00E-05	0.553716494	-0.064592373	0.183510101	0.039983121	-0.0162357	-0.010474605	-0.000648025	0.012435794	-0.007166503	-0.012118707	0.002405745	0.006388752	-0.000270017	-0.000448677	0.001028851	-0.003690309	-0.002354093	0.004883847	0.003815176	-0.003657656	-0.003777976	0.001320401
z5446_1	violin	1729-1756*	1742.5	NA	Milan	"Alberti,_Ferdinando"	NA	1	0.011107192	0.074027294	0.010495831	-0.009739595	0.006236849	-0.013102547	-0.009650257	0.003536023	0.006568673	-0.002496433	-0.00667196	0.001193342	0.002531019	-0.000109278	0.000580511	-0.000136662	-0.002940312	-0.001638449	0.003291031	0.001308612	-0.002240788	-4.16E-16	0.000688749	-0.000590502	-0.000322322	-0.000807948	-0.000106758	-9.30E-05	0.000159092	-0.000468631	-0.000305142	-0.000206998	0.000140703	2.15E-05	-0.000526583	0.000142793	-0.000693157	-8.12E-05	-0.000238988	0.000187459	-0.00052765	-0.00051976	0.000252192	7.42E-16	0.002090321	-0.001578196	-0.000944064	0.000750751	-0.001680516	0.000300683	0.001220721	-0.000273011	0.000438913	-0.000610511	-0.000222338	0.000392535	-0.000264763	0.00053077	-0.00110637	-0.000456199	0.0012393	-0.000203478	-0.000131732	0.000392389	-0.000161129	0.563942995	-0.052110901	0.180540695	0.036739703	-0.023212174	-0.010692275	0.001607133	0.008752444	-0.007094645	-0.008066215	0.001478007	0.002319557	0.001725047	0.003582095	-0.000603137	-0.006523389	-0.001771967	0.005372902	0.003205322	-0.001808969	-0.001108147	-0.00153719
z14719_1	violin	1740c	1740	1740	Milan	"Alberti,_Ferdinando"	NA	1	0.018858418	0.088012901	0.013689643	-0.017292142	0.010885941	-0.008151918	-0.009890506	-0.002377884	0.009536263	0.000703931	-0.009749326	-0.00162956	0.006515645	0.001112948	-0.003088077	0.000130072	0.000421756	-0.002317805	0.000434356	0.003632838	-0.000372199	-3.31E-16	0.004975646	0.000805326	-0.000631	-0.000718124	-0.000212309	-0.000980326	-0.000789569	8.98E-05	0.00103307	-0.000728962	-0.000786232	3.09E-05	0.001178522	-2.01E-05	-0.000192031	-3.34E-05	5.05E-05	-0.00031539	0.000334952	0.000802193	-0.000144218	7.82E-16	-0.00385668	-0.002511028	-0.001345222	0.000148326	0.000325173	-0.000275566	-0.000113453	0.000539633	0.000996913	-7.71E-05	-0.000371008	0.000174043	-0.000217201	-0.000220115	0.000625284	0.000512383	-0.000710565	-0.000866131	0.000267785	0.000873968	6.31E-05	0.562391723	-0.066900435	0.184255274	0.043043347	-0.015772329	-0.011989159	-0.003576402	0.01258568	-0.004359405	-0.011557556	0.001069339	0.00588238	-0.000429395	-0.000654456	0.002456533	-0.002903054	-0.004505424	0.003615155	0.005079365	-0.002128699	-0.004069295	0.000296687
z19960_1	violin	1774	1774	1774	Madrid	"Alonso,_Lorenzo"	NA	1	0.013425261	0.074791723	0.015075572	-0.015658893	0.008083426	-0.013747119	-0.007964999	-0.000827849	0.00858813	-0.002177291	-0.008257138	-0.000983073	0.00445976	0.000399928	-0.001823647	0.000246176	-0.001665555	-0.002057567	0.001356756	0.003139143	-0.001568411	-3.23E-16	-0.001989857	-0.001504368	-9.08E-05	-1.58E-05	0.000378236	-0.000757581	1.32E-05	-0.000705692	0.00027574	-0.000228398	0.000225879	-0.000339092	-3.58E-05	-2.32E-05	0.000263855	-0.00013264	-6.79E-05	-0.000289245	-0.0001503	-8.13E-05	-6.72E-05	-5.10E-17	0.001926783	0.000859094	0.000515603	6.33E-05	-0.000350633	-0.000511913	-0.000213609	-0.000401109	0.00042065	0.000986939	2.33E-05	-9.94E-05	2.60E-05	-8.10E-05	7.81E-05	4.88E-06	-7.08E-05	-0.000134763	-7.65E-05	6.56E-05	-2.51E-05	0.569918246	-0.057246507	0.18154317	0.038047239	-0.02205691	-0.011336668	0.001097722	0.01056082	-0.007148007	-0.009695866	0.001673808	0.004185969	0.000516754	0.001776606	0.000499428	-0.005178726	-0.00293927	0.005038305	0.004020766	-0.002720599	-0.002972799	0.000313901
z12561_1	violin	1816	1816	1816	Gerona	"Amaglioni,_Aldebrande"	NA	1	0.016061272	0.076341799	0.010770402	-0.011811911	0.008309888	-0.00893652	-0.008661063	-0.001341735	0.006517815	-0.000693502	-0.00642974	-0.000941797	0.003597918	-7.29E-05	-0.001381942	0.000368245	-0.000482221	-0.002329424	0.000812978	0.002490419	-0.000687263	0	0.000591711	-0.000269643	0.000330805	-0.000128608	0.000259977	0.000561064	0.000265013	0.000505522	-0.00010581	0.000217296	-1.49E-05	0.000649255	-9.39E-05	-3.88E-05	-0.000289109	0.000111112	-0.000272385	0.000166288	-0.000155705	1.44E-05	-0.000278018	4.34E-16	0.000998541	0.000626106	-4.54E-05	-0.000972992	-6.98E-05	0.00103952	0.000111344	0.000358112	-7.22E-05	-0.000568287	2.91E-05	-6.15E-05	-0.00031152	0.000382958	0.000130468	-0.000537759	-0.000128095	0.00020628	-1.59E-05	0.000184116	0.000134585	0.549094184	-0.062511896	0.178575156	0.043746295	-0.020784073	-0.012920164	4.85E-05	0.009424856	-0.004675525	-0.007292475	0.00146328	0.002892269	-0.000255579	0.000882123	0.00101423	-0.003604104	-0.002882149	0.003893746	0.003798195	-0.002177981	-0.002485786	0.000393449
z14899_1	violin	1839	1839	1839	Gerona	"Amaglioni,_Aldebrande"	NA	1	0.015513397	0.082066155	0.01512469	-0.010563437	0.010609358	-0.008656567	-0.010425494	-0.003885324	0.008949354	0.001799302	-0.007048939	-0.003087001	0.002734899	0.000729961	-0.000771596	0.001988788	-0.0001913	-0.00366417	-0.00117647	0.003325947	0.001185987	3.30E-17	-0.001468828	0.000495054	-1.89E-05	-0.001494151	0.000500926	-0.000450005	-0.001257628	-0.000661955	0.001350681	-0.000134772	-0.001083128	-0.000755979	0.000830438	-0.00021586	-5.16E-05	0.000333565	9.94E-05	-0.001122351	-0.000231688	0.000892072	0.000335956	-2.31E-17	0.004209115	-0.002759532	-0.002504376	0.001112576	0.001103254	-0.000642096	-0.001472307	0.000515224	0.001271495	-9.76E-07	0.000125765	-3.36E-05	-0.000926905	-0.000514186	0.000770653	0.00109698	-3.26E-05	-0.000771271	-0.000367691	-0.000131004	-4.69E-05	0.551797783	-0.071018349	0.172495334	0.046543663	-0.015056455	-0.013266982	-0.001014701	0.011563097	-0.001946172	-0.008091029	-0.00088253	0.001644136	-0.001650268	0.002125181	0.004235034	-0.002855135	-0.0055548	0.001144516	0.004372486	0.000520916	-0.001177053	-9.90E-05
z7968_1	small_violin	1730	1730	1730	Bologna	"Amati_(Nicolo_Marchioni),_Dom_Nicolo"	NA	1	0.017580986	0.082442323	0.011207359	-0.009009339	0.011514418	-0.013182745	-0.011227972	0.001461192	0.009285693	-0.002919781	-0.007221101	0.000190538	0.00230657	-0.000940177	0.000603179	0.001613434	-0.002929665	-0.003295388	0.002802717	0.002585016	-0.001996241	1.61E-16	0.005339053	-3.37E-05	-0.001865907	0.000805602	-0.001081406	-0.000755841	-0.000580736	0.000259989	0.000157619	-0.000490784	3.95E-05	0.000454688	7.23E-05	-5.25E-05	0.000259117	0.000269561	-0.000193515	-0.000285492	0.000332406	-0.000151665	8.89E-05	9.19E-17	-0.00700383	0.000981931	-0.001396546	-0.001323703	-0.000368272	-0.00038914	0.00150374	0.001355709	0.00018908	-0.000810616	-0.000258823	0.000595606	-0.000427281	-0.000129022	0.000742331	4.78E-05	-0.000521112	-0.00031604	-3.73E-05	-5.97E-05	0.000494002	0.568262907	-0.064352273	0.177899209	0.04134585	-0.020750129	-0.009581047	0.002332905	0.008815416	-0.004375974	-0.008404634	-0.000809932	0.002647648	0.000867392	0.004330214	0.001912899	-0.007441357	-0.004590373	0.004803847	0.004215541	-0.000859814	-0.000496142	-0.001158271
z20848_1	violin	1720c	1720	1720	Bologna	"Amati_(Nicolo_Marchioni),_Dom_Nicolo"	NA	1	0.011066487	0.084790301	0.01267899	-0.011955075	0.010530436	-0.016691673	-0.011619238	0.001030695	0.011443822	-0.004254083	-0.00902369	-0.000261195	0.003375499	-0.000776067	0.000312525	0.001400438	-0.003772653	-0.003654274	0.00326275	0.003424191	-0.002417609	-2.09E-16	0.001229329	-0.002256985	-0.000734463	8.83E-05	0.00061116	-0.000907483	4.77E-06	-0.000509501	0.000244826	-0.000348283	0.0006053	-0.000200817	7.71E-05	-0.000392175	0.000364883	-0.000186005	0.000139835	-0.000400542	-9.03E-05	-0.000280679	-3.82E-05	6.96E-17	-0.000683121	0.00041168	-0.00023118	-0.000529492	-4.62E-05	-0.000172131	0.000604813	0.000652193	-0.000358647	-0.000212601	0.000578001	0.000287086	-0.000233347	-9.46E-05	-8.90E-05	-0.000197403	0.000194699	2.74E-06	-0.000324954	8.29E-05	0.000227965	0.578678656	-0.057408048	0.181319065	0.038285593	-0.021437055	-0.011277086	0.004244814	0.010492902	-0.007331907	-0.00939705	0.000428967	0.003051926	0.000460323	0.004214397	0.000850751	-0.007789445	-0.002625458	0.006440099	0.003022396	-0.002343726	-0.000734233	-0.001239117
z4837_1	violin	1715-1751*	1733	NA	Bologna	"Amati_(Nicolo_Marchioni),_Dom_Nicolo"	NA	1	0.014105224	0.081519283	0.010878275	-0.008975323	0.011219535	-0.018027541	-0.009196372	0.003691889	0.009921958	-0.005744867	-0.005940465	0.001307372	0.002317499	-0.000828189	0.002631503	0.000424486	-0.004280194	-0.00131125	0.004254143	0.001443062	-0.00238059	3.78E-16	0.000973222	-0.000503249	0.000651498	0.000366847	0.000310543	0.000465051	0.001335759	-0.000630782	-0.000643196	0.000301758	0.000789275	-0.000296485	7.04E-05	-5.08E-05	-0.000220853	-0.000174879	0.00099496	0.000309359	-0.000637628	-0.000220456	0.000295847	-1.02E-16	-0.000430523	0.002131452	0.000885046	-0.000591094	0.000389493	0.000185658	-0.000161195	-0.000711144	-0.000646852	0.000339169	0.000213739	0.000129026	0.00059219	-0.00029657	-0.000523232	0.000135535	0.000517066	0.000283224	-0.000292143	-0.000249311	-0.000327762	0.560868868	-0.052432743	0.186525086	0.033299688	-0.024133894	-0.007850794	0.005275326	0.007290341	-0.008628587	-0.007123994	0.001332259	0.001960781	0.001386132	0.004327822	-0.001336173	-0.007971171	-0.000174235	0.006330025	0.001050603	-0.001392343	-0.00048021	-0.002459795
z8789_1	violin	1715-1751*	1733	NA	Bologna	"Amati_(Nicolo_Marchioni),_Dom_Nicolo"	Lange	1	0.01618419	0.082334709	0.012956394	-0.008320643	0.01303325	-0.012659253	-0.00947601	-0.000203814	0.010343209	-0.001220481	-0.006299267	-0.000252358	0.002091447	-0.000498881	0.001199676	0.002499599	-0.002441284	-0.003934149	0.001931874	0.002976885	-0.000657971	-1.01E-16	-0.003025533	0.000228103	-0.000976994	0.000308193	-0.000927235	0.00054474	-0.000150421	-7.06E-05	-0.000879431	-7.56E-05	0.000143727	0.000231572	-0.00033124	-4.01E-05	-0.000262326	3.77E-05	8.93E-05	0.000427944	-0.000195256	-0.000189972	-0.00013796	1.29E-16	0.000164453	0.002822498	0.000335666	-0.001044033	-0.000797705	-0.000150399	0.000741005	-0.000343142	-0.000285355	0.000583699	-4.56E-05	-0.000546502	0.000365543	0.000563506	-0.000296106	-0.000370998	0.000167256	0.000146885	-1.25E-06	5.52E-05	2.95E-05	0.552756282	-0.061810535	0.17465152	0.038776503	-0.016083033	-0.011371182	0.000436989	0.010388111	-0.004512701	-0.008231746	8.32E-05	0.002621803	-0.001258622	0.003621144	0.003173458	-0.006243681	-0.004002079	0.004503336	0.0033924	-0.001333671	-0.000258042	-0.000565298
z20335_1	violin	1715-1751*	1733	NA	Bologna	"Amati_(Nicolo_Marchioni),_Dom_Nicolo"	NA	1	0.013645695	0.079429882	0.014679242	-0.01367197	0.008570516	-0.013290268	-0.009460081	0.000141575	0.009070318	-0.001299778	-0.008652516	-0.000872011	0.004258627	0.000806161	-0.00125356	0.000431354	-0.001507651	-0.002971924	0.001563507	0.003265851	-0.001282451	-1.90E-16	0.00376647	0.000706346	-0.000957986	0.001484998	-0.000951182	-0.000336086	7.06E-05	0.000583495	-0.000229424	-0.000513393	0.00061736	-0.000315809	-0.000261307	4.96E-05	0.000457789	-0.000518378	-7.17E-05	0.000178142	8.89E-05	-0.000488389	0.000197845	-1.72E-17	-0.004555773	0.000604311	-0.001162555	0.000810912	0.000327597	-0.000785021	0.00092076	9.02E-05	-0.000669732	-1.56E-05	0.000276357	-0.00015703	3.80E-05	0.000451703	-0.000207056	-0.000509237	0.000211075	0.000205848	-0.000118437	9.92E-05	0.00031913	0.579435597	-0.057979608	0.177298253	0.037752476	-0.020834183	-0.009995563	0.002399144	0.010989059	-0.006992806	-0.010983345	0.000895788	0.005348247	0.00012915	0.001086045	0.001738002	-0.005402559	-0.003426399	0.00553694	0.004253657	-0.002867567	-0.002542072	0.000240432
z3127_1	violin	1730c	1730	1730	Bologna	"Amati_(Nicolo_Marchioni),_Dom_Nicolo"	NA	1	0.01565226	0.078065199	0.011235574	-0.008723507	0.011368162	-0.013866325	-0.011202452	0.001034982	0.009444718	-0.001690397	-0.005653263	3.49E-05	0.001554554	-0.000901118	0.002271029	0.002191256	-0.003134291	-0.003288254	0.002220092	0.002821492	-0.001179538	2.56E-17	0.000901325	7.73E-05	-0.000246818	-0.001035085	-0.000372284	-0.000443446	4.53E-05	0.000106963	-0.000170828	0.000119935	-0.000182312	0.000856327	0.000186326	0.000260253	1.63E-05	6.95E-05	0.0001967	-0.00017953	0.000360102	-0.000321232	-0.000143445	-8.53E-17	-0.000443011	0.000473483	-0.000807721	-0.001734454	-6.97E-05	0.000448177	0.000426405	0.000693974	-0.00035769	7.59E-05	0.000468287	0.000348638	-3.69E-05	-0.000313375	-1.23E-05	-0.000364522	-0.000175989	-3.55E-05	0.00026879	-0.000168382	-0.000243121	0.560026897	-0.062980978	0.179316373	0.041530019	-0.020025147	-0.010350877	0.001583411	0.008775451	-0.005384435	-0.007692027	-0.000276011	0.000367923	6.00E-06	0.005378577	0.002699061	-0.006438893	-0.003554335	0.003761136	0.002130859	-2.53E-05	0.000495776	-0.001638239
z8466_1	small_violin	1730c	1730	1730	Bologna	"Amati_(Nicolo_Marchioni),_Dom_Nicolo"	NA	1	0.01518278	0.086334107	0.0136575	-0.012582054	0.012129682	-0.013349431	-0.011538721	-0.000433957	0.011263792	-0.002133286	-0.008234456	-0.000677336	0.004687729	-0.000569095	0.000545626	0.00159543	-0.00155178	-0.004014956	0.002402637	0.003623357	-0.001358036	-2.07E-16	0.002496368	0.001024421	-0.000694656	0.001062621	-0.000185629	0.000316296	7.17E-05	0.000395839	0.000103054	8.62E-05	0.000755619	0.000446493	0.000195423	0.000468904	0.000715611	0.000396967	0.000703155	0.000788502	0.000545444	0.000270636	0.000635041	0	-0.006150685	-0.000493152	-3.44E-05	0.001208426	0.00106881	-0.000641488	0.000713429	0.000422888	-0.000661957	-0.000493404	4.73E-05	0.000118718	0.000639551	0.000942799	-0.000124024	-0.000486796	0.000371827	6.61E-05	-0.000280954	0.000116502	6.88E-05	0.571681822	-0.065270631	0.178230314	0.041861041	-0.018615954	-0.011577011	0.003115355	0.012035733	-0.006657289	-0.010699495	-0.000671842	0.003402135	0.001010717	0.00304484	0.001929488	-0.006848963	-0.004689375	0.005532194	0.004774488	-0.00138044	-0.001321751	-0.000698265
z7671_1	violin	1715-20	NA	NA	Bologna	"Amati_(Nicolo_Marchioni),_Dom_Nicolo"	NA	1	0.014420003	0.082253073	0.010556678	-0.012150146	0.011375611	-0.015255602	-0.009910538	0.000965546	0.010805263	-0.004311915	-0.007492985	0.000541075	0.004225068	-0.00072912	0.000782574	0.001723475	-0.002633235	-0.002555416	0.00335184	0.003353507	-0.002304284	-1.65E-16	-0.002531445	0.000319356	0.001049591	-0.001609932	5.43E-05	-6.88E-05	-0.00052517	-0.000346911	5.31E-05	9.91E-05	-0.001165229	5.28E-05	0.000294769	1.18E-05	-0.000383203	0.000358334	-0.000185928	-0.000171984	0.000338807	0.000327837	-0.000367436	1.91E-16	0.003082986	-0.003577502	0.000590731	0.000735258	-0.000376694	0.001035885	-0.000884511	-0.000674168	0.000595102	-0.000146895	-0.000461099	0.000408564	0.000219018	-9.13E-05	0.000671596	0.000321083	-0.000679074	-0.00040668	0.000197832	3.06E-05	0.000134769	0.565943186	-0.053468211	0.183091685	0.035444067	-0.021404409	-0.010462671	0.00266276	0.009170924	-0.007001282	-0.007292588	0.00242576	0.00181662	-0.001596792	0.003048615	0.000812832	-0.006522292	-0.001554215	0.006359441	0.002157794	-0.003166701	-0.001018631	-5.68E-05
z8163_1	violin	1730c	1730	1730	Bologna	"Amati_(Nicolo_Marchioni),_Dom_Nicolo"	NA	1	0.014003067	0.087767455	0.013995429	-0.007828856	0.013523219	-0.012055208	-0.012415713	-0.000779568	0.011404194	-0.000435608	-0.007386252	-0.000887761	0.003088152	-0.001067696	0.00156654	0.003424196	-0.001639641	-0.00450727	0.001353496	0.003858372	-0.000131029	-2.90E-16	-0.006253644	-0.001217914	0.001144436	-0.00088476	0.000763915	0.001838316	0.000498971	-0.000320881	-0.000301126	0.000958117	4.98E-05	0.000173595	0.000483032	-0.000449486	-0.000360064	-5.26E-05	0.00080678	0.000213373	8.51E-05	-0.000321962	-0.000177599	8.11E-17	0.00331251	0.000926753	0.004129372	-5.38E-05	-0.000665434	0.001101551	-0.001760384	0.000684929	0.00033323	-0.001926777	0.000131874	0.001265987	0.000998984	-0.00119586	-0.001648988	0.000597752	0.00101462	0.000561192	0.000297054	-0.000614245	-0.000554501	0.545274404	-0.066034198	0.178143168	0.03940819	-0.013831852	-0.009481707	0.001495115	0.01113433	-0.006257692	-0.008429394	0.000381376	0.000175947	-0.000882926	0.005164238	0.00408534	-0.006693386	-0.006003303	0.003951509	0.004085963	-0.000104833	-0.000109163	-0.000873624
z8431_1	violin	1720	1720	1720	Bologna	"Amati_(Nicolo_Marchioni),_Dom_Nicolo"	NA	1	0.015294425	0.072176379	0.009470059	-0.005824428	0.008059631	-0.017444429	-0.007446383	0.0047165	0.00492072	-0.004479834	-0.004325874	0.000536705	-0.000192883	0.001323557	0.001960153	-0.001124004	-0.003791108	0.000305191	0.002335654	0.00064058	-0.000754796	6.28E-17	-0.012288699	-0.000284627	0.002059303	-0.003026736	0.00368552	-0.000507436	-0.001447974	-0.000382557	0.002439244	5.68E-05	-0.001784507	0.000220125	-0.000101156	-0.000675002	0.000486551	0.000999697	-0.0015206	-0.000808452	0.000980935	0.000205508	-0.000846273	7.18E-17	0.01385612	-0.006901186	0.002429117	0.00319436	-0.001363781	0.000637036	-0.002417382	-0.001094728	0.001808418	0.000945588	-0.000301936	0.000393823	-0.001537815	-0.0014871	0.001345993	0.000832773	-0.000644089	0.000486883	0.000580957	-0.000615114	-5.67E-05	0.54819865	-0.051024737	0.188650642	0.032199853	-0.028139942	-0.00509441	0.00412763	0.0040867	-0.005925003	-0.003396417	-0.000164316	0.000192303	0.00234421	0.003851614	-0.002443559	-0.005762479	0.000351064	0.003692766	0.001235808	0.000203544	-0.000843068	-0.002741022
z22275_1	violin	1730c	1730	1730	Bologna	"Amati_(Nicolo_Marchioni),_Dom_Nicolo"	NA	1	0.010597653	0.080797349	0.01258484	-0.009279944	0.010429354	-0.017264613	-0.010071669	0.002187091	0.010609692	-0.004004342	-0.007205385	0.000146863	0.002510271	-0.000349602	0.001755711	0.001433251	-0.004270999	-0.002488343	0.003185063	0.003017267	-0.002222325	-1.77E-17	-0.000551413	-0.001424218	-0.000269841	-8.91E-05	-2.81E-05	-0.000518854	-0.000635815	0.000268057	-8.97E-05	0.000116999	5.96E-05	-1.65E-05	0.000242868	6.07E-05	0.000367103	-8.19E-05	-0.000159567	-0.000205574	0.000110113	-2.13E-07	-0.000264533	2.65E-17	0.003268669	-0.002870093	-0.001108961	0.00105526	-0.000234909	0.00074877	-0.000609365	-0.000673745	0.001199169	0.000355287	-0.000239096	-0.000129845	2.65E-05	-4.81E-05	0.000342103	0.000100267	-0.000615883	-0.000233581	-2.91E-05	-6.65E-05	5.66E-07	0.55792559	-0.053074575	0.185794914	0.034989465	-0.021673499	-0.009585777	0.003379195	0.009005774	-0.007665311	-0.008002152	0.001111725	0.001556037	0.000713107	0.005316404	0.000463869	-0.008013554	-0.002451127	0.005723788	0.002359045	-0.001313069	-0.000177507	-0.001601281
z2076_1	small_violin	1720c	1720	1720	Bologna	"Amati_(Nicolo_Marchioni),_Dom_Nicolo"	NA	1	0.01441233	0.08355726	0.011153438	-0.009185341	0.012152591	-0.015793265	-0.011680414	0.001566304	0.010435629	-0.003892933	-0.007108455	9.92E-06	0.002034602	-0.001155006	0.001917949	0.001808034	-0.003793315	-0.003128295	0.003192315	0.002594484	-0.001558061	-1.48E-16	0.006909016	0.002653287	0.000627986	0.000514834	-0.001179054	-0.000488873	0.000402101	0.001028721	-0.000311852	-0.000719494	-0.000532849	1.11E-05	-4.44E-05	0.000447952	-0.000152169	-0.000563572	-0.000539643	0.000125024	0.000264696	5.74E-05	-0.000227657	-1.75E-17	-0.004227582	-0.000424176	-0.001233759	-1.65E-06	0.000175776	-0.000394344	0.000559734	0.000279058	-1.44E-05	-2.17E-05	-0.000604194	-0.000586512	7.49E-05	0.000835697	0.000639468	-0.00010096	-0.00044133	-0.000608783	-0.000206347	0.000470045	0.000512262	0.563926232	-0.058915863	0.182579984	0.038044099	-0.020887102	-0.010176339	0.003256079	0.010109617	-0.006405428	-0.008620942	0.000461238	0.001917883	0.000480826	0.004799958	0.001173169	-0.007603026	-0.003497464	0.005389615	0.003112583	-0.001288218	-0.000213805	-0.00150476
z5836_1	violin	1715-1751*	1733	NA	Bologna	"Amati_(Nicolo_Marchioni),_Dom_Nicolo"	NA	1	0.013172688	0.080262081	0.013186028	-0.015668264	0.008186673	-0.012653419	-0.009293933	-0.000690184	0.008738147	-0.001963268	-0.009237824	-0.000757478	0.005250563	0.000832021	-0.002617698	0.000438599	-0.000558804	-0.002084326	0.001543819	0.00305805	-0.001501129	9.78E-17	0.002431912	0.000514705	0.000607436	0.000101585	8.62E-05	-0.000195573	0.000911881	-0.000283206	0.000469846	-0.000376467	0.000470886	-5.51E-05	0.000169813	0.00028709	-0.000108115	-8.58E-05	-2.79E-05	0.000175647	-0.000171038	-0.000108269	-8.62E-06	3.03E-16	-0.001754143	-7.74E-05	0.000266702	0.000159214	-0.000442449	-5.93E-05	0.000629933	-0.000498871	-0.000103351	-6.54E-05	7.82E-05	0.000445493	-0.000459699	0.00030064	0.000194443	-0.00035845	1.20E-05	-0.000227078	-0.00014314	0.000234048	1.65E-05	0.579371684	-0.055778788	0.182533939	0.038004919	-0.022711362	-0.011667639	0.001049672	0.010372006	-0.005637952	-0.009196241	0.002150405	0.00549238	-0.001564611	-0.000686966	0.001391948	-0.004071062	-0.003000412	0.005581115	0.004280508	-0.004152312	-0.00306169	0.001537778
z5013_1	violin	1725c	1725	1725	Bologna	"Amati_(Nicolo_Marchioni),_Dom_Nicolo"	NA	1	0.013882438	0.081529151	0.013566882	-0.013833473	0.010842057	-0.015788645	-0.012181714	0.000923411	0.011004708	-0.002988005	-0.00855003	-0.000729025	0.003500759	-0.000739767	0.000589347	0.001520395	-0.003013231	-0.003768936	0.002755868	0.003523014	-0.001775081	1.80E-17	0.000979329	-0.000517968	0.000408325	-0.000548287	0.000294223	-0.00060691	-0.000143844	-9.70E-05	4.19E-06	-3.27E-05	-0.000322877	3.34E-05	-2.77E-06	2.69E-05	3.81E-05	2.11E-05	-0.000225895	-0.000113179	-6.20E-05	5.78E-05	-0.000263304	2.70E-17	-0.000248958	-0.000525106	0.000568418	-0.000386333	-0.000231632	-1.60E-05	-0.000347984	0.000338952	0.000291736	-1.37E-05	-0.000170483	3.97E-05	0.000243518	-0.000189674	0.000227781	0.000255169	-0.000460501	-0.000340464	6.98E-05	0.000105542	8.77E-05	0.596055226	-0.059301115	0.178319317	0.038791939	-0.020817535	-0.010281907	0.00207562	0.011202946	-0.006613688	-0.011186971	0.000266555	0.004574061	0.001153092	0.002547264	0.001225808	-0.006495035	-0.004118202	0.005831956	0.004437502	-0.00253161	-0.001741179	-0.000456006
z19873_1	violin	1735c	1735	1735	Bologna	"Amati_(Nicolo_Marchioni),_Dom_Nicolo"	NA	1	0.011720087	0.083909856	0.010266183	-0.008391619	0.010302126	-0.017858289	-0.011820349	0.00316314	0.010437707	-0.005261288	-0.00700341	0.000573306	0.001894668	-0.000634349	0.002410608	0.001325907	-0.004660874	-0.002312493	0.004013216	0.002158469	-0.002266744	1.19E-16	-0.006649653	-0.001722144	1.05E-05	-0.001127879	0.001269721	0.000987653	0.000346524	-0.001363397	-0.000469713	0.000629649	0.000384885	0.000399184	-0.000345468	-0.000336375	-0.000532257	0.00074467	0.000707184	0.000250769	-0.000659078	-0.00036274	6.29E-05	-8.21E-17	0.004369692	0.002253961	0.001800375	-0.001403727	0.000111995	0.000742543	-0.000806284	-0.000425695	-0.000435365	0.000127592	0.000211636	0.000396041	0.000456473	-0.000275907	-0.000654494	6.01E-05	0.000456377	0.000376547	0.000267158	-0.00064317	-0.000765236	0.568805893	-0.055163327	0.185096137	0.03628237	-0.023018409	-0.008584724	0.004677103	0.008527277	-0.006919433	-0.008688904	0.000172669	0.001977511	0.001101996	0.005199673	-0.000268635	-0.00799291	-0.002065475	0.005579314	0.002566958	-0.001152135	-0.000134872	-0.001874503
z5469_1	violin	1730c	1730	1730	Bologna	"Amati_(Nicolo_Marchioni),_Dom_Nicolo"	NA	1	0.014511509	0.077190165	0.012582749	-0.011518365	0.009724203	-0.013090764	-0.008579159	0.000938977	0.009599068	-0.002005996	-0.00667955	0.000286546	0.003606899	0.000352378	1.52E-06	0.001617021	-0.002195007	-0.002621851	0.002575131	0.003146583	-0.001334655	-1.69E-16	-0.001592838	0.000452418	-0.001587621	0.001498833	-0.001856319	0.000966682	-0.000614394	0.000262773	-0.000804488	0.000515897	5.82E-05	0.000494391	-0.000215591	0.000532076	-7.32E-05	0.000425048	0.000111365	0.000475575	-0.000350273	9.03E-05	-5.20E-05	1.49E-17	-0.004162156	0.003391438	0.001114989	-0.001060117	-0.001068674	0.000203993	0.000966534	-0.000743904	-0.000196134	0.000395487	0.000604959	0.000572444	-0.000187949	-0.000107768	4.69E-05	-0.000346433	0.000137648	0.000270898	-0.000313898	-8.35E-05	-4.63E-05	0.566720509	-0.058226739	0.178339254	0.038769593	-0.022170335	-0.010222755	0.002096298	0.0080041	-0.005995174	-0.008178759	-0.000193683	0.003248059	0.001098876	0.003036148	0.000657007	-0.005837816	-0.00318804	0.004808133	0.003992739	-0.002151855	-0.001816474	-0.000473962
z12567_1	violin	1740c	1740	1740	Bologna	"Amati_(Nicolo_Marchioni),_Dom_Nicolo"	NA	1	0.010429504	0.083695203	0.01434295	-0.009165534	0.009058979	-0.012887216	-0.01098203	0.003258098	0.010150327	-0.000886235	-0.008525047	6.82E-05	0.00409097	0.000752234	0.000358016	0.001276087	-0.002626775	-0.002808336	0.002679877	0.003823974	-0.001520193	-2.29E-16	-0.000134015	0.000519361	0.000390885	-0.001382561	-0.000196264	-0.000146268	0.00011589	4.37E-05	-3.85E-06	0.000242641	-0.000349752	0.000425368	0.000354177	3.26E-05	9.20E-06	3.80E-05	0.000301511	-7.09E-05	0.000218736	0.000152617	-7.03E-05	7.93E-17	-0.002259374	-0.001296817	0.000575116	-0.000204427	-0.000292892	0.000275586	0.000254069	0.000309217	6.38E-05	0.000449796	-7.17E-05	-0.000396021	1.42E-05	-9.35E-05	0.000196917	7.60E-05	-5.24E-05	2.61E-06	4.36E-05	8.72E-05	-0.000157418	0.565517729	-0.059999231	0.187409652	0.039822902	-0.023346457	-0.011387861	0.000883262	0.010005842	-0.006698168	-0.009610908	0.001856249	0.004186944	0.00038252	0.002244278	0.00095082	-0.00639114	-0.003110612	0.005828738	0.003687543	-0.002453962	-0.001844149	-0.000198779
z5053_1	violin	1715-1751*	1733	NA	Bologna	"Amati_(Nicolo_Marchioni),_Dom_Nicolo"	NA	1	0.013806781	0.076853216	0.011737693	-0.013270263	0.008739226	-0.016535484	-0.009314643	0.001545494	0.009104671	-0.005225354	-0.007197624	0.000410976	0.003314215	-0.000677851	0.00021845	0.000431477	-0.003344452	-0.001873822	0.003390837	0.002098304	-0.002615742	-3.34E-16	0.001751313	0.001356047	-0.000447623	0.000562531	-0.002200248	0.000449024	0.000749559	-0.000299848	-0.000913658	0.000132431	0.000606511	-0.000214473	2.57E-05	0.000426539	-6.89E-05	-0.000548972	0.000343785	0.00042715	-0.00051888	-0.000518491	0.000277895	6.70E-16	-0.006621192	0.00261899	-5.46E-05	-0.001539201	0.000389878	-9.37E-05	0.000404275	-4.81E-07	0.000122622	0.000344878	-0.000204193	-0.0001278	0.000644554	0.000339631	-0.000723114	-0.00058347	0.000427804	0.000161696	-0.00052251	0.000252779	0.000435563	0.579942632	-0.05414892	0.182421854	0.036627233	-0.025244988	-0.009757939	0.004880815	0.008838261	-0.008265971	-0.008534816	0.001989408	0.002731457	0.000469843	0.003634013	-0.000823709	-0.007062	-0.000788263	0.006447527	0.001945461	-0.002849604	-0.00078653	-0.001150286
z11093_1	violin	1720c	1720	1720	Bologna	"Amati_(Nicolo_Marchioni),_Dom_Nicolo"	NA	1	0.011692792	0.084180413	0.013444049	-0.009631808	0.009561021	-0.013256679	-0.011229411	0.003401384	0.00982398	-0.001392536	-0.008767773	0.000422439	0.003764505	0.000280752	0.000530258	0.000860527	-0.002621138	-0.003261315	0.003255526	0.003150457	-0.001611501	-8.76E-17	-0.000724289	-0.00099101	0.000751796	-0.001904605	0.001072556	-0.000848059	-6.08E-05	-0.000175081	0.000465092	0.000148696	-0.000782746	0.000490207	0.000151168	0.000142563	-0.00023374	0.000356054	-0.000122659	-0.000475705	0.000528922	0.000100828	1.36E-05	-2.50E-16	0.002279403	-0.002931598	0.000424956	0.000462462	-0.000396697	0.000271175	-0.000675838	0.00043893	0.00066618	0.000527521	-0.000434587	-0.000299109	-0.000217085	-0.000312363	0.000570136	0.000400839	-0.000334652	-0.000440286	0.000333998	-0.000124014	5.07E-06	0.564514856	-0.05902251	0.188029542	0.03947439	-0.023020306	-0.011037956	0.000915014	0.010299005	-0.006817005	-0.009501345	0.001922989	0.003971056	0.000507078	0.002427443	0.00096934	-0.006573444	-0.002793498	0.005695425	0.00356072	-0.002397808	-0.001656593	-0.000295134
z4367_1	violin	1730c	1730	1730	Bologna	"Amati_(Nicolo_Marchioni),_Dom_Nicolo"	NA	1	0.015458224	0.080558229	0.010594505	-0.010724323	0.010420224	-0.013064149	-0.009965277	0.001079825	0.009274292	-0.002959736	-0.00725935	0.000327735	0.003462544	-0.000414751	0.00076043	0.001760781	-0.002321675	-0.002497977	0.003136169	0.003220641	-0.001668358	2.31E-16	0.001738169	0.000117538	-0.00041748	-0.000170242	-0.000189041	-0.000586744	-0.000328764	3.57E-05	0.000104632	-0.000472056	-0.000437249	-6.10E-05	0.000167575	-6.89E-05	0.000122184	-2.32E-05	-0.000285005	-0.000190357	0.000260162	0.000211997	-0.00032962	0	-0.003106423	-0.001818063	-6.29E-05	0.000806336	0.000157419	-0.000449636	2.14E-05	0.000148898	0.000241366	3.50E-05	-0.000359895	1.61E-05	9.58E-05	-0.000113957	0.000493957	0.000371888	-0.000223018	-0.000133229	-0.000318365	-0.000296379	0.000150365	0.5648059	-0.056237512	0.178007536	0.036341775	-0.021072627	-0.010094415	0.002502799	0.009803777	-0.005981345	-0.008570826	0.000983115	0.002852092	-8.37E-05	0.003156361	0.001337173	-0.006900904	-0.003881113	0.005308575	0.003821566	-0.001613446	-0.001020669	-0.000696518
z4924_1	violin	1715-1751*	1733	NA	Bologna	"Amati_(Nicolo_Marchioni),_Dom_Nicolo"	NA	1	0.015386142	0.082200018	0.011914008	-0.014114671	0.01010324	-0.018461597	-0.009059425	0.003970043	0.009733139	-0.006769641	-0.007961594	0.002777573	0.00377167	-0.001129406	-3.54E-05	0.000418652	-0.00374491	-0.000887249	0.004217679	0.000822585	-0.00374483	-2.37E-16	-0.001141404	-0.000991178	-0.000213254	-0.001969784	-0.000659854	-0.000143406	0.000250513	-0.001484468	-0.000165532	-0.000363312	0.000172316	1.72E-05	0.000183366	-0.000201855	-0.000437593	0.000381549	-7.87E-05	0.000261375	-0.000487793	-3.88E-05	-0.000140532	4.53E-16	-0.002345109	0.001279235	0.000820445	-0.001709209	-0.000683841	0.000160548	-0.000149593	0.000358361	0.000664353	-0.000151744	0.00031826	0.000237919	-0.000404911	-2.63E-05	-0.000332831	5.94E-05	0.000361118	6.54E-05	-0.000420651	-2.17E-05	6.55E-05	0.581024933	-0.047510472	0.191961711	0.030128145	-0.028466684	-0.009023194	0.006684207	0.010469363	-0.010344635	-0.008988143	0.003448574	0.002324786	-0.000134066	0.004103197	-0.001771443	-0.00749347	0.001381009	0.007167633	0.000291717	-0.003161244	-0.000566791	-0.001788976
z6682_1	violin	1730c	1730	1730	Bologna	"Amati_(Nicolo_Marchioni),_Dom_Nicolo"	NA	1	0.014254951	0.078389564	0.011141073	-0.011588551	0.01009013	-0.013992894	-0.01055366	0.000911362	0.009902555	-0.002326476	-0.00710575	0.000235482	0.003469785	-7.94E-05	0.000477337	0.001838099	-0.002724925	-0.003001918	0.002579864	0.003316753	-0.001653276	-3.13E-16	0.00393688	0.000815133	-0.000618243	0.000578787	-0.000829818	-0.00051419	-0.000180618	0.000269503	3.91E-05	-0.000507058	-7.44E-05	-2.43E-05	8.82E-05	0.000102796	4.39E-05	-8.18E-05	-0.000171366	0.000143663	0.000222232	0.000144564	-2.54E-05	1.06E-16	-0.003896995	-0.000947821	-0.001504194	0.000408835	0.000778391	-0.000446964	0.000447638	0.000319581	-9.16E-05	-0.000335306	-6.15E-05	0.000220175	-0.000156206	0.000194366	0.000394864	-0.000149601	-0.000287254	2.21E-05	1.26E-05	0.000103247	0.000293564	0.571396692	-0.05796019	0.180396455	0.039211534	-0.021023046	-0.010194786	0.000929585	0.008438216	-0.005848402	-0.008333125	0.001155751	0.00261443	-0.000689444	0.003474063	0.001605747	-0.006426382	-0.003192939	0.005559769	0.003636617	-0.002166293	-0.001215762	-0.000654184
z6780_1	violin	1715-1751*	1733	NA	Bologna	"Amati_(Nicolo_Marchioni),_Dom_Nicolo"	NA	1	0.015262485	0.08013182	0.008661333	-0.013512619	0.009053787	-0.014653102	-0.008912774	0.003480165	0.007725091	-0.00563274	-0.007621924	0.002318648	0.003235384	-0.001602096	-4.55E-05	-0.000291942	-0.002982462	-0.001779639	0.003882101	0.000569605	-0.003298855	-6.02E-17	-0.003158776	-0.000783044	0.000442153	-0.002986377	0.001686248	-0.001313304	-0.000631415	-0.000311104	0.001679444	-0.0002094	-0.001241949	0.000865451	0.000522909	0.000144772	-5.18E-05	0.000964164	-0.000528275	-0.000389767	0.001032424	0.000255513	-0.000504526	-4.01E-17	0.003267281	-0.004777833	-7.42E-05	0.001125222	0.000776026	-0.000287219	-0.00093501	0.0013792	0.000440313	-0.00049419	2.02E-05	0.000584358	-0.000571965	-0.00019025	0.000824493	9.73E-06	-0.001034331	-0.000237937	0.00094115	-0.000214892	-0.000157511	0.57713296	-0.047834921	0.182256316	0.032483495	-0.027344047	-0.010741868	0.006010141	0.009708238	-0.008277913	-0.007203393	0.00194277	0.002406585	0.000328688	0.002256198	-0.000315732	-0.00559213	0.000461028	0.00586034	0.000291085	-0.003324434	-0.000367324	-1.26E-05
z9236_1	violin	1715-1751*	1733	NA	Bologna	"Amati_(Nicolo_Marchioni),_Dom_Nicolo"	NA	1	0.012777356	0.083038598	0.011976214	-0.008283592	0.010674506	-0.016236807	-0.010108901	0.002387879	0.00983486	-0.004447682	-0.007043494	0.000663382	0.002523259	-0.000555118	0.001637095	0.001100719	-0.003938471	-0.00250295	0.003766439	0.002080669	-0.002240629	-2.22E-16	0.000496981	-0.000776151	8.91E-05	0.000856854	0.000673456	0.000209946	0.000512974	0.000119438	-8.86E-05	0.000273119	0.000551456	0.000158523	-0.000205633	0.000209827	-2.77E-05	0.000131129	0.000245022	0.000385658	-0.000331998	-0.000168196	0.000144157	-2.33E-16	0.000881973	0.001486041	-3.53E-05	6.69E-05	0.000762366	1.94E-05	-0.000255612	-0.000440724	-0.000615694	0.000114381	0.0005831	0.000339746	-9.80E-05	-0.000331865	-0.000309872	9.71E-05	0.000261599	0.000168666	2.63E-05	-0.000200712	-0.000348948	0.555328381	-0.057727995	0.184047362	0.036802224	-0.021703282	-0.008890194	0.004584264	0.008471391	-0.007273133	-0.008008465	0.000183956	0.002252119	0.001393151	0.004504671	-0.000352474	-0.008036657	-0.001997331	0.006096783	0.002760037	-0.001369664	-0.000454685	-0.002046709
z7560_1	violin	1730c	1730	1730	Bologna	"Amati_(Nicolo_Marchioni),_Dom_Nicolo"	NA	1	0.013429484	0.083490469	0.012560778	-0.011554247	0.011243909	-0.013655758	-0.010660521	0.000116013	0.010512556	-0.001694979	-0.00876924	-0.000796786	0.003928476	-4.69E-05	-0.000502165	0.001435472	-0.001948319	-0.00390588	0.00192269	0.004144897	-0.001108613	-6.91E-17	-0.002146007	-0.000817755	-0.001538146	0.001086749	0.000359862	0.000384621	-0.000203585	0.000484419	-0.000231618	0.000138253	0.000675501	0.000228739	-0.000196125	-0.000114059	0.000543204	-0.000273989	0.000193466	7.09E-05	-8.49E-05	-0.000444869	0.00020534	1.04E-16	0.002481875	0.00318852	-0.000996438	-0.000134358	0.000721404	-0.001114236	-0.000148607	0.000487788	-0.000312542	0.000625563	0.00076442	-0.000628625	-0.00041586	-0.000232577	-8.23E-06	0.000132389	5.74E-05	0.000180987	-9.27E-05	-0.000228054	-0.000137792	0.562871034	-0.058369204	0.184056181	0.037934215	-0.019945172	-0.010241017	0.000535436	0.009042544	-0.004933042	-0.007946438	-0.000153281	0.003660215	0.000463234	0.001995755	0.002051829	-0.005646051	-0.004519395	0.004766464	0.004868149	-0.001826823	-0.002509046	-0.000160543
z7414_1	violin	1720c	1720	1720	Bologna	"Amati_(Nicolo_Marchioni),_Dom_Nicolo"	NA	1	0.015296439	0.082059911	0.01281483	-0.011306677	0.009990564	-0.009757138	-0.008889121	-0.000529014	0.009155429	-0.001288132	-0.008188835	-0.001387323	0.004282987	-0.000388298	-0.000977328	0.00077043	-0.000905676	-0.003296613	0.001902661	0.003544871	-0.000600243	4.11E-17	0.001403552	-0.000193442	-0.001727534	0.000624674	-0.001135568	-0.000199982	-0.000344226	7.30E-05	-0.000586789	-0.000204297	0.000278202	9.64E-06	-0.000537393	-0.000247753	2.22E-05	-0.000255961	-0.000223602	0.000136266	-0.000125324	-0.000324624	2.04E-05	-3.65E-17	-0.003223182	0.001047606	-0.001340596	-0.000269117	0.000539514	-0.00055106	0.000442594	0.000302145	0.000158084	0.000189692	-0.000232224	3.64E-05	0.000142682	-0.000242657	-0.000308632	-0.000230653	0.000243704	0.000665426	-1.97E-05	-0.000205242	8.11E-05	0.554952881	-0.060548575	0.179130763	0.039714779	-0.020717229	-0.013047707	0.000343693	0.011617167	-0.004075512	-0.008521551	0.001349767	0.003406555	-0.000451998	0.002255069	0.001852072	-0.005444884	-0.003790982	0.004170289	0.003621109	-0.001957454	-0.001857147	0.000214192
z4292_1	violin	1740c	1740	1740	Bologna	"Amati_(Nicolo_Marchioni),_Dom_Nicolo"	Gobler	1	0.012576596	0.080218905	0.013364217	-0.0122664	0.008023394	-0.013135663	-0.010304163	0.002155499	0.008093341	-0.002438822	-0.009470172	0.000651162	0.003593775	-0.000123466	-0.0008428	0.000627792	-0.002406678	-0.002584421	0.002427877	0.002882154	-0.002361978	-2.97E-16	-0.006619708	-0.001433523	-0.000176269	-0.000292184	0.000701757	0.000206435	-0.000501872	-0.000369261	0.000160999	0.00105538	-0.000476501	0.000375692	-0.00079871	0.000692837	-0.000287384	0.000809149	-0.000276837	0.00013089	-6.44E-05	8.70E-05	0.000544987	3.37E-16	0.003662042	0.000628816	0.000132464	-0.000560478	0.000819666	0.000442918	-0.000761835	7.64E-05	-9.51E-05	2.20E-05	-6.94E-05	0.000301271	-5.01E-05	-0.000358264	-9.35E-05	0.000306714	0.000226141	-4.65E-05	0.000229878	-0.000492632	2.40E-05	0.572444612	-0.051747795	0.177097158	0.034331087	-0.023474077	-0.009989389	0.004600899	0.011792624	-0.00878066	-0.009059645	0.001908501	0.003248938	0.000654449	0.002373184	0.00041229	-0.006654491	-0.002052157	0.006293158	0.003010759	-0.002590828	-0.001618715	-0.000485971
z4889_1	violin	1720c	1720	1720	Bologna	"Amati_(Nicolo_Marchioni),_Dom_Nicolo"	NA	1	0.019667895	0.082246338	0.011529193	-0.011363004	0.011595182	-0.015912473	-0.010342623	0.004021958	0.009425122	-0.005636511	-0.007536028	0.001477844	0.00304965	-0.001018322	0.001205626	0.000726545	-0.003832743	-0.001836889	0.004303678	0.00171361	-0.002822258	-1.64E-16	0.000225646	-8.00E-06	-0.00044299	0.000523526	-0.001331373	8.60E-05	-0.000103661	0.0001686	-0.00063326	-0.000137515	0.000195936	-0.000449968	-0.00017762	0.000101688	-0.000163537	-0.000627277	-8.17E-05	0.000129618	-0.000220638	-0.0003574	6.02E-05	3.06E-16	-0.001021902	0.001794234	-0.000408992	-0.001232787	-0.000693684	0.000391517	0.000466445	-0.000302408	0.000177432	0.000520657	0.00026839	-0.000635051	-0.000266548	0.000196101	-0.000506352	7.27E-05	0.000600554	-0.000138002	-0.000118844	0.000291258	-4.55E-06	0.584277223	-0.055826431	0.182595902	0.033512142	-0.025033172	-0.007717322	0.003900206	0.009554543	-0.007552349	-0.008531557	0.003461935	0.003042636	-0.000962084	0.002793491	-0.000806414	-0.007305479	-6.61E-05	0.0072704	0.001486255	-0.00359315	-0.000610473	-0.000624932
z4415_1	small_violin	1715-1751*	1733	NA	Bologna	"Amati_(Nicolo_Marchioni),_Dom_Nicolo"	NA	1	0.018220704	0.078611004	0.012929769	-0.01195909	0.012015925	-0.01285188	-0.011784923	-0.00165081	0.008942581	-0.001674183	-0.007884894	-0.001549232	0.002161002	-0.00136538	0.000208698	0.002347135	-0.002005045	-0.004143496	0.001133428	0.003534211	-0.000566326	1.38E-16	-0.004011102	0.001045358	-0.001472145	0.000317101	-0.002108945	0.001391758	-0.000262157	-0.000194304	-0.000878441	0.000497959	0.000154827	0.000282365	-3.56E-05	0.000473564	-0.000233225	-5.72E-05	0.000128181	0.000608198	-0.000440771	-0.000217298	-6.87E-05	-1.38E-16	-0.002823815	0.00387615	-0.00048364	-0.001734792	0.000554306	-0.000710506	-1.05E-05	0.000958393	0.000277631	-0.000330682	0.000186353	-8.18E-05	6.22E-05	0.000443433	-0.000355848	-0.000600317	0.000264799	0.000324438	-0.000388912	-0.000188972	9.49E-05	0.560774194	-0.065642398	0.179319494	0.041956339	-0.019579558	-0.010757641	0.000818938	0.010707506	-0.004822209	-0.007579544	0.000919042	0.001047008	-0.000742021	0.004132239	0.002554266	-0.006313595	-0.004603581	0.003851386	0.003290735	-0.000799891	-3.95E-05	-0.000552433
z4922_1	violin	1536-1577*	1556.5	NA	Cremona	"Amati,_Andrea"	NA	1	0.019473785	0.080846968	0.014821117	-0.018098184	0.011757789	-0.010946939	-0.007706445	-0.002105361	0.010472868	-0.00100727	-0.008972463	-0.001098321	0.005697836	0.000997256	-0.003284672	0.000791344	-0.000133442	-0.001934896	0.000866367	0.003609453	-0.000985284	-5.67E-16	-0.001501907	-0.000752975	0.000240556	0.000127768	0.000606037	-0.000509866	0.000784385	-0.000788724	0.000517813	-0.000488884	0.000828218	-0.000606959	7.19E-06	1.11E-05	0.000488426	-1.54E-05	4.65E-05	0.000226851	-0.000152687	-0.00021838	0.000153044	6.40E-16	-0.000686379	4.51E-05	-0.000347816	-0.000221382	0.000244528	0.000159745	0.000604618	-3.97E-05	-0.00011928	2.83E-05	-2.26E-05	-0.000191634	-0.000281804	5.30E-05	-5.85E-05	0.000226739	0.000441474	0.000263053	-0.000349707	-0.00054995	-5.11E-05	0.587525661	-0.059751723	0.179270767	0.039153898	-0.021861456	-0.012416988	0.000878592	0.01198655	-0.005950175	-0.011309561	0.002541599	0.006637868	-0.002025349	0.000439388	0.002341786	-0.00539362	-0.003719374	0.00584685	0.004598875	-0.003512	-0.00336094	0.000507471
z9536_1	violin	1536-1577*	1556.5	NA	Cremona	"Amati,_Andrea"	NA	1	0.016789162	0.07800283	0.011748735	-0.010499055	0.009485756	-0.009175697	-0.008558857	-0.000172335	0.008005374	-0.000505433	-0.007184967	-0.000543694	0.003961225	0.000288326	-0.001270135	0.001587116	-0.000769093	-0.002254573	0.001658264	0.003725253	-0.000565305	-3.43E-16	-0.000956772	0.001112835	-0.000721397	0.001172748	-0.000807768	0.000421353	3.00E-05	0.000100556	-0.000325001	-0.00015382	-4.81E-05	-0.00011313	-0.000342023	0.000228905	0.000221576	-0.00024666	0.000283382	0.00024795	0.000308687	-0.000163213	0.000177534	3.71E-16	-0.002667903	0.001858633	-8.94E-05	0.0003501	0.000687766	-0.001030021	-0.000269971	-0.000645256	-0.000184713	0.000714794	5.04E-05	-0.000329245	-0.000237633	0.000195234	0.000536626	0.000111095	0.000545385	-2.07E-05	-0.000592988	-2.63E-05	-9.45E-05	0.55813158	-0.058780641	0.175285799	0.037842566	-0.021087994	-0.01064935	6.12E-05	0.010068683	-0.004217594	-0.00798473	0.0023708	0.003616242	-0.002052172	0.001474222	0.001973117	-0.005342429	-0.003597198	0.005235015	0.003593248	-0.00296767	-0.001933787	0.000165074
z2362_1	violin	1566c	1566	1566	Cremona	"Amati,_Andrea"	Charles_IX_of_France	1	0.016057892	0.079031358	0.011230403	-0.008916493	0.009356194	-0.009547904	-0.008862394	0.000163609	0.007534035	-0.001240633	-0.006764067	-0.00020571	0.003444249	-0.000331404	-0.000460065	0.001362138	-0.001291502	-0.002446319	0.00176898	0.002741733	-0.00117788	-2.81E-16	0.004367588	0.002003352	-0.001520737	0.001501328	-0.002796486	0.00030964	-8.55E-05	0.00043697	-0.001125717	-0.000415963	0.000868078	0.000170973	-0.000389231	0.000412544	0.000360311	-0.000357464	0.000139562	0.00090369	-0.000301585	-0.00057528	0.000517053	4.77E-16	-0.009172952	0.004669055	-0.000308122	-0.002390301	-0.000725938	-0.000814193	0.001826819	0.000645375	-0.001100182	-8.24E-06	0.001361055	-0.000103077	-6.19E-05	0.000805755	-0.001151079	-0.001057044	0.001084351	0.000655057	-0.000532394	0.000149298	0.000195436	0.550914527	-0.0579934	0.175754712	0.037192417	-0.020514055	-0.010574909	0.001109825	0.010033678	-0.004965193	-0.007903501	0.002568029	0.002939265	-0.001602322	0.001905209	0.00133766	-0.005685672	-0.002672927	0.005426635	0.003253718	-0.002268484	-0.001480021	-0.000303699
z1162_1	violin	1570c	1570	1570	Cremona	"Amati,_Andrea"	Ross	1	0.01769641	0.076981947	0.012039413	-0.008903002	0.009622779	-0.009872607	-0.009187143	0.001939467	0.007635243	-4.04E-05	-0.00699088	0.00085772	0.002521523	0.00109656	-0.00114133	0.002599003	-0.002582078	-0.001504155	0.001127341	0.003955653	-0.002053476	-1.13E-16	0.004556048	-0.000324292	-0.001917755	0.000980535	-0.001826355	-0.000864753	-0.001299083	0.00114681	-0.000810081	0.000221077	-0.0004309	0.000735961	-2.24E-05	0.00062328	0.000500715	-0.000109127	7.89E-05	-0.000151371	0.000779421	-0.000225726	0.000413331	-9.71E-17	-0.004294298	-9.62E-05	-0.001816148	-0.000668128	0.001231761	-0.000640109	0.000122817	0.00087265	0.00059871	8.98E-05	0.000513142	-5.08E-05	-0.000155704	-0.000227213	0.000800592	-0.000109764	-0.000819953	-0.000426196	0.000421707	0.000123053	0.000260867	0.558526218	-0.056986846	0.174905797	0.040733354	-0.024115763	-0.009773678	-0.000340419	0.008929328	-0.004016746	-0.0074116	0.000937805	0.004165879	-0.001086883	0.001865763	0.001363319	-0.005126654	-0.003558253	0.005486308	0.003609031	-0.002320437	-0.001589127	-9.31E-05
z73_1	violin	1570c	1570	1570	Cremona	"Amati,_Andrea"	"Kurtz,_Metroplitan"	1	0.017552954	0.079880419	0.013184471	-0.01030627	0.010632032	-0.009326527	-0.00912098	-0.000888954	0.008602003	7.74E-05	-0.0070879	-0.001517322	0.003621941	2.40E-05	-0.00096981	0.001166651	-0.000975126	-0.003446693	0.000757467	0.003382025	-0.000294347	1.21E-16	0.001715411	-0.000420582	-0.00102795	0.000246222	-0.000376708	-0.000658407	-0.000720723	6.79E-05	2.19E-05	8.75E-05	-0.000104838	0.000248385	0.000132479	0.000275367	0.000198652	0.000387925	-3.15E-06	-0.000105328	-2.76E-05	0.000224618	-0.000107683	-8.68E-17	-0.001367099	-0.000628991	-0.001465381	-0.000153146	0.000430127	-0.000252608	0.000160651	0.000507015	0.000232354	-0.000112101	-3.10E-05	0.000498586	0.000205006	-0.00024591	0.000224621	6.67E-05	-0.000597235	-0.000214456	0.000299036	-0.000115388	-0.000224385	0.560921916	-0.064317861	0.175203744	0.041392453	-0.019194634	-0.011685396	-0.0009957	0.010391291	-0.002878904	-0.008717775	0.000454922	0.004131781	-0.000548912	0.001491029	0.002812486	-0.004959985	-0.005011164	0.004458894	0.004889955	-0.00159445	-0.002088476	-0.000331715
z31_1	small_violin	1574	1574	1574	Cremona	"Amati,_Andrea"	Hill	1	0.016684868	0.079692582	0.012244425	-0.011373289	0.00980705	-0.011024403	-0.009475432	-1.18E-05	0.009169756	-0.001910758	-0.007223831	-0.001188858	0.004304161	-0.000670783	-0.000289793	0.000742728	-0.001383754	-0.003221272	0.002148724	0.002823996	-0.000982847	-3.01E-16	-0.000764268	-6.13E-05	-0.000666695	-0.000232906	-0.000183344	-0.000304824	-0.00036052	-0.000216105	0.00023571	-0.000114696	-0.000108301	-6.55E-05	0.000163455	-6.32E-05	-4.28E-05	0.000171657	-0.000125269	-0.000128836	-3.47E-06	0.000161866	-0.000160016	3.49E-16	0.000119227	-0.000967727	-0.001080519	-4.38E-06	0.000570584	4.32E-05	0.000203153	-1.48E-05	0.000174427	-8.85E-05	-0.000107121	0.000261887	-1.30E-07	-0.0002665	0.000132646	0.000192169	-0.000272362	2.19E-05	0.000165865	-0.000170643	-0.000111092	0.570566618	-0.057950789	0.176438994	0.038349594	-0.02113602	-0.010985666	5.99E-05	0.010956067	-0.004446451	-0.009963765	0.002446169	0.004444945	-0.001455455	0.001472254	0.001875038	-0.005576673	-0.003507297	0.00553133	0.004097732	-0.002730386	-0.002131064	-1.59E-06
z4019_1	violin	1536-1577*	1556.5	NA	Cremona	"Amati,_Andrea"	NA	1	0.010326313	0.080684453	0.010736568	-0.012893428	0.004922416	-0.008943135	-0.008792296	-0.000682678	0.006575008	-5.28E-05	-0.009001641	-0.000274581	0.004458945	0.001434295	-0.003374896	-7.16E-05	-0.000531356	-0.00114782	0.000493952	0.002749774	-0.001019219	2.13E-16	0.005677685	-9.78E-05	-0.000478865	0.001948566	-0.00087407	-0.000311668	0.000116341	0.000876485	-0.000145335	-0.000377963	0.0006063	0.00029429	-0.000665176	0.000134609	0.000397403	-0.000344799	-0.000584624	0.000477972	6.66E-05	-0.000262811	-0.000107728	-8.70E-17	-0.010815783	0.000427289	0.000449881	7.17E-05	0.000475849	0.000320846	0.001808388	-0.000526016	-0.001920621	0.000388987	0.001076028	-0.000415806	-0.000257058	0.000364169	-0.000529229	-0.000290595	0.000393332	6.66E-05	-0.000312468	-2.35E-05	0.000398052	0.561930201	-0.054574403	0.173136415	0.038893197	-0.01822046	-0.010475493	0.001171313	0.009840498	-0.007486401	-0.01022339	0.00219843	0.006217997	-0.000336389	-0.000399723	0.001064206	-0.003636757	-0.002451266	0.004281602	0.004143386	-0.003054518	-0.004138888	0.000708909
z32_1	violin	before_1577	NA	NA	Cremona	"Amati,_Andrea"	NA	1	0.012114423	0.08719507	0.013465247	-0.009895052	0.010001652	-0.011669673	-0.010849121	0.000490756	0.01046228	-0.001167967	-0.008950286	-0.001109748	0.004910143	1.55E-05	-0.000733421	0.001067766	-0.001649193	-0.003589999	0.002069045	0.003720958	-0.001102916	-1.81E-16	0.002641643	0.000865915	-0.000419917	4.97E-05	-0.001024918	-0.000314991	-0.000150935	0.000256618	-0.000229909	-0.000490586	1.78E-05	-6.40E-06	0.000215786	6.79E-05	0.000226817	-0.000148277	-1.96E-05	0.000101107	0.000317057	0.000138773	3.95E-05	-6.46E-17	-0.002949856	0.000108878	-0.000789119	-0.000511571	-0.000303917	-0.000200498	0.00056324	0.000346427	8.02E-05	-4.69E-06	3.48E-05	-0.000107906	0.000242827	0.000270364	-0.000132639	-6.95E-05	0.00012926	6.46E-05	-0.000160092	-2.18E-05	0.000231239	0.565128968	-0.059149506	0.179835187	0.037256499	-0.01767945	-0.010386065	-2.72E-05	0.011679027	-0.005916189	-0.011465425	0.002682885	0.005852453	-0.00120964	0.001095813	0.002003437	-0.006386943	-0.004036672	0.006705465	0.004745102	-0.003134686	-0.002535665	-0.000262872
z9422_1	violin	1573c	1573	1573	Cremona	"Amati,_Andrea"	"Payne,_Gonley"	1	0.019145562	0.084789726	0.011054826	-0.011206133	0.012210035	-0.010645244	-0.010906551	0.000589631	0.010228303	-0.001769655	-0.008092426	-2.65E-05	0.004120779	-0.000596542	-0.000184066	0.002125976	-0.002090422	-0.003226588	0.002403738	0.00360709	-0.001576865	2.79E-16	-0.001036479	-0.000728317	-0.000181323	0.000154909	-0.000202237	0.000331086	-0.000164314	4.41E-05	-0.000321266	0.00046415	0.00026107	-0.000101371	4.88E-05	-0.000210505	0.000150308	-0.000276513	0.000299458	-7.17E-05	-8.57E-05	-0.00018834	0.0001421	-2.61E-17	0.000419969	0.000106135	-0.000109564	-0.00012943	-0.000263715	0.000518466	0.000108662	4.34E-05	1.04E-05	-0.000330903	0.000189185	0.000172762	9.55E-05	-0.000314978	-0.000231186	-0.000122228	7.00E-05	0.000362309	-6.85E-05	-4.67E-08	7.49E-05	0.567990535	-0.062203703	0.180409654	0.040082923	-0.02096923	-0.011557539	0.00025366	0.010955846	-0.004471869	-0.009493464	0.002279568	0.004011508	-0.001835188	0.002410658	0.002220121	-0.0064538	-0.003983485	0.00550491	0.004037277	-0.001955664	-0.001404371	-0.000477366
z9206_1	violin	1588-1628*	1608	NA	Cremona	"Amati,_Antonio"	NA	1	0.018646785	0.081721484	0.01225745	-0.011098436	0.011600256	-0.010651363	-0.00930207	-0.000325326	0.009390287	-0.001224553	-0.007377504	-0.000293244	0.004330896	-0.000565609	-0.000311385	0.001489805	-0.001558241	-0.003151651	0.001937464	0.003133035	-0.001069902	-3.01E-16	-0.000764749	-0.001492338	-0.000246718	-0.000734741	0.00149771	-0.00069989	-0.001085639	0.00025684	0.000195005	0.000187741	-0.00054039	0.000160778	1.39E-05	-1.40E-05	5.19E-05	0.000546279	-0.00013135	-0.000221268	0.000132202	0.000533944	-0.000182891	8.86E-18	0.007808476	-0.003991111	-0.001363853	0.001803419	-0.000401645	0.000206119	-0.000509828	-6.69E-05	0.000519867	-9.47E-05	-0.000122375	0.000191785	5.99E-05	-0.000438598	0.000357095	0.000655079	-0.000394738	-0.000392082	0.00040339	-8.85E-06	-0.000348452	0.551010834	-0.061083784	0.180190856	0.037726502	-0.017638738	-0.00979169	-0.000344568	0.011091504	-0.006742506	-0.010248049	0.003641404	0.004062269	-0.001883806	0.002634262	0.002079736	-0.006477461	-0.003425737	0.005746006	0.003610344	-0.00219979	-0.001380957	-0.000490646
z4599_1	violin	1588	1588	1588	Cremona	"Amati,_Antonio"	NA	1	0.017415554	0.078254154	0.011340254	-0.013842441	0.00806862	-0.0127283	-0.008775636	0.001934028	0.007912583	-0.004904335	-0.007919004	0.001130267	0.004368716	-0.001731081	-0.001256977	0.000145931	-0.001922416	-0.001746609	0.003268637	0.001485342	-0.003018896	-1.21E-16	0.001834514	0.001315457	-0.00033201	0.000465368	-0.001727183	0.000719789	0.001187641	-0.000233814	-0.001170612	0.000301095	0.000899955	-0.000124378	-0.000528154	0.000384505	-5.85E-05	-0.000587518	0.00055278	0.000531628	-0.000613301	-0.000667236	0.000742909	4.22E-16	-0.006719434	0.002568505	0.00074523	-0.001586843	-0.000174178	0.000350886	0.001297729	-0.000344578	-0.001069921	0.000624568	0.000167657	-0.000462223	0.000597774	0.000253471	-0.001125967	-0.000304454	0.001289507	0.000142	-0.000941985	0.000189875	0.000325655	0.581505505	-0.050866118	0.179230813	0.032200387	-0.025407877	-0.008448061	0.004039292	0.010187162	-0.008532494	-0.009600538	0.00495604	0.00413523	-0.001504042	0.001761903	-0.000557487	-0.006078399	0.000369389	0.006567174	0.000857382	-0.004274876	-0.001307056	0.000509022
z3254_1	small_violin	1588	1588	1588	Cremona	"Amati,_Antonio"	"Mendelssohn,_Armada"	1	0.01351563	0.08409419	0.011494386	-0.01188461	0.006376274	-0.008714695	-0.008470362	0.002401929	0.007904844	-0.002157468	-0.00847834	0.000929277	0.005899831	-0.000667665	-0.002191401	0.000140391	-0.000294764	-0.001579466	0.002159803	0.002206401	-0.002431341	-7.66E-17	0.001957394	0.00193647	-0.000247895	-0.000398493	-2.10E-05	0.000208966	-0.001407178	0.00033328	0.000232568	-0.000298311	-0.001818428	0.000528939	0.000288023	-0.000389561	-0.000678212	0.00054287	-0.000391268	-0.000451319	0.000601819	0.00041203	-0.000572438	4.09E-17	0.001712904	-0.001748894	-0.001423117	0.000927498	4.96E-05	-1.81E-05	-0.000972611	-7.23E-05	0.000774174	-0.000475507	-0.000651124	0.000801774	-9.30E-05	-0.000401274	0.001175378	6.10E-05	-0.001139413	-2.03E-06	0.000828657	0.000229826	-0.000319663	0.578827276	-0.04944953	0.176606903	0.03298893	-0.024527277	-0.009948316	0.003258336	0.010873246	-0.007866097	-0.010447078	0.005327898	0.00549489	-0.002191419	0.000153607	0.000591082	-0.005427979	-0.000349389	0.006797788	0.001345825	-0.004409829	-0.002173502	0.001304147
z8778_1	violin	1608c	1608	1608	Cremona	"Amati,_Antonio_&_Girolamo"	Grimson	1	0.017043132	0.083684425	0.012349774	-0.014727067	0.01031869	-0.01220737	-0.010082656	-0.000257072	0.009791614	-0.002060953	-0.009117004	-0.000982282	0.005181232	-0.000103937	-0.001980244	0.000692371	-0.001672494	-0.002754308	0.001680515	0.003370693	-0.001743222	-4.18E-17	-0.001000377	-0.000310232	-0.00057883	-0.000945662	-0.001557943	-0.000105513	-0.001220949	0.000534844	-0.00113872	0.000749603	-0.000269018	6.37E-05	0.000503784	-6.48E-06	0.000754551	-0.000417672	0.000663497	-0.000158232	3.37E-05	0.00045417	-0.000367471	1.84E-16	-0.001200961	-0.000406487	-0.000971735	-6.06E-05	-0.000969842	0.001136549	0.000224936	0.000459488	0.000208137	0.000237749	8.37E-05	-0.0003028	0.000843119	-0.000758967	1.87E-05	-0.000104642	-0.000104824	5.70E-05	-0.000335128	0.000433646	-0.000507768	0.579460306	-0.055994447	0.176261727	0.037934487	-0.018435632	-0.012586602	0.000625373	0.011698611	-0.004977232	-0.011149592	0.001553225	0.00656134	-0.000619848	2.04E-05	0.00217815	-0.00534845	-0.004662685	0.006408838	0.004873463	-0.003399443	-0.002813322	0.000114855
z18095_1	violin	1625-30	NA	NA	Cremona	"Amati,_Antonio_&_Girolamo"	NA	1	0.015936573	0.085311142	0.013688519	-0.007594795	0.010801225	-0.013956069	-0.010905278	0.002174056	0.010755555	-0.003269241	-0.008168675	-9.35E-05	0.003349926	-3.03E-05	0.00072638	0.001462982	-0.002753208	-0.003276403	0.003687894	0.003252121	-0.002031302	-9.85E-17	0.00374348	-0.000510499	0.000937651	-0.000366627	-0.000927351	-0.000209851	-0.0002966	0.000619921	-0.000292729	-0.000787224	0.000457813	-0.000559393	0.000205688	0.000179223	-0.000145047	-0.000158994	-0.000258619	0.00015642	0.000409915	-0.000131052	0.000194945	2.76E-16	-0.003232847	0.000639324	-0.002359914	-0.000241314	0.000287036	-0.000488964	0.000977321	-0.000390721	0.000265835	0.000403286	-0.000520514	-0.000402673	-0.000173316	0.000642774	0.000445132	-0.000354612	-2.13E-05	-0.000209674	-3.10E-05	0.000614963	0.000108752	0.563387799	-0.059534042	0.183014757	0.036585984	-0.020182201	-0.009763517	0.001989364	0.010623204	-0.006017103	-0.00905448	0.0019705	0.003984332	-0.000595357	0.002497989	0.001080371	-0.007969718	-0.003126842	0.007023158	0.003452437	-0.002501661	-0.001103229	-0.000887355
z2906_1	violin	1620	1620	1620	Cremona	"Amati,_Antonio_&_Girolamo"	NA	1	0.017825959	0.080386602	0.011625334	-0.01200781	0.011394647	-0.012417934	-0.011597276	-0.000145687	0.008592016	-0.000650542	-0.007395102	-0.000460232	0.002681502	-0.00016643	0.000484711	0.001856499	-0.001892246	-0.003170966	0.001599869	0.003252791	-0.0007104	-5.55E-16	-0.001808147	0.003131331	-0.000178042	-0.000220047	-0.0036397	0.001198454	0.00166372	-0.000871654	-0.001491599	-0.000186581	0.000893388	-0.000679855	0.000208496	0.000775223	-0.000466514	-0.001079394	0.000667608	0.001022644	-0.000420268	-0.000804578	0.000575256	4.06E-16	-0.00718823	0.005579739	0.001655166	-0.003213892	-0.001609818	-2.46E-05	0.001847674	-0.000182444	-0.000431298	0.000292541	0.000128501	-0.000169937	0.000338367	0.000806178	-0.001163627	-0.000823015	0.001197686	0.000263647	-0.000429087	0.000150359	0.000110881	0.571959028	-0.063479623	0.1794856	0.041993726	-0.018558946	-0.011309692	-0.000221171	0.010721852	-0.005208497	-0.00953854	0.000386718	0.004122024	-0.000341137	0.001399893	0.002928697	-0.005585393	-0.004865778	0.004996145	0.004144581	-0.001512549	-0.001021467	-0.000707772
z5264_1	violin	1624	1624	1624	Cremona	"Amati,_Antonio_&_Girolamo"	NA	1	0.014590007	0.083430577	0.011570253	-0.008086543	0.011296981	-0.013100897	-0.011566565	0.002049857	0.009638826	-0.002054353	-0.007938296	0.00028551	0.002307319	-0.000433927	0.000979826	0.002104236	-0.003174725	-0.003105201	0.002962512	0.003281206	-0.001547265	4.56E-17	0.002492291	-0.00091321	7.45E-05	-0.000171667	0.000431634	-0.000879889	-0.000201275	2.00E-07	0.000350247	-0.000285296	-4.01E-05	-0.000168298	-5.54E-05	-0.000200655	2.98E-05	-0.00010395	-0.000305585	-0.000260708	-1.97E-05	-7.13E-05	-0.000120149	1.27E-17	-9.88E-05	-0.002248403	-0.001072486	0.000639575	0.000391283	5.55E-05	-0.000129131	0.000214937	0.000387945	-0.000294889	-0.000294544	0.000226294	-0.000289311	-0.000138924	0.000439779	5.27E-05	-0.000499457	-0.000161562	0.000249323	0.000171086	3.72E-05	0.566194439	-0.059058359	0.180863776	0.038141001	-0.020771889	-0.010414226	0.000839178	0.010167755	-0.00552853	-0.008875931	0.002303103	0.003768741	-0.001162209	0.003095367	0.001446248	-0.007713493	-0.003149714	0.006069959	0.003264008	-0.001906861	-0.000774917	-0.001008911
z3557_1	violin	1620c	1620	1620	Cremona	"Amati,_Antonio_&_Girolamo"	NA	1	0.020253611	0.081468205	0.011331143	-0.010369505	0.012024281	-0.012958798	-0.008092324	0.002901797	0.009681127	-0.003903863	-0.006589724	0.001429941	0.004218102	-0.001037315	0.000701255	0.001188842	-0.002657931	-0.001810501	0.004002007	0.002147447	-0.002381528	1.02E-17	0.001396483	0.000802236	0.00073798	-0.000456223	-0.000850179	-0.000660658	0.000904667	-0.000220424	9.45E-05	-0.000376684	0.000473572	-0.000317789	0.000442527	0.000405246	0.000258967	-0.000551239	0.00034891	0.000310884	0.000306549	-0.000154555	0.000251995	-6.11E-17	-0.002993815	-0.00077451	-0.000220421	-0.000521486	0.000507449	0.00023927	0.000335294	-0.000393948	-2.09E-05	0.000616393	-2.20E-05	-0.00052359	0.000394125	0.000535291	-0.000331103	-0.000267197	0.000395976	-0.000281445	-0.000284483	0.000380303	0.000273384	0.565712719	-0.054566241	0.181028767	0.033118508	-0.023521909	-0.008928897	0.001934141	0.009923995	-0.006830159	-0.009034695	0.003606855	0.003656587	-0.001467385	0.00303333	0.000487045	-0.007583785	-0.001281446	0.007126464	0.001763189	-0.00326076	-0.000634106	-0.000846963
z5006_1	violin	1596	1596	1596	Cremona	"Amati,_Antonio_&_Girolamo"	NA	1	0.017868428	0.080185731	0.011426111	-0.011406532	0.010211171	-0.011284566	-0.009635722	0.001044912	0.008890102	-0.001988268	-0.007549806	0.00015221	0.00423326	-0.000354901	-0.000558529	0.001280174	-0.002027748	-0.003017715	0.002471358	0.002790302	-0.001789604	-1.38E-16	-0.00655459	-0.0002657	-0.000901495	-0.000521903	3.21E-06	0.000756162	-0.000344559	-0.001198589	-0.000171844	0.000478988	1.96E-05	0.000195909	-0.000144979	-0.000225843	-0.000241279	0.000560068	0.000685475	-3.62E-05	-0.000287757	0.000118786	-0.000115681	-1.19E-16	0.001448235	0.001141128	0.001159999	-0.000423957	-0.000317221	0.000198279	2.84E-05	-0.000246505	-0.000194255	0.000547188	0.000205541	7.57E-05	0.000133602	-0.000338965	-5.35E-05	0.000131529	0.000411014	0.000330018	-0.000275675	-0.000380288	-0.000461923	0.56540011	-0.058609353	0.180118436	0.037678165	-0.021604469	-0.010420587	0.000762761	0.009943525	-0.00545563	-0.008995912	0.00197354	0.004037538	-0.000901929	0.001738654	0.00173532	-0.00593826	-0.003138668	0.006040277	0.003568325	-0.002805048	-0.001386189	-7.77E-05
z5323_1	violin	1580-1644*	1612	NA	Cremona	"Amati,_Antonio_&_Girolamo"	NA	1	0.01308759	0.085884172	0.014041212	-0.009122082	0.010017915	-0.013244382	-0.009797679	0.001075615	0.010237881	-0.003089075	-0.008555912	-0.000234255	0.004377366	-0.000187258	-0.00030775	0.001173732	-0.002658374	-0.002935688	0.002937479	0.003436453	-0.00219992	-2.16E-16	0.00390169	4.52E-05	-0.000170178	0.000887595	-0.000500865	-0.000363766	0.000278747	0.000112869	-4.98E-06	-0.000404062	0.000607881	-0.000476202	0.000232957	5.94E-05	0.000304784	-0.000788705	-0.00022967	0.00017159	6.69E-05	-0.00014307	0.000147975	6.09E-16	-0.002621191	-0.000241067	-0.001111383	0.000651033	8.94E-05	-0.001170926	0.000387805	0.000902882	0.000461784	-0.000264919	-0.000160309	-0.000362744	2.12E-05	0.000519776	-0.000168649	-0.000447397	-1.99E-05	9.56E-05	-0.000557749	0.000206313	0.001068873	0.561934034	-0.0585938	0.180031771	0.036442796	-0.020191661	-0.009892191	0.003285591	0.011134178	-0.006095915	-0.009860285	0.001860373	0.004135312	-0.000803157	0.002457428	0.001094441	-0.007290317	-0.0029187	0.006974861	0.003430375	-0.002750165	-0.001194014	-0.000669353
z3382_1	small_violin	1615c	1615	1615	Cremona	"Amati,_Antonio_&_Girolamo"	NA	1	0.015513658	0.081999489	0.011661835	-0.010436554	0.009551191	-0.014922683	-0.009783111	0.002468861	0.008804555	-0.0046595	-0.008101594	0.000315639	0.003558588	-0.001108313	-8.68E-05	0.000364639	-0.003275427	-0.002288759	0.003652862	0.002100418	-0.002776139	-1.01E-17	-0.00648502	-0.000639467	-0.000624292	0.000393881	0.000259324	0.000548586	-0.000140751	-0.000740314	0.000577432	0.000591681	0.000296967	-0.000410156	6.07E-05	-2.50E-05	-2.98E-05	0.000153643	0.000192042	-0.000224282	-0.000347583	-9.84E-05	0.000303756	9.07E-17	0.00204785	0.000856772	-0.000175787	0.00070137	0.001206068	-0.000353936	-0.000671672	-0.000327944	0.000376013	0.000160879	-2.60E-05	0.000372676	-0.000362299	-0.000642718	2.73E-05	0.000335513	5.01E-05	7.91E-05	-4.48E-06	-0.000352102	-0.000122966	0.570318608	-0.055130428	0.182794333	0.034334459	-0.0225037	-0.008619894	0.002089719	0.009899366	-0.006772452	-0.009480972	0.003432764	0.004258183	-0.001116705	0.002524771	0.000155495	-0.007513015	-0.001280497	0.007490375	0.00204952	-0.003838109	-0.001033326	-0.000475271
z20465_1	violin	1628	1628	1628	Cremona	"Amati,_Antonio_&_Girolamo"	NA	1	0.011158652	0.088955045	0.010346237	-0.007428317	0.010678218	-0.013665247	-0.012836743	0.00244033	0.010314993	-0.002537128	-0.008830372	0.000718506	0.002599312	3.61E-05	0.000684817	0.002263369	-0.00370289	-0.002824066	0.003548558	0.003043354	-0.001352088	-5.14E-16	0.001394397	-0.0013982	0.000424612	0.00043506	0.000458409	-0.000689441	0.001069273	0.000206885	5.09E-05	0.000558189	0.000618786	0.000195202	-0.000316192	0.001189654	-0.000150469	2.99E-05	0.000123847	0.000449544	-0.000377159	-0.000181132	0.000545158	2.57E-16	-0.000249606	6.18E-05	-0.000206505	0.000243517	-0.000109116	-7.86E-05	0.000509876	0.000372525	-0.000526967	0.000629456	-3.11E-05	-0.000277933	-0.000133121	0.000144166	-0.000101386	-9.93E-05	0.000214156	-0.00047659	1.87E-05	8.93E-05	-8.47E-06	0.563182044	-0.055325765	0.180484562	0.037832814	-0.018089263	-0.01112412	0.001331607	0.011215385	-0.00600912	-0.010686788	0.002383721	0.004486031	-0.001290448	0.003187962	0.00117648	-0.007742685	-0.003444026	0.006432641	0.004290936	-0.002411499	-0.001256262	-0.001510065
z8519_1	violin	1590	1590	1590	Cremona	"Amati,_Antonio_&_Girolamo"	Baron_Knoop	1	0.016946701	0.080209959	0.014051164	-0.012948962	0.011135154	-0.012341996	-0.009226159	-0.001228698	0.009979262	-0.001689059	-0.007723032	-0.001399246	0.004455723	-0.000139074	-0.000867899	0.001195343	-0.001484569	-0.003283018	0.001836338	0.003655168	-0.00112964	3.33E-17	0.002953919	0.000335885	-0.000270933	9.97E-05	-0.000295101	-0.000548716	-0.000396783	0.000201242	0.000177411	-0.000306019	-0.000304805	4.06E-05	0.000254026	7.52E-05	1.09E-05	-5.17E-05	-0.000265265	-9.93E-05	0.000134008	2.58E-05	-0.000229356	1.00E-16	-0.001132638	-0.001671972	-0.001612916	0.000598084	0.000820149	-0.000300204	-0.000315372	0.000188693	0.000403856	-0.000215422	-0.000110406	0.000406866	-2.79E-05	-0.000153721	0.000377901	0.000100321	-0.00058411	-0.000280548	0.000108636	8.76E-05	0.000227297	0.570341899	-0.061918112	0.179368395	0.039933492	-0.019449579	-0.010920374	-0.000573556	0.010408866	-0.004449913	-0.009901202	0.001640161	0.005208673	-0.001205618	0.001014081	0.001920936	-0.005430888	-0.003858767	0.005460656	0.004456144	-0.002646111	-0.002321839	-0.000110591
z4754_1	small_violin	1606	1606	1606	Cremona	"Amati,_Antonio_&_Girolamo"	NA	1	0.017622787	0.08150808	0.013160589	-0.012668259	0.0096062	-0.012046444	-0.008278037	2.26E-05	0.008545155	-0.002802039	-0.008373598	-0.000328427	0.004310413	-2.94E-05	-0.002134634	0.000796658	-0.001721652	-0.002270199	0.001570196	0.003089063	-0.002138382	0	-0.004572955	-0.001330069	0.000252709	-0.001671612	0.002874678	-0.001215047	-0.000416873	-0.001208115	0.001501682	-5.90E-05	-0.000735479	-9.49E-05	0.000805375	-0.000363391	-0.000468692	0.000929304	-0.000402838	-0.000619505	-0.000206456	0.001234371	-0.000867042	-5.05E-17	0.009311703	-0.003078498	-6.86E-05	0.001474669	6.78E-05	-0.001061135	-0.001365761	0.000381246	0.001318205	0.000394146	-0.000977029	0.00025075	0.000230393	-0.000939248	0.000561308	0.001043376	-0.001332043	-0.00047395	0.000741235	-0.000276342	-0.000208785	0.573820706	-0.057596374	0.17753595	0.03704799	-0.021610631	-0.010740414	0.002176818	0.010805607	-0.005472231	-0.009851705	0.001760563	0.005350868	-0.000525103	0.001007359	0.000767725	-0.006091624	-0.002932588	0.006811232	0.003915796	-0.003738131	-0.002124231	0.00025037
z20464_1	violin	1611c	1611	1611	Cremona	"Amati,_Antonio_&_Girolamo"	NA	1	0.013612609	0.08620752	0.012586337	-0.009435569	0.010801964	-0.012288366	-0.010661293	0.001353821	0.010234776	-0.002225569	-0.008297917	-0.000314066	0.004113282	-0.00021833	0.000234819	0.001115306	-0.002431008	-0.003242131	0.002746983	0.003325358	-0.001420742	-2.74E-16	-0.000431452	-0.00028637	-0.000904109	0.000137733	0.000397852	-0.000308834	-0.000212228	-5.22E-05	0.000704743	-0.000510896	0.000184379	3.31E-05	0.000296455	-0.000448083	0.000457619	-0.000150257	2.82E-07	-0.000424913	0.000490664	-0.000105902	-6.53E-06	1.20E-16	0.000568256	-9.21E-05	-0.000308095	0.000297458	-9.01E-05	-0.000473596	0.000333812	6.29E-05	0.000350808	0.000153042	9.22E-05	-8.63E-05	-0.00057393	-0.000114211	0.000366901	-6.52E-05	0.000115945	-3.84E-05	-0.000182361	6.43E-05	8.01E-05	0.558875271	-0.057473607	0.179290241	0.036661682	-0.016999218	-0.010733001	-3.62E-05	0.011837632	-0.006046169	-0.010144426	0.002232472	0.00403527	-0.000385124	0.002151174	0.001371828	-0.006165306	-0.004043239	0.005690185	0.004766128	-0.002318602	-0.001868226	-0.000428979
z5350_1	violin	1635	1635	1635	Cremona	"Amati,_Antonio_&_Girolamo"	NA	1	0.016238682	0.078688745	0.013385057	-0.009550393	0.010186524	-0.012817909	-0.008326238	0.001656984	0.008988307	-0.002296423	-0.006406066	7.92E-05	0.003446755	0.000271715	0.000575638	0.001198678	-0.002298915	-0.002018069	0.003039811	0.002790344	-0.001519416	-3.96E-16	0.004056231	-6.23E-05	-0.000914554	0.000818814	-0.000865348	-0.000407105	7.16E-05	0.000667469	-0.000277687	-0.000195922	0.000371267	0.000345738	7.68E-05	0.000552	0.00054778	-3.15E-05	1.17E-05	0.00050284	0.000316283	4.10E-05	0.000218962	5.55E-16	-0.003524589	0.000994284	-0.001301763	-0.000760198	0.00020423	-0.000460163	0.000900324	0.001016894	-9.43E-05	-0.000273929	-3.33E-05	-0.000203733	0.000144191	0.000673923	0.000270945	-0.000294607	-7.46E-05	-3.47E-05	-0.000438854	1.01E-05	0.000470307	0.566055773	-0.058511412	0.176228663	0.036284746	-0.021703273	-0.009861709	0.00212285	0.0096823	-0.005844801	-0.00888215	0.00151368	0.003692999	-0.000451188	0.002154891	0.001051561	-0.006091431	-0.003031482	0.005782075	0.003540344	-0.002575991	-0.00131676	-0.000731566
z3691_1	violin	1597	1597	1597	Cremona	"Amati,_Antonio_&_Girolamo"	NA	1	0.012690711	0.080387516	0.014090027	-0.016005368	0.008809537	-0.011291947	-0.009023426	-0.00129119	0.01027889	-0.000532955	-0.007945498	-0.00187446	0.005859211	0.001379233	-0.001797063	0.000233109	-0.000428091	-0.002273514	0.001000938	0.003444839	-0.00011015	-2.31E-16	0.005364498	-0.001266894	-0.001485604	0.001839786	-0.000919489	-0.000955105	-0.0001988	0.001375855	-0.000730192	-0.000422434	0.000100796	0.000584566	-0.000913959	0.000227552	0.000247096	-9.51E-05	-0.000560829	0.000217916	0.000306051	-2.92E-05	-0.000117209	0	-0.006042524	0.002459174	0.000798398	-0.002854051	0.000175791	0.000645282	0.000416122	0.000739587	-0.001144498	-4.36E-05	0.001806363	-0.001118514	-0.001378577	0.001303469	0.000375593	-0.001494446	0.000773342	0.000945112	-0.000964056	-0.000188289	0.000696323	0.590400633	-0.057740183	0.174664544	0.041466404	-0.018760337	-0.014014292	-0.000320265	0.01142041	-0.005228511	-0.010316768	0.000398146	0.005143861	0.00037617	0.000422061	0.001325267	-0.004058435	-0.00404599	0.005015655	0.005683751	-0.003189494	-0.003630338	0.000137775
z6116_1	violin	1580-1644*	1612	NA	Cremona	"Amati,_Antonio_&_Girolamo"	NA	1	0.016365521	0.080913778	0.010996599	-0.009959083	0.0105395	-0.012104236	-0.009429522	0.000652161	0.008633158	-0.002692853	-0.007152469	9.38E-05	0.003536815	-0.000934417	3.74E-06	0.00129169	-0.002051967	-0.002732102	0.002619671	0.002818707	-0.001722998	-1.01E-16	-0.000829579	0.000267196	0.000251017	-0.00077135	0.001157777	-0.000866991	-0.000790859	0.000232477	0.000692947	1.39E-05	-0.00075708	-9.87E-05	0.000365503	3.30E-06	5.96E-05	0.000229895	-0.000258214	-0.000598537	0.000388055	0.00053066	-0.000228013	-4.02E-17	0.006655152	-0.004119984	-0.001728304	0.001982726	-9.21E-05	-0.000292056	-0.000436756	-3.75E-05	0.000862145	0.000156725	-0.00106006	0.000201527	0.000524092	-0.000621122	0.000730781	0.000766117	-0.001398989	-0.000768021	0.000969451	0.000351829	-0.000125596	0.559779175	-0.056289357	0.177300107	0.035530596	-0.019651625	-0.009506541	0.001390016	0.009713846	-0.00583991	-0.008499257	0.002280054	0.003772298	-0.00075252	0.001690726	0.000883443	-0.006108599	-0.002610813	0.006166474	0.003231005	-0.002815572	-0.001508106	-0.000486898
z2005_1	violin	1605	1605	1605	Cremona	"Amati,_Antonio_&_Girolamo"	NA	1	0.017115753	0.084308833	0.012674545	-0.010506114	0.011551498	-0.013552241	-0.010287237	0.001419801	0.010215002	-0.002884656	-0.008247776	0.000124369	0.003845164	-0.000224427	0.000391079	0.001882632	-0.002722388	-0.002846769	0.003238712	0.00346321	-0.001746503	-1.02E-16	0.002552318	9.04E-05	-0.000759894	0.001450607	-0.000984386	0.000437886	0.00074125	0.000117381	-0.000957133	-0.000119167	0.001184312	3.28E-05	-0.000296024	0.000370294	0.000190213	-0.000246591	0.000459547	0.00087968	-0.000362192	-0.000477678	0.000471955	4.07E-17	-0.003671108	0.003874984	0.000459404	-0.00129929	-0.000728351	-0.000378544	0.001288207	-0.000158558	-0.00097151	0.000160743	0.000607295	-0.000110093	0.000321549	0.000554238	-0.00087744	-0.000423241	0.000823659	0.000224924	-0.00052803	4.74E-05	0.000126405	0.566465825	-0.059327934	0.181128411	0.036552865	-0.020547627	-0.009833001	0.001844513	0.011174853	-0.005931401	-0.009821654	0.00213046	0.003837664	-0.001313826	0.002852643	0.001476656	-0.007304731	-0.003206388	0.006363955	0.003290754	-0.002586035	-0.000826192	-0.000641418
z1783_1	violin	1600c	1600	1600	Cremona	"Amati,_Antonio_&_Girolamo"	NA	1	0.014784952	0.082213334	0.013029074	-0.016231984	0.007414456	-0.011234348	-0.00933024	-4.11E-05	0.008050957	-0.003359632	-0.008834661	-0.00074626	0.005903631	-0.000752847	-0.002556512	-0.000828908	-9.97E-06	-0.002243938	0.002462422	0.001687903	-0.001556153	0	0.004193065	-0.001419911	0.001742667	-0.002949281	0.001796787	-0.00183718	-0.001768882	0.000332626	0.001476546	-0.00096496	-0.002152476	-1.29E-05	0.001710467	-0.000375744	-0.001051546	0.000494563	-0.000564462	-0.000979627	0.000641633	0.000570212	-0.000969717	5.85E-17	0.008798117	-0.007851792	-0.001255142	0.001519695	-8.21E-05	0.000150504	-0.00204446	0.001560773	0.003235711	-0.001466051	-0.000922393	0.000726099	-0.000337237	-0.000207123	0.001617399	0.001673005	-0.002388119	-0.002182405	0.002212329	0.000660123	-0.000434185	0.5896063	-0.05614525	0.175673831	0.037822344	-0.02111733	-0.011067682	0.000718142	0.01106459	-0.006667687	-0.011902155	0.003169678	0.006896579	-0.000480385	-0.000686876	0.000624017	-0.005227896	-0.002949183	0.006526172	0.004336834	-0.004364793	-0.002796177	0.000545745
z5833_1	violin	1622	1622	1622	Cremona	"Amati,_Antonio_&_Girolamo"	NA	1	0.018341269	0.077182325	0.009144356	-0.008608231	0.009651907	-0.011937627	-0.009812596	0.00117034	0.007660214	-0.003052905	-0.005929177	0.000275826	0.002693179	-0.001466918	0.000760081	0.00147287	-0.002392153	-0.002503169	0.003021303	0.002187029	-0.001754854	-2.31E-16	-0.001990804	-0.000243075	-0.00104942	0.001459566	-0.000851348	0.00057868	0.000177287	-5.95E-05	7.72E-05	0.000226471	0.000843518	-0.000181705	-4.22E-05	0.000166144	0.000369997	-0.000197298	0.000404714	-5.21E-05	-0.000178591	-0.000307292	0.000384362	4.12E-16	-0.003962193	0.003565418	-0.000127336	-0.000537813	0.000865053	-0.00050326	0.000569232	-0.000267364	-0.000446566	0.000567328	0.000290377	-0.000175614	0.000107573	-0.000105296	-0.000645245	-0.000125072	0.000766367	0.00023714	-0.000581869	-0.000358831	6.42E-05	0.555692124	-0.055865661	0.180712065	0.036554788	-0.02283825	-0.008784722	0.000788406	0.008120128	-0.004453542	-0.00703409	0.002778361	0.001724294	-0.00158346	0.003174757	0.000698046	-0.006295254	-0.001612741	0.005706636	0.001966361	-0.002584567	-0.000598991	-0.000681586
z3695_1	violin	1610	1610	1610	Cremona	"Amati,_Antonio_&_Girolamo"	NA	1	0.017373978	0.082440534	0.011402349	-0.009200191	0.011173485	-0.011628461	-0.009327488	0.001374688	0.009353502	-0.002188975	-0.006968823	0.000199644	0.003562914	0.000196452	4.59E-05	0.00162812	-0.002357453	-0.002289784	0.002423294	0.003016236	-0.001777362	2.57E-16	0.002475502	0.002066761	-0.000911907	0.00108787	-0.003087575	0.00069902	0.001275614	6.98E-05	-0.001336408	-0.000115278	0.001295148	5.62E-05	-0.00048008	0.000693691	-0.000242476	-0.000728983	0.00029655	0.001252829	-0.000698874	-0.000737699	0.000474003	7.71E-17	-0.010789434	0.003774741	-0.000377235	-0.002197337	0.000803565	-7.67E-05	0.001563462	0.000252555	-0.001098879	0.000150735	0.000814515	-0.00046682	0.000123831	0.001130166	-0.001517211	-0.00134563	0.001638804	0.000859155	-0.000886106	3.38E-05	0.000418113	0.56436919	-0.05895616	0.177793	0.03730042	-0.020800509	-0.01022636	0.001077288	0.009663212	-0.004912295	-0.008786217	0.002012769	0.004079156	-0.00138628	0.002006717	0.001507844	-0.006152217	-0.003604205	0.005705085	0.004322972	-0.002072284	-0.001442876	-0.000613207
z3694_1	violin	1608	1608	1608	Cremona	"Amati,_Antonio_&_Girolamo"	NA	1	0.016523987	0.081609559	0.014365293	-0.013737245	0.008802899	-0.008162001	-0.007225196	-0.00257299	0.007498586	-0.000152681	-0.007007325	-0.002405563	0.004883142	0.001284448	-0.002211857	-0.00056979	0.00053254	-0.001460824	0.000392449	0.00263906	-7.07E-05	-4.57E-17	-0.002820249	-0.000510737	0.000610624	-0.001353999	-0.000289057	-0.000175598	-0.000273404	-0.000349761	-0.000463665	0.000447499	-0.000481964	0.000159452	-0.00011823	0.000608482	-0.000432415	0.000190068	-0.000108627	0.000187485	-0.000204564	0.000172357	-0.000206073	-9.70E-17	0.003804192	-0.001819532	-3.28E-05	-1.66E-05	-0.00051014	0.000347718	-0.000554216	-0.000248388	0.00047282	0.000691771	0.000137603	-0.000193587	9.79E-05	1.29E-05	-0.00035561	0.00016359	0.000217161	-0.000391802	6.22E-05	0.000106443	-0.000282769	0.568920966	-0.063013502	0.168875667	0.04177715	-0.015872493	-0.013177861	-0.00102084	0.01232662	-0.003107329	-0.010668771	-0.000713768	0.006523782	0.001676626	-0.00182821	0.000402424	-0.002483826	-0.004620751	0.003423964	0.006446393	-0.00183518	-0.00454549	7.33E-05
z5607_1	violin	1580-1644*	1612	NA	Cremona	"Amati,_Antonio_&_Girolamo"	NA	1	0.016886453	0.080245521	0.011710472	-0.011435337	0.009207985	-0.0130955	-0.008970411	0.001292756	0.00760079	-0.003625543	-0.007593377	0.000723496	0.004017695	-0.000924566	-0.000758058	0.000731227	-0.002010098	-0.001816172	0.002905506	0.002150048	-0.002472334	1.64E-16	-0.000769106	-0.000785813	0.000157632	-0.000245388	0.001043419	-0.000185724	-0.000407666	-0.000324191	0.000351689	0.000439258	1.95E-05	-7.27E-05	0.000254019	-0.000370521	0.000433696	0.000302962	0.000553177	-0.00034685	-3.06E-05	0.00029196	4.58E-05	6.15E-17	0.00030079	-0.000628746	-7.63E-05	0.001645312	0.000617392	-0.000790312	-0.000937857	-0.000282029	0.000464635	0.000194912	0.000235475	0.000890367	-0.000203351	-0.001199869	0.000225386	0.000548826	4.42E-05	0.000229068	-1.38E-06	-0.000354694	-0.000523446	0.56016118	-0.055365783	0.180537429	0.034630737	-0.020629416	-0.008518416	0.002196252	0.009300474	-0.007356756	-0.008855611	0.003325172	0.004880829	-0.001519052	0.000375243	0.000413144	-0.005863814	-0.000920867	0.007175642	0.001800201	-0.004328246	-0.001607962	0.000493483
z21426_1	violin	1580-1644*	1612	NA	Cremona	"Amati,_Antonio_&_Girolamo"	NA	1	0.017010259	0.073052615	0.012459248	-0.011014221	0.008718113	-0.011771453	-0.008035285	0.001446178	0.007842099	-0.001003385	-0.006149415	-6.86E-05	0.003834958	0.00055866	-0.000190499	0.000962187	-0.001448309	-0.002281196	0.002480088	0.002945032	-0.001209568	2.28E-16	-0.000334166	0.001767949	-0.00034583	6.88E-05	-0.001051963	0.000416649	5.76E-05	-0.000137702	-9.93E-05	-0.000239224	0.000257514	-0.000133817	0.000255517	2.01E-05	7.78E-06	-0.000221301	0.00033473	0.000147916	-3.40E-05	-0.000208536	0.000149866	-5.26E-17	-0.002101232	0.000335221	-0.000279052	5.42E-05	6.08E-05	-0.000152619	0.000612361	-0.000234866	-0.00029319	2.19E-05	0.000244989	7.52E-05	0.000154399	0.000342829	-0.000281603	-0.000363081	0.00024459	4.74E-05	-0.000135677	0.00018677	1.32E-05	0.571914188	-0.05786948	0.17942369	0.038091277	-0.024909809	-0.009919827	-0.000247721	0.007940448	-0.00418997	-0.007908618	0.001461847	0.003851533	-0.000950349	0.001178342	0.001635271	-0.00506657	-0.002947875	0.005380974	0.003628729	-0.00277872	-0.001767286	-8.63E-05
z9234_1	violin	1626	1626	1626	Cremona	"Amati,_Antonio_&_Girolamo"	NA	1	0.021638005	0.076770336	0.015682507	-0.010707263	0.010991896	-0.0092666	-0.008102755	-0.001064387	0.007531854	0.000651072	-0.006616645	-0.000955202	0.002523639	0.001185186	-0.001125777	0.001707795	-0.001251516	-0.002531524	0.000660665	0.003078692	0.000110604	-1.80E-16	-4.71E-05	0.000307154	-0.000445102	-0.001345817	0.000112413	-0.000994676	-0.001578203	-0.000301811	0.000965604	-0.000254215	-0.001104556	-0.000217198	0.000625921	-0.000116704	-0.000144406	0.000355258	3.17E-05	-0.000976775	0.000404376	0.00082034	-1.50E-05	6.00E-18	0.00486995	-0.004923919	-0.004120975	0.001106099	0.001485143	0.000117961	-0.000784639	-0.000200671	0.001159445	0.000133177	-0.000356425	0.000613155	-0.00021961	-0.000784583	0.00073424	0.000779126	-0.000816872	-0.001002283	0.000819862	0.000665751	-0.000357694	0.559518986	-0.06907812	0.172012649	0.043277806	-0.018959625	-0.010979776	-0.000596685	0.010599896	-0.002130833	-0.008500433	-0.000935598	0.003299079	-0.000377233	0.001743411	0.002659866	-0.003954432	-0.00470766	0.003126346	0.004644161	-0.001132753	-0.001767257	-0.00054907
z9079_1	violin	1635	1635	1635	Cremona	"Amati,_Antonio_&_Girolamo"	NA	1	0.010550388	0.083939372	0.013424186	-0.011581781	0.010405604	-0.014700542	-0.012608147	0.001245123	0.011339941	-0.001490966	-0.009084002	-0.000750277	0.003778285	-7.10E-05	0.000871747	0.002035632	-0.00230167	-0.00385492	0.0029848	0.003889187	-0.000793904	2.28E-16	-0.002628717	0.000366781	-0.000887583	-5.33E-05	-0.000620515	0.000364328	-0.000188642	-0.000534229	-4.78E-05	2.24E-05	-5.02E-05	-0.000210934	7.19E-06	6.89E-05	-0.000135598	1.58E-05	0.000130836	0.000154524	-7.92E-05	7.80E-05	0.000241129	-7.89E-17	-0.001008256	0.00129098	0.000243794	-9.12E-05	-8.52E-05	-0.000994674	0.000109769	0.000566853	0.000512109	9.21E-05	-0.000136651	-9.48E-06	-0.000320266	-0.000378569	-5.58E-06	0.000171875	0.000114434	-1.57E-05	1.03E-05	6.79E-05	0.000194936	0.578451022	-0.061868444	0.188066496	0.040942727	-0.024496675	-0.01228221	0.002211953	0.011609823	-0.006179664	-0.009854392	0.002052354	0.00399014	-0.000911783	0.002838278	0.001604725	-0.007506807	-0.003319593	0.006092211	0.003334136	-0.002176245	-0.001053862	-0.000862786
z1_1	small_violin	1613	1613	1613	Cremona	"Amati,_Antonio_&_Girolamo"	NA	1	0.012863305	0.080297365	0.010144203	-0.007306382	0.009173133	-0.011120806	-0.009745669	0.002178267	0.008991787	-0.001375339	-0.006735917	0.000604812	0.002647713	5.02E-05	0.000640894	0.002115509	-0.002869101	-0.002333732	0.002268849	0.002703802	-0.001347643	-4.24E-16	0.001032377	-0.000721986	-0.000195517	0.00080329	0.000728034	-0.000179765	-0.000272189	0.000755059	0.000269509	0.00024444	-0.000197657	0.000320107	-0.0002849	-4.37E-05	9.30E-05	0.000118444	-0.000329982	-0.00015601	0.000203813	0.000302509	-0.000206923	5.61E-16	0.000731612	-0.000465828	-0.00085868	0.000599772	0.000644059	0.000360696	0.000157257	3.63E-05	-0.000133552	1.11E-05	-3.20E-06	-0.000186169	-0.000368853	-0.000147393	0.000488509	3.94E-05	-0.000225918	0.000162389	0.000159512	6.50E-05	-0.000100544	0.563202248	-0.0517916	0.17378273	0.033724018	-0.020802119	-0.011167692	0.001681215	0.011346649	-0.00619821	-0.010041112	0.003155254	0.003081534	-0.001821588	0.004455222	0.001606673	-0.007801604	-0.002588889	0.006159579	0.002636763	-0.001685506	9.75E-06	-0.001370812
z7159_1	violin	1612	1612	1612	Cremona	"Amati,_Antonio_&_Girolamo"	Cozio_di_Salabue	1	0.014244738	0.090103592	0.013607544	-0.007926194	0.012955313	-0.013083086	-0.011435398	0.000731661	0.01161609	-0.001738044	-0.00832703	-0.000615111	0.003736721	-0.000402603	0.00082046	0.002576362	-0.002286183	-0.003665023	0.002583691	0.003856691	-0.000928051	1.23E-16	-0.000638636	0.000148604	0.00082167	-0.000916009	0.001230975	-0.000642037	-0.000856757	5.30E-05	0.001056872	0.000230529	-0.001124785	-0.00013942	0.000259825	-0.000192167	-3.76E-06	0.000659543	-0.000464095	-0.001041002	0.000459664	0.000875602	-0.000122889	3.32E-16	0.00402245	-0.004456067	-0.000730701	0.00139344	0.000594346	0.00078974	-0.00116094	-0.000593779	0.001033817	0.000105139	-0.000886086	0.000180034	-0.000244099	-0.000680669	0.00132895	0.001013486	-0.001380368	-0.000694827	0.000809187	-2.86E-05	-0.000154176	0.557469781	-0.062872696	0.181171332	0.038502014	-0.016600049	-0.010263081	0.001041321	0.011953922	-0.005512832	-0.011135736	0.001306669	0.004441406	-0.00091032	0.003572153	0.002699226	-0.008065535	-0.005347406	0.005815097	0.004530977	-0.001433671	-0.000805685	-0.000896314
z6118_1	violin	1621	1621	1621	Cremona	"Amati,_Antonio_&_Girolamo"	NA	1	0.014036535	0.083443501	0.013730778	-0.01478831	0.007342973	-0.011503503	-0.008152613	0.000975416	0.008424137	-0.003658949	-0.009091565	0.000154442	0.006128678	0.000184342	-0.003398715	0.000210844	-0.000347586	-0.000916074	0.001621626	0.002445093	-0.002365599	-2.21E-16	0.000746726	-0.000480131	-0.00069792	0.000192775	0.000200993	-0.000493794	-0.0006989	0.000334389	0.000735214	-0.000574766	-0.000306031	-0.00035098	0.000619808	-0.000151686	-0.0003611	7.97E-05	-0.000334803	4.53E-05	0.000113497	0.000408277	-0.000512835	4.06E-16	0.000344039	-0.002473505	-0.000888708	0.00160252	9.02E-05	-0.000283099	0.000104041	0.000224544	0.000850729	-0.000561009	-0.000584601	6.47E-05	8.02E-05	0.000151309	0.000278611	0.000611746	-0.001066105	-0.000744125	0.000949946	0.000380398	-0.000117779	0.587841943	-0.052463829	0.178259163	0.033233452	-0.024526241	-0.010040688	0.003650229	0.011792033	-0.007446868	-0.010917719	0.004713951	0.006213953	-0.002484085	-0.000718009	0.000188693	-0.004507964	-0.001127252	0.006819145	0.002861424	-0.005342347	-0.002597355	0.00189164
z5310_1	violin	1625c	1625	1625	Cremona	"Amati,_Antonio_&_Girolamo"	NA	1	0.01235333	0.076520103	0.015426846	-0.011174178	0.010581393	-0.009149647	-0.008017887	-0.002893898	0.007907189	0.00082516	-0.006798429	-0.002016228	0.002892083	0.001085886	-0.002467916	0.00090947	0.000228176	-0.001653538	0.000387615	0.003117405	-0.000102009	1.93E-16	0.005090527	0.003723878	0.000983003	0.000786882	-0.003205893	-0.000555641	-0.001240067	0.000810292	0.000265773	0.000651616	0.000371541	-0.000161743	-0.000509119	-5.20E-05	0.000476797	0.00050014	-0.000152182	-0.000414365	-0.000208544	-0.00063619	0.000199286	-4.83E-17	-0.00665671	0.001440821	-0.000812579	-0.00160759	-0.000141696	-0.000150636	0.000656102	-0.000184007	0.000404765	-0.000666516	0.00019224	0.00039095	0.000356773	0.000552375	-9.74E-06	-0.00039392	-0.000187949	-4.24E-05	-0.000644065	-0.000625036	-7.53E-06	0.563933931	-0.062898953	0.172096976	0.041535865	-0.017714771	-0.011634099	-0.00020039	0.010995676	-0.002764515	-0.008993057	-0.000234392	0.004342326	-0.000437127	-1.18E-05	0.002377464	-0.002941759	-0.004344871	0.00283439	0.004954936	-0.002061781	-0.003109705	0.000411827
z7327_1	violin	1580-1644*	1612	NA	Cremona	"Amati,_Antonio_&_Girolamo"	NA	1	0.020771562	0.078793323	0.009774883	-0.009785927	0.011625719	-0.010558396	-0.0090178	0.000775111	0.008569272	-0.002138761	-0.005958725	0.00057359	0.002855499	-0.000957141	0.00071978	0.001875051	-0.002017183	-0.002563668	0.002716024	0.00256369	-0.001246479	-2.36E-16	0.000834318	0.000434904	5.94E-05	-0.000888985	-0.000342068	-0.000564993	-0.000621698	0.000147492	-7.46E-05	1.45E-05	-0.000412565	0.00045167	2.03E-05	0.000343341	-4.29E-05	0.00049678	-0.000349075	8.44E-05	5.49E-05	0.000314224	-0.000223647	9.97E-17	0.0016282	-0.002351994	-0.001529182	0.00043824	-0.00030862	-1.73E-05	4.72E-05	0.000141852	0.00046557	0.000232141	-0.000223493	0.00019839	0.000465223	6.71E-05	-0.000117621	-0.000193404	-0.000388064	4.32E-05	0.000286742	-8.16E-05	-3.87E-05	0.554748824	-0.05933507	0.177115916	0.038209467	-0.020582496	-0.010847466	0.000255172	0.009557844	-0.004285082	-0.007613995	0.001858528	0.002220364	-0.001492362	0.003172667	0.00202068	-0.005970544	-0.00302035	0.00476107	0.002553504	-0.001919368	-0.000631502	-0.000385915
z4298_1	small_violin	1600c	1600	1600	Cremona	"Amati,_Antonio_&_Girolamo"	Paganini	1	0.012239569	0.086166616	0.011721654	-0.005052186	0.011515985	-0.012482622	-0.009543394	0.002143876	0.01000972	-0.002563789	-0.006779356	0.000641917	0.002354356	-0.000518618	0.002042824	0.001765798	-0.003157896	-0.003162735	0.003080053	0.002455928	-0.001251375	-6.04E-16	0.007007354	0.002514066	0.001011152	0.000663577	-0.001171312	0.000439666	0.001621774	0.000161387	-0.00109415	-0.001018432	0.000709375	-0.000215585	-0.000159965	-0.000157891	-0.000148769	-0.000918269	0.000299347	0.000503949	-0.000349717	-0.000706379	-5.83E-06	6.37E-16	-0.005279083	0.006324102	0.001143383	-0.002923428	-0.001349508	-0.000466273	0.001581027	-0.000241125	-0.001885218	-0.000131608	0.000651371	-0.000104603	0.001120078	0.000765652	-0.001968175	-0.00108336	0.001472066	0.000653909	-0.000376749	0.000403111	-0.000575261	0.538851165	-0.053609136	0.17183872	0.032283601	-0.015312359	-0.010357181	0.004177741	0.011417249	-0.007960878	-0.007661224	0.001682215	0.000514085	-0.000186679	0.005552096	0.001283397	-0.00779235	-0.002753318	0.004930277	0.00249882	-0.000310659	0.000556806	-0.001824629
z3696_1	violin	1618	1618	1618	Cremona	"Amati,_Antonio_&_Girolamo"	Vieuxtemps	1	0.017726234	0.077371961	0.01240743	-0.007407808	0.01080456	-0.013246765	-0.009942055	0.00224988	0.007507969	-0.00162833	-0.006137346	0.00028616	0.001994299	-0.000134711	0.001471402	0.001195469	-0.002573946	-0.002486492	0.003082026	0.002134605	-0.000830764	-1.59E-16	-0.002270264	-0.000525195	0.000364305	-0.00207502	0.001932316	-0.001453179	-0.001389163	-0.000186105	0.001795742	-0.000353733	-0.001210626	8.48E-05	0.000738891	-0.000271443	0.000317532	0.00109257	-0.00061467	-0.000974552	0.001133668	0.001066505	-0.000500217	-8.93E-17	0.008102357	-0.006769831	-0.002314526	0.002805778	0.000246433	2.29E-05	-0.000906481	-2.14E-06	0.001576161	-0.000326291	-0.000686166	0.000738384	-0.00064576	-0.000829977	0.001752402	0.00119732	-0.00168491	-0.000786297	0.000922436	-0.000314403	-0.000107097	0.551016473	-0.063054579	0.184772041	0.039710698	-0.021882041	-0.008515114	-0.000567831	0.007748531	-0.004139962	-0.00703169	0.000880166	0.002147782	8.26E-07	0.003235853	0.000973889	-0.006637657	-0.002881698	0.004928914	0.003312084	-0.001087227	-0.000751172	-0.001666444
z4874_1	violin	1625c	1625	1625	Cremona	"Amati,_Antonio_&_Girolamo"	NA	1	0.015432183	0.086459585	0.011034206	-0.009464113	0.012072252	-0.014655051	-0.010787614	0.002558589	0.010762207	-0.003378908	-0.007607511	0.000952874	0.00367933	-0.000692973	0.001250347	0.001554057	-0.003336545	-0.002843611	0.003604603	0.002686041	-0.002129786	-3.51E-16	0.00225575	-5.10E-05	-0.000870673	0.000434388	-0.001405654	-0.000412417	-0.000390537	0.000330537	-0.00037863	-7.64E-05	-6.93E-05	0.000144832	-7.35E-05	0.000490062	-9.57E-05	2.48E-05	-0.000270058	0.000465612	-0.000192187	0.000194519	-0.000143036	2.45E-16	-0.003878491	-0.00014396	-0.001589968	-0.000659802	0.000450359	2.90E-05	0.000656427	0.000327529	-0.000103178	-4.11E-05	0.000258005	-9.00E-05	-0.000212459	0.000240337	0.000150709	-9.08E-05	-0.000222245	-0.000169406	-6.08E-05	0.000255624	0.000257341	0.563857651	-0.056172638	0.183025612	0.035391181	-0.018965757	-0.009745821	0.001381431	0.011163183	-0.007572389	-0.010610923	0.002998843	0.004147019	-0.001241028	0.003226082	0.001133303	-0.007885685	-0.002266451	0.007467151	0.00286513	-0.003107103	-0.000863176	-0.000829733
z510_1	violin	1629	1629	1629	Cremona	"Amati,_Antonio_&_Girolamo"	NA	1	0.012106187	0.084351477	0.016333548	-0.011224997	0.01180256	-0.011642698	-0.01117748	-0.001665676	0.011240048	0.001373813	-0.008293351	-0.002408503	0.003787922	0.000938948	-0.000170923	0.002312473	-0.000873632	-0.004076233	0.000592745	0.00456449	0.0005586	-2.54E-16	-0.00069514	-0.00056538	-0.001217983	0.000630634	-0.000890858	0.000491796	-0.000260888	5.32E-05	-0.000642833	0.000190411	0.000449541	0.000164645	-0.000114109	0.00030496	0.000236041	5.09E-05	9.50E-05	0.000696637	1.42E-05	-0.000170806	0.00010416	2.86E-16	-0.000922701	0.001010787	-0.000794848	6.88E-05	0.000387161	-0.000323298	2.73E-05	0.000409344	0.00038784	-0.000276906	1.28E-05	0.000226407	0.000143859	0.000199252	-2.81E-05	-4.34E-05	0.00019992	0.000242381	-0.000267085	-0.000174312	0.000204036	0.570512898	-0.066022032	0.181221334	0.043444974	-0.018216822	-0.014281565	-0.00223448	0.012869915	-0.002881231	-0.01063585	-0.000360178	0.004530386	-0.000777889	0.001827004	0.003652383	-0.005403427	-0.006271796	0.003786436	0.005528484	-0.000710085	-0.001681388	-0.000294234
z303_1	violin	1620c	1620	1620	Cremona	"Amati,_Antonio_&_Girolamo"	NA	1	0.015990033	0.086184292	0.011629761	-0.010040727	0.012655362	-0.013096028	-0.011882825	0.000170685	0.010366258	-0.001988556	-0.008390506	-0.000586526	0.003364113	-0.000700415	0.000175295	0.002187833	-0.00259212	-0.003722387	0.002520674	0.003749787	-0.001297296	-3.98E-16	0.00124869	0.000268093	-0.000233802	7.74E-05	-2.35E-05	-4.16E-05	-0.000273626	0.000364277	-0.000246836	-0.000197822	6.00E-05	-2.84E-05	1.46E-05	3.02E-05	0.000111332	-0.000109541	7.32E-05	0.000174408	3.73E-05	1.51E-05	7.94E-05	4.21E-16	0.00121095	-0.000904946	-0.000952834	0.000462028	-0.000196288	-2.50E-05	0.000348113	8.37E-05	-0.000305567	-0.000249453	0.000180129	-7.20E-05	0.000211744	0.000160147	-0.000197249	0.000137923	7.36E-05	-0.000120721	2.93E-05	-5.63E-07	-0.000103002	0.563127078	-0.061669915	0.181121445	0.038901942	-0.01640544	-0.010330832	-0.000942053	0.011114496	-0.005217083	-0.01012656	0.002324521	0.004652292	-0.001606491	0.002044498	0.002413921	-0.006723295	-0.004613926	0.006125389	0.004427797	-0.00263738	-0.001208449	-0.00048522
z3825_1	small_violin	1618	1618	1618	Cremona	"Amati,_Antonio_&_Girolamo"	NA	1	0.015316626	0.083482475	0.012606116	-0.010279271	0.009347122	-0.00979221	-0.009665343	0.000504346	0.008723497	-0.000880364	-0.008334836	-0.000582329	0.003967959	0.000710842	-0.001442154	0.001321856	-0.00175406	-0.002093476	0.001564652	0.003737485	-0.001366022	2.18E-16	-0.006362574	-0.000450634	4.07E-05	-0.000374539	0.001307634	0.000973592	-0.001216249	-7.09E-05	0.000726232	0.001197923	-0.001116989	0.000119858	0.000122485	0.000362783	-0.000539837	0.000807824	4.31E-05	-0.000361534	-0.000344119	0.000756874	-1.56E-05	-1.03E-16	0.007466823	-0.001719953	-0.000259037	0.002161908	0.000520987	-0.000316195	-0.001322268	6.68E-05	0.000666007	-0.000354949	-0.000233995	0.000680896	-0.000333026	-0.000964196	0.000661014	0.001018207	-0.000521015	-0.000774198	0.000475339	0.000193196	-0.000516582	0.564563546	-0.060236374	0.176433672	0.040367884	-0.020394257	-0.01131179	0.000660839	0.011043755	-0.005383947	-0.009965524	0.00253759	0.005599292	-0.001525153	0.001099821	0.001651354	-0.005836029	-0.003785535	0.005988229	0.004070923	-0.002912784	-0.002257052	-9.91E-06
z9358_1	violin	1598	1598	1598	Cremona	"Amati,_Antonio_&_Girolamo"	Cantelupe	1	0.015331193	0.078172177	0.009653418	-0.012936081	0.008080324	-0.011203529	-0.01075999	0.000102513	0.007567403	-0.001410682	-0.008195734	9.45E-05	0.003909695	-0.000285941	-0.001257741	0.001266818	-0.00151068	-0.002863198	0.002069684	0.002893018	-0.001658159	-1.11E-16	-0.001317603	0.000603942	-0.000277165	-0.000310472	-0.000770617	0.000687025	0.000378826	-0.000419087	-0.000346222	-0.000281628	0.000349411	-0.000214597	9.19E-05	-0.000256746	5.05E-06	-0.000459711	0.000473504	0.000362311	0.000178683	-0.000204504	0.000414797	2.66E-16	-0.001412182	0.001383071	0.000644213	-0.000820927	-0.000523184	5.83E-06	0.00074	0.000288449	-0.000355789	-0.000458778	0.000142304	-0.000215395	-9.40E-05	0.000468971	-0.000254436	-0.000285698	0.000761163	0.000121115	-0.000422679	0.000390092	0.000227698	0.57219449	-0.058490907	0.179698668	0.040057505	-0.021501946	-0.01055848	5.26E-05	0.009834307	-0.005527079	-0.009799722	0.002310109	0.004664845	-0.001304862	0.001437237	0.001495626	-0.006131277	-0.002765795	0.006223015	0.003533977	-0.003141269	-0.001839636	0.000133551
z5212_1	violin	1619c	1619	1619	Cremona	"Amati,_Antonio_&_Girolamo"	NA	1	0.018764486	0.079502051	0.013347443	-0.011790435	0.011246474	-0.010351382	-0.010193217	-0.001520537	0.008809776	-1.34E-05	-0.007330366	-0.001284692	0.003772643	0.000111002	-0.000580523	0.001649446	-0.000889632	-0.003531146	0.000929379	0.003576859	-0.000467022	-4.52E-16	9.65E-05	1.28E-05	-0.000503915	-0.000106141	-0.000314858	0.000135419	-0.000511492	-0.000205858	0.000177512	0.000147963	-0.000184965	3.31E-05	0.000369566	-0.000174848	0.000234363	-6.09E-05	0.000371593	-0.000568483	0.000179841	-0.000249952	0.000249108	6.93E-16	-0.001125329	0.000368169	-0.000226196	-5.96E-05	0.00015462	-0.000593934	-0.000438945	0.000558474	0.000451469	-0.000218619	9.34E-05	0.000582678	1.78E-06	-0.000641417	6.58E-05	3.06E-05	-0.000202721	1.88E-05	0.000208017	-0.000209725	-0.000282208	0.562849626	-0.065578945	0.176065953	0.042254098	-0.017301863	-0.011193284	-0.001275474	0.010998654	-0.003728142	-0.009418246	0.000349549	0.003445232	-0.000845855	0.001964572	0.003284678	-0.005231122	-0.005702732	0.004257801	0.005451887	-0.001043627	-0.00172716	-0.000471592
z6135_1	violin	1600c	1600	1600	Cremona	"Amati,_Antonio_&_Girolamo"	NA	1	0.015993943	0.081056642	0.013806054	-0.011026968	0.009956498	-0.010412259	-0.007751642	-0.001215577	0.008631159	-0.00177452	-0.007617468	-0.00132133	0.004193284	0.000113558	-0.001462424	0.000841752	-0.001255994	-0.002478642	0.001283271	0.003160902	-0.001242657	-1.99E-17	0.004484846	0.000728637	0.000963845	-0.00019454	0.000736018	-0.000429618	-0.000132078	0.001009034	0.000338921	-0.000354295	-0.000878126	0.00029149	7.24E-05	-0.000107336	9.36E-06	-0.000209501	-0.000413375	-0.000256494	0.000627643	0.000122389	-8.84E-05	6.97E-17	0.00230254	-0.001667833	-0.001435251	0.00057065	0.001069662	0.000122402	-0.001006082	0.000164184	3.30E-05	-0.000379006	-4.85E-05	-2.70E-05	-0.00018678	-4.26E-05	0.000596566	0.000178795	-0.000417649	-0.000235497	0.000142333	0.000231091	0.000149988	0.555890028	-0.059332101	0.174970702	0.036967458	-0.019010632	-0.010694845	0.001758358	0.011534572	-0.005423028	-0.009814105	0.002642694	0.004963277	-0.001767505	0.000969463	0.001374638	-0.005476828	-0.003026313	0.005718462	0.004038376	-0.002613826	-0.002235015	-0.000265556
z4868_1	violin	1600-20	NA	NA	Cremona	"Amati,_Antonio_&_Girolamo"	NA	1	0.017947536	0.081533162	0.01043739	-0.008712062	0.010906506	-0.012656604	-0.00941532	0.001068295	0.008249876	-0.002770973	-0.006649881	0.000598481	0.002739922	-0.000490366	0.000775079	0.001584741	-0.002569099	-0.002270978	0.00285205	0.002617141	-0.001613663	1.01E-17	-0.00383449	0.0005141	0.000264554	-0.000776733	-0.000120685	0.000512095	0.000246961	-0.000662357	-0.000118067	4.66E-06	8.82E-05	-0.000208951	0.000394413	-2.80E-05	-0.000248153	0.000133749	0.000248051	0.000130787	-0.000227272	5.51E-05	-0.000177368	1.06E-16	0.004349246	0.000868015	-2.06E-05	-0.000524328	-0.000466675	0.0005033	5.81E-05	-0.00060636	7.39E-05	0.000138954	-0.000119488	0.000182878	0.000382767	7.48E-05	-7.20E-05	0.000145513	-0.000252948	-7.43E-05	7.85E-05	-0.000190899	-7.61E-05	0.548542507	-0.057693351	0.177200443	0.035440234	-0.018596715	-0.00912809	0.002022976	0.010424255	-0.005695641	-0.008447208	0.001692535	0.002440034	-0.001751118	0.002795436	0.00180716	-0.006341284	-0.002386771	0.006024846	0.002552373	-0.002755665	-0.000999064	-0.000578696
z4229_1	violin	1609c	1609	1609	Cremona	"Amati,_Antonio_&_Girolamo"	NA	1	0.013060782	0.086027564	0.013072704	-0.009841233	0.010304542	-0.01221581	-0.011118467	0.001197503	0.010209415	-0.001576424	-0.008898999	-0.000626858	0.00429731	-0.000114938	-0.000436526	0.001713666	-0.001916282	-0.003205158	0.0022693	0.003923452	-0.00126008	2.59E-16	-0.000304967	0.000767555	-0.000260069	6.66E-05	-0.000980867	0.000576338	0.000385306	-0.0003826	-0.001068252	-1.62E-05	0.000487915	0.000149173	-0.000468721	0.000108827	-0.00011207	-0.000367251	0.000422788	0.000450129	-0.000278491	-0.000737686	0.000271823	4.73E-17	-0.001822014	0.0032602	0.000629966	-0.001485567	-0.000282582	-0.000602993	0.000601449	5.43E-05	-0.001183477	0.000311576	0.000983857	-4.73E-05	0.000140791	0.0003987	-0.000933332	-0.00072048	0.001107462	0.000420353	-0.000575521	-8.04E-05	1.69E-05	0.569665945	-0.056609187	0.179980982	0.036249152	-0.0205092	-0.010257448	0.00192207	0.011675755	-0.006788719	-0.010712794	0.003234208	0.004962404	-0.001337678	0.001783855	0.001441999	-0.007028775	-0.003373222	0.00699653	0.003677237	-0.003336641	-0.001511281	-0.000281251
z5475_1	violin	1623	1623	1623	Cremona	"Amati,_Antonio_&_Girolamo"	NA	1	0.017602301	0.085480682	0.012671607	-0.013148105	0.011701492	-0.012300089	-0.010181774	0.00095388	0.010041134	-0.00238398	-0.009398849	5.80E-06	0.004771409	-0.000209747	-0.000879602	0.001605023	-0.001866704	-0.002543682	0.00264046	0.003452649	-0.001757176	-6.37E-16	0.000707747	-5.90E-05	-0.000439094	-0.000239163	-0.000206881	-0.000290249	-0.000216418	-9.80E-05	1.42E-05	-0.000117315	-0.000411419	-1.80E-05	0.000258483	0.00021323	-0.000127956	0.000210514	-0.000164117	8.58E-05	0.000263922	0.00014541	-0.000382178	7.97E-16	-4.93E-05	-0.000673898	-0.000757598	0.000381315	0.000504906	-0.000374213	-0.000511656	0.000245563	0.000775615	8.74E-05	-0.000546677	0.000149709	0.000147482	-3.41E-05	0.000667864	0.000456635	-0.000707237	-0.000530967	0.000157968	-9.95E-05	0.000101442	0.576795837	-0.057092606	0.185256058	0.03614948	-0.024658397	-0.012532625	0.002208492	0.013280543	-0.006422668	-0.009675324	0.004101204	0.004124025	-0.00277828	0.001880224	0.00169594	-0.007163452	-0.002747022	0.007142024	0.003157161	-0.003235624	-0.001457422	-0.000458648
z304_1	violin	1608c	1608	1608	Cremona	"Amati,_Antonio_&_Girolamo"	NA	1	0.01928595	0.076135901	0.012828956	-0.01026649	0.009668972	-0.009704983	-0.007449277	-0.000457517	0.007101956	-0.001281375	-0.006587451	-0.000432685	0.003164264	-0.000492611	-0.000524331	0.000782547	-0.001309179	-0.002542964	0.001687482	0.002507085	-0.001107675	1.03E-16	0.005110815	0.001325826	0.000710755	-0.000837238	0.000588674	-0.00091357	-0.000203104	0.00051289	0.001129191	-0.000853551	-0.00073947	-9.22E-05	0.000810743	-5.27E-05	-0.000110647	1.19E-05	-0.000169992	-0.000447134	0.000855837	0.000571629	-0.000160977	-7.99E-17	0.002864037	-0.005963063	-0.003475275	0.002794421	0.001292807	-0.000415723	-0.000676906	0.000263435	0.001157952	-0.000964891	-0.001007597	0.000721859	-0.000279636	3.68E-05	0.001238869	0.000155539	-0.001159379	-0.000620111	0.0008411	0.000404428	-0.000139481	0.551222984	-0.058652772	0.174397323	0.036041992	-0.021410133	-0.010521711	0.001763499	0.011423735	-0.004639648	-0.008256522	0.00189955	0.002659884	-0.001711851	0.002358623	0.00201489	-0.005519867	-0.0024185	0.004666405	0.002504152	-0.001658848	-0.001332008	-0.000729104
z8428_1	violin	1580-1644*	1612	NA	Cremona	"Amati,_Antonio_&_Girolamo"	NA	1	0.016976464	0.084155015	0.0136476	-0.01180666	0.011666911	-0.011096562	-0.009294279	0.00012596	0.010122042	-0.000562546	-0.008348516	-0.000454942	0.004655575	0.000342766	-0.000861862	0.001275618	-0.001291587	-0.003284295	0.001559148	0.003543622	-0.00092822	-3.80E-16	-0.001751375	0.000587783	-0.000412379	-0.00057312	5.58E-06	0.000282233	-0.000807255	-0.000186917	0.000657374	1.85E-05	-0.000577846	0.000317194	0.000693979	-0.000136328	0.00015475	0.000375047	0.000301167	-0.000530872	0.000448576	0.000302798	-0.000158302	7.78E-16	-0.000842073	-0.000166849	3.83E-05	5.79E-06	0.000165554	0.000147925	-0.000487289	1.33E-05	0.000333774	7.09E-05	0.000382206	0.000352167	-0.000427643	-0.000398201	0.000590788	0.000452803	-0.000267043	-0.000694308	1.06E-05	0.000255064	-0.000287081	0.558738134	-0.060305268	0.184528348	0.03855253	-0.022052014	-0.011705889	0.001053117	0.011194344	-0.005474224	-0.009158755	0.00178766	0.004210539	-0.001422043	0.001570586	0.002729675	-0.005821696	-0.0039215	0.005616099	0.004187232	-0.002127395	-0.0019476	-0.000358387
z13819_1	violin	1622	1622	1622	Cremona	"Amati,_Antonio_&_Girolamo"	NA	1	0.015641027	0.085264347	0.014361443	-0.01176597	0.011026012	-0.013761834	-0.00969794	0.000580519	0.01053357	-0.003303031	-0.008372359	-0.000596476	0.00463204	-0.000434024	-0.000386792	0.001169156	-0.002122623	-0.002842814	0.002923468	0.003369827	-0.00195856	-2.14E-16	0.003508752	0.000754047	-0.000236017	0.000768922	-7.88E-05	-0.000313601	0.000211899	0.000646559	0.000821556	-9.19E-05	0.000225828	1.07E-05	0.000454489	0.000316482	0.000233705	-0.000306045	-1.83E-05	-0.000193345	0.000316438	8.30E-05	0.000247514	-6.26E-17	-0.002319468	-0.001374722	-0.001448232	0.001665405	0.000638367	-0.001200318	0.000397997	0.001111278	0.000494082	-0.000633052	-0.000218229	-0.000157969	-0.000499737	0.000663224	0.000557578	-0.000682033	-0.000484889	-0.000137371	6.10E-05	0.000529645	0.000493492	0.571957353	-0.058213878	0.179474615	0.036450615	-0.020084867	-0.010416105	0.002541914	0.011909684	-0.006239685	-0.01104785	0.00168987	0.005496709	-0.000403006	0.001237728	0.000721246	-0.00617265	-0.003206624	0.006590139	0.003998746	-0.003650649	-0.001847375	-3.05E-05
z6104_1	violin	1631	1631	1631	Cremona	"Amati,_Antonio_&_Girolamo"	NA	1	0.014576322	0.087109004	0.018857095	-0.016490213	0.008855188	-0.013194427	-0.009420401	-0.000327959	0.010512152	-0.002481529	-0.010990505	-0.001099174	0.006110546	0.001787569	-0.004223549	0.000426834	-0.001322369	-0.001464481	0.001124421	0.003357221	-0.002001577	-1.82E-16	0.003302294	0.002999081	-0.001310893	0.000686616	-0.001753384	3.92E-05	0.000978385	-6.80E-05	-0.000702627	-0.000532649	0.000738494	0.000108126	-0.000284656	-0.000100618	0.000463024	-0.000674836	0.000452204	0.000266832	-6.89E-05	-0.000526363	1.51E-05	2.84E-16	-0.003358736	0.000836184	-0.001098699	-0.000704923	-0.000472816	-0.000423679	0.001653605	0.000345987	-0.000899173	-0.000118316	0.000299723	-0.000117517	0.000274141	0.000364189	-0.000559106	-0.00044742	0.000539766	0.00019374	-0.000250426	0.000134277	-0.000143675	0.591253306	-0.056812363	0.18114428	0.035128645	-0.019807609	-0.011207621	0.002711785	0.014780055	-0.009345114	-0.013499434	0.004748499	0.0073968	-0.001625525	-0.000390492	0.000345458	-0.005547612	-0.002793703	0.007656262	0.004193133	-0.004658102	-0.002342295	-0.000115349
z5786_1	violin	1615	1615	1615	Cremona	"Amati,_Antonio_&_Girolamo"	Strauss	1	0.009865392	0.079711295	0.013413819	-0.009951886	0.008709485	-0.014038591	-0.009398004	0.001849864	0.009219273	-0.002223603	-0.007802198	-0.000196957	0.003369887	-5.73E-06	0.000363692	0.000740501	-0.00263961	-0.002715894	0.002693364	0.002909775	-0.001537735	-6.79E-16	0.001799946	0.001118264	-0.000692673	0.000602513	-0.000715135	0.000196214	-0.000310643	0.000243422	-0.000193702	-5.09E-05	-4.80E-06	4.29E-05	-4.08E-05	-0.000104183	-0.000186529	-5.43E-05	-4.90E-05	7.88E-07	-0.000272706	-0.000136092	-0.000220098	5.55E-16	-0.004554409	-0.000157945	-0.000735417	0.000384387	0.000843995	-0.000263338	0.000497927	4.77E-05	-0.000802694	-0.000294935	0.000440608	0.000371908	9.30E-05	-0.000275512	-0.000254007	2.50E-05	-1.27E-05	0.000161236	7.36E-05	-0.000217786	-0.000174036	0.561958791	-0.054152207	0.182008819	0.035939488	-0.021691309	-0.010776308	0.002698442	0.010129888	-0.008185111	-0.008906529	0.002368854	0.003491009	0.000382203	0.003026825	0.000697867	-0.006970361	-0.002726968	0.00605076	0.003061803	-0.002438701	-0.001237838	-0.000713417
z7211_1	violin	1614	1614	1614	Cremona	"Amati,_Antonio_&_Girolamo"	NA	1	0.011934579	0.080696741	0.012718578	-0.007959702	0.00953865	-0.012536957	-0.009483948	-0.000119261	0.00987279	-0.000742731	-0.006698083	-0.00143813	0.00353875	0.000227513	0.000877322	0.001714945	-0.001345461	-0.003660082	0.002070885	0.003737872	8.92E-05	2.08E-16	-0.003162955	-0.001010256	4.55E-05	-0.001821261	0.000946335	-0.000389306	-0.001018158	-0.000704082	0.001300715	0.000353416	-0.000833108	6.85E-05	0.000770481	7.10E-05	-0.000290861	0.001005786	-7.21E-05	-0.000633771	0.000135182	0.001092834	-0.000155924	-6.45E-17	0.004727529	-0.004511656	-0.00097792	0.001478816	0.000531891	-7.35E-05	-0.001481586	0.000397884	0.001935215	-0.000247016	-0.000453368	0.000775166	-0.000726514	-0.000956778	0.000844386	0.00103423	-0.000624061	-0.000816863	0.000550531	-9.21E-07	-0.0003668	0.546559113	-0.057132312	0.181415343	0.037404002	-0.019657067	-0.011100805	-0.000300318	0.01046351	-0.003135773	-0.008730659	-0.000475566	0.00202288	-0.00085237	0.003711054	0.003189265	-0.005744835	-0.004846733	0.003710012	0.00412524	-0.001000887	-0.001156757	-0.000316781
z2852_1	violin	1629	1629	1629	Cremona	"Amati,_Antonio_&_Girolamo"	NA	1	0.016328393	0.08163946	0.013738401	-0.009886224	0.011035052	-0.013059934	-0.010236403	0.002095472	0.009305773	-0.002506335	-0.008740022	-9.46E-05	0.00308468	-0.000672231	-0.000308596	0.001393742	-0.00295267	-0.002868385	0.002910924	0.003294538	-0.001798465	3.58E-16	-0.00153757	0.000897876	-4.46E-05	-0.000572188	-0.000977571	-0.000294873	1.81E-06	-0.000181106	0.000177685	-0.000261579	-0.000479925	-0.000470501	0.000122257	0.00033386	-0.000110341	-0.000133696	-0.000256629	0.000103637	1.06E-06	0.000309316	6.95E-05	-6.31E-17	-0.001455393	-0.000913674	-0.000483753	-0.000180247	3.24E-05	7.62E-05	0.000659406	0.000118736	-0.000110392	-0.000128224	-0.000460315	-0.00031837	0.000255652	0.000664597	0.000282783	-8.00E-05	-0.000353004	-0.000301409	-2.97E-05	0.000395938	0.000369725	0.574134302	-0.058220538	0.181616021	0.035343031	-0.024069229	-0.009574231	0.00231972	0.010616588	-0.006230288	-0.008438072	0.003885475	0.004046323	-0.001851213	0.002212216	0.001190322	-0.007104525	-0.002036254	0.006828602	0.002172393	-0.003520891	-0.001214773	-0.000647319
z4700_1	violin	1596	1596	1596	Cremona	"Amati,_Antonio_&_Girolamo"	NA	1	0.016709855	0.083460864	0.011756705	-0.011400969	0.010370218	-0.011789635	-0.009698059	0.001637202	0.009421387	-0.002461528	-0.008153774	0.000581229	0.004653336	-0.000335942	-0.000735499	0.001082414	-0.002055321	-0.002491869	0.003114262	0.002883488	-0.002131998	-1.90E-16	-0.000328242	0.000572252	-0.00037666	0.000256932	-0.000352873	1.75E-05	-0.00038765	0.000410983	0.000272376	-1.66E-05	-0.000118313	3.84E-05	0.000279349	0.000140694	0.000122845	-3.67E-05	-0.000147121	-5.08E-06	0.000113094	0.000152278	-0.000132334	8.20E-17	0.001274483	-0.000364059	-0.001571268	0.000403274	0.000576736	-0.000124908	4.80E-06	8.67E-05	8.65E-05	-1.16E-05	0.000218552	1.34E-05	-0.000219571	2.55E-05	0.000138818	-4.86E-05	-0.000268762	-9.90E-06	6.13E-05	0.000115596	2.96E-05	0.571751998	-0.058118905	0.180408266	0.037349792	-0.020879112	-0.01023808	0.000362018	0.010601706	-0.00591459	-0.010452202	0.002986112	0.005518002	-0.001453464	0.00131664	0.001368022	-0.006536931	-0.002841193	0.006880346	0.003715658	-0.003476937	-0.001987344	-0.000209598
z5207_1	violin	1580-1644*	1612	NA	Cremona	"Amati,_Antonio_&_Girolamo"	NA	1	0.015161078	0.081766684	0.013131481	-0.010632008	0.00953591	-0.009865529	-0.009605808	-0.001053764	0.008411165	-3.64E-05	-0.008116988	-0.001611552	0.004162745	0.000381625	-0.001162588	0.001434845	-0.000950528	-0.002820089	0.000782033	0.003900253	-0.000539195	-3.97E-17	-0.000605446	0.000118515	0.000224499	0.000189002	0.000992949	0.00020696	0.000208682	0.000296917	0.000617032	0.000257075	2.54E-05	0.000214702	0.000326194	1.74E-05	-8.99E-05	0.00010121	8.52E-05	-0.000180678	-3.67E-05	0.000188952	-0.00022308	-1.09E-16	0.001313078	-0.000757227	0.000556778	0.001412869	5.18E-05	-0.000187072	-0.000146897	-0.000504955	0.000200988	0.000592798	-3.13E-05	-0.000194405	-0.000410718	-0.000443441	0.000367498	0.000411621	-0.000304035	-0.000334592	0.000167571	0.000141474	-0.000159672	0.557018259	-0.059302059	0.176689927	0.037973687	-0.018307992	-0.01144984	-2.76E-05	0.012472725	-0.00465088	-0.010323485	0.00189177	0.004520826	-0.001503161	0.001302298	0.002662661	-0.005700093	-0.004715904	0.005499455	0.004357092	-0.002148431	-0.00183921	-0.000374101
z2129_1	small_violin	1619c	1619	1619	Cremona	"Amati,_Antonio_&_Girolamo"	NA	1	0.013484419	0.091624331	0.013288821	-0.008059757	0.012772765	-0.014562283	-0.012136558	0.002239252	0.012154511	-0.003286325	-0.009263784	-0.000362142	0.003625237	-0.001125062	0.001104103	0.001609276	-0.003634552	-0.003962495	0.003674717	0.003303726	-0.00190884	-1.38E-16	-0.00055551	0.000689053	2.54E-05	-7.65E-05	-0.000446451	0.000514083	0.000451169	-0.000221892	5.65E-05	-5.02E-05	0.000353813	-0.000167752	0.000308614	-0.000154983	2.01E-05	-0.000180643	0.000323097	2.83E-05	4.44E-05	-0.000193952	0.000166441	3.88E-16	-0.000313891	0.001085593	-0.000299646	-0.000527968	0.000312997	0.000188911	3.88E-05	7.44E-05	0.000292387	-0.000413757	-0.000316604	0.000237087	0.000126999	-6.06E-05	-5.64E-05	-8.00E-06	-2.68E-05	6.47E-05	0.000117874	-1.90E-05	-7.74E-05	0.568440152	-0.058424346	0.181292152	0.035279432	-0.017874394	-0.01029076	0.00175629	0.012993825	-0.006602091	-0.011451242	0.002725989	0.004537639	-0.001181423	0.003876488	0.001818262	-0.00877999	-0.003625928	0.007011991	0.003493494	-0.002148219	-0.000751623	-0.001517493
z19415_1	violin	1610c	1610	1610	Cremona	"Amati,_Antonio_&_Girolamo"	NA	1	0.013666234	0.084689619	0.015253681	-0.011459212	0.011196144	-0.012665888	-0.010247473	-0.001349912	0.011079827	-0.00112771	-0.008580644	-0.002241755	0.004474073	0.00023326	-0.000510083	0.001142418	-0.001350421	-0.003774743	0.001439229	0.004147355	-0.000631449	-2.72E-17	0.000552541	0.00154469	-0.0005882	0.000586059	-0.000915854	0.000254453	0.000201785	0.000330144	-0.000380243	2.06E-05	7.19E-05	0.000182259	-0.000123695	0.000247431	3.25E-05	-0.000180472	-3.58E-05	0.000508003	-0.000147322	-2.49E-05	8.43E-05	5.98E-17	-0.003604552	0.000747455	0.000161513	-2.35E-05	0.000225501	-0.000732617	0.000598415	0.000549027	-0.000798499	2.78E-05	0.000477015	-0.000478588	4.79E-05	0.000433358	-8.04E-05	-0.000250403	-5.39E-05	0.000313145	-0.000170705	-9.72E-05	0.000386254	0.570712406	-0.061819092	0.178443217	0.039734375	-0.017302716	-0.01147249	-0.00033171	0.01150528	-0.004493282	-0.010638504	0.001027817	0.005791096	-0.000975846	0.000993858	0.002631063	-0.006094714	-0.004933169	0.005545947	0.005084171	-0.002006833	-0.002566648	-0.000216769
z19416_1	violin	1619	1619	1619	Cremona	"Amati,_Antonio_&_Girolamo"	NA	1	0.015229611	0.080578378	0.013316051	-0.00996324	0.009674002	-0.010601722	-0.009474923	-0.000110435	0.008885232	-0.000536311	-0.007764339	-0.001196037	0.004020658	0.000226333	-0.000441286	0.001219369	-0.001113606	-0.003299322	0.001910996	0.003511838	-0.000491144	-1.57E-16	-0.003272246	0.000402648	-0.000184385	-0.000183922	0.000290436	0.000521975	-0.000241365	-0.000266272	0.000564341	0.000277473	-5.86E-05	-0.000176642	0.000394305	-7.34E-05	-9.17E-05	0.000184711	0.000205112	-0.000182538	-0.00011896	0.00024483	0.000251033	-1.05E-16	0.002468579	3.89E-05	-2.60E-05	0.000551586	-0.000116479	-9.33E-05	0.000265343	-2.52E-05	-0.000119567	-0.000210054	0.000208469	0.000380554	-0.000170813	-0.000393471	1.93E-05	0.000282828	-0.000132185	-9.66E-05	0.000218435	0.000134779	-0.00011186	0.561799449	-0.060373895	0.17630956	0.038410907	-0.019364847	-0.010566327	-0.000115241	0.010597394	-0.004332593	-0.009487726	0.001464035	0.004336449	-0.001089659	0.00157703	0.002401861	-0.005821576	-0.004368336	0.005061461	0.004413085	-0.002040441	-0.001837717	-0.000314964
z7801_1	violin	1623	1623	1623	Cremona	"Amati,_Antonio_&_Girolamo"	NA	1	0.016119987	0.08246676	0.012715347	-0.011161436	0.011119381	-0.012478143	-0.010533525	0.000510373	0.009973552	-0.00182668	-0.007873707	-0.000398319	0.004205678	-0.000460566	-0.000176418	0.001462996	-0.001730449	-0.003210386	0.002522852	0.003362778	-0.001310337	-2.40E-16	0.002179101	-0.000162906	-0.001558774	0.000814576	-0.002092929	-0.001065079	-0.000497224	0.000129995	-0.000356541	-0.000293927	0.00035101	-0.000277212	-0.000177541	0.00045108	0.000509738	-0.000311117	-2.29E-05	0.000347981	9.43E-05	-4.98E-06	0.000386434	5.37E-16	-0.007621637	-0.000522306	-0.001882649	-0.000723838	0.000858927	-0.000127264	0.001041939	0.000375153	-0.000267578	0.000311376	0.000323506	-0.000519452	-0.000173688	0.000692987	3.55E-05	-0.000349404	0.000256506	-5.06E-05	-0.00047996	0.000357129	0.00051483	0.570297505	-0.061160808	0.180071012	0.03918972	-0.019620997	-0.010393911	0.000111311	0.010447859	-0.005213933	-0.009684508	0.001619787	0.0038259	-0.000776676	0.002788811	0.001948414	-0.006880916	-0.00389793	0.005908118	0.003963379	-0.002170066	-0.001298715	-0.000854542
z5505_1	violin	1616	1616	1616	Cremona	"Amati,_Antonio_&_Girolamo"	NA	1	0.016482445	0.085250216	0.010890893	-0.009718912	0.01106668	-0.010992798	-0.010283143	-0.000192637	0.009326573	-0.001929162	-0.007916133	-0.00059379	0.004064698	-0.000466307	-0.000382562	0.001595222	-0.001702463	-0.003164857	0.002154848	0.003482001	-0.000980654	-2.51E-16	0.003087558	0.001643871	-0.000235918	0.000769258	-0.002173876	-0.000363396	9.85E-05	0.000321819	-0.001291782	-0.000447891	0.000252749	-0.000116502	-0.000505839	0.000365912	0.000147169	-0.000754388	-2.08E-05	0.000357226	0.000196369	-0.000676129	0.000398197	-3.25E-17	-0.00474878	0.001393408	-0.000941217	-0.001681029	-0.000954236	0.000253068	0.00130834	-0.000713216	-0.000793933	0.000985449	0.000599456	-0.000346153	0.000409139	0.000667567	-0.000962117	-0.001033292	0.000802512	0.000534601	-0.000237698	9.65E-05	0.000297652	0.552411328	-0.059976425	0.17645529	0.037210869	-0.016496214	-0.009582349	0.000768447	0.010924658	-0.005235613	-0.009664068	0.00226763	0.004034845	-0.001836054	0.001770455	0.002200966	-0.006221345	-0.00387865	0.006180385	0.004082278	-0.002921686	-0.001801378	-0.000352108
z4437_1	violin	1625	1625	1625	Cremona	"Amati,_Antonio_&_Girolamo"	NA	1	0.016474579	0.082479706	0.009252283	-0.008052576	0.010656237	-0.013828981	-0.00977252	0.002344808	0.008613386	-0.003759049	-0.006522969	0.000795985	0.002838357	-0.000828139	0.001407718	0.001006511	-0.002954777	-0.002147966	0.003585892	0.002193847	-0.001675331	-8.05E-17	0.009279368	0.000235544	-0.000560237	0.003250207	-0.002392154	-0.000202736	0.001377933	0.000862438	-0.001825369	3.09E-05	0.001142637	-0.0002577	-0.000875981	0.001073236	5.03E-05	-0.001239054	0.000255176	0.001083235	-0.000769155	-0.000716457	0.000790301	-2.26E-17	-0.013497219	0.006280155	0.000196108	-0.001996381	0.001043522	-0.001302227	0.000757497	0.000273588	-0.001525504	0.000732278	0.000889817	-0.000789207	0.000366187	0.000738724	-0.001247441	-0.000749701	0.001283006	0.000243748	-0.001078422	0.000420782	0.000557893	0.549616721	-0.057286295	0.18159125	0.036017984	-0.019818561	-0.007605354	0.002753899	0.007689653	-0.007293675	-0.008136527	0.00173696	0.003202065	0.000489997	0.003240914	0.000312298	-0.007393247	-0.002264308	0.00606686	0.002439173	-0.0019978	-0.000791627	-0.001302744
z91_1	violin	1617	1617	1617	Cremona	"Amati,_Antonio_&_Girolamo"	Lobkowicz	1	0.017450125	0.082770552	0.013782732	-0.01026269	0.011940877	-0.010629354	-0.009014307	-0.000773354	0.009910089	-0.000683538	-0.007612266	-0.001384032	0.004237313	-6.10E-05	-0.000819651	0.001676992	-0.001009019	-0.003606123	0.001220466	0.003822349	-0.000767464	-1.39E-16	-0.003091081	-0.001727327	-0.001624549	0.000632822	0.000405894	-0.000193207	-0.001001188	-0.000272851	0.000628104	1.50E-05	0.000501245	-0.000178032	0.000479815	-0.000223736	0.00046639	0.000466809	0.000261017	-0.00034424	0.000139643	0.000222808	0.000104618	-8.71E-18	0.004679566	0.00020995	-0.001068159	0.000891181	-0.000398705	-2.88E-05	0.000258815	-0.000787009	0.000318782	0.000257964	0.000515076	0.000633972	-0.000394817	-0.000506998	0.000155505	0.000427479	-0.00021271	-0.000257388	0.000140196	-0.00012252	-0.000242559	0.559951442	-0.061864025	0.176380282	0.037817351	-0.018606987	-0.010431209	0.00027943	0.010743404	-0.004113992	-0.008885725	0.001529588	0.004258511	-0.001541763	0.001250268	0.002443314	-0.005546029	-0.004119814	0.005681544	0.004385349	-0.002625741	-0.001751831	7.88E-05
z5485_1	small_violin	1618	1618	1618	Cremona	"Amati,_Antonio_&_Girolamo"	NA	1	0.015788243	0.08504084	0.012984331	-0.008594039	0.0116742	-0.01201747	-0.009863836	0.002067213	0.010333205	-0.00158305	-0.007779642	0.000428731	0.003935499	0.000143392	0.000448876	0.001964569	-0.002313055	-0.002912519	0.003092392	0.003649354	-0.001553395	7.26E-17	-0.002769094	0.000196677	-0.000573567	0.000407507	-0.000455363	0.000103565	-0.000228912	-0.000221987	0.00013045	6.76E-05	0.000262139	-9.99E-05	8.23E-05	1.54E-05	0.000144996	0.000113682	-3.05E-05	1.99E-05	-0.000136519	-6.62E-05	-6.73E-05	3.20E-16	0.002037248	0.001324655	-0.001474489	-0.000449386	0.000811253	0.000232104	-7.29E-05	-0.000699608	-6.22E-05	0.00038666	0.000429355	0.000458438	-5.94E-05	-0.000401339	-0.000303909	-9.17E-05	1.75E-05	0.000286659	8.18E-05	-0.000160713	-0.000166347	0.560757256	-0.059850862	0.179470971	0.036506497	-0.019982011	-0.010089613	0.000962188	0.010555944	-0.005760975	-0.009646701	0.001781166	0.004211281	-0.00075322	0.002632217	0.001744833	-0.007105616	-0.003818057	0.00615387	0.004104123	-0.00228177	-0.001271186	-0.000677229
z6166_1	violin	15xx	NA	NA	Cremona	"Amati,_Antonio_&_Girolamo"	NA	1	0.019658559	0.08020615	0.009329927	-0.012313171	0.010549147	-0.01127604	-0.008581169	0.001299774	0.008462827	-0.003469088	-0.007300719	0.001425295	0.00445853	-0.001497972	-0.000628412	0.000855884	-0.001562941	-0.002632059	0.003059528	0.002121339	-0.00259874	-2.52E-16	-0.00204555	-0.002231262	-0.000979614	0.001005351	0.000129376	-0.0003955	1.02E-05	0.000202667	0.000316493	0.000176375	0.00068726	-0.000434182	-0.000497441	0.000176791	0.000479275	-0.000248025	-0.000298152	8.04E-05	-0.000170929	-0.000303478	0.00017665	4.11E-16	0.000180488	0.000472821	1.09E-05	-8.84E-05	0.000249779	0.00034202	0.000585895	-7.60E-05	0.000116925	6.96E-05	-5.73E-05	-0.000449272	-0.000225038	8.03E-05	-0.000504418	0.000177769	0.000899645	-0.000119437	-0.000588773	-8.63E-05	1.31E-05	0.56894625	-0.054181026	0.177987512	0.034319668	-0.023562639	-0.009582948	0.002473456	0.009290863	-0.006219882	-0.008030821	0.003053397	0.003576684	-0.002125336	0.001629247	0.001370974	-0.006225129	-0.00072963	0.006796189	0.001652938	-0.003653391	-0.001509433	0.000277242
z15777_1	violin	1611	1611	1611	Cremona	"Amati,_Antonio_&_Girolamo"	NA	1	0.016301508	0.081444686	0.0123099	-0.011370128	0.009687557	-0.009908861	-0.009829087	-0.001653437	0.008486368	-0.000513058	-0.007888387	-0.001637865	0.003985527	0.00027373	-0.00111174	0.001078406	-0.000620921	-0.0033194	0.00116213	0.003450354	-0.000363134	-1.02E-16	-0.001622771	-0.001305524	-0.000569869	0.000363727	1.99E-05	-0.000182068	-0.000201568	-7.72E-05	-0.000178795	0.000175673	0.000263529	0.000192515	-0.000277631	7.22E-05	0.000237769	8.43E-05	3.12E-05	-4.11E-05	0.000206662	-0.000391622	0.000210795	9.48E-17	-0.000465713	0.001575022	-0.000700335	0.000110822	0.000127847	0.000136905	-0.000375422	-0.000389204	0.000129963	0.000464794	0.000482711	-7.87E-05	-0.000382234	-0.000107116	-0.00015389	-5.72E-05	0.000298611	0.000118898	-6.87E-05	-0.00044134	0.000109954	0.558707856	-0.062072809	0.175318292	0.041880545	-0.018324431	-0.012227654	-0.000168038	0.010911184	-0.003166286	-0.009770185	0.00048101	0.004594866	-0.00129054	0.001273656	0.002795015	-0.005433229	-0.004838416	0.004541867	0.005109984	-0.001841117	-0.002203632	4.48E-05
z8128_1	violin	16xx	NA	NA	Cremona	"Amati,_Antonio_&_Girolamo"	NA	1	0.015084606	0.084802398	0.014252915	-0.011068146	0.009458127	-0.011297844	-0.00704856	-0.000252534	0.008843192	-0.00271202	-0.008173144	-0.000752289	0.005096532	-0.00014419	-0.001738019	4.97E-05	-0.001123639	-0.002417988	0.001978626	0.002469699	-0.001743736	-1.76E-16	-0.001223223	0.00044673	0.000456475	-0.000553736	0.000166073	-0.000279276	4.46E-05	-0.000326424	0.000452116	7.20E-05	0.000122366	7.46E-06	0.00047818	0.000171093	0.000116951	0.000117912	5.11E-05	-3.78E-05	0.000231129	0.000167859	-7.26E-06	-8.79E-18	0.00047134	-0.001894355	0.00092226	0.001167849	-0.000424309	-0.000351048	-0.000385233	-0.000122785	0.001205449	0.000447003	-0.000821999	6.60E-05	0.000659277	0.000228762	-4.92E-05	-0.000324279	-0.000593899	-0.000244418	0.000410119	0.000459359	0.000218645	0.553751396	-0.055890727	0.17711638	0.033241807	-0.018731441	-0.010252054	0.002231502	0.012690822	-0.006948341	-0.011573165	0.003507361	0.006764337	-0.001633499	0.000233248	0.000922325	-0.005910457	-0.002189734	0.006743114	0.003369658	-0.003724165	-0.001963552	0.000585391
z1781_1	violin	1595	1595	1595	Cremona	"Amati,_Antonio_&_Girolamo"	King_Henry_IV	1	0.013237272	0.085269081	0.011572629	-0.013421302	0.009242864	-0.013306747	-0.009281722	-0.000110546	0.00988018	-0.003106344	-0.008263894	-0.000495453	0.005584182	0.000108023	-0.001739163	0.000492687	-0.001020137	-0.002368266	0.002278093	0.003220906	-0.002065646	1.61E-16	0.003106039	0.002108981	-0.000853221	0.000431308	-0.001588207	0.000233856	0.000167463	0.000679753	-0.000606191	-0.000489324	0.000454166	0.000146899	2.71E-06	9.91E-05	0.000162366	-0.000462595	-7.81E-05	0.000466464	0.000118604	-0.000451872	-6.58E-06	-3.08E-16	-0.003702374	0.001136191	-0.001536108	-0.000668463	-1.52E-05	-0.000374814	0.001142406	0.000668782	-0.000281556	-0.000266976	6.66E-05	-0.000485298	0.000128472	0.000774427	-0.000258872	-0.00051905	2.56E-05	0.000160316	-2.63E-05	8.66E-05	0.000290819	0.569164357	-0.057153302	0.186551394	0.038980497	-0.023422908	-0.010998877	0.002792648	0.009538505	-0.005939335	-0.010296395	0.000950693	0.006443654	-0.000109324	-0.000326062	0.000752656	-0.004916805	-0.003067808	0.006047524	0.004565682	-0.003549887	-0.003143249	0.000475644
z4341_1	violin	1625	1625	1625	Cremona	"Amati,_Antonio_&_Girolamo"	NA	1	0.01239455	0.085149018	0.015679313	-0.015164502	0.009105695	-0.013912131	-0.011426037	-0.000491283	0.010436855	-0.001765243	-0.010096851	-0.00152225	0.005134967	0.000240766	-0.00132178	0.000528293	-0.001270692	-0.003110517	0.002009193	0.00364944	-0.001196935	-3.54E-16	-0.004888254	0.001812901	-0.00028255	0.000551457	-0.001800132	0.00153986	0.002092247	-0.001440893	-0.001788392	4.33E-05	0.002037658	-0.000627424	-0.001058171	-0.000502325	0.000218463	-0.000886702	0.000802066	0.000719198	-0.000966832	-0.001768621	0.000684665	5.02E-16	-0.004842423	0.007845294	0.004019284	-0.002588316	-0.00137973	-6.80E-05	0.001911018	-0.000701474	-0.00198052	0.000708926	0.001111342	-6.88E-05	0.000352296	1.25E-05	-0.001887629	-0.000968366	0.002075896	0.001381388	-0.001289723	-0.000719219	3.08E-06	0.585752408	-0.062161765	0.184608813	0.040493445	-0.023079969	-0.012234091	0.00260932	0.013124318	-0.006671255	-0.011560511	0.00170177	0.005524491	-0.000453114	0.000969225	0.001601855	-0.005835656	-0.003176476	0.006024683	0.003834503	-0.003001197	-0.002513508	-0.000216495
z5734_1	violin	1611	1611	1611	Cremona	"Amati,_Antonio_&_Girolamo"	NA	1	0.015429099	0.08101189	0.011455965	-0.012042784	0.008701311	-0.009846554	-0.010262205	0.000275114	0.008471403	-0.001048504	-0.00847433	-0.000547362	0.004100807	-6.20E-05	-0.001379063	0.00114072	-0.001567799	-0.002799002	0.00160784	0.003365231	-0.001325218	-1.65E-16	-0.002157212	-0.001353705	-1.40E-05	0.000230032	0.00049409	0.000158489	-5.34E-05	-6.15E-05	0.000323852	0.000255609	0.000248199	9.92E-05	-0.000153224	-0.000232573	0.000130758	0.000209858	-0.000116956	-0.000195092	1.26E-05	1.07E-05	-7.63E-06	2.96E-16	0.001720545	0.001051739	0.000269472	-0.000786857	0.000142344	0.000865674	-0.000202496	-0.000332991	8.80E-05	5.66E-05	0.000286976	-6.74E-05	-0.000427337	-2.00E-05	-0.000156175	-0.000221098	0.000338342	0.000265344	-6.78E-05	-6.12E-05	-3.39E-05	0.570451008	-0.058108346	0.17748437	0.038884011	-0.021224935	-0.011538876	0.000286409	0.011539396	-0.005161037	-0.010323945	0.002409308	0.004678516	-0.001162395	0.001601905	0.001707728	-0.005613141	-0.003443736	0.005389748	0.003865951	-0.002624534	-0.002084016	-4.54E-06
z9100_1	violin	1580-1644*	1612	NA	Cremona	"Amati,_Antonio_&_Girolamo"	NA	1	0.01560259	0.081280193	0.012528762	-0.010029373	0.009945523	-0.012273172	-0.00923476	0.00301946	0.009514691	-0.00278329	-0.006918062	0.000661919	0.003715856	-0.000295731	0.000454092	0.000765069	-0.00247342	-0.002101475	0.003089765	0.0022525	-0.001915038	-5.22E-17	0.005598529	0.002078398	-0.000547238	0.001364907	-0.002713875	0.000335443	0.001222669	0.000238415	-0.001453376	-6.81E-05	0.001378396	-6.21E-05	-0.000229456	0.000712182	0.000181026	-0.000675129	0.000707812	0.001177264	-0.00053388	-0.00063752	0.000719506	8.71E-18	-0.009077448	0.003252103	-0.000553977	-0.001730521	2.62E-05	-0.000211093	0.001887316	-3.69E-06	-0.001564871	0.000229239	0.000846404	-0.000267758	0.000744313	0.000917296	-0.001476966	-0.001140865	0.00121039	0.000739267	-0.00088702	0.000117255	0.000534479	0.573476058	-0.057484863	0.181114306	0.036763708	-0.024035427	-0.010422014	0.001926215	0.009997342	-0.006588759	-0.010100195	0.002685737	0.004728802	0.000246117	0.002424015	-0.00035068	-0.00667237	-0.001788356	0.006023469	0.003222086	-0.002633148	-0.001800451	-0.000327785
z20144_1	violin	1595	1595	1595	Cremona	"Amati,_Antonio_&_Girolamo"	NA	1	0.014083378	0.08173157	0.012929653	-0.012891493	0.008882194	-0.013307739	-0.010211854	-0.001054167	0.009424274	-0.002199079	-0.008970347	-0.001548883	0.004276855	-0.000350684	-0.001406201	0.000453947	-0.00194422	-0.003096505	0.001543581	0.003525912	-0.001554859	-8.50E-17	-0.001366533	-0.001602914	-0.000384664	0.000128361	0.000206066	-6.23E-05	-0.000669315	-0.000233097	0.000742413	6.21E-06	0.000207552	0.000177834	0.000245577	1.14E-05	0.000386495	0.000311054	0.000214677	-0.000289606	0.000196358	0.000295842	5.53E-05	3.40E-17	-0.000270534	9.59E-05	-0.000699892	4.64E-05	0.000516014	-0.000312688	-0.000240156	-6.09E-05	3.17E-05	0.000244388	0.000233508	-5.15E-05	-0.000266992	-0.000198725	4.20E-05	7.99E-05	-0.000379898	-0.000338435	0.000181476	-3.24E-05	-0.000156181	0.573824648	-0.059610211	0.179293743	0.038592162	-0.020207099	-0.012125546	0.000939956	0.011874741	-0.006254913	-0.010701311	0.001942532	0.004717241	-0.000752487	0.001218448	0.001449887	-0.005397975	-0.003677738	0.005951738	0.004507439	-0.00350872	-0.002496883	0.000222041
z19449_1	violin	1620	1620	1620	Cremona	"Amati,_Antonio_&_Girolamo"	NA	1	0.011945601	0.091515052	0.01350079	-0.011758815	0.012255465	-0.013071948	-0.012831553	-0.000971816	0.012229843	-0.000951987	-0.009762064	-0.002273202	0.004607875	7.34E-05	-0.000410938	0.001869196	-0.001450833	-0.004549301	0.00181783	0.004418321	-0.000443453	-4.17E-16	0.002745842	-0.001210065	-0.000116828	-0.000190744	0.000445965	-0.000884223	-0.000489554	0.000300806	0.000541982	-0.000176676	-0.000356305	3.18E-05	0.000156951	0.000232204	0.000293004	0.000157222	-0.000387094	-9.42E-05	0.000282081	0.000380018	5.31E-05	8.69E-17	0.001469015	-0.001463997	-0.001390678	0.000649075	7.50E-05	-0.001062563	-0.000102195	0.001074043	0.000603235	4.59E-05	-0.000130802	-0.000476576	-0.000411937	0.000128817	0.000628398	0.00037199	-0.000283589	-0.000441521	-0.000265917	9.53E-05	0.000714921	0.577105657	-0.062174579	0.185633385	0.042283979	-0.019662156	-0.014572899	-0.000136744	0.013581	-0.003603894	-0.010984938	0.000456264	0.005461549	-0.001080527	0.000823335	0.002996527	-0.005791295	-0.005745643	0.005515603	0.005764655	-0.00243459	-0.002178255	0.000119137
z6798_1	violin	1610	1610	1610	Cremona	"Amati,_Girolamo"	NA	1	0.017700272	0.078447117	0.011012095	-0.009968167	0.008785489	-0.009710062	-0.007428941	0.000609368	0.007101038	-0.002477071	-0.006977759	0.00053981	0.003979524	-0.000733033	-0.00141324	0.00100521	-0.001288513	-0.001839397	0.001961059	0.002326466	-0.001964626	-4.64E-16	0.00283962	-0.000773509	-0.000510475	0.000202177	-0.000227211	8.33E-05	-0.000133734	0.00024673	-0.000280021	0.000319687	0.000480083	3.46E-05	-0.000221581	-0.000184679	0.000155924	-0.000370194	4.71E-05	-0.000129809	-0.00027172	-0.000415118	9.27E-05	5.45E-16	-0.002606657	-0.00109627	-0.0006866	0.000572594	0.00045588	-0.000333465	-9.66E-05	0.000895154	0.000323612	-0.000413594	3.05E-05	7.73E-05	3.16E-05	-0.000580842	-0.000536456	8.12E-05	0.000348776	0.000222752	-9.18E-05	-0.000150706	1.54E-05	0.553569278	-0.052957014	0.177032724	0.032545578	-0.022915673	-0.009182402	0.002141776	0.010146814	-0.005474977	-0.008081529	0.003629643	0.00347099	-0.002144771	0.001246684	0.000378003	-0.005206517	-0.000892574	0.006046801	0.002087363	-0.003746063	-0.00160903	0.000604952
z4427_1	violin	1599-1650*	1624.5	NA	Cremona	"Amati,_Girolamo"	NA	1	0.018895176	0.079408555	0.011871207	-0.013964188	0.010269091	-0.012657217	-0.00887393	0.00093504	0.008508642	-0.002641993	-0.007672381	0.00048205	0.004610501	-0.000258967	-0.000872303	0.000927656	-0.00138071	-0.001887982	0.002699429	0.002855777	-0.002096586	-3.30E-16	0.004555991	0.000326526	-0.00034233	0.000745167	-0.000306118	-0.000673712	-0.000434736	0.000991327	0.000288978	-0.00071225	-0.000471113	-4.56E-05	0.00046018	-1.35E-05	0.000334738	-0.000422944	-0.00040488	-0.000156783	0.000757841	0.00032359	-0.000250782	-5.99E-17	-0.000640486	0.000145175	-0.001824984	-0.000364044	0.00022293	-0.000177061	0.000597898	0.000738874	-0.000296759	-0.000749984	0.000126309	-5.14E-05	-0.00018062	0.000354775	0.000729002	-8.46E-05	-0.000749824	-0.000127027	0.000171437	0.000196244	0.000382827	0.573746304	-0.058109619	0.183707779	0.038152045	-0.025115817	-0.010951922	0.002090326	0.010262185	-0.005594097	-0.008866569	0.001352507	0.004347694	-0.000705357	0.000692683	0.001540693	-0.00538627	-0.003020195	0.006196828	0.003371499	-0.00343988	-0.002131816	0.000239439
z2944_1	small_violin	1604	1604	1604	Cremona	"Amati,_Girolamo"	NA	1	0.019675955	0.076529311	0.012873052	-0.01078895	0.010752721	-0.009635437	-0.00878198	0.000386909	0.008208241	-0.000134714	-0.006583971	-0.000428801	0.003509282	0.000139173	-0.000350568	0.001572743	-0.001204443	-0.002890929	0.001569268	0.003324402	-0.00073348	-9.92E-17	-0.0023366	-0.000917066	-0.000728571	0.000284082	-0.000234406	0.000244493	-0.000466629	-0.000289956	-4.02E-05	0.000284594	0.00031079	-5.25E-05	0.000100358	-6.85E-05	0.000248051	0.000256106	0.000317376	1.22E-05	3.30E-05	-3.18E-05	0.000172758	5.65E-16	-0.000737942	0.000330606	0.000600511	-0.000121462	-0.000381174	0.000289455	0.000259794	-0.000235912	-3.02E-05	3.40E-05	0.000304783	0.000189902	5.57E-05	-9.47E-05	-0.000249457	8.60E-05	0.000228451	2.65E-05	-9.57E-05	-0.000152744	-6.81E-05	0.569589519	-0.062196687	0.174642606	0.03959184	-0.021170781	-0.01063679	-0.000948181	0.009701455	-0.003559855	-0.008681807	0.001223562	0.004291116	-0.000805045	0.001154363	0.002182856	-0.005079203	-0.004111256	0.004848629	0.004330059	-0.001981541	-0.001841588	-0.000133572
z2945_1	small_violin	1609	1609	1609	Cremona	"Amati,_Girolamo"	NA	1	0.014381133	0.080430396	0.013380566	-0.010918438	0.008435252	-0.01041785	-0.006654911	-0.001592569	0.007464008	-0.002124161	-0.007363826	-0.001489351	0.004299029	0.000108919	-0.001891284	-7.97E-05	-0.000571836	-0.001888701	0.001230845	0.002477452	-0.001183363	-3.08E-16	0.004596901	-0.001170073	0.000701666	-0.001013549	0.00161844	-0.001043671	-0.000814066	0.000140198	0.001102502	-0.000301088	-0.001337415	-5.37E-05	0.000527708	-0.000372342	-0.000827146	0.000339481	-0.000124465	-0.000740761	0.000149273	0.000924112	-0.000128716	4.59E-16	0.004177756	-0.005665047	-0.000989471	0.002262655	0.000350999	0.00044923	-0.001087124	0.000295581	0.001065835	-0.001404905	-0.000627529	0.001066285	-0.000644156	-0.000649267	0.001168941	0.00034984	-0.001306242	-0.000496738	0.001532921	0.000869107	-0.000561385	0.551565463	-0.055528997	0.169196776	0.033906185	-0.016015657	-0.010153408	0.001742697	0.011633806	-0.005643907	-0.009518702	0.002274105	0.005371072	-0.001249287	-0.000280026	0.001173159	-0.004480529	-0.002968434	0.005489062	0.003678074	-0.003779912	-0.002614725	0.000948811
z6684_1	violin	1696	1696	1696	Cremona	"Amati,_Girolamo_(II)"	NA	1	0.013271527	0.08206364	0.013570144	-0.012313726	0.010169345	-0.01298667	-0.008834218	0.001484236	0.010328791	-0.001840876	-0.008067084	-0.000302616	0.004871756	0.000249897	-0.000810513	0.000920079	-0.001474452	-0.002433842	0.002625983	0.003528265	-0.001474996	-3.18E-16	0.005442648	0.000534387	4.06E-06	-0.000969826	4.13E-06	-0.001275963	-0.000758295	0.000653389	0.000671086	-0.000464376	-0.000986035	0.000223924	0.000830032	0.000308168	-0.000111796	-6.70E-06	-0.00036787	-0.000253534	0.000522528	0.000792826	-0.000310053	-6.44E-17	-0.000417635	-0.005235404	-0.002539058	0.001692329	0.00064278	-0.000628277	-0.000207085	0.001305364	0.000996364	-0.000873817	-0.000954259	0.000278392	0.000292901	0.000106979	0.001009899	0.000142467	-0.001586521	-0.000676833	0.000857958	0.000620038	6.17E-05	0.578913106	-0.055136572	0.184766043	0.03672487	-0.024425179	-0.011932613	0.000841393	0.010544822	-0.005645496	-0.009800812	0.002428777	0.00588801	-0.001044468	0.000469072	0.001487919	-0.005674998	-0.003005943	0.006340533	0.003460414	-0.003739284	-0.002191531	0.000478039
z4347_1	violin	1686	1686	1686	Cremona	"Amati,_Girolamo_(II)"	"Pearl,_Rising_Sun"	1	0.013403166	0.083221708	0.013067415	-0.012332124	0.007855303	-0.013068932	-0.009343673	-0.000745843	0.009373751	-0.003343437	-0.008748568	-0.000944633	0.004850125	-0.000289749	-0.001321972	0.00019205	-0.001462244	-0.002497179	0.00244917	0.003131546	-0.001944432	-1.18E-16	-0.000759642	0.000142452	0.000541458	-0.00033196	-0.000877287	0.000688977	-0.000390221	0.000101329	0.00021255	0.000158366	-0.000160887	0.000522657	-7.28E-05	0.000583971	-0.000192091	0.000379001	-1.59E-05	0.000224043	0.000149236	0.000295738	-1.86E-05	1.09E-16	-0.002305521	0.000956342	-0.000890163	-0.000170193	0.000680407	0.000492002	0.000592928	-0.000916263	0.000217948	0.000568735	-0.000603939	0.000783582	0.000153416	-0.000486808	7.70E-05	-8.91E-05	0.00023758	-0.000186762	-4.65E-05	0.000185363	-0.000454093	0.570910849	-0.057854607	0.175039669	0.037327039	-0.017058314	-0.011425712	0.001885392	0.012017935	-0.00672848	-0.011206623	0.001013471	0.005947664	0.001053338	0.000759594	0.000386917	-0.005667193	-0.003526414	0.006121879	0.004953882	-0.003252868	-0.003121799	0.000306847
z5598_1	violin	1663-1729*	1696	NA	Cremona	"Amati,_Girolamo_(II)"	NA	1	0.013205056	0.083786578	0.010050756	-0.008702631	0.010010967	-0.013831926	-0.010349283	0.002794495	0.009365602	-0.002949143	-0.007632258	0.001052378	0.003547253	-0.000352904	0.001093601	0.001292782	-0.002988375	-0.00255832	0.003707006	0.002668804	-0.002058988	-1.69E-17	0.002703182	-6.81E-05	0.000497617	-0.000454	0.000348374	-0.001030424	-0.000206619	0.000227897	0.00030239	-0.000323248	-0.000511238	0.000129823	0.000201059	0.000125832	3.62E-05	-0.000168647	-0.000452983	-0.0002482	0.000215297	7.32E-05	-0.000333365	1.10E-16	0.000719344	-0.002710524	-0.00085439	0.001069983	0.000207914	-0.000368896	-0.000940162	9.02E-05	0.001035329	0.000143953	-0.000441576	0.000443572	-0.00026864	-0.000666757	0.000828347	0.000213133	-0.001057442	-0.00035085	0.000389022	0.000203782	4.51E-05	0.559088247	-0.054620829	0.180503301	0.035515249	-0.018443746	-0.009904418	0.000758507	0.009777581	-0.006873112	-0.009117435	0.00242621	0.003362248	-0.000899045	0.003048696	0.001151119	-0.007812758	-0.002335045	0.007186565	0.002699561	-0.002825771	-0.000765696	-0.000886625
z9242_1	small_violin	1690c	1690	1690	Cremona	"Amati,_Girolamo_(II)"	NA	1	0.021872474	0.07752783	0.015812867	-0.01103608	0.0111176	-0.009358402	-0.009292339	7.39E-05	0.00769339	0.000970365	-0.007266946	-0.000380581	0.002641383	0.001260297	-0.001099205	0.002010222	-0.001335841	-0.002653068	0.001030884	0.003256428	-0.000164476	-1.72E-17	-0.001479884	-0.000197601	-0.000690296	-0.001112216	-4.86E-06	-0.0007842	-0.001184607	-0.000398031	0.000656377	-0.000231379	-0.000682229	-0.000145816	0.000632557	-0.00020306	2.81E-05	0.00014152	0.000276382	-0.000661346	0.000561803	0.000591543	7.62E-06	-6.03E-17	0.003728641	-0.003375507	-0.003010781	0.00037765	0.001048034	0.000343579	-0.000240757	5.31E-05	0.000687509	0.000168706	-0.000277167	0.000429616	-0.000190403	-0.000454061	0.000637269	0.000580433	-0.000582074	-0.000627132	0.000569367	0.000479628	-0.000238584	0.567644851	-0.069868902	0.174483812	0.044080155	-0.020442825	-0.011023197	-0.001097204	0.010533911	-0.002280277	-0.008883768	-0.000438029	0.003628173	-0.000378572	0.001487294	0.002470527	-0.004312937	-0.004562245	0.003865175	0.004820412	-0.001652087	-0.002014143	-0.000375074
z20230_1	violin	1698	1698	1698	Cremona	"Amati,_Girolamo_(II)"	Craig	1	0.01388047	0.078371071	0.012154589	-0.00948082	0.009236835	-0.013896417	-0.009471147	0.000476245	0.008344181	-0.002515219	-0.00719022	-0.000689292	0.00323809	-0.000238765	8.27E-05	0.000975534	-0.002380501	-0.002863019	0.002578429	0.002911164	-0.001540561	-2.00E-16	-0.001463528	0.000852514	-0.001603216	0.000534518	-0.000583246	0.000868857	-0.000193062	-0.000395846	-0.000501547	5.16E-05	0.000493438	0.000127698	-0.000291443	-0.000307236	-0.000287195	0.000243795	0.000248752	0.000221755	-0.00064116	-0.000246487	-9.10E-05	4.17E-16	-0.002570785	0.002142257	-3.51E-05	-0.000398827	4.06E-05	-0.000478167	0.000879265	5.70E-05	-0.000521595	-0.000325952	-6.85E-05	0.000492593	0.000604575	-0.000231766	-0.000773693	-0.000161934	0.000343001	0.000486857	5.19E-05	-0.000452047	-0.000422916	0.558531299	-0.057973895	0.180491138	0.037417422	-0.020064077	-0.008503443	0.000578406	0.008118937	-0.005421243	-0.008355175	0.001811512	0.004312972	-0.000948765	0.001470634	0.00121949	-0.006126563	-0.002922506	0.006142918	0.003457998	-0.002856738	-0.001577597	-0.000358482
z9240_1	violin	1692	1692	1692	Cremona	"Amati,_Girolamo_(II)"	Baroness_von_Rosenberg	1	0.016714838	0.081158916	0.012758709	-0.009146459	0.011249732	-0.013584268	-0.008380558	0.001847592	0.008614112	-0.003536084	-0.007187149	0.000810082	0.003205337	-0.000858834	0.000445904	0.00087832	-0.002822747	-0.0021774	0.003672306	0.00234143	-0.002319561	-1.35E-16	-0.006272579	-0.001235918	-0.000800838	-0.000317945	6.48E-05	0.00044479	-0.000675494	-0.000542496	3.25E-05	-0.000149271	-0.000611182	8.78E-05	0.000206775	-2.17E-05	-0.000271476	0.000292371	-0.000342988	-0.000142486	3.98E-05	0.00028283	-0.000409083	3.65E-16	0.006520831	0.002208488	-0.000433485	-0.000463862	-0.000117948	-0.000476418	-0.001113155	0.000178749	0.00086191	-0.000285374	0.000163099	0.000509391	-0.000843366	-0.000124758	0.001052591	0.000201404	-0.000889267	-0.000490386	0.000169405	0.000131933	0.000213337	0.55695109	-0.056359772	0.177844054	0.033362597	-0.018690444	-0.008203519	0.001225533	0.009441623	-0.006481689	-0.007934381	0.002655822	0.00348979	-0.000846961	0.002439256	0.000327555	-0.007167625	-0.001245978	0.006816562	0.001796489	-0.003179518	-0.001009153	-0.000655434
z6271_1	violin	172x	NA	NA	Cremona	"Amati,_Girolamo_(II)"	NA	1	0.015380723	0.083715963	0.015317431	-0.01083803	0.009251555	-0.012240243	-0.009553799	0.000806201	0.009815956	-0.001549595	-0.009293103	-0.000706756	0.004683372	0.001243284	-0.001336863	0.001297396	-0.001884723	-0.002528975	0.002153709	0.004170857	-0.001495611	2.93E-16	-0.00340873	-0.000142541	0.000405383	-0.001821048	0.000372245	0.000996394	-0.000555207	-0.000304248	0.000187055	0.000287792	-0.00076408	0.000436014	0.000549291	-0.000336434	-0.000569505	0.000694645	0.000160432	-0.000506641	0.000217512	0.000268547	-0.000326941	-4.19E-17	0.009098264	-0.000380776	-0.00126506	4.84E-05	-0.000974559	0.001012762	-0.000133863	-0.000414935	0.000909472	-0.000189117	-0.000869566	0.000244217	0.000101617	-0.000528206	0.000586156	0.000857118	-0.000433279	-0.000429673	0.000389941	-0.000297213	-0.000426781	0.572075397	-0.061219017	0.177120803	0.038111081	-0.020378219	-0.009899162	0.002399526	0.01117139	-0.005347383	-0.009909187	0.001269122	0.004261712	-0.001194269	0.001810161	0.001732526	-0.006193632	-0.003786001	0.006092851	0.004508089	-0.002981206	-0.002135563	-1.74E-06
z4393_1	violin	1697c	1697	1697	Cremona	"Amati,_Girolamo_(II)"	NA	1	0.01577518	0.085467738	0.009539258	-0.008727593	0.011962523	-0.011446139	-0.009860261	-0.000700143	0.010400786	-0.002279328	-0.006700386	-9.59E-05	0.003382644	-0.000771378	0.000299004	0.002322075	-0.002267938	-0.003127677	0.002184444	0.003163297	-0.001403632	-2.42E-16	-0.002254758	-0.001184683	-4.51E-05	-0.000605131	0.000346313	-2.80E-05	0.000160334	-0.000643801	0.000427816	-0.000335466	0.000568181	-0.000220396	0.000468866	-0.000334216	0.000304512	1.02E-05	0.000607136	-6.30E-05	0.000285193	-1.63E-05	9.56E-05	-5.05E-17	-0.001212416	0.001064985	-0.000136181	-0.00030341	0.000426599	0.000396188	-0.000320631	-0.000204613	0.000457013	-4.15E-05	0.000341871	-0.000180962	-0.000377645	0.000133175	8.79E-05	0.000270094	0.000196933	-0.000104775	8.34E-05	-7.35E-05	-0.000503313	0.544075891	-0.057719025	0.178779543	0.038996742	-0.016334718	-0.011939372	0.0007948	0.010069406	-0.004753132	-0.0096253	0.001804514	0.004190843	-0.002175753	0.002907746	0.002283668	-0.006373318	-0.003572529	0.005367422	0.003511634	-0.001931222	-0.000998422	-0.000518885
z20207_1	violin	1693c	1693	1693	Cremona	"Amati,_Girolamo_(II)"	NA	1	0.012902061	0.081212638	0.013183785	-0.013621616	0.009249045	-0.011737195	-0.010339782	-0.001061985	0.009882273	0.000461168	-0.008261358	-0.001204342	0.004820006	0.002026626	-0.000880013	0.001945717	-0.000377312	-0.002771049	0.001097927	0.00437807	7.15E-05	-9.81E-17	-0.007052735	-0.002907079	-0.000131879	-0.000561878	0.000749383	-0.000351464	-0.000381337	-0.001544622	0.000421122	0.000482182	0.000328136	-0.000356927	-1.34E-05	0.000137243	-9.77E-05	0.000728472	0.000241551	0.000171196	-0.000583428	0.000280257	-1.62E-05	9.81E-17	0.004681812	-0.000217566	0.000715794	0.000128341	-3.28E-05	0.00057577	-0.000916778	-0.001315514	0.000430429	0.000736032	0.000461656	0.000746872	-0.000353843	-0.000951373	-0.000332419	0.000659107	0.00017733	-8.97E-05	0.000285982	-0.000294564	-0.00056791	0.572582563	-0.059920855	0.181610848	0.040765693	-0.021249414	-0.013824895	-0.000473628	0.012114629	-0.004003716	-0.009652407	-0.000131599	0.003728915	-0.000434046	0.000877635	0.002111028	-0.004017145	-0.005029109	0.004019196	0.005877776	-0.002158306	-0.002534131	0.000623414
z7305_1	violin	1685c	1685	1685	Cremona	"Amati,_Girolamo_(II)"	NA	1	0.017792052	0.080096969	0.013653745	-0.008017371	0.01209652	-0.011756515	-0.007575023	0.000693816	0.009120912	-0.002016553	-0.006325965	-0.000270965	0.003219584	-0.000441737	0.000530794	0.00141165	-0.00200228	-0.002675496	0.002612485	0.002868018	-0.001294143	-3.66E-17	-0.002563637	5.06E-06	0.000535357	-0.00192193	0.001059761	-0.000570331	-0.00024683	-0.000852841	0.001158147	-2.07E-05	-0.000403717	7.82E-05	0.000768337	-0.000279136	-4.73E-05	0.000550278	2.06E-05	-0.000837761	0.000271709	0.000502636	-0.000235113	1.08E-16	0.005641694	-0.002789186	-0.000503595	0.000615437	-0.000578676	-8.46E-05	-1.06E-05	0.000284058	0.000628078	-1.30E-05	-0.0002627	0.000741463	-0.000121293	-0.000581364	0.000417149	-0.000121162	-0.000752159	4.49E-05	0.000577502	-0.000125326	-0.00021327	0.548002413	-0.05910328	0.177220127	0.035498192	-0.01944148	-0.009883315	0.000842289	0.009835006	-0.005000838	-0.007722506	0.002245704	0.003531986	-0.001157874	0.002346936	0.001380941	-0.006606083	-0.003054411	0.005726952	0.003195979	-0.002164264	-0.000984467	-0.000618308
z7161_1	violin	1693	1693	1693	Cremona	"Amati,_Girolamo_(II)"	NA	1	0.013236375	0.08653048	0.014939064	-0.016013765	0.010317912	-0.012580395	-0.012296975	-0.002830081	0.010345997	-0.000637438	-0.009936266	-0.003038809	0.005063366	1.01E-05	-0.001420943	0.000577262	-0.00086675	-0.004224108	0.000839388	0.004142988	-0.000729971	-1.79E-16	0.004644871	0.001585473	0.001257379	-0.000900354	-0.000173317	-0.000572547	1.02E-06	-0.000707892	0.000469763	-0.000610473	-0.000623063	-0.000174008	0.00052678	-0.000375019	-0.000395813	-2.39E-05	0.000165312	-0.000631542	3.03E-05	-0.000220016	-0.000163903	5.76E-16	-0.002180183	-0.001941301	-0.001023433	-0.000186447	0.000362961	0.000356567	-0.000363732	-0.000116267	0.000657204	-0.000376998	-0.000460482	0.000790937	0.000225577	-0.000127602	0.000642298	0.000159546	-0.000728585	-0.000721135	0.000544132	0.000447749	-0.000159299	0.580069157	-0.067394194	0.183206871	0.044423037	-0.018629773	-0.014010594	-0.001578786	0.013727649	-0.003723964	-0.012103299	-0.000422264	0.005213572	-4.22E-05	0.000614303	0.002537226	-0.005116851	-0.005439468	0.004424489	0.005565234	-0.00131104	-0.002687483	-0.000235781
z5731_1	violin	1693	1693	1693	Cremona	"Amati,_Girolamo_(II)"	NA	1	0.015442837	0.079509313	0.012947967	-0.010087272	0.010140438	-0.012384953	-0.009154196	0.000246042	0.009137834	-0.001807704	-0.007271994	-0.000966096	0.00365627	-0.000157252	-0.000128154	0.001134276	-0.002103383	-0.003174793	0.002233766	0.0032329	-0.001279308	2.91E-16	0.001079247	0.00065216	-0.000425026	-0.000477307	-0.000174568	-0.000338381	-0.000408732	0.000135611	0.000398495	-0.000241725	-0.000181894	0.000184768	0.000208129	0.000114775	-4.92E-05	9.68E-05	-0.000278101	-8.58E-05	-6.96E-05	0.000303408	-0.000173002	-1.03E-16	-0.000881261	-0.001034967	-0.00111483	-8.59E-05	0.000378589	-0.000242837	0.000204474	0.000596164	0.000140511	-0.000293454	0.000202481	0.000233362	-0.000220554	-0.000218056	-3.53E-05	0.000125325	-0.000113207	-0.000252586	0.000208011	0.000123953	-0.000229542	0.563607281	-0.05979039	0.178769862	0.038621659	-0.020219854	-0.009990862	0.000152644	0.009376428	-0.004632701	-0.009093955	0.001566741	0.004709165	-0.000849372	0.001641903	0.001782724	-0.006039056	-0.003740504	0.005604391	0.003957912	-0.002242871	-0.001552635	-0.000460052
z9241_1	violin	1663-1729*	1696	NA	Cremona	"Amati,_Girolamo_(II)"	NA	1	0.013786584	0.08106123	0.010950059	-0.009771188	0.007836552	-0.011560813	-0.01024431	0.001904112	0.007757356	-0.002551587	-0.008140041	0.000605886	0.003553276	-0.000277252	-0.000617395	0.001368324	-0.0026143	-0.002139239	0.002352255	0.002934088	-0.002167163	-8.43E-17	-0.001755443	-0.000615183	-5.47E-05	0.0001775	0.000118464	0.000723564	0.000223831	-0.000277525	-0.000720344	0.000193372	0.000299257	-0.000300529	-0.000212137	-0.00012746	-0.000186278	-8.53E-06	0.000254377	0.000170969	-0.000507777	-0.000221041	0.000103751	1.32E-16	0.005966803	0.001574219	-0.000160914	0.000204564	-0.000972483	-0.000380831	-9.85E-05	-0.000330083	7.93E-05	0.000118751	0.000245587	-5.19E-05	-0.000121252	-0.00015049	-0.00030951	0.000137635	0.000643452	0.000486448	-0.000497999	-0.000648395	-4.06E-05	0.559312072	-0.053310589	0.177307557	0.034521388	-0.021014298	-0.008224057	0.002428227	0.010523164	-0.008025007	-0.00957437	0.003834385	0.003625565	-0.001202946	0.002438471	-0.000106992	-0.006355483	-0.001386205	0.006579948	0.002156036	-0.003260465	-0.000895741	-0.000230205
z4826_1	violin	1675c	1675	1675	Cremona	"Amati,_Girolamo_(II)"	NA	1	0.016545817	0.081581381	0.012462627	-0.0129359	0.009744456	-0.012788866	-0.009621446	-3.17E-05	0.008370263	-0.003153383	-0.008319727	-0.000104064	0.004066091	-0.0006495	-0.000859454	0.000766229	-0.001815041	-0.002520751	0.002423122	0.002810867	-0.001987288	-4.40E-16	-0.000175421	0.000178936	-0.001355044	0.000178796	-0.001177741	0.001151469	0.001269628	-0.000363938	-0.001505819	0.000574721	0.001531151	0.000696498	-0.001019638	0.000418926	-0.000162109	0.000334053	0.000534865	0.000979565	-0.000996983	-0.001035154	0.000589682	3.00E-17	-0.004169741	0.004222041	0.000659234	-0.002569725	-0.000838643	0.000430222	0.002335272	0.000209145	-0.001481874	0.000313889	0.000210911	-5.50E-05	0.000638965	0.000238033	-0.00164429	-0.000686176	0.001826863	0.000957735	-0.001009746	-0.000906808	-0.000125702	0.563220161	-0.059524934	0.179558721	0.038710607	-0.020120428	-0.010925102	0.001855903	0.011250274	-0.00594162	-0.00898587	0.001500763	0.003571483	-0.000618107	0.001354771	0.001024503	-0.005494783	-0.002409967	0.005851376	0.003022771	-0.003183892	-0.001727315	0.00012644
z6062_1	violin	1663-1729*	1696	NA	Cremona	"Amati,_Girolamo_(II)"	NA	1	0.014873145	0.080331668	0.011573857	-0.008911815	0.009733796	-0.013507701	-0.009939826	0.001663047	0.009063239	-0.003570038	-0.007448186	-0.000280957	0.003016158	-0.000754552	0.000598772	0.001082698	-0.003362496	-0.002690415	0.003155923	0.002710319	-0.001891042	-2.26E-16	-0.002708029	-0.0002207	0.000145493	-0.000403874	-1.59E-05	0.000771831	-9.59E-05	-0.000258513	1.85E-05	0.000451725	5.21E-05	-0.000155909	0.000152034	1.99E-05	-0.000237547	0.000200001	-2.10E-05	3.33E-05	-0.000468653	-2.98E-07	7.88E-05	4.44E-16	0.002173128	0.000526765	0.001283705	-0.000123462	-0.001453291	0.000175442	0.000414938	0.000213227	0.000178936	-0.000378573	0.00013684	7.43E-05	-0.000151754	3.38E-05	-0.000354128	6.96E-05	0.000164557	-1.85E-06	-8.50E-05	-7.82E-05	8.09E-05	0.562275052	-0.056892902	0.180152333	0.036244639	-0.021628078	-0.009151657	0.001642403	0.009052349	-0.005543494	-0.008319475	0.002582343	0.002938164	-0.000945814	0.003615636	0.00070339	-0.007352853	-0.002480783	0.005923362	0.002673325	-0.001895832	-0.000546514	-0.001274193
z3030_1	violin	1719	1719	1719	Cremona	"Amati,_Girolamo_(II)"	NA	1	0.015263225	0.080698796	0.012062257	-0.012677721	0.009991424	-0.012747126	-0.008864048	0.001014929	0.009753485	-0.002578649	-0.007606275	-0.000254235	0.004396299	-0.000261078	-0.00071414	0.000772879	-0.001801587	-0.002546279	0.002625669	0.003027041	-0.001879917	-1.04E-16	-0.003562073	-0.002671125	-0.000162847	-0.000683153	0.001714346	-0.000963309	-0.00140618	-7.74E-05	0.001834208	0.000327456	-0.000857564	-6.80E-05	0.000732228	-0.000361064	9.41E-05	0.000543617	-0.000408951	-0.001278478	0.000545503	0.00075267	-0.000492933	1.21E-16	0.005444721	-0.004360098	-0.0014087	0.001598319	0.001164998	0.000846292	-0.001507923	-0.000346841	0.001603204	5.99E-05	-0.000476571	0.000580326	-0.000769557	-0.001362031	0.001049024	0.001135077	-0.001103843	-0.000841493	0.000909172	0.000144885	-0.000640364	0.575814545	-0.056191741	0.182445668	0.038000929	-0.02370181	-0.011983872	0.000788639	0.010115002	-0.004553675	-0.009261468	0.00101869	0.004960553	-0.000178743	0.001136217	0.001277976	-0.005355695	-0.003136412	0.005495073	0.003668732	-0.00299919	-0.002223647	0.000124521
z3029_1	violin	1671	1671	1671	Cremona	"Amati,_Girolamo_(II)"	NA	1	0.017902003	0.07850626	0.012429468	-0.009450521	0.010395187	-0.011417077	-0.008503982	0.001247585	0.008879326	-0.00229953	-0.006430881	0.000325235	0.003975062	-0.000127171	0.00035737	0.00166206	-0.00203374	-0.002209274	0.00279667	0.003095457	-0.001572718	7.77E-17	3.32E-05	0.000897105	-0.000537952	-0.000461348	-0.000681955	-4.14E-06	-8.48E-05	0.000176422	0.000410002	-1.30E-05	-0.000238184	0.000301505	0.00046755	0.000225008	1.22E-05	0.000306712	-9.92E-05	-7.61E-05	6.12E-05	0.000392681	-0.000492048	-1.11E-16	-0.002537981	-0.001124561	-0.000754806	-0.000286089	0.000281639	0.000319828	0.000389266	0.000188966	0.000550503	-5.69E-05	-0.000680147	4.05E-05	-2.45E-05	-0.000198757	0.000556439	0.000274548	-0.000602748	-0.00029434	0.000156609	-0.000168659	-0.000457734	0.560618748	-0.059450589	0.17679937	0.03664759	-0.022008964	-0.009254602	0.001375071	0.008876939	-0.005192729	-0.008037166	0.002278446	0.002920388	-0.001301712	0.002467825	0.000780556	-0.006357515	-0.002378349	0.006118758	0.003120375	-0.002469598	-0.001170723	-0.000613722
z7410_1	violin	1685-90	NA	NA	Cremona	"Amati,_Girolamo_(II)"	NA	1	0.012623346	0.084765291	0.013705193	-0.011327624	0.010919309	-0.013790827	-0.011149952	0.000588756	0.010297725	-0.002216641	-0.008932298	-0.000944245	0.003675429	5.68E-05	-0.000475934	0.001353635	-0.00242174	-0.003329036	0.002386173	0.003627788	-0.001543482	1.18E-16	1.56E-05	0.000192487	-0.000855855	0.000108582	0.000292784	0.000194907	-0.000814327	0.00065418	0.000388152	0.000280028	-0.000493315	0.000281484	0.000372488	-0.000184151	-0.000143079	3.37E-05	-7.85E-05	-0.000451066	5.71E-05	0.00033495	-0.000224144	-2.17E-16	0.001314539	-0.001613427	-0.001264678	0.000844574	0.000583683	7.44E-06	4.24E-05	0.000623231	-5.71E-05	-0.000224487	0.000298466	-0.000175057	-0.000270689	-0.000407956	0.000392352	0.000467072	-0.000622964	-0.000229888	0.000392258	0.000127087	-6.97E-05	0.57282381	-0.060327907	0.185133571	0.039844336	-0.022093296	-0.012462056	0.000953417	0.010974566	-0.005304872	-0.009329436	0.00162983	0.005156271	-0.000586399	0.000840863	0.001062931	-0.006061593	-0.003702273	0.006129347	0.004673579	-0.002950166	-0.00213168	-8.08E-05
z8084_1	violin	1696	1696	1696	Cremona	"Amati,_Girolamo_(II)"	NA	1	0.012915569	0.081138792	0.013834247	-0.013464414	0.008854353	-0.012194634	-0.009006065	0.001177244	0.009486645	-0.001304131	-0.008838053	-0.000464603	0.004969633	0.00079414	-0.002004416	0.00069627	-0.001178742	-0.002033312	0.001799617	0.003616983	-0.001606749	2.07E-16	0.004878323	0.001387985	-0.00048372	-0.000144646	-0.001304043	-0.000253937	-3.48E-05	0.000612252	-0.000225969	-0.000325263	-0.000162663	0.000174346	0.000374549	0.000341168	-0.000104203	-0.000445436	-0.000138653	0.000173976	0.000142225	-2.66E-05	-7.79E-06	-2.59E-17	-0.003987027	-0.001624239	-0.001629966	0.000322346	0.000250998	-0.00051608	0.000756281	0.001139253	0.000111212	-0.000782506	-0.000380175	1.68E-06	0.000288216	0.000578999	0.0002026	-0.000501902	-0.000633909	-0.000166541	0.000216123	0.000431723	0.00031664	0.584343777	-0.053980051	0.183912442	0.037122517	-0.025734883	-0.011992377	0.000957531	0.011144305	-0.005788651	-0.010170194	0.002733643	0.006509546	-0.001479487	-0.000144187	0.001415364	-0.005207554	-0.002931697	0.006453745	0.003655898	-0.004064331	-0.002691391	0.000849149
z2905_1	violin	1710c	1710	1710	Cremona	"Amati,_Girolamo_(II)"	NA	1	0.010467303	0.086521051	0.013745279	-0.012915027	0.011176127	-0.014243851	-0.011296693	-0.000214069	0.011920347	-0.001516964	-0.009133213	-0.001484525	0.00470113	0.000194954	-0.000418362	0.001356372	-0.001667471	-0.003838436	0.002138067	0.004061547	-0.000807004	5.25E-17	0.000877537	0.000188812	-0.000174056	0.000722342	-0.00085089	0.000525341	0.000673337	0.000271684	-0.000969951	0.000181466	0.000404299	-0.000286664	-0.000528416	0.000326453	-1.03E-05	-0.000533537	0.00015584	0.000575264	-0.000332967	-0.000394945	0.000426383	-8.74E-17	-0.000199927	0.001041224	-0.000835737	-0.000380803	-0.000257766	7.22E-05	0.00129265	0.000521322	-0.000634401	-0.000827263	-0.000551735	-0.000152227	0.00045371	0.000557798	6.35E-05	-0.000410434	0.000158473	0.000406926	-0.000248019	-0.0001309	0.000135694	0.583444013	-0.056304587	0.183602732	0.038370961	-0.020382932	-0.012757198	0.00028174	0.012337441	-0.005178767	-0.011533853	0.00078348	0.006402911	-0.000453563	0.000842488	0.002299753	-0.006130293	-0.004835066	0.006047812	0.005401063	-0.002720998	-0.002710764	-0.000214461
z5004_1	violin	1680-99	NA	NA	Cremona	"Amati,_Girolamo_(II)"	NA	1	0.012599754	0.079791519	0.013561408	-0.011154949	0.008856657	-0.013442486	-0.008995242	0.000822843	0.009544741	-0.002161032	-0.007240652	-0.000452815	0.00395631	0.000581638	0.000277439	0.000903775	-0.00203619	-0.002284812	0.00292505	0.003166064	-0.001221193	-3.11E-16	0.00065534	-0.001156614	-0.001157619	0.000844595	-0.001177857	-0.000702981	8.39E-05	0.000123558	-0.001090036	-3.56E-05	0.000499758	3.14E-06	-0.00053629	0.000428835	0.000400984	-0.000525537	6.95E-05	0.000392462	-0.000213886	-0.000406498	7.36E-05	5.09E-16	-0.001576828	0.002599893	-0.00122229	-0.001970191	8.38E-05	9.20E-06	0.0007153	0.000274111	-0.00049821	0.000500676	0.000160949	-0.00048308	0.000315877	0.000366029	-0.000137829	-0.00043181	0.000102154	0.00015071	-0.000430184	8.26E-05	0.000131417	0.562905837	-0.059729492	0.183612088	0.040684351	-0.022978515	-0.012543032	0.001958173	0.010311126	-0.005933949	-0.009260488	0.001240456	0.003694403	-0.000396332	0.002442371	0.001063866	-0.006052946	-0.002770604	0.005171471	0.003260029	-0.002324363	-0.001553159	-0.000325138
z5379_1	violin	1691	1691	1691	Cremona	"Amati,_Girolamo_(II)"	NA	1	0.015881112	0.078329445	0.012472144	-0.009362789	0.008634899	-0.013215209	-0.00847762	0.002466661	0.008287015	-0.003047192	-0.006997456	0.000546637	0.003479799	-0.000321833	0.000563774	0.000612682	-0.002836607	-0.002273618	0.003450762	0.002080395	-0.00213936	-1.31E-16	0.001329975	0.000529755	-0.000712569	-0.000191972	-0.000876596	-0.00036359	-0.000586744	0.000149808	0.000128648	-0.000583076	-0.000370174	-4.54E-05	0.000327923	-6.04E-05	-0.000130622	0.000177902	-0.000373829	3.37E-05	0.000206473	0.000293923	-0.000391602	1.11E-16	0.001750394	-0.001947413	-0.00198638	0.000800762	-0.000456238	-0.000180974	0.000395168	-0.00033712	0.000774027	4.68E-05	-0.000159286	0.000352073	-0.000652451	-0.000214278	0.000642052	0.000155486	-0.000474991	0.000144176	0.000282841	-0.000171737	-0.000107816	0.559282258	-0.055401779	0.180772285	0.034481266	-0.023182023	-0.008479769	0.002394417	0.009345164	-0.006370549	-0.008737063	0.002244492	0.002855283	-0.000510147	0.003141367	0.000368411	-0.006655945	-0.001280567	0.005867204	0.002051055	-0.002474672	-0.000772098	-0.000642768
z20208_1	violin	1663-1729*	1696	NA	Cremona	"Amati,_Girolamo_(II)"	NA	1	0.00996903	0.087513896	0.016664858	-0.012998447	0.010851083	-0.014054346	-0.011434587	-0.001694063	0.012838615	-0.000847604	-0.009815091	-0.002958909	0.005343915	0.000582075	-0.000400878	0.001469445	-0.001138877	-0.004087983	0.001310085	0.004882602	-5.83E-05	-5.16E-17	-0.004180357	0.000462978	0.000637678	-0.001419478	0.00081678	-0.00045259	0.000380887	-0.000498684	0.000467557	0.00060477	3.44E-05	-0.000262191	0.000380962	0.000175852	1.19E-05	4.16E-05	0.000263314	-0.000218991	-9.07E-05	0.000103096	0.000105719	1.81E-16	0.001847755	-0.003257244	0.000157946	0.00057901	0.000192702	0.000272975	-4.83E-05	-0.000166462	-2.37E-05	0.000520756	-0.000836367	-0.000158368	0.001039475	-0.000534753	-0.000233415	0.000556794	-0.000359807	-0.000245602	0.000310742	6.46E-05	-0.000109275	0.581875616	-0.05917228	0.183027365	0.038107301	-0.019572125	-0.012506511	0.000577539	0.013789315	-0.005073724	-0.012331141	0.000883293	0.005836022	-0.00032904	0.00158627	0.002239672	-0.006055602	-0.005548109	0.004965999	0.006014572	-0.001497759	-0.002893292	-0.000321496
z3905_1	violin	1696c	1696	1696	Cremona	"Amati,_Girolamo_(II)"	NA	1	0.017301998	0.080772761	0.011842964	-0.008530338	0.010053025	-0.013359242	-0.008502808	0.003350722	0.008374428	-0.003284955	-0.00682607	0.001368216	0.002810057	8.69E-05	0.000735652	0.001152073	-0.003288452	-0.001270287	0.003429925	0.002056321	-0.002222634	-1.56E-16	-0.000176466	0.00078887	-0.001178631	0.002163765	-0.00195363	0.001322243	0.001400857	-0.000454393	-0.001394358	0.000313687	0.001798118	-0.000415414	-0.000481202	0.000264047	7.37E-06	-0.000528257	0.000934986	0.000487066	-0.00106925	-0.000905438	0.000807955	3.01E-16	-0.008401327	0.006929818	0.0021923	-0.002252148	-0.000820859	1.95E-05	0.002178845	-0.001439878	-0.001874379	0.001477155	0.000893129	-0.000838445	0.000715796	0.000576665	-0.001999488	-0.000573869	0.002027668	0.000415385	-0.001417762	-0.000350939	0.000235448	0.560089526	-0.054938122	0.178824972	0.033188484	-0.020975734	-0.007971254	0.001697623	0.009236676	-0.006437849	-0.008487914	0.002454566	0.003402557	-0.000680596	0.002676385	0.000139225	-0.006538175	-0.001290719	0.005968231	0.001934285	-0.002666935	-0.000745884	-0.000641138
z20426_1	violin	1693	1693	1693	Cremona	"Amati,_Girolamo_(II)"	Corbett	1	0.016367413	0.077910994	0.012893129	-0.010368034	0.009238932	-0.01158656	-0.008385969	0.000170449	0.008473828	-0.002194413	-0.007198023	-0.000653842	0.004065575	4.21E-05	-0.000521426	0.001005247	-0.001690083	-0.002550557	0.002357653	0.003042987	-0.0014096	-4.70E-16	-0.00124375	0.000140949	-0.00074978	0.000320923	-0.001043909	0.00030162	7.54E-06	-0.000111195	-0.000712143	0.000280645	0.000630522	0.000116793	-0.000292874	0.000224484	0.00015135	-5.67E-06	0.000287192	0.000597067	-0.000300397	-0.000153565	0.000292753	4.44E-16	-0.002239759	0.000709696	-0.000217873	-0.000685489	-7.68E-05	0.000424158	0.000661213	-0.00038715	-0.000332202	0.000507203	0.000335462	-0.000246061	0.000205225	0.000119318	-0.000698057	-0.000268137	0.000759235	0.000503625	-0.000303986	-0.00017945	-0.000205476	0.565248812	-0.05852344	0.17473408	0.037639155	-0.020370743	-0.009948792	0.000261102	0.009483688	-0.003962838	-0.008278309	0.001769248	0.003680602	-0.001827721	0.001636853	0.001743931	-0.005682201	-0.003015174	0.005802108	0.003527743	-0.002988937	-0.001791839	2.98E-05
z3122_1	violin	1692	1692	1692	Cremona	"Amati,_Girolamo_(II)"	NA	1	0.015246716	0.077878797	0.01615274	-0.01381945	0.008764528	-0.012955269	-0.009969328	-0.000473283	0.008852612	-0.000568328	-0.008418246	-0.002646366	0.00457555	0.000969377	-0.001003564	-9.20E-05	-0.000508203	-0.003308478	0.001385709	0.003455171	5.50E-05	1.28E-16	-0.003448044	-0.00029808	-0.000811249	0.000661097	-0.000268493	0.000496018	-0.000942939	2.62E-05	8.20E-05	6.61E-06	7.09E-05	-0.000195131	-0.000225743	-0.000237707	0.000210419	2.60E-05	-9.98E-05	4.78E-05	-0.000245133	0.000131426	-0.000346853	-3.03E-16	0.002269972	-0.001343349	0.000460441	-0.000136556	0.000913687	0.000161503	-0.000131112	-0.001038774	0.000264359	1.06E-05	0.000357702	0.000147543	-0.000264079	-3.82E-05	-0.000233749	8.58E-06	0.000644592	-0.00017558	-0.00020171	0.000171784	-0.000387118	0.577352623	-0.058399034	0.183354905	0.041444914	-0.024365633	-0.011117578	-0.000259536	0.011071903	-0.004106951	-0.010245179	0.000817374	0.00527547	0.000177103	-4.40E-05	0.001315642	-0.00391858	-0.004674149	0.004318013	0.00578686	-0.002297161	-0.003539944	0.000475751
z3126_1	small_violin	1663-1729*	1696	NA	Cremona	"Amati,_Girolamo_(II)"	NA	1	0.017799537	0.079694868	0.011814389	-0.012806462	0.009655242	-0.012192045	-0.00911798	0.001023875	0.008628022	-0.003359045	-0.007825724	8.50E-05	0.004407539	-0.000965918	-0.000766884	0.000567054	-0.001928455	-0.002499995	0.002842133	0.002640298	-0.002455037	-1.94E-16	0.000233544	-0.001893229	-0.001733885	0.00204735	-0.000340149	-1.01E-05	-0.000680069	0.000277083	-0.000330697	0.000187795	0.000366718	-2.17E-05	-0.000532364	0.000119677	0.000407473	-0.000112273	-0.000295452	-4.13E-05	-0.000130628	-0.000304258	0.000241513	3.67E-16	-0.001799351	0.002264113	-0.000931098	0.000112942	0.000939698	-0.000944855	-0.000344909	0.000482369	0.000234818	9.55E-05	0.000374774	-0.000359785	-0.000519808	0.000523418	0.000248463	-0.000441042	9.60E-05	0.000224167	-0.000572614	-0.000324169	0.000438279	0.577432414	-0.056626517	0.177103402	0.035921892	-0.022328513	-0.010021331	0.001580154	0.010870712	-0.005543486	-0.010054452	0.002085221	0.00453284	-0.000486873	0.001897757	0.000954553	-0.006507913	-0.002654809	0.006537475	0.003305313	-0.003201806	-0.001809791	-0.000102592
z9238_1	violin	1663-1729*	1696	NA	Cremona	"Amati,_Girolamo_(II)"	NA	1	0.019050958	0.079156998	0.013672905	-0.012137354	0.009597582	-0.010714327	-0.007622805	-0.002345067	0.007437356	-0.001959086	-0.007240296	-0.001332053	0.004533006	0.000219295	-0.001696614	0.000487981	-0.000339321	-0.002492389	0.00108968	0.00303506	-0.001065363	-1.39E-16	0.00022103	-0.001568265	0.000178378	-0.000547921	0.000536676	-0.00077778	0.000115447	-0.00034346	0.000507118	-0.000224889	2.48E-05	-0.000134488	0.000490697	-0.00011518	0.000245471	0.000187461	0.000119164	-0.000250689	0.000351695	0.000274737	-7.08E-05	9.30E-17	0.001458267	-0.001026452	-0.000598873	-0.000466733	0.000592568	0.000813721	-0.000803817	-0.000476099	0.000708761	0.00028248	-0.000109287	0.000165615	-0.000189881	-0.000499008	0.000279816	0.000609116	-0.000182427	-0.000287876	0.000298609	-0.000119314	-0.000429532	0.549953566	-0.063399198	0.171974755	0.038393666	-0.017518827	-0.008698543	0.00287377	0.01015122	-0.004941405	-0.008398262	-0.000107133	0.003349941	-0.000274965	0.000687839	0.001208559	-0.004415801	-0.003436496	0.004944185	0.004670065	-0.002464905	-0.002735595	0.000138011
z811_1	violin	1663-1729*	1696	NA	Cremona	"Amati,_Girolamo_(II)"	Benito_Mussolini	1	0.015112556	0.08886979	0.011841566	-0.009599352	0.011581375	-0.012575339	-0.010803774	0.001681482	0.010692442	-0.002876557	-0.008571324	6.84E-05	0.003934665	-0.000483511	0.000153525	0.001451649	-0.002626876	-0.003028662	0.003167608	0.003164142	-0.00180601	-1.49E-16	-0.00123373	0.001440032	-0.000486558	0.000705845	-0.001733767	0.000381549	2.56E-05	0.000414547	-0.000211903	0.000167117	0.000320616	-0.000510516	0.000219419	0.000508143	5.87E-05	-0.000653495	9.38E-05	0.000203003	-6.63E-05	-0.000130926	0.000409606	3.52E-16	-0.002675002	0.000452067	-0.001814428	0.000257804	0.001102886	-0.000387508	0.000826562	0.000213197	-0.000549277	0.000108223	0.000302444	-0.000753421	9.03E-05	0.000759031	-0.000272882	-0.000344009	2.79E-07	-0.000132968	-0.000169441	0.000334225	0.000637691	0.559823318	-0.058283949	0.180787736	0.03669291	-0.018256252	-0.011250477	0.001158159	0.012267866	-0.006046657	-0.010378571	0.002479847	0.004345399	-0.00126188	0.002214412	0.001594752	-0.006529656	-0.003349713	0.006229266	0.003692383	-0.003378411	-0.001627341	0.000120146
z5715_1	violin	1663-1729*	1696	NA	Cremona	"Amati,_Girolamo_(II)"	NA	1	0.020454708	0.075613748	0.014486437	-0.012153839	0.012154618	-0.011842512	-0.006902992	-0.002029831	0.00872074	-0.001441506	-0.007177536	-0.000642275	0.002668975	0.000543312	-0.001734287	0.001912156	-0.001692796	-0.002686063	0.001029517	0.003341267	-0.000847738	-1.82E-16	-0.001291349	0.002133786	-0.001009573	0.000395511	-0.001631429	0.00090433	-0.000367546	0.000114631	0.000134919	-0.000434961	4.66E-05	0.00010909	0.000278242	0.00024681	-0.00022377	0.000395987	-0.000199142	0.000226615	0.000243417	-1.91E-05	6.17E-05	4.66E-16	-0.00221577	0.002070121	-0.00160125	9.42E-05	-0.000369784	3.19E-05	0.000811223	-0.000953667	0.000941705	-0.000118011	-0.000256287	0.000193535	-0.000265748	0.000570488	-0.00031276	0.000174013	0.00015726	-0.000212511	-9.17E-05	-0.000207335	0.000236814	0.558592305	-0.059802061	0.175067377	0.038906871	-0.019989319	-0.01169427	0.000632602	0.008645929	-0.002669837	-0.006581119	0.00044247	0.004031186	-0.001934925	0.001566127	0.00204147	-0.005062856	-0.003479833	0.004444756	0.004056268	-0.002227961	-0.001547864	-0.000223589
z6162_1	violin	1696	1696	1696	Cremona	"Amati,_Girolamo_(II)"	NA	1	0.019588505	0.076108791	0.008890212	-0.010044844	0.01025144	-0.010977304	-0.007759202	0.000127553	0.00741568	-0.003231091	-0.006023949	0.000705435	0.003155795	-0.00098927	-0.000127479	0.001297868	-0.00196978	-0.002303773	0.002653552	0.002094959	-0.002154148	-6.05E-17	-0.000693138	0.001871826	0.000410371	-0.001804025	0.00054832	1.49E-06	0.000625032	-0.000636373	1.99E-05	-4.20E-05	-0.000507889	0.000675557	0.000297869	-0.000131642	-0.000137479	6.43E-06	0.000447722	-6.03E-05	0.000280315	8.91E-05	-0.000151074	1.11E-16	0.002173294	-0.001331397	-0.000182289	-0.000435853	-0.000130557	-6.52E-05	0.000466167	0.000597139	-0.000492672	0.00021897	-0.000704028	1.21E-05	0.000870263	-0.000139253	0.00026039	-0.000277371	-0.000151545	0.000296721	-0.000188312	0.000132304	-8.32E-05	0.56185939	-0.054565126	0.174183532	0.035571248	-0.023504683	-0.0108078	0.002982625	0.00864811	-0.004295642	-0.00611569	0.001706162	0.002364852	-0.002242573	0.001791422	0.00149691	-0.005792328	-0.00143081	0.006080648	0.001772125	-0.002734273	-0.00038451	-0.000540411
z6146_1	violin	1693	1693	1693	Cremona	"Amati,_Girolamo_(II)"	NA	1	0.013942745	0.078498089	0.010686025	-0.009868914	0.00910469	-0.01481988	-0.009594804	0.001008765	0.00807362	-0.003677108	-0.007228872	-0.000135258	0.00307372	-0.000655478	0.000168643	0.000795328	-0.002902849	-0.002536433	0.00321654	0.002549636	-0.002068639	-5.18E-17	0.000125283	0.000753385	-0.001057259	6.87E-05	-0.00012354	2.83E-05	-0.000224148	-0.000317725	-0.00013914	-0.000425999	0.000256218	-7.95E-06	-0.000175171	-0.00057048	-0.000124063	-2.48E-05	-6.14E-06	-0.000234638	-0.000221173	-0.000337897	-0.000269402	5.18E-17	-0.000742067	0.000878465	-0.000700906	-0.000148737	0.000366624	-5.77E-06	0.000887019	0.000118917	-0.000216762	-3.74E-05	-7.45E-05	0.000541322	0.000619294	-0.000126057	-0.000270841	-1.51E-05	4.96E-05	0.000411377	0.000354282	-0.000189678	-0.000278561	0.558045157	-0.057180151	0.181386491	0.035517343	-0.020951179	-0.008454468	0.000694515	0.007636852	-0.005890671	-0.008239247	0.002019876	0.003973424	-0.000864592	0.001764605	0.000537967	-0.006571835	-0.002097126	0.006600686	0.00284	-0.003154881	-0.001190505	-0.000471175
z4703_1	violin	1745c	1745	1745	Venice	"Anselmo,_Pietro"	NA	1	0.019215828	0.084779807	0.009962255	-0.011283378	0.011392881	-0.013825542	-0.008272439	0.002477536	0.008837825	-0.005800115	-0.006690133	0.001795896	0.004132536	-0.001494037	-0.000114434	0.000759273	-0.002894122	-0.001094131	0.003441636	0.001262504	-0.003206424	-1.83E-16	-0.002751752	-0.000249569	0.001006773	-0.001607376	-0.000296412	0.000191831	0.000238715	-0.001328312	0.000130482	0.000134213	0.000402657	-0.000525321	0.000269733	-0.000450158	-0.000112483	-0.000148487	0.000225285	-0.000246918	-0.000200076	-0.000213832	6.79E-05	3.62E-16	0.001649139	-0.00085862	0.000281187	-0.001120996	-0.000254173	0.000966903	-0.00091897	-0.000476728	0.00117922	0.000250767	-6.31E-05	0.000130031	-0.000121105	-0.000329764	-0.000548152	-7.68E-06	0.000440755	0.00020717	2.28E-05	-8.77E-05	-2.63E-05	0.563843477	-0.054505992	0.184233679	0.033892436	-0.024233402	-0.009706816	0.004216555	0.010454163	-0.007983958	-0.009086437	0.00458316	0.004066944	-0.001825501	0.002008659	-0.000808698	-0.007048579	0.000232961	0.007995349	0.001034681	-0.004113009	-0.000521168	-0.000530039
z20203_1	violin	1890c	1890	1890	Milan	"Antoniazzi,_Gaetano"	NA	1	0.013545497	0.083740132	0.014175303	-0.011850793	0.008928243	-0.012018244	-0.009901901	0.00033747	0.009575384	0.00017811	-0.008384787	-0.001929557	0.005142594	0.001259783	-0.000749889	0.000153713	-0.000994604	-0.003077853	0.00151732	0.003634706	-0.000422069	-3.49E-17	0.005524351	-0.000853654	-0.00091728	0.000717135	-0.000555112	-0.000772086	-0.000641882	0.000218194	0.000453624	-0.000428136	0.000239041	-0.000236321	0.000413766	0.000312117	0.000417571	-0.00042777	0.000213091	6.82E-05	0.000190222	-0.000176556	0.000384538	2.62E-17	-0.00525388	0.000186011	-0.00122972	-0.000790238	0.000550522	-0.000188011	0.000324488	0.000841336	-7.63E-05	-0.000658598	0.00102544	0.000328727	-0.000977224	0.000113018	0.000527378	-3.87E-05	-0.00024758	-0.000349379	-9.92E-08	0.000263992	0.000354581	0.566501221	-0.057354418	0.183975912	0.037144291	-0.017223892	-0.011311268	-0.002612909	0.01344447	-0.006403375	-0.01238894	0.003168987	0.00502127	-0.001178884	0.001469486	0.002767765	-0.005330318	-0.005205055	0.005617878	0.005490972	-0.002951923	-0.002519802	-7.24E-06
z12206_1	violin	1889	1889	1889	Milan	"Antoniazzi,_Gaetano"	NA	1	0.016731724	0.079983643	0.015363796	-0.012849764	0.008428977	-0.008570834	-0.009355461	0.001234337	0.008326323	7.15E-05	-0.008292588	-0.000826584	0.005285234	0.001566433	-0.001509159	0.000408656	-0.000200442	-0.001715532	0.001541928	0.003350426	-0.000909266	2.84E-16	-0.002850193	0.000106401	0.000461576	0.000173634	-0.000530615	0.000592752	0.000736326	-0.000407648	-0.000945356	3.05E-05	0.00087288	-4.36E-06	-0.000552016	0.000146546	6.35E-05	9.01E-05	5.18E-05	0.000835885	-0.000232729	-0.000497131	0.000113033	6.89E-17	0.003889653	0.00279613	0.000506055	-0.000985235	-0.000931647	0.000340002	0.000209433	-0.000946193	-0.000401125	0.000468917	0.000454134	6.86E-05	0.000102192	0.000358699	-0.000569038	-0.000492208	0.000556202	0.000674183	-0.000191486	-0.000383015	0.000106822	0.590490174	-0.065576357	0.176480055	0.043395724	-0.02443326	-0.0124784	-0.00047075	0.010775432	-0.002997083	-0.009733939	0.000700545	0.005637964	0.000278854	-0.000745787	0.000539804	-0.00449629	-0.003819487	0.005028221	0.005685659	-0.001937022	-0.003680935	1.06E-05
z14290_1	violin	1897	1897	1897	Cremona	"Antoniazzi,_Gaetano"	NA	1	0.008652937	0.093241769	0.016322131	-0.012399648	0.008816798	-0.013835283	-0.012185053	0.001629447	0.01195255	-0.002229382	-0.011041276	-0.001028364	0.005728197	0.000521558	-0.001343886	0.000549308	-0.00217484	-0.003152421	0.002518191	0.003671747	-0.001908456	-2.60E-16	-0.004179667	-0.000424747	-0.00110236	0.000368025	-0.000493989	0.00062	-0.000151789	-0.000391477	-0.000511731	0.000326083	0.000483789	-0.000169206	-0.000444397	5.89E-05	4.31E-05	-0.000155334	0.000193833	0.000147708	-0.000332212	-0.000405735	0.000258192	1.05E-16	0.00077539	0.00151096	-2.37E-05	-0.000207145	-0.000204858	-8.24E-05	0.000708214	-0.000194684	-0.000539489	6.63E-05	0.000336708	0.000138815	1.13E-05	-0.000141156	-0.000474337	-0.000166228	0.000609155	0.000297966	-0.000138808	-0.000213782	-0.000361229	0.58486911	-0.059935471	0.185629645	0.038726368	-0.021643576	-0.011921719	0.003682728	0.015076006	-0.007904085	-0.014881993	0.001450126	0.0067863	0.000594381	0.002182833	0.001223064	-0.00725773	-0.004152537	0.006681328	0.004917789	-0.002844342	-0.002315431	-0.000440158
z12215_1	violin	1870c	1870	1870	Milan	"Antoniazzi,_Gaetano"	NA	1	0.013310522	0.086505642	0.012569939	-0.010984274	0.010401096	-0.010574608	-0.013006614	-0.00090878	0.010246255	2.66E-05	-0.009164054	-0.00208052	0.003453409	0.000192953	-0.000333319	0.001918591	-0.001752692	-0.004200508	0.001092695	0.004128398	-8.84E-05	-3.53E-16	-0.000130397	0.000830304	0.00040037	-0.000618064	0.000255523	0.000449329	3.54E-05	0.000150236	0.000682168	2.02E-05	-0.000379267	-0.000113825	0.00035916	-0.000142293	-0.000262634	2.29E-05	-6.06E-05	-0.000377344	-3.69E-05	0.000314931	-0.000127153	6.89E-16	0.000186669	-0.002439046	-0.000596452	0.001038579	0.000339959	0.000798922	0.000316641	-0.000192099	0.000572831	-0.000378659	-0.001236379	-0.000348124	0.000209479	2.60E-05	0.000394412	0.000713288	-0.000299969	-0.000749584	9.13E-05	0.000317292	-0.000283032	0.568278132	-0.067423853	0.18103601	0.046248525	-0.018573595	-0.013674012	-0.00103259	0.011663601	-0.003063707	-0.009628053	0.000137417	0.003498796	-0.000685951	0.002292537	0.003307909	-0.00496473	-0.005977972	0.003149138	0.005208126	-0.000563163	-0.00162686	-0.000449911
z12214_1	violin	1880c	1880	1880	Milan	"Antoniazzi,_Gaetano"	NA	1	0.014030998	0.081398659	0.014879732	-0.011829291	0.008775535	-0.011822829	-0.009878091	0.001275077	0.010278416	-0.001483771	-0.008144044	-0.001555327	0.005493393	0.000228979	-0.00039585	0.000359952	-0.001472811	-0.002829481	0.00203953	0.003956754	-0.001257669	2.76E-17	0.000142399	-0.000965233	0.00082427	0.000572154	0.000702489	2.28E-05	0.000175985	0.00016943	-0.000380872	7.08E-06	-0.000228367	0.000192265	-0.000512073	-0.000198706	0.000122922	-6.42E-05	-0.000130273	-6.48E-05	-5.15E-05	-4.07E-05	-0.000241717	9.43E-17	0.001217465	0.002099073	0.001326346	-0.000845802	-0.000316264	0.000485691	-0.000449591	-0.00058781	-0.000684783	0.000203746	0.00058304	-0.000299933	-0.00021566	0.000408527	0.000307101	-0.000610488	0.000187132	0.000372669	-0.000483962	1.84E-05	2.52E-05	0.577354657	-0.060741355	0.181204577	0.040479839	-0.022509458	-0.011541246	-0.000140731	0.010657205	-0.004819613	-0.010107292	0.002070409	0.003957316	-0.000516075	0.002150512	0.00171649	-0.005788994	-0.003890302	0.005592258	0.004090468	-0.002485093	-0.002422953	-3.67E-05
z12223_1	violin	1895	1895	1895	Milan	"Antoniazzi,_Gaetano"	NA	1	0.017360802	0.076794595	0.00943674	-0.009571403	0.00945021	-0.007183812	-0.008766419	-8.49E-05	0.007289655	0.000680191	-0.005575075	-0.000188947	0.00292873	0.000797457	-0.000207963	0.001521186	-0.000576733	-0.002213263	0.001196831	0.003095312	-0.000138528	-1.82E-17	0.007326272	0.000937095	-0.000470828	0.000538378	-0.000251125	-0.000204178	-0.000632593	0.000634022	0.000346377	0.00012727	-0.000261802	0.000117699	0.000535642	7.97E-05	-0.00043482	0.000272217	0.00014933	-0.000220186	-0.000105661	0.000596305	0.00022924	4.54E-17	-0.00626779	-0.002785471	-0.00184607	0.00122711	0.000916522	-0.000502127	0.000480615	0.000947327	0.000297969	-0.000689869	-0.000895941	0.000158436	0.00082409	-0.000609381	-0.000297492	0.001470132	-0.000604527	-0.001204272	0.00129811	1.02E-05	-0.00122795	0.562193545	-0.0649726	0.17087404	0.045810035	-0.01861839	-0.013535076	-0.002147448	0.007754752	-0.002711112	-0.006790385	0.000119093	0.003205761	-1.35E-05	0.001426722	0.002031787	-0.003846727	-0.004242557	0.002105809	0.004191346	-0.000184618	-0.001958851	0.00015248
z3130_1	violin	1738	1738	1738	Colle	"Antoniazzi,_Gregorio"	NA	1	0.015523759	0.078428367	0.011529176	-0.01305252	0.010008317	-0.012796415	-0.011498629	0.00097149	0.009990248	-0.00164784	-0.008007809	-0.00080609	0.004017074	-0.000621693	4.51E-05	0.001453326	-0.002088697	-0.00371934	0.002358154	0.003584367	-0.001209399	2.60E-17	-0.001975383	-0.001150942	-0.000519096	-4.38E-06	0.000376747	0.000264877	-0.00052917	-0.000124456	6.74E-05	0.000349125	-3.28E-05	0.000293921	9.20E-05	2.91E-05	5.69E-06	0.000567403	7.00E-05	-4.06E-05	-7.95E-05	0.000276908	-4.85E-05	4.33E-18	0.002211439	0.00019723	0.00044046	7.44E-05	-0.000743658	1.43E-05	-9.92E-06	2.61E-06	0.000366976	2.39E-05	0.000112425	0.000168513	-0.000216213	-0.000130601	0.000243492	9.39E-05	-0.000172176	-6.60E-05	3.20E-05	-0.000133519	-4.93E-05	0.57968082	-0.059778164	0.184857127	0.040675294	-0.025203818	-0.011571113	0.000225939	0.009523157	-0.005044243	-0.008589368	0.001667301	0.002595454	-0.000735354	0.003152013	0.002299013	-0.006010283	-0.004127556	0.004940905	0.003714366	-0.002020685	-0.0011687	-0.000387354
z4396_1	violin	1740c	1740	1740	Colle	"Antoniazzi,_Gregorio"	NA	1	0.017854555	0.07715542	0.011634469	-0.013526051	0.010466409	-0.01394491	-0.009425408	0.00281693	0.009004564	-0.002989038	-0.007347204	0.001667069	0.00424831	-0.000881936	0.000767111	0.000412306	-0.001863054	-0.002681494	0.004364433	0.002152936	-0.002366724	-1.86E-16	-0.001097353	-0.000652829	-0.000968396	-0.000219073	0.000956084	-0.000733135	-0.000857195	0.000317378	0.000989712	-4.78E-05	-0.000671145	0.000826864	-0.000362959	0.000462965	-0.000234607	0.000948931	-0.00053885	-0.000629363	0.001089571	-0.000175511	0.000221855	5.67E-16	0.001231635	-0.000482979	-0.002723692	0.002086382	-0.000194436	1.83E-05	8.84E-05	-0.000301051	0.000992806	0.000229924	-0.000525122	0.000762487	-0.001129412	-0.000212208	0.000566339	0.000361858	-8.67E-05	-0.000621677	0.00097221	-0.000583431	-0.000155268	0.566622522	-0.052907308	0.188011271	0.038073231	-0.025891643	-0.011376712	0.001736949	0.008849347	-0.006977523	-0.008312439	0.002265336	0.0030944	-0.000304688	0.003052427	0.000676724	-0.007313119	-0.001013963	0.005771487	0.002329083	-0.002831534	-0.001148145	-0.000376202
z13765_1	violin	1898	1898	1898	Milan	"Antoniazzi,_Riccardo"	NA	1	0.013316486	0.084254756	0.012398063	-0.00899187	0.010317939	-0.012227136	-0.010166997	0.001914456	0.010310969	-0.00176988	-0.007760389	-0.000292072	0.004325622	8.76E-05	8.04E-05	0.001246023	-0.001943496	-0.003032932	0.002901251	0.003638662	-0.001450918	-8.63E-17	0.000453786	0.000990668	0.000484017	-0.000330449	-0.000482961	0.000272378	0.000682562	-0.000450524	-0.000395048	-0.000188549	0.000469841	-0.000246699	3.23E-05	-9.53E-05	8.22E-05	-0.00031054	0.000513566	0.000279964	-0.000161404	-0.000345067	0.00032066	4.66E-16	-0.002693506	0.000536016	0.001172675	-0.000284824	-0.000478521	-0.000253576	0.000479341	0.000102272	-0.000444246	-9.04E-05	4.43E-05	-0.000194218	0.000476817	0.000567161	-0.000413996	-0.000485255	0.000399172	0.00033656	-0.000220637	-4.62E-05	-1.85E-05	0.564179807	-0.058686857	0.182778877	0.038162612	-0.021330537	-0.010332164	-0.000235644	0.00902122	-0.004391886	-0.008847589	0.001408149	0.004444579	-0.000396675	0.001563908	0.001366076	-0.005699415	-0.003643469	0.005381893	0.004458535	-0.002505047	-0.00247	-1.45E-05
z13898_1	violin	1890c	1890	1890	Milan	"Antoniazzi,_Riccardo"	NA	1	0.015825357	0.079059553	0.013521803	-0.008541922	0.011473372	-0.011599247	-0.010920237	0.000572092	0.009171757	-0.000582169	-0.005661194	-0.00016286	0.003258459	-0.000599253	0.000808978	0.002046622	-0.001598817	-0.00327088	0.001987946	0.002791544	-0.00090443	-3.09E-16	0.002766004	0.002004176	0.001353183	-0.001098463	-0.001669064	-0.000808738	-0.000658301	-0.000764135	0.000364897	0.000784795	-0.00024672	-0.000582266	7.22E-05	5.40E-06	0.000203691	0.000366817	0.000169024	-0.000420116	-0.000191113	0.000279144	0.000140684	-3.54E-17	-0.001088903	-0.001990978	-0.002942744	-0.001750789	0.000770634	0.000821746	-0.000505022	0.000550314	0.001165641	-0.000360116	-0.00019631	0.001131546	0.000234202	-0.001269308	-0.000501801	2.23E-05	-0.000131468	0.000711719	0.000819602	-0.000265631	-0.000651465	0.57102385	-0.066084569	0.180820276	0.0425019	-0.020355591	-0.010066379	-0.001984321	0.009277033	-0.00333567	-0.009322728	0.001477804	0.003522089	-0.001146924	0.002326801	0.001588102	-0.005970202	-0.003306111	0.005566473	0.004401503	-0.001934269	-0.001890342	-0.000423236
z13899_1	violin	1890c	1890	1890	Milan	"Antoniazzi,_Riccardo"	NA	1	0.012358387	0.083083648	0.014680592	-0.012080825	0.010611527	-0.011285552	-0.011200215	-0.00068523	0.010897837	0.000515268	-0.008497128	-0.002160144	0.003717411	0.000229803	-0.00066622	0.001436447	-0.001573897	-0.004097898	0.000807743	0.00377543	-0.000130692	-5.24E-17	-0.003144027	-0.002230535	-0.001170331	0.000103164	0.000961604	-0.000181402	-0.000870297	-0.0006944	0.000610335	-6.24E-05	-0.00014565	-0.000400522	0.00030688	-0.000404608	8.78E-05	0.000372282	0.000169965	-0.000513934	2.02E-05	0.000420579	0.000199675	6.11E-17	0.004295596	0.001056746	-0.000270024	9.98E-05	7.55E-05	-0.000576392	-0.001063359	6.44E-05	0.001030529	-6.49E-06	0.000106787	0.000438427	-0.000688668	-0.000907201	0.000417855	0.000976034	-0.000115695	-0.0003523	0.000191902	-0.000145297	-0.000404571	0.577960586	-0.060476346	0.178437932	0.039973533	-0.018302323	-0.012811873	-0.002172287	0.012800944	-0.003519607	-0.011486492	0.000211686	0.005003147	1.46E-05	0.002009295	0.003130304	-0.004689161	-0.005786129	0.003463364	0.005534576	-0.001130147	-0.002496463	-0.000383254
z22221_1	violin	1890c	1890	1890	Milan	"Antoniazzi,_Riccardo"	NA	1	0.018871531	0.079180458	0.013230276	-0.009554981	0.010027073	-0.007971271	-0.010884266	-0.001611463	0.00751962	0.002659421	-0.007094964	-0.001628025	0.002306434	0.00181891	-0.001318662	0.002736785	-0.000539494	-0.002843292	-0.000830808	0.004375162	0.00056403	-2.49E-16	8.25E-05	-0.000496061	-0.000661865	0.000112312	-8.96E-05	-0.000272113	0.00013287	-0.000260781	3.81E-05	-0.000197088	0.000272346	-9.35E-05	7.64E-06	-9.68E-06	7.74E-05	7.45E-05	-1.68E-05	4.67E-05	6.65E-05	3.12E-05	8.80E-05	-1.07E-16	-0.001278092	0.001011191	-7.86E-06	-0.000412133	-0.000186316	-0.000262048	0.000152302	0.000446036	0.000204456	4.23E-05	-0.000313701	8.56E-05	3.81E-06	9.68E-05	-0.000186971	0.000120116	-1.92E-05	0.000161616	2.52E-05	-0.00010653	-8.76E-05	0.556941792	-0.065912505	0.171080467	0.049348633	-0.018780814	-0.009978304	-0.005153594	0.009815261	-0.00062488	-0.007627321	-0.002450039	0.004659305	-0.00165264	0.001132772	0.003857007	-0.002637744	-0.006925673	0.0020056	0.005221198	0.00045985	-0.001895141	0.000270208
z13892_1	violin	1912	1912	1912	Milan	"Antoniazzi,_Riccardo"	NA	1	0.016167408	0.086959651	0.013844119	-0.012515323	0.01175007	-0.012870753	-0.010252669	0.002707406	0.010796372	-0.00225284	-0.008626426	0.001160119	0.004698058	-0.00031369	0.000479423	0.000982611	-0.002290355	-0.00294474	0.003427092	0.002744409	-0.002088875	2.11E-16	-0.00051097	-0.000503248	-0.000586811	-0.001243164	-8.06E-05	-0.0005208	-0.000424905	-0.000797134	0.000465297	6.97E-05	5.87E-05	0.000283472	0.000841002	0.000152875	0.000175735	0.000425298	0.000552954	-5.99E-05	0.000111307	0.000258476	0.000172585	6.15E-17	0.000302617	-0.000857761	-0.000900327	-0.000501472	8.71E-05	-0.000161531	0.000363302	0.000852372	-4.16E-06	-0.00032183	0.000799345	0.000945972	-0.000232583	-0.000363021	0.000286534	-0.000191675	-0.000539875	-0.00021847	9.30E-05	0.000264423	0.000132576	0.571357682	-0.060256752	0.183917015	0.03908518	-0.022307508	-0.013505721	0.002909066	0.013640546	-0.007939032	-0.010504746	0.001867863	0.003335029	3.73E-05	0.003152149	0.001538421	-0.007219398	-0.002620889	0.006705293	0.002993343	-0.002658923	-0.001176799	-0.000754366
z13880_1	violin	1906	1906	1906	Milan	"Antoniazzi,_Riccardo"	NA	1	0.014309516	0.077937866	0.010544686	-0.010508117	0.008469506	-0.011585783	-0.010420697	0.001242054	0.009301745	-0.001204986	-0.007327428	-0.000574504	0.004147034	0.00038739	-0.000149041	0.00197763	-0.001377699	-0.003046397	0.002523949	0.003817594	-0.000657759	1.76E-17	-6.76E-05	-0.000204896	-0.000272768	0.000268379	-0.000942656	0.000151694	3.29E-06	0.000336803	-0.000274631	-9.20E-05	0.000546295	-0.000359107	6.35E-05	-5.16E-05	0.000126638	-0.000244048	-0.000403821	0.000662541	-0.000233903	-6.68E-05	0.000128385	-2.69E-16	-0.003431286	0.000874015	-0.000560348	-0.00028503	0.000627053	0.000388563	0.000249194	-0.000118629	9.18E-05	-9.34E-05	0.000198778	-0.000583181	-9.49E-05	0.000499259	-0.000422981	8.49E-05	7.44E-06	0.000128207	-0.000145309	1.12E-05	0.000669293	0.573360811	-0.05364347	0.181892782	0.035928231	-0.024120617	-0.009434675	-0.000149247	0.008403313	-0.003539036	-0.008916504	0.001077234	0.00409651	-0.00084165	0.001821072	0.001691746	-0.005467853	-0.004019393	0.004652695	0.004477742	-0.00219857	-0.001900871	-4.34E-05
z13900_1	violin	1897	1897	1897	Milan	"Antoniazzi,_Riccardo"	NA	1	0.013549964	0.083740202	0.012806923	-0.010158299	0.010337025	-0.011758504	-0.010372313	0.000684523	0.01022959	-0.00079812	-0.008244463	-0.000490633	0.004339226	1.26E-05	0.000120686	0.001856776	-0.001569164	-0.003494993	0.002371196	0.003762656	-0.000777998	-8.83E-18	0.003778825	0.000120781	1.19E-05	0.000633566	0.000199211	-4.77E-05	0.00012678	0.00059892	0.000311654	-0.00049026	0.000220183	0.000122214	1.55E-05	-0.000278067	6.56E-05	-0.000159579	-0.00024067	6.24E-05	0.000193735	-3.62E-05	7.24E-05	-7.06E-17	-0.001705563	4.36E-05	-0.001313698	0.000190016	0.001057063	-0.000304091	7.79E-05	0.000770304	-0.00029006	-0.000855801	0.000248399	-0.000170023	-0.000399556	0.000571933	-8.15E-06	-0.000395639	2.27E-05	0.000226984	5.69E-05	8.87E-05	0.000296711	0.557741933	-0.056058776	0.180745933	0.035771474	-0.018095962	-0.010741357	-0.000837032	0.012202699	-0.005277422	-0.010474362	0.001776612	0.003548779	-0.001211743	0.002874265	0.002565337	-0.006296907	-0.004248277	0.005265195	0.004104056	-0.002270113	-0.001557889	-0.000105485
z13896_1	violin	1892	1892	1892	Milan	"Antoniazzi,_Riccardo"	NA	1	0.017522398	0.083541748	0.009822146	-0.009481444	0.011038597	-0.007492222	-0.011244263	-0.001323315	0.008895874	-0.000234026	-0.007161576	-0.001035568	0.003488522	-0.000203905	-0.000597202	0.002397352	-0.000780819	-0.003373059	0.000979955	0.003681314	-0.000117138	1.58E-16	0.001749522	-0.000313448	8.13E-05	-0.000790963	0.000677522	-0.000303232	-0.001176104	6.06E-05	0.000776005	-0.000109898	-0.000776774	-0.000361199	0.000672506	-9.26E-05	-0.000150153	0.000428015	-0.000102897	-0.000630114	0.000107614	0.000734595	9.11E-06	5.25E-17	0.004353807	-0.004226886	-0.001940167	0.001834583	-0.000292297	-0.000104217	-0.000804321	0.000144889	0.001380723	-0.000563113	-0.000291464	0.000692168	-0.00029078	-0.000678755	0.000449628	0.001097163	-0.000557598	-0.000997607	0.000404173	0.000146629	-0.000277896	0.552622195	-0.066401469	0.177547352	0.045341701	-0.019649837	-0.013493499	-0.001245966	0.009689554	-0.001683779	-0.006337807	0.001591132	0.001633608	-0.002580093	0.001806953	0.002575336	-0.004058549	-0.004265829	0.003009911	0.004187152	-0.000907556	-0.00127156	4.49E-05
z20277_1	violin	1889	1889	1889	Milan	"Antoniazzi,_Riccardo"	NA	1	0.012817808	0.090795592	0.01340748	-0.008697657	0.012160035	-0.011594435	-0.0140317	-0.000221074	0.012818833	-0.00180055	-0.008201094	-0.002103412	0.004900184	-0.000622202	0.000787465	0.002542137	-0.002292962	-0.004141896	0.001661837	0.00485418	-0.000659874	4.03E-16	0.005070855	0.00017774	-3.55E-05	0.001031257	-0.001131705	-4.62E-05	0.001423583	0.000499245	0.000199431	-0.000541136	0.00061908	-0.000770259	0.000537315	0.000508473	0.000432363	-0.000561463	-0.00053344	0.000608548	-0.000147242	0.000273532	8.33E-05	-2.74E-17	-0.005229338	0.001575387	0.000443538	-0.000755142	0.000599938	-0.000215111	0.000272941	-0.000921852	0.001097901	-6.02E-05	-1.20E-05	2.42E-05	-0.000650813	7.11E-05	-0.000287532	6.97E-05	0.000506678	0.000350086	-0.000517872	-0.00017469	0.000275367	0.565242756	-0.064668917	0.184259226	0.045272882	-0.017797124	-0.011999397	-0.001118246	0.010774509	-0.003508708	-0.010573844	0.001640673	0.003357956	-0.000870454	0.00316489	0.001909966	-0.006314693	-0.005290702	0.005140319	0.005091719	-0.001333995	-0.001348309	-0.000736961
z13888_1	violin	1906	1906	1906	Milan	"Antoniazzi,_Riccardo"	NA	1	0.011495185	0.085255466	0.016391218	-0.012425466	0.010110989	-0.009484231	-0.008861814	-0.000624789	0.01082558	0.000587437	-0.009263975	-0.001962197	0.005527235	0.002282294	-0.001741089	0.001136355	-0.000730408	-0.002359376	0.00087322	0.004079771	-0.000314554	-5.86E-16	0.002643628	0.000239417	0.000495534	0.000151841	0.000270444	-0.000313385	0.000331853	6.25E-05	0.000494732	-0.000484053	-5.33E-05	-0.000198262	0.000191565	-8.78E-05	4.75E-05	-5.89E-05	-0.000222194	5.38E-05	5.27E-05	9.55E-05	9.63E-05	5.15E-16	-0.00109068	0.000450394	-0.000275905	-4.98E-05	0.000603456	-0.000431873	-0.000356883	0.000274935	-0.000235023	-0.000435908	0.00057917	0.000301321	-0.000439903	0.000144329	0.000195509	-0.000239007	-0.000366943	5.36E-05	0.000173647	0.000153091	0.000361804	0.578445749	-0.062553452	0.178085846	0.040854399	-0.019253085	-0.013776033	-0.001192724	0.013290431	-0.003524455	-0.011391598	0.001400355	0.006045515	-0.001445452	1.05E-06	0.001630726	-0.004696207	-0.004018914	0.005067995	0.005711622	-0.001815908	-0.003306855	-0.000400829
z14715_1	violin	1907	1907	1907	Milan	"Antoniazzi,_Riccardo"	NA	1	0.011873501	0.079645777	0.011365623	-0.007295038	0.00899164	-0.013403302	-0.009586608	0.001470688	0.008562855	-0.002608286	-0.007087812	-0.000661424	0.002829316	-2.93E-05	0.000337284	0.001398477	-0.002537821	-0.002665017	0.00265619	0.00329978	-0.001808943	-2.73E-16	-0.000790656	-0.00016218	-0.000332342	9.92E-05	3.94E-05	4.83E-05	7.88E-05	-0.0001837	-0.000212679	-0.000228889	0.000295473	-0.000147996	4.58E-05	-4.41E-05	5.61E-05	-5.61E-05	0.000261926	0.000292742	7.06E-05	4.87E-06	0.000122093	1.18E-16	0.001807988	0.000195328	-0.000276072	0.000453526	-0.00017386	-0.000346644	2.77E-06	-0.000321429	0.00015036	0.000248844	-0.000201179	-0.000192933	0.000195715	0.000257067	2.06E-05	7.13E-05	-4.77E-05	-7.90E-05	2.87E-05	0.000155381	5.44E-05	0.563183447	-0.054685786	0.178585269	0.035845562	-0.020940992	-0.009478583	-0.000281886	0.008078215	-0.002604534	-0.007369906	0.000649823	0.003929893	-0.000678781	0.001287378	0.00090755	-0.005968479	-0.003105707	0.005970594	0.003900548	-0.002818392	-0.001851748	6.83E-05
z21336_1	violin	1890c	1890	1890	Milan	"Antoniazzi,_Riccardo"	NA	1	0.015443118	0.078629628	0.01671152	-0.013371424	0.009453052	-0.010168844	-0.008851117	-0.002205532	0.009864333	0.000752075	-0.007044998	-0.003478327	0.004968387	0.00154996	-0.00125831	5.29E-05	3.21E-06	-0.002852542	0.000180435	0.003849505	0.00068811	-5.14E-16	-0.002320552	-0.000393751	8.49E-05	-0.000307378	0.000164439	0.000162434	-5.46E-05	-0.000485997	-0.000151225	0.000219939	0.000106325	-0.000103424	-0.000231842	-0.000101754	-0.000224282	4.21E-05	0.000123956	1.26E-06	-0.000323174	-0.00022105	-1.04E-05	6.43E-16	0.001387873	0.000464895	0.000778954	0.000119528	-0.0002495	-0.000192883	-0.000167243	-0.000153528	-3.10E-05	0.00020142	0.000364378	0.000330545	6.14E-06	-0.000308975	-0.000417792	-0.000112596	0.000383814	0.000313745	8.04E-05	-6.71E-05	-0.000159088	0.581911176	-0.068977869	0.175808145	0.045871986	-0.019837373	-0.012323355	-0.002637177	0.009174199	-0.001690748	-0.009527146	-0.001232975	0.00502094	0.000891776	0.000538021	0.002133302	-0.003609118	-0.005781103	0.002599384	0.00641348	-6.33E-05	-0.003774814	-0.001081315
z13884_1	violin	1900	1900	1900	Milan	"Antoniazzi,_Riccardo"	NA	1	0.018392674	0.079539865	0.0135472	-0.011823481	0.011431658	-0.011371388	-0.010411298	-6.97E-05	0.009562128	-0.00056735	-0.00768098	-0.001190494	0.004059089	2.65E-05	-9.01E-05	0.00183793	-0.001182874	-0.003531642	0.001494604	0.004194043	-0.00065901	-1.78E-16	0.002791501	0.00010473	-0.000980642	0.001051019	-0.000867185	-0.000750268	6.81E-05	-0.000325465	-0.00027145	-0.000962701	0.000624613	-0.000448551	-0.000185779	-0.000113394	0.000497315	-0.000423185	1.33E-06	0.000188377	0.000233105	-0.000510342	0.00035914	1.78E-17	-0.00447295	0.001424963	-0.000755247	-0.000648819	0.000311637	-0.000508169	0.000620403	2.07E-05	-0.000335698	-0.000345434	-1.61E-05	0.000415911	0.000329532	0.000475801	-2.72E-05	-0.000410299	-2.98E-05	-2.67E-05	-0.000152634	0.000142256	0.000259253	0.573468224	-0.063155594	0.178870661	0.040605216	-0.021706756	-0.010951455	-0.000432556	0.00955081	-0.003219639	-0.007560093	0.000500144	0.003037173	-0.000841493	0.001156517	0.00257211	-0.004661537	-0.004651523	0.004544924	0.004494115	-0.001808085	-0.001903519	-3.47E-05
z13897_1	violin	1910c	1910	1910	Milan	"Antoniazzi,_Riccardo"	NA	1	0.016587273	0.081586388	0.014348352	-0.011956268	0.00876295	-0.01078397	-0.0102054	0.002062445	0.009465386	-0.001563189	-0.008550405	-0.000828265	0.005144509	0.000415898	-0.001424496	0.00066885	-0.001689342	-0.002483763	0.002048311	0.003507452	-0.001633625	-6.12E-17	-0.003570416	-1.03E-05	0.00063276	-0.000812891	-0.00025064	0.000676464	-0.000345001	-6.87E-05	0.000205583	0.000360877	-0.000475674	-0.000579183	0.000495524	-0.000295566	-0.000198357	-9.75E-05	3.09E-05	-0.000132057	-0.000356686	0.00053443	-0.000324388	6.99E-17	0.003378119	-0.001808498	0.000270367	0.000599878	-0.000715362	0.001162848	4.95E-05	-0.000676583	0.000250876	-0.000425184	-6.09E-05	-2.82E-05	-0.000331065	-4.66E-05	0.000278556	0.000267372	-0.000113865	9.44E-05	-0.000178065	0.000100377	-0.000238861	0.577822371	-0.063234338	0.186963891	0.041468785	-0.027057666	-0.010689611	0.000102148	0.009330575	-0.003704923	-0.009441933	0.001759032	0.004713605	4.56E-06	0.000848611	0.000348637	-0.004591077	-0.003030596	0.004955894	0.004324377	-0.002598327	-0.00292921	0.000279478
z13895_1	violin	1910	1910	1910	Milan	"Antoniazzi,_Riccardo"	NA	1	0.017739541	0.080050449	0.011563758	-0.012393024	0.011051543	-0.012391636	-0.011214971	0.000588983	0.009628118	-0.000980743	-0.008145469	-7.73E-05	0.004280655	0.000108816	-0.000509077	0.001862474	-0.001619691	-0.003377563	0.002190058	0.003932158	-0.000999558	-3.67E-16	0.002306635	-0.0003637	-0.001641586	0.002570872	-0.001061331	0.001147155	-0.000276601	0.000940887	-0.00102214	0.000376131	0.00038619	0.000579941	-0.001224129	0.000379687	-0.000239767	-2.32E-05	-0.000244556	0.000462678	-0.000347523	-0.000725225	0.00050997	2.71E-16	-0.005644471	0.004489815	0.001316284	-0.001014583	-1.27E-05	-0.000715243	0.000759575	0.000511197	-0.000800367	-0.000169128	0.000511205	-0.00051212	-0.000536321	0.000965156	-0.000689176	-0.000984132	0.001227983	0.000628689	-0.000375296	-0.000543336	0.000224514	0.570849182	-0.061225206	0.185773649	0.040713062	-0.022040883	-0.009485073	-0.001623169	0.007951527	-0.003766446	-0.007796563	0.001440143	0.003153243	-0.00142127	0.002177927	0.002157929	-0.006149593	-0.003677491	0.005895701	0.004289099	-0.002640285	-0.002178145	2.40E-05
z13902_1	violin	1900c	1900	1900	Milan	"Antoniazzi,_Riccardo"	NA	1	0.013499323	0.08473955	0.009216874	-0.011304705	0.01053426	-0.013028896	-0.011499149	0.001587914	0.011165273	-0.002455168	-0.007774807	0.000552461	0.004860749	-0.000185613	-9.83E-05	0.001835144	-0.00243731	-0.003183806	0.002953142	0.003721693	-0.001802056	-1.05E-16	0.000124518	-0.000838881	-0.000455788	0.000789908	-0.00033298	0.000241404	-0.000220492	0.00016713	-0.00030356	0.000236757	9.82E-05	0.000103877	-0.000347972	0.000243807	-8.23E-05	0.000241443	-0.000198148	0.000426793	-0.000225184	0.00014226	4.38E-05	-1.58E-16	-0.001664378	0.0013836	0.000267948	-0.000343874	0.000328085	-0.000108199	-0.000354682	0.000198643	0.000247635	-0.000222907	0.000207811	-4.68E-06	-0.00022583	0.000204753	5.09E-05	8.77E-06	-1.16E-05	8.34E-06	8.70E-05	-1.04E-05	0.000127973	0.563211182	-0.060177017	0.189139329	0.041380349	-0.02127115	-0.009642636	-0.000809236	0.00684419	-0.005620784	-0.009178003	0.001503291	0.004080448	-0.000263487	0.002929215	0.001367591	-0.006193431	-0.003756186	0.005428597	0.004734608	-0.002534329	-0.002637146	-0.000107903
z13894_1	violin	1898	1898	1898	Milan	"Antoniazzi,_Riccardo"	NA	1	0.017517782	0.080465626	0.014771304	-0.011675529	0.012509794	-0.01421542	-0.011028476	-4.82E-05	0.011098514	-0.001304366	-0.00725466	-0.001344114	0.003649782	-0.00014373	0.000781896	0.002208067	-0.00221676	-0.003606691	0.002128306	0.004366912	-0.000906266	-4.11E-16	-0.001247865	-1.92E-05	0.00031346	0.000741158	0.000489028	0.000531023	0.000937483	-0.000153191	0.000273606	-8.50E-05	0.000816807	-0.000447058	6.40E-05	-0.000467329	8.35E-05	-0.000513815	0.000359116	-0.000248953	-0.000222558	-0.000482086	8.27E-05	4.33E-16	-0.000113473	0.002617828	0.001908388	-0.000531153	-0.00021457	0.000256931	0.000642615	-0.000797157	-0.000637179	-5.95E-05	-1.15E-05	0.000116903	-4.36E-05	-3.73E-05	-0.000335392	-0.000199785	0.000278298	0.000189846	5.81E-05	6.57E-05	-0.000413131	0.572000561	-0.065269971	0.182732255	0.042435326	-0.019254435	-0.010286133	-0.001355647	0.009564184	-0.003366264	-0.009371086	-5.37E-05	0.003385857	-0.000266592	0.002486528	0.002794611	-0.005462361	-0.005214615	0.004287148	0.00457295	-0.001197861	-0.001642615	-0.000625486
z13881_1	violin	1906	1906	1906	Milan	"Antoniazzi,_Riccardo"	NA	1	0.013322041	0.082484016	0.013710241	-0.011099043	0.01122453	-0.015098928	-0.013085123	0.001849679	0.010851656	-0.001204759	-0.008632924	-0.000491601	0.003334417	-0.000118569	0.001206099	0.00172521	-0.002939293	-0.004101583	0.002923422	0.003479166	-0.001130729	-3.51E-16	0.001151194	0.000215284	3.74E-05	-3.96E-05	-0.000152015	-0.000598325	-0.000106095	0.00028129	0.000320609	-0.000148573	-0.000163332	0.000121747	-4.56E-05	0.000254086	5.36E-06	0.000149706	-0.000302424	5.65E-05	0.000130527	0.000180574	2.73E-05	5.09E-16	-0.001416916	-0.000424401	-0.000358981	-0.000447646	-0.000193805	0.000256005	0.000646421	6.61E-05	-0.000194228	0.000291232	9.64E-05	-0.000330723	-0.000374018	0.00014433	0.000337697	0.000171963	-0.000250543	-0.000334366	0.000140179	0.000305493	0.000271772	0.579220644	-0.063051952	0.187451645	0.041380669	-0.020529251	-0.010454036	-0.001339899	0.010672222	-0.005423519	-0.010597556	0.001196946	0.003700741	-0.000349373	0.003462838	0.002692258	-0.007133753	-0.004879673	0.005422588	0.00472427	-0.001484144	-0.001279592	-0.000900221
z13889_1	violin	1912	1912	1912	Milan	"Antoniazzi,_Riccardo"	NA	1	0.012795431	0.079064565	0.013351969	-0.012634031	0.008499078	-0.009951041	-0.00728044	0.000113077	0.008465733	-0.000299167	-0.007662468	-0.000431188	0.004202204	0.001338441	-0.002535666	0.000584971	-0.001035448	-0.001753808	0.000534136	0.002847466	-0.001065367	3.23E-16	0.000996364	0.00156587	-3.83E-05	0.000620715	-0.001152895	0.00077132	0.000966544	0.000545408	-0.00058069	0.000176981	0.000831291	0.000184274	-0.000368479	0.00035346	5.46E-05	-0.000461491	7.86E-05	0.000548511	-0.000142761	-0.000619268	0.000333222	-7.17E-17	-0.003508591	0.001853516	-0.000325391	-0.001239119	-0.000145772	-0.000152057	0.000692209	8.50E-05	-0.000440971	-2.44E-05	5.20E-05	-0.000332109	0.000116609	0.000373135	-0.000600464	-0.000392777	0.0005875	0.000267329	2.08E-05	0.000100388	-7.75E-05	0.574672527	-0.053661568	0.173698368	0.034853818	-0.02199836	-0.011945288	0.001705914	0.010970651	-0.006027383	-0.01046548	0.002055886	0.007263263	-0.000164642	-0.000605791	0.000926353	-0.00414161	-0.003244475	0.005453556	0.00493604	-0.003284894	-0.003361498	0.00037149
z13885_1	violin	1900c	1900	1900	Milan	"Antoniazzi,_Riccardo"	NA	1	0.015957819	0.081759825	0.012315006	-0.013537208	0.010057062	-0.011212539	-0.009838448	0.000666269	0.009258881	-0.001637114	-0.008869161	-0.000188672	0.004715276	4.11E-06	-0.001585035	0.000620585	-0.001572608	-0.002753688	0.002499702	0.003178672	-0.001615555	-4.01E-16	0.000333629	3.31E-05	0.000143911	-1.27E-05	5.77E-05	-0.000222974	-0.000136563	-0.000237912	-0.000179567	-0.000318189	-8.51E-05	-0.00024241	-0.000241103	-0.000138085	-2.19E-05	-0.000130425	-1.61E-05	-4.43E-05	1.01E-05	-0.000183386	0.000188828	3.34E-16	-0.000548671	-9.73E-05	0.000316196	0.000110943	-0.000173366	-8.46E-05	0.000203677	3.13E-06	-0.000346025	0.000132213	0.000470365	-2.06E-05	6.45E-06	0.000359999	-7.32E-05	3.06E-05	0.000454064	6.59E-05	-0.000169261	-1.88E-05	0.000125172	0.574952146	-0.06314297	0.181435582	0.041295319	-0.020861468	-0.01213122	-0.001384763	0.010288005	-0.005277926	-0.010080549	0.002525011	0.005650217	-0.001146166	0.001091861	0.001786741	-0.006180786	-0.003656098	0.006104098	0.004355701	-0.003283278	-0.002567239	0.000201853
z13905_1	violin	1910c	1910	1910	Milan	"Antoniazzi,_Riccardo"	NA	1	0.018041203	0.077485478	0.011306064	-0.011963797	0.010980756	-0.011383969	-0.011558843	-0.000119046	0.008486289	-0.000703687	-0.007802869	-0.000690867	0.003253768	-0.000372519	-9.89E-05	0.002082199	-0.001334401	-0.003659912	0.00153433	0.004074321	-0.000933519	9.51E-17	-0.001729862	0.000591893	0.000240149	-0.000439377	-0.000223635	0.00016247	-0.000220859	-0.000308343	2.15E-05	0.000110415	-0.000469833	-0.000226101	-3.80E-05	7.21E-05	-0.000384189	3.40E-05	-0.000157699	-0.000307726	-0.000247956	1.89E-05	-0.000203594	-1.73E-16	0.001385101	-0.000668064	-0.000246743	0.000310766	8.33E-06	3.09E-05	-0.000155465	-0.00017369	0.000170676	-0.000185393	-0.000314896	0.000396027	0.000173477	-0.000259852	3.06E-06	0.000164213	-0.000144805	-0.000242986	0.000132269	-8.96E-05	-0.000267303	0.571525056	-0.064510859	0.181853447	0.042899954	-0.021776235	-0.010590475	-0.002100943	0.007724587	-0.002749091	-0.006324962	0.000767435	0.002592902	-0.000820593	0.001462249	0.002108435	-0.005214256	-0.004254597	0.00426996	0.004204754	-0.00120562	-0.001581285	5.36E-05
z14459_1	violin	1898	1898	1898	Milan	"Antoniazzi,_Riccardo"	NA	1	0.014188664	0.082158155	0.011891611	-0.010014134	0.008201962	-0.009436891	-0.010965676	0.000241256	0.008543601	0.001412927	-0.008202583	-0.000267168	0.004105915	0.001420436	-0.000457644	0.001437759	-0.000705974	-0.00303298	0.001283819	0.004021508	-0.000296357	-7.57E-17	-0.002742676	-0.001258045	3.80E-05	-0.000231641	0.001299319	0.000889612	-0.000140224	-0.000831832	0.000902143	7.83E-05	-0.000184529	0.000406085	-0.000315947	-2.65E-05	-0.00089714	0.001018073	-4.67E-05	1.81E-05	-0.000472239	0.000613263	-0.000595343	-6.49E-17	0.002205897	0.002071321	-0.002194545	-0.00130784	0.002237005	3.70E-05	-3.97E-05	0.000728976	0.000654491	-0.0011249	-0.00095603	0.000128725	-0.001094576	0.000338355	0.001148215	0.000148696	0.000482102	-0.000434325	3.71E-05	-7.25E-05	-0.000778403	0.556779642	-0.060804405	0.174706501	0.042386659	-0.017092246	-0.009996267	-0.000530424	0.010952038	-0.005314329	-0.010560034	-0.000791107	0.003920686	-0.000839454	0.002058504	0.004347823	-0.005132859	-0.00499614	0.004333275	0.004558815	-0.001388319	-0.002653225	-0.000461336
z13904_1	violin	1910	1910	1910	Milan	"Antoniazzi,_Riccardo"	NA	1	0.016121896	0.083956044	0.011990106	-0.01210698	0.011795175	-0.01048952	-0.013232178	-0.000113252	0.010818089	-0.000214709	-0.008707335	-0.001105097	0.004279656	-0.000585545	-0.000189657	0.002295809	-0.001399084	-0.004256009	0.001673772	0.004143092	-0.000420306	-6.12E-17	-0.002645239	0.000221083	0.00069797	-0.000701864	0.000177622	0.00028629	-7.28E-05	-0.000325772	8.85E-05	0.000501372	-0.000487806	-0.000264679	-1.88E-05	0.000252015	-0.000369906	9.34E-05	-7.09E-05	-0.000140499	-0.00035372	0.000256611	-5.12E-05	5.24E-17	0.003690368	-0.001137622	-0.000486653	0.000248072	0.000278133	3.32E-05	-0.000569458	0.000440301	0.000342587	-0.000585017	-0.00025446	0.000259748	9.53E-05	-0.000117403	6.63E-06	0.000122746	-0.000102153	-0.000179022	0.000167485	-8.37E-05	-0.000122388	0.570321806	-0.066654802	0.186013148	0.044891567	-0.021388991	-0.011661539	-0.001274353	0.009625442	-0.004862205	-0.00853298	0.002410467	0.002803342	-0.001256967	0.002729989	0.002593498	-0.005677583	-0.004946731	0.004265615	0.00461231	-0.001331695	-0.001646249	-0.000467663
z13883_1	violin	1912	1912	1912	Milan	"Antoniazzi,_Riccardo"	NA	1	0.015638635	0.079786948	0.012027656	-0.013659531	0.009723596	-0.012725736	-0.01080258	0.000151612	0.009418565	-0.001596407	-0.007974505	-0.001125912	0.005173176	9.09E-05	-0.001172157	0.000818219	-0.000972392	-0.003088764	0.00185958	0.00370537	-0.001249784	-1.73E-17	-0.001210858	0.000182112	-5.84E-05	0.000289604	-0.000719019	0.000447342	8.11E-05	5.86E-05	-0.000580633	0.000330527	0.000125834	7.03E-05	-0.000198301	0.000251348	3.26E-05	-1.33E-05	9.57E-05	0.000286877	-0.000258748	-0.000178373	9.07E-05	3.81E-16	-0.000871089	0.001129077	0.000687669	-0.000636722	-0.000700102	0.000311379	0.00057019	-0.000116051	-0.000612646	6.64E-05	0.00042066	-2.19E-05	9.13E-06	0.000131514	-8.86E-05	-0.000268327	0.000171327	0.000342846	-0.000259714	-0.000337178	-2.32E-05	0.581569458	-0.060550886	0.183428676	0.04078702	-0.020987162	-0.009766101	-0.002528735	0.00827191	-0.003436171	-0.009259422	0.000937703	0.005184171	-0.000205283	0.000175909	0.001395871	-0.004695292	-0.004184625	0.005660484	0.005335661	-0.003218007	-0.003291578	0.000511463
z13961_1	violin	1924	1924	1924	Cremona	"Antoniazzi,_Romeo"	NA	1	0.011833254	0.082012774	0.013889229	-0.012336031	0.009146635	-0.012569514	-0.01066863	0.001871605	0.01042557	-0.001412206	-0.009132357	-0.000775366	0.005329198	0.000289481	-0.000895503	0.000960101	-0.001400501	-0.003116724	0.002634437	0.003776254	-0.001441833	-1.78E-16	0.001319896	0.000744585	0.000498112	-1.58E-05	-0.000392952	0.000218024	0.000292646	0.000176046	-0.000630554	0.000307496	0.000287857	0.000387063	5.27E-05	0.000463223	-3.88E-05	-0.000162543	5.81E-05	0.000263631	-0.000372396	-0.000349277	-1.87E-05	3.56E-17	0.000943584	9.76E-05	-0.000777463	-0.000291796	-0.000329975	-0.000201823	-2.97E-05	0.000301713	0.000117996	0.000357866	0.000276963	0.000157617	0.000163123	-0.000219839	-0.000493874	-0.000410154	-0.000116924	7.76E-05	-3.19E-05	0.000138738	0.000243978	0.586131165	-0.057094393	0.186369604	0.037904617	-0.024065407	-0.010299635	-0.000959437	0.010210916	-0.005244459	-0.010841585	0.003029474	0.006342503	-0.000790128	0.00048788	0.000752994	-0.006172868	-0.003174723	0.006486581	0.004589275	-0.003294978	-0.002664767	0.000414612
z20842_1	violin	1910	1910	1910	Milan	"Antoniazzi,_Romeo"	NA	1	0.011793386	0.083668093	0.013845585	-0.012149396	0.009105535	-0.01355953	-0.010599905	0.001685671	0.009915007	-0.00200443	-0.008877262	-0.001046	0.004269591	0.000436463	-0.000840186	0.000608269	-0.002259228	-0.002888525	0.002228491	0.003811156	-0.001816432	-1.56E-16	0.002460933	-0.000538261	-0.000174501	-0.000312337	-0.000248783	-0.000456691	-0.000122487	0.00030883	-0.000373293	-0.000155509	-0.000318309	0.000434605	-0.000230313	7.12E-05	-8.33E-05	-0.000115612	-0.000163361	2.05E-05	0.000197639	-0.000497217	-0.000105336	3.36E-16	0.00017604	0.00028453	-0.000672859	-0.000576083	0.000516459	0.000295384	-0.000424616	0.000239639	9.66E-07	-0.000226601	0.000167023	0.000232925	-0.000201412	0.000157444	0.000266175	-0.000322197	-5.60E-06	-0.000110603	-0.000230863	-1.68E-05	0.000145468	0.586062443	-0.057555568	0.180752905	0.038150915	-0.021526801	-0.011202654	0.000393456	0.011096874	-0.004691881	-0.010757514	0.000808275	0.005688543	0.000629744	0.000842052	0.001035299	-0.005250303	-0.004106207	0.005497087	0.004857946	-0.002560978	-0.002509043	-0.000318529
z14462_1	violin	1901	1901	1901	Milan	"Antoniazzi,_Romeo"	NA	1	0.008675351	0.086498335	0.01395077	-0.016553466	0.005175053	-0.011913202	-0.008042561	0.001401922	0.010342128	-0.002880361	-0.009893812	0.00014985	0.007425563	0.000747403	-0.003391702	-0.00043546	-0.000132198	-0.001260424	0.001788571	0.002841247	-0.002231311	-1.32E-16	-0.000271007	0.00146206	-0.00028941	-0.000231956	-6.75E-05	0.000448304	0.000584218	-0.00013852	-0.000487016	0.000206478	0.000372701	0.000260833	-0.000162352	6.61E-05	-1.73E-05	0.000338355	0.000204836	0.000258958	5.84E-05	-6.28E-05	0.000350571	1.43E-16	0.001013279	0.001422971	-0.000230936	-0.001269801	-0.00036289	-2.89E-05	0.00088802	-3.73E-05	-0.001261846	0.000222285	0.000668075	-0.000184076	-0.000105417	-0.000245697	-0.000332852	0.000181574	0.000467359	0.00042686	-0.000214866	-0.00078328	0.000267921	0.604217429	-0.049770479	0.177261271	0.03398517	-0.0248957	-0.011817129	0.004043688	0.011900934	-0.007794065	-0.013138253	0.002317908	0.008459943	-0.000555107	-0.001365217	0.001050408	-0.004021979	-0.002058925	0.005990329	0.003286935	-0.004251408	-0.003115179	0.00152844
z13979_1	violin	1912	1912	1912	Cremona	"Antoniazzi,_Romeo"	NA	1	0.02041091	0.07843203	0.013773718	-0.006533057	0.011345314	-0.011014764	-0.009023529	0.000857082	0.008706574	-0.001056332	-0.005446774	-0.00082268	0.002359812	-0.000333856	0.001016878	0.001910316	-0.001945241	-0.003419958	0.001855126	0.00294235	-0.000557439	0	-0.007137414	-0.000891007	0.002106991	-0.003345159	0.002782742	3.99E-06	0.00039933	-0.000801262	0.000911294	0.000734722	-0.000656319	-0.000252239	0.000500683	-0.000542114	-0.000345056	0.000470108	-0.000416906	-0.000522681	-0.000517722	0.00097685	-0.000709973	0	0.013057673	-0.002882106	0.001483013	0.000388179	-0.000374561	0.00068367	-0.001757832	0.00022142	0.001039719	0.000501183	-0.000385401	-0.001258248	0.000491095	-0.000686979	-0.000805638	0.001112656	0.00014412	-6.43E-05	0.000357275	-0.000378196	-0.000536955	0.54978301	-0.065059223	0.175677009	0.039834515	-0.018581404	-0.008710309	-0.001443657	0.008711141	-0.002042637	-0.007311814	-0.000614953	0.002100809	0.000268461	0.003435601	0.00183446	-0.005429194	-0.003998516	0.003491373	0.003781389	-0.000909553	-0.000856598	-0.00029089
z13726_1	violin	1910	1910	1910	Cremona	"Antoniazzi,_Romeo"	NA	1	0.01414577	0.07729203	0.012103729	-0.008584984	0.007976662	-0.009972294	-0.009017131	0.001106091	0.007590977	-0.000625022	-0.006801289	-0.000902042	0.00327492	0.000619193	-0.000696815	0.001197854	-0.001665076	-0.002364755	0.001184893	0.00331222	-0.001195175	-1.30E-16	0.001059753	-9.30E-05	-0.000167316	-0.000859521	-0.000389677	-0.000575396	-0.000189894	-0.000202025	-0.000287578	-0.000180528	-0.000135325	-2.69E-05	0.000192664	-3.16E-05	-7.96E-05	-6.42E-06	0.000132395	0.000146332	9.62E-05	0.000222898	1.69E-05	6.49E-17	-0.000826833	-0.001806233	-0.000618694	-0.000195489	-0.00028794	0.000307849	0.000372026	0.000160608	6.99E-05	0.000132522	-0.000272821	-0.000172971	0.000372313	6.69E-05	0.000132085	0.000201005	-0.000482149	-0.000143374	0.0003954	0.000272389	-2.21E-05	0.562421658	-0.057973827	0.175812079	0.038974779	-0.022871941	-0.010675125	0.000431274	0.009097674	-0.003448497	-0.007876501	0.000767366	0.003537105	-0.000161412	0.001472352	0.001413377	-0.004750185	-0.004087567	0.004702661	0.004479405	-0.00200636	-0.002004245	1.17E-05
z13718_1	violin	1910	1910	1910	Cremona	"Antoniazzi,_Romeo"	NA	1	0.011551268	0.086512051	0.01478698	-0.008944065	0.010336903	-0.014026301	-0.010945569	0.001701251	0.011018068	-0.001713974	-0.008615905	-0.001242808	0.003952596	0.000674693	0.000148315	0.001350847	-0.002426471	-0.003273576	0.002493231	0.003936883	-0.001158378	-2.75E-16	-0.002472432	-0.000169525	-7.68E-05	0.000409533	0.000439983	0.001006775	0.000483501	-0.000216889	-0.000504071	0.000406752	0.000679011	0.00015771	-0.000326718	-0.00012414	-0.000140585	7.63E-05	0.000377311	0.000319651	-0.000391029	-0.000417128	0.000181198	1.09E-16	0.002423604	0.002917856	0.000851021	-0.00051353	-0.000112487	-6.00E-05	-8.74E-05	-0.000253458	-0.000489072	6.17E-05	0.000313834	0.000110013	0.000360221	-0.000123334	-0.000841643	-0.000199327	0.000506836	0.000416625	5.89E-05	-0.000273875	-0.000174964	0.573294859	-0.060109915	0.183275106	0.038337217	-0.020966817	-0.010410724	0.000855618	0.010900519	-0.004798632	-0.010862524	0.001036708	0.005691079	-0.000313612	0.001436942	0.001674223	-0.006241711	-0.004383956	0.005822025	0.004823439	-0.00265218	-0.0020228	-2.87E-05
z13929_1	violin	1918	1918	1918	Cremona	"Antoniazzi,_Romeo"	NA	1	0.011799677	0.081924761	0.014937631	-0.014570407	0.008414348	-0.00841404	-0.011334778	-0.003595281	0.009211227	0.003514497	-0.007310659	-0.004811965	0.004338464	0.001944869	-0.001005393	-0.000304414	0.000623607	-0.003428695	-0.001553064	0.003110801	0.002083649	-1.55E-16	-0.000138662	0.0002087	-8.63E-06	-0.000156667	-0.000134487	9.64E-06	-6.18E-05	-2.68E-05	-0.000292164	3.71E-05	-0.000122832	5.06E-05	-5.35E-05	-0.000178636	7.92E-06	-0.000506447	0.000283057	-0.000377014	0.0003124	-0.00059027	0.000243926	3.54E-16	-0.00081233	-0.000136877	-0.000246357	0.000317392	9.05E-05	3.38E-05	-7.88E-05	3.54E-05	-0.000435572	0.000147065	0.000281995	-3.18E-05	1.49E-06	-0.000111318	7.87E-05	-0.000328432	0.000109139	4.91E-05	-4.46E-05	-2.26E-05	0.000194946	0.580314352	-0.068042897	0.177083405	0.048608963	-0.015979865	-0.014581219	-0.005701483	0.011685854	-0.000340672	-0.010857309	-0.002370188	0.004102167	0.001017843	0.000595856	0.004136598	-0.001811493	-0.007135422	0.000562385	0.006306511	0.001093447	-0.00272458	-0.000471543
z14464_1	violin	1914	1914	1914	Milan	"Antoniazzi,_Romeo"	NA	1	0.014171531	0.083213745	0.015080601	-0.009690956	0.009175508	-0.009174071	-0.008842725	0.000754732	0.010424405	0.0008641	-0.008075398	-0.001374354	0.004410391	0.001971571	-0.001267683	0.00115373	-0.001099272	-0.00272945	0.001368317	0.004346499	-0.00014119	4.98E-17	-0.004350797	0.000885528	0.000817858	0.001029185	0.000741077	0.001373937	0.000825095	-0.000228574	0.001250611	0.000860071	0.000403044	-0.000252414	0.000355068	0.000339502	-0.000407302	0.000265694	0.000256252	-0.000420136	-0.000293883	6.68E-06	0.00028268	-1.05E-16	0.00305687	0.002321604	0.000141268	8.53E-05	0.001286658	0.000525554	-0.000240962	-0.000855346	0.000191975	-0.00058092	-0.000719891	0.001178771	-3.21E-05	-0.000717798	-0.000122691	0.000145917	-0.000326238	-0.000693958	0.000711634	0.000164004	-0.000419638	0.574928388	-0.063716125	0.172464407	0.04203339	-0.019910994	-0.012453828	-0.000586632	0.009764782	-0.00240317	-0.009564183	-0.000978096	0.005227228	-3.09E-05	0.001666245	0.00299013	-0.004696274	-0.005447318	0.003440219	0.005406264	-0.001330531	-0.002946087	-0.000311436
z13959_1	violin	1910	1910	1910	Cremona	"Antoniazzi,_Romeo"	NA	1	0.009603795	0.089094862	0.014860444	-0.01181629	0.009553234	-0.014387384	-0.011678446	0.002864161	0.01243434	-0.002865561	-0.009640065	-0.000627209	0.005596062	0.000294443	0.00013562	0.000725472	-0.00270557	-0.003235982	0.003460539	0.003390726	-0.002225402	3.22E-16	-0.000722593	-0.001462797	-6.41E-05	-0.000225181	0.001223831	-0.000175828	-0.000625422	1.25E-05	0.000864003	0.000216417	-0.000560468	-0.000252381	0.000151715	-3.39E-05	-0.00013321	0.000185516	-0.000328742	-0.00030323	0.00028653	0.000431335	-0.000164682	-9.83E-17	0.002799016	-0.003758529	-0.000890157	0.002031825	0.000622437	0.000138816	-0.000687379	0.00034982	0.001248345	-0.000899422	-0.001336005	0.000351039	7.84E-06	-0.000315055	0.000739368	0.00067995	-0.000445689	-0.00048797	0.000151158	6.25E-05	4.01E-05	0.596122717	-0.059877924	0.188413386	0.041292217	-0.024598604	-0.013195167	0.000970549	0.012459772	-0.005621582	-0.013053208	0.002042598	0.006990452	-6.63E-07	0.001832138	0.000710667	-0.007873605	-0.003649971	0.007208679	0.004831593	-0.002518897	-0.001916823	-0.00041773
z13977_1	violin	1907	1907	1907	Cremona	"Antoniazzi,_Romeo"	NA	1	0.014646407	0.087857372	0.018098097	-0.010780672	0.011076368	-0.008023961	-0.011401354	-0.000534537	0.010953265	0.00303286	-0.009359641	-0.003098482	0.004530005	0.001902937	-0.001242076	0.001075563	-0.000108787	-0.003864538	-0.000244863	0.00429209	0.001365902	1.43E-16	-0.00050678	-0.001016623	-0.000279749	-0.000124637	0.000416632	-0.000762108	-0.000313548	-0.000110252	0.000171576	0.000181847	-0.000158755	-0.000222544	-0.000236923	0.000417266	0.00027067	0.000228946	2.67E-05	3.93E-05	0.00021426	0.000210936	0.000200564	-8.04E-17	0.001747369	-0.002364598	-0.001796301	0.000650655	0.001167743	0.00030315	-0.000543782	-0.000148362	0.000754982	0.000118061	-0.001156508	2.27E-06	0.000692117	-5.05E-05	0.00032052	0.000815303	-0.000198734	-0.000916457	5.30E-05	0.000355421	-0.000268211	0.578111634	-0.069772672	0.179131899	0.043584234	-0.020095926	-0.012235507	-0.001665403	0.012646157	-0.002385251	-0.011090989	-0.000259447	0.005341366	0.000460926	0.001041442	0.002974609	-0.004382475	-0.006125837	0.002818581	0.006300123	-8.67E-05	-0.003162033	-0.00059395
z20843_1	violin	1914	1914	1914	Milan	"Antoniazzi,_Romeo"	NA	1	0.015105828	0.090220333	0.013096662	-0.010153155	0.013586251	-0.015847246	-0.013243502	0.003222911	0.012315823	-0.002508964	-0.009354251	0.000521027	0.003227579	-0.000106355	0.001767349	0.002293572	-0.004020378	-0.003585952	0.003919772	0.003789278	-0.001846754	1.33E-16	-0.001783912	0.000534183	-0.000780951	0.000166803	-0.000516397	0.000603148	0.000279016	-0.000573535	-0.000253222	-3.34E-05	0.000625125	0.000252784	0.000241777	-7.56E-05	-0.000193767	0.000138318	0.000606108	0.000293815	-5.25E-05	-0.000393621	0.00014122	4.74E-17	-0.001974808	0.001470596	0.000475354	-0.000560191	-0.000233489	0.000154776	0.000670611	-0.000520759	-0.000135783	0.000125565	-0.000137024	0.000393793	0.000317755	0.000184553	-0.000123483	-0.00026972	-0.000107805	-0.000143404	0.00015864	0.000202477	-8.85E-05	0.579033673	-0.06197401	0.189077989	0.039954969	-0.020374863	-0.012270332	-0.0007148	0.012264645	-0.005313107	-0.010111169	0.002041371	0.003882928	-0.001663431	0.002768436	0.002345808	-0.007219288	-0.003329212	0.006240465	0.00311042	-0.002286454	-0.000585784	-0.000810553
z13986_1	violin	1913	1913	1913	Cremona	"Antoniazzi,_Romeo"	NA	1	0.013769354	0.084329929	0.015639177	-0.012352605	0.008759879	-0.009570726	-0.008517269	-0.000620695	0.009203011	0.000339081	-0.008351633	-0.002240069	0.005509825	0.001839129	-0.001939993	-0.000275841	0.00042219	-0.002020293	0.000780952	0.003291743	0.00036837	-3.10E-16	-0.001021333	-0.00053496	-0.000470065	0.000276679	0.000654903	2.61E-05	-0.000182623	0.000327707	9.28E-05	0.000289354	-0.000165148	0.000256573	-0.000307499	-0.000105295	-7.99E-05	-1.12E-05	-0.000179795	-0.000275709	-0.000208956	-3.03E-05	-0.000215381	5.23E-16	0.0015872	0.000862352	-0.000740023	-0.000374498	0.000811722	-8.56E-05	6.59E-05	0.000521221	-0.000450037	-8.26E-05	4.89E-05	-0.000351676	-2.75E-05	-9.26E-05	8.84E-05	-9.57E-05	-8.28E-05	0.000109199	5.51E-05	-9.86E-05	-7.17E-05	0.566756222	-0.061174246	0.17939158	0.038836744	-0.020741618	-0.010538036	-0.000294399	0.010509346	-0.004189493	-0.010230962	0.000293337	0.006430028	0.000832217	-0.001375022	0.00056883	-0.002974333	-0.003989813	0.003504892	0.005752169	-0.001915784	-0.004732119	0.000199343
z13966_1	violin	1909	1909	1909	Cremona	"Antoniazzi,_Romeo"	NA	1	0.0115907	0.088322947	0.011834303	-0.01833951	0.006398093	-0.011430091	-0.009378583	0.000584362	0.010018226	-0.004256695	-0.009472042	0.000121338	0.007769387	-0.000576502	-0.003976135	-0.000285949	0.000152738	-0.001146927	0.001555461	0.002091512	-0.002967097	6.23E-17	-0.002481249	-0.000950374	0.000311446	0.000198174	0.000293714	0.000411746	-0.000823905	0.001006278	-0.00060633	0.000757136	-0.000352981	-0.000209838	-0.00035073	5.65E-05	-1.70E-05	-0.000373659	-0.000270144	4.46E-05	-6.62E-06	-0.000313243	-9.57E-05	-5.78E-17	0.002250565	-0.002412561	0.000653587	0.001828022	-0.000831273	0.000715285	-0.000508241	-0.000306795	0.000621523	6.41E-05	-0.000708711	-0.000545325	0.000684512	-0.000415056	-3.60E-05	0.000883322	-0.00051798	-0.000557844	0.000632149	0.000137625	-0.000205988	0.598438092	-0.053130755	0.187371607	0.039266801	-0.027974691	-0.013855606	0.003794816	0.012163651	-0.008047068	-0.012151655	0.004983131	0.006898488	-0.002379648	-0.000990581	0.000332154	-0.003929323	-0.000905862	0.006527121	0.002254971	-0.005132981	-0.002460717	0.002006214
z13607_1	violin	1880-90	NA	NA	Cremona	"Antoniazzi,_Romeo"	NA	1	0.013826438	0.08719842	0.012468796	-0.010746478	0.011380526	-0.012190188	-0.012537751	0.000477381	0.011364143	-0.001584842	-0.008967862	-0.001805868	0.003812489	-0.000672536	0.000575253	0.00127243	-0.002242984	-0.00452297	0.002271907	0.00407387	-0.00089664	3.85E-17	0.003272501	-0.00152677	0.000123348	0.0007505	-0.000712748	-0.000766573	-0.000832792	0.000431377	-0.000210738	-0.000180452	-0.000385781	-0.000450455	-0.000838476	0.000467251	0.000524564	2.37E-05	-0.000380809	0.000292407	0.000712688	0.000345938	3.47E-05	1.35E-16	-0.003376693	-0.001429319	-0.000945633	0.000690977	0.0011502	-0.000103311	-0.001290265	2.35E-05	0.00070644	-0.000143108	-0.000521214	-0.000684964	-7.96E-05	0.000850323	0.000652031	0.000555028	0.000570695	-0.000504727	-0.00073873	-0.000247788	0.000155875	0.575769679	-0.066427972	0.184867598	0.044229396	-0.022029674	-0.013332509	0.000184641	0.011797221	-0.002789059	-0.009106878	0.000291454	0.00288355	-0.000517445	0.003182942	0.002994785	-0.00630389	-0.005111783	0.00432321	0.004316159	-0.001026001	-0.001141451	-0.00036399
z13955_1	violin	1910c	1910	1910	Milan	"Antoniazzi,_Romeo"	NA	1	0.017588012	0.084040042	0.012324872	-0.011879971	0.010591385	-0.011640537	-0.009884678	0.003473872	0.009595517	-0.002743172	-0.008222811	0.001711078	0.004619665	-0.000414222	-0.000301253	0.001143514	-0.002212202	-0.001860385	0.00352117	0.002628001	-0.002657221	2.58E-16	0.000707342	9.35E-05	0.000124014	1.82E-05	-0.000107489	0.00031045	0.000126226	0.000166069	-0.000103964	0.000130802	0.0001082	0.000221352	1.62E-05	-3.40E-05	5.06E-05	5.51E-05	0.000120915	-0.000103793	-1.11E-05	-8.83E-05	0.000116715	0	0.000110984	0.000652607	0.000202336	-0.000605206	-0.000519611	0.000472761	0.000458957	-1.05E-05	-0.00019965	-0.000104612	0.000208356	0.000116694	-9.31E-05	-7.28E-05	-9.45E-05	-0.000131397	0.000221033	0.00012238	-0.000138248	-7.74E-05	-2.28E-05	0.580930036	-0.058791294	0.18156458	0.037507941	-0.023521855	-0.010623901	0.001022055	0.010672101	-0.006756952	-0.010316938	0.003416149	0.005495639	-0.000746547	0.001099043	0.000166755	-0.006455401	-0.001546017	0.006967091	0.002760597	-0.003761768	-0.001864435	0.000421219
z13989_1	violin	1914	1914	1914	Milan	"Antoniazzi,_Romeo"	NA	1	0.015740973	0.088848813	0.013538203	-0.010640654	0.010110773	-0.012271929	-0.01050436	0.003309636	0.011391342	-0.003009989	-0.009199255	0.000231869	0.005580207	-0.000494065	-0.000500212	0.000876982	-0.00259774	-0.002742421	0.003746429	0.003342689	-0.002443147	-1.60E-16	-0.003507724	-0.000655202	-6.29E-05	0.000316477	0.00011846	0.001018388	-0.000304536	2.54E-05	0.0004257	0.000683716	-9.14E-05	0.000234521	2.27E-05	9.83E-07	-0.000143928	0.000189147	-0.000196456	-0.000169399	-0.000409653	-1.16E-05	-7.92E-05	7.12E-17	0.002339349	0.000631165	-0.000563724	0.000379653	0.00081689	0.000145036	-0.000388796	6.47E-05	6.82E-06	-4.72E-05	0.000476663	-3.54E-05	-0.000599035	-0.000285321	-0.000159288	0.000109433	0.000151165	-0.00016804	-0.000104435	-5.99E-05	-0.000208734	0.580775555	-0.061731863	0.1828546	0.039152504	-0.022607633	-0.010211908	0.001454084	0.010790174	-0.006331698	-0.011385738	0.00298993	0.005557852	-0.000589913	0.002294955	0.000884788	-0.006892319	-0.002498503	0.006748773	0.003088475	-0.003714083	-0.002133521	0.000195124
z13987_1	violin	1910c	1910	1910	Milan	"Antoniazzi,_Romeo"	NA	1	0.012431814	0.083977907	0.014196573	-0.009449063	0.009752069	-0.012802667	-0.010510658	0.001314752	0.010374066	-0.001332808	-0.008279859	-0.001286637	0.003821284	0.000621939	-6.53E-05	0.001412434	-0.002237965	-0.003157998	0.002091824	0.00396869	-0.001093374	3.68E-16	0.000709564	0.00111953	0.000387742	0.000321332	-3.92E-05	0.000627178	0.000622865	0.000287185	-0.000573447	5.59E-05	0.000401447	0.000169084	-8.67E-05	-0.00010513	-1.10E-05	-0.000187038	0.000252815	0.000355404	-0.000104052	-0.000279245	-3.52E-05	-3.51E-17	0.001349957	0.002271024	-7.54E-05	-0.000664359	6.17E-05	2.34E-05	4.75E-05	-0.000148696	-0.000541739	0.000109948	0.000222213	-9.11E-05	0.000535043	7.29E-06	-0.00061925	-0.000201401	0.000245358	0.000459925	3.27E-05	-0.000153658	3.07E-06	0.574777637	-0.05997153	0.18059927	0.038981527	-0.021999534	-0.011011799	0.000959796	0.010714252	-0.004338311	-0.010436979	0.00066701	0.005406101	-7.13E-05	0.001494098	0.001700826	-0.00600724	-0.004535916	0.005408004	0.004783341	-0.002141084	-0.001967416	-0.000183702
z13975_1	violin	1900	1900	1900	Cremona	"Antoniazzi,_Romeo"	NA	1	0.014761251	0.09195149	0.01356279	-0.010111079	0.013527625	-0.014804555	-0.011308407	0.002279933	0.012837145	-0.003385667	-0.009074412	0.000303127	0.004452206	-0.000372663	0.001048529	0.001795498	-0.003217433	-0.0031207	0.003673799	0.003765082	-0.001846394	-3.27E-16	0.001577516	-0.000842337	-0.000262845	0.001110673	-0.000175379	0.000272153	0.00044254	0.000132549	-0.000669826	0.000166064	0.000768537	-5.94E-05	-0.000446189	0.000207476	-7.36E-05	-2.12E-05	4.09E-05	0.0005113	-0.000521162	-0.000419793	0.000276264	6.62E-17	-0.002068491	0.001558099	0.000712853	-0.000180164	-0.000211891	-5.72E-05	0.000435151	-0.000145684	-0.000716853	-9.07E-05	0.000482484	-0.000268628	0.000162189	0.000495421	-0.000829296	-0.000163378	0.000600537	5.55E-05	-0.000310446	-0.000249473	0.000211616	0.56507732	-0.060030341	0.187286076	0.037576835	-0.020612301	-0.012144275	0.002704715	0.012582395	-0.007024723	-0.010134393	0.002267268	0.003604097	-0.001354033	0.003459122	0.001878348	-0.007869886	-0.003237617	0.006793642	0.00319039	-0.002473242	-0.001039884	-0.000993761
z13930_1	violin	1911	1911	1911	Cremona	"Antoniazzi,_Romeo"	NA	1	0.012908235	0.083481899	0.015482197	-0.009000625	0.010811995	-0.013139421	-0.010474394	0.000868113	0.010741979	-0.00045624	-0.007510165	-0.001651094	0.00345879	0.000783565	0.000722124	0.001641455	-0.001812105	-0.003471519	0.002034207	0.003798101	-0.000177692	-1.24E-16	0.000441698	0.000327832	-0.000259354	0.000836519	-0.00032003	0.000698595	0.000993114	1.35E-05	-0.000825365	-0.000161893	0.001006134	0.000238546	-0.000490331	1.10E-05	-0.000150061	-0.00012719	0.000157254	0.000848763	-0.000299093	-0.000623092	8.18E-05	5.57E-16	-0.000894918	0.003856695	0.00059993	-0.001350626	-4.83E-05	-0.000162082	0.000498967	1.02E-05	-0.0008068	7.82E-06	0.00041244	-0.000155431	0.000212652	0.0005434	-0.000896356	-0.000675063	0.000722932	0.000739774	-8.84E-05	-0.000332504	1.91E-05	0.573146213	-0.062794221	0.180569068	0.040139468	-0.020597178	-0.011162112	5.19E-05	0.010864908	-0.00374062	-0.010763597	-0.000184716	0.005438038	0.00015442	0.001438889	0.002243066	-0.005585682	-0.005109723	0.004596533	0.005117534	-0.001673317	-0.001899716	-0.000217999
z16576_1	violin	1909	1909	1909	Cremona	"Antoniazzi,_Romeo"	NA	1	0.015971868	0.083127268	0.014635048	-0.01063572	0.011721943	-0.012635211	-0.010076365	0.001897401	0.010977156	-0.00142493	-0.007785342	-0.000461829	0.004570368	-3.93E-05	0.000711121	0.001224295	-0.001839774	-0.003514413	0.002996968	0.003616844	-0.001288188	3.31E-17	-0.003005698	-0.000991152	-0.000338177	-0.000402752	0.000715087	-0.000183241	-0.00017565	-0.000422487	0.000335196	0.000309812	-0.000164798	2.57E-05	-0.000173043	0.000142629	-4.32E-05	0.000328219	0.000177659	-0.000266482	0.000232313	0.000127793	0.000398761	-1.05E-16	0.00139322	-0.000477965	0.000201442	0.000296379	0.000166009	-2.89E-05	-0.00012098	0.000206837	0.000199411	2.54E-05	-0.000356255	0.000149478	-3.77E-06	-0.000253186	0.000115819	0.000229654	0.000253794	-5.20E-05	0.000221402	-0.000263228	-0.000380135	0.572055015	-0.063183185	0.182130976	0.040872651	-0.021179309	-0.01160115	-0.000301625	0.010355785	-0.004874086	-0.009220725	0.001017649	0.003647763	0.000147481	0.002757282	0.002084385	-0.006713582	-0.004527147	0.005672119	0.004556292	-0.002212677	-0.001698596	-0.000136153
z13981_1	violin	1900c	1900	1900	Milan	"Antoniazzi,_Romeo"	NA	1	0.01011426	0.093674805	0.01501566	-0.007448737	0.012450756	-0.012656686	-0.012144642	0.001619943	0.013191262	-0.001043622	-0.00956804	-0.000905825	0.004211448	0.000563078	0.000459874	0.001835199	-0.002291312	-0.004324137	0.002239151	0.004163998	-0.00113456	7.19E-17	-0.001611849	-0.001344436	-0.001365501	-0.001199828	-0.000606983	0.000127716	-0.001059564	-3.12E-05	0.000103236	0.000101872	-0.000320117	-9.66E-06	0.000113469	0.000103601	-0.000254683	0.000283892	0.000306492	-5.45E-05	3.80E-05	0.000188568	-2.13E-05	-1.26E-16	0.001415142	-0.002549379	-0.00115159	0.001371543	-0.000730312	0.000128426	0.000482503	0.000198199	0.001242336	-2.94E-05	-0.000616263	0.000142968	-0.000303371	-0.000462943	0.000582286	0.000825171	-8.87E-05	-0.000583964	5.85E-05	0.000151011	-0.00052142	0.570273978	-0.064162142	0.184844668	0.041827415	-0.021350221	-0.013340802	0.002317155	0.011198577	-0.004476549	-0.009556538	0.000280539	0.00518811	-0.000456841	0.001594799	0.002218173	-0.006504866	-0.004342036	0.005951109	0.005232145	-0.001810094	-0.002291163	-0.000575044
z13925_1	violin	1880c	1880	1880	Cremona	"Antoniazzi,_Romeo"	NA	1	0.010422013	0.083716065	0.012050116	-0.0116941	0.009371156	-0.011300853	-0.010034603	0.000714586	0.010825404	-0.00108823	-0.007953564	-0.000458873	0.005060752	0.000674512	-0.000733059	0.000893875	-0.001478161	-0.003245478	0.002202275	0.003551095	-0.001246001	-1.25E-16	0.003381745	0.00185846	-4.48E-05	-0.001031279	-0.00142819	0.000430362	0.001110594	-0.000155734	-0.000658819	-0.000678625	0.000380072	-0.000214197	0.000398476	9.48E-07	-0.000177187	-0.000547929	0.000554676	0.000406762	0.000129425	-0.000649115	0.0002738	6.23E-17	-0.002607131	-5.29E-05	4.58E-05	-0.000269727	-0.001150437	-0.000207515	0.001119818	0.000246256	0.000187376	-0.000518165	-0.000734441	0.000229901	0.000465363	0.000240976	-0.000123375	-6.61E-05	0.000188101	-7.15E-05	-3.70E-05	1.50E-05	-8.92E-05	0.578289929	-0.058659536	0.182521346	0.041879153	-0.021915704	-0.013896429	-0.000543004	0.01058412	-0.004376031	-0.010593027	0.001306912	0.005798678	-0.000902811	0.001121042	0.001664555	-0.005702643	-0.003189417	0.005876361	0.004733437	-0.00277221	-0.002843829	0.00025487
z13980_1	violin	1900c	1900	1900	Milan	"Antoniazzi,_Romeo"	NA	1	0.015616656	0.08725031	0.011549469	-0.012937585	0.010739815	-0.013279522	-0.012354458	0.001647889	0.010904052	-0.002507154	-0.009580776	0.000214603	0.004852442	-1.82E-06	-0.000470562	0.001460646	-0.002365696	-0.003172844	0.003310352	0.003785729	-0.002089412	1.76E-17	0.001608594	-0.000380683	5.62E-05	-0.000290615	-4.53E-05	-0.000143233	0.00026784	-4.06E-05	4.28E-05	-0.000133869	0.000160784	5.27E-05	2.60E-05	-0.000119618	-0.000162065	-0.000177647	9.36E-06	3.06E-05	-1.86E-05	-0.000163902	6.19E-05	6.15E-17	-0.002202377	-0.000589213	0.000172377	-4.75E-05	0.000379182	0.000179522	-2.82E-05	0.000323749	1.66E-05	-0.000368374	-1.44E-05	-4.22E-05	-0.00022904	8.63E-05	2.52E-05	-3.43E-05	8.76E-05	-1.06E-05	9.91E-05	-1.12E-05	-8.54E-05	0.579183987	-0.064697833	0.188589498	0.043857814	-0.022484929	-0.011472307	0.000113017	0.010105168	-0.005066838	-0.010439793	0.001310646	0.005142966	-0.00073262	0.001941247	0.001739448	-0.006811074	-0.00376403	0.006151669	0.004382304	-0.002704753	-0.00222881	-6.75E-05
z22204_1	violin	1914	1914	1914	Cremona	"Antoniazzi,_Romeo"	NA	1	0.014204866	0.087160013	0.013021142	-0.010942484	0.010669538	-0.012257206	-0.011553114	0.001689839	0.01101326	-0.001833683	-0.009366211	-0.000327069	0.004455519	0.000116062	-0.000488304	0.001473932	-0.002448776	-0.003391772	0.00268432	0.003760683	-0.001556582	-1.14E-16	-0.000168993	0.000215763	-0.000480877	-0.000622072	-9.64E-05	-0.000766912	-0.001046049	0.000333022	0.00096497	0.000155333	-0.000926045	0.000333477	0.000481055	0.000403053	3.43E-05	0.000327039	-0.00042623	-0.000372907	0.0004805	0.00086104	-0.00030824	-2.84E-17	-0.000157292	-0.003194206	-0.001467968	0.001055412	0.000608874	-0.00042567	-0.000391431	0.000608678	0.000946325	0.000205288	-0.000290202	0.000168597	-0.000426269	-0.000434283	0.000724467	0.000280973	-0.000656491	-0.000503815	0.000245169	0.000432586	0.000170694	0.572602841	-0.06196599	0.183679371	0.040716754	-0.02088466	-0.011618779	0.000365033	0.011109904	-0.005382146	-0.01019985	0.00191522	0.004415544	-0.000821141	0.002603832	0.001917033	-0.006694081	-0.004043228	0.005908414	0.004434036	-0.002689822	-0.0019655	-8.90E-05
z13913_1	violin	1901	1901	1901	Milan	"Antoniazzi,_Romeo"	NA	1	0.016627741	0.082622271	0.012602413	-0.010864899	0.01129561	-0.01159988	-0.009297183	0.002254178	0.010113227	-0.002223057	-0.007433623	0.000977421	0.004370678	-0.000514905	0.000437165	0.001287659	-0.002042573	-0.002552425	0.003542931	0.002886167	-0.00198452	-3.00E-16	-0.000102071	0.000521254	-0.000224448	0.000607174	-0.000559396	0.000511557	0.000305441	0.00019733	-0.000152023	0.000140281	0.000306983	-0.000211288	4.19E-05	2.54E-05	0.000258024	-0.000263137	0.000327408	2.40E-05	2.34E-05	-0.000129097	0.000347055	-3.53E-17	-0.001450569	0.001483168	0.000100749	-0.000412591	-0.000124395	9.69E-05	0.000749572	7.63E-06	-0.000579543	-0.000122458	0.000195395	-0.000104535	7.48E-05	1.39E-05	-0.000257768	-4.20E-05	0.000588938	0.00033379	-0.00044687	-0.000262965	3.57E-05	0.570636968	-0.058949598	0.178371948	0.037712034	-0.020426706	-0.011349638	0.000124148	0.010454076	-0.00595394	-0.009335388	0.002431337	0.004204767	-0.000530195	0.002094374	0.000868331	-0.00658118	-0.002360451	0.006164912	0.003142374	-0.002808411	-0.001781065	-0.000295742
z22222_1	violin	1905	1905	1905	Cremona	"Antoniazzi,_Romeo"	NA	1	0.014911742	0.082782011	0.015301479	-0.013142297	0.01040545	-0.009022739	-0.009547825	-0.00187442	0.010058795	0.001483253	-0.007729795	-0.002697368	0.004439239	0.001329805	-0.000974162	0.000868141	-0.000139873	-0.00328608	0.000328302	0.003626202	0.000923777	7.05E-17	-0.001253567	0.000829637	0.0006977	-0.000572759	-0.000424542	0.000408912	0.000431437	-0.000112374	-0.000370602	0.000228883	0.0001468	0.000206394	-9.28E-06	0.000200613	-0.000234898	5.07E-05	-2.14E-05	0.000466677	-0.000283106	-0.000143842	-0.000283717	8.81E-18	-0.000487579	-0.00013309	0.000853795	-0.000422631	-0.000323496	0.000508604	0.000274433	-0.000136146	-0.00055569	-3.75E-05	0.000295131	7.85E-05	0.000325895	0.000220775	-0.00050279	-0.000367277	9.27E-05	0.000198188	-3.87E-05	-3.93E-05	2.52E-05	0.571877302	-0.06510654	0.179586384	0.044599869	-0.020920513	-0.015527263	-0.001564586	0.012748571	-0.002346139	-0.009914832	-0.000101769	0.004605433	-0.000714774	0.000421423	0.003044896	-0.003204607	-0.005155976	0.00275371	0.005131915	-0.000972838	-0.0025591	-4.24E-05
z13928_1	violin	1905	1905	1905	Cremona	"Antoniazzi,_Romeo"	NA	1	0.015340904	0.085776916	0.016364731	-0.010883121	0.011888884	-0.009329526	-0.011860278	-0.00207822	0.010713744	0.002654545	-0.008537105	-0.002954235	0.003671538	0.001403935	-0.000761957	0.001982048	1.63E-06	-0.004337283	-0.00038668	0.004179544	0.001581054	-1.88E-16	-0.000812921	-0.000392338	-0.000102894	0.000384899	-0.000117036	0.000374176	0.000523222	3.32E-05	-0.000132003	-0.000123935	0.000709047	0.000214208	9.95E-07	-4.50E-05	0.000158986	2.57E-05	0.000135968	0.000253678	0.000324583	-0.000349121	4.03E-05	3.67E-16	8.47E-05	0.001670942	0.000370746	-0.000341828	-0.000329566	0.00031322	0.000467384	-0.000616029	-3.18E-05	0.000255204	0.000110029	2.18E-05	-0.000134092	0.000344333	-0.00025085	-0.000530844	0.000362689	0.000333391	-2.92E-05	-0.0001535	7.03E-06	0.570365698	-0.069961257	0.178845996	0.044285029	-0.018388879	-0.011855093	-0.001226257	0.011483924	-0.002367746	-0.009850157	-0.001070168	0.004205448	-0.000629635	0.00138011	0.004285848	-0.003916357	-0.006707698	0.001868909	0.005943123	0.00057833	-0.002015499	-0.000450317
z13972_1	violin	1907	1907	1907	Cremona	"Antoniazzi,_Romeo"	NA	1	0.014077251	0.081041588	0.013970962	-0.011644402	0.011422153	-0.013243423	-0.012314486	-0.001889018	0.010370367	-0.000376467	-0.007874	-0.002616714	0.002522309	-0.000597024	0.000152548	0.002443158	-0.00199151	-0.004724257	0.000274417	0.004209361	-1.55E-05	8.98E-17	0.001198166	-0.001459801	-0.000901734	0.000642843	9.17E-05	-0.000568	-0.00058099	0.000247714	9.56E-05	2.37E-05	-9.99E-05	3.01E-05	-0.0002971	-5.30E-07	0.000164837	5.13E-05	-0.000371987	-0.00020657	-6.20E-05	0.000221501	-6.14E-05	4.49E-17	-0.002027838	-0.001176774	-0.001118138	0.000539528	0.001109836	-2.05E-05	-0.000233905	0.000175089	0.000187356	0.000103451	0.000169638	-0.000242447	-0.00070236	-0.000135287	0.000548811	0.000195009	-6.40E-05	1.64E-05	-0.000320445	-0.000237028	0.000183339	0.56897441	-0.06656335	0.179749129	0.04418705	-0.017875969	-0.011897047	-0.000958537	0.010768326	-0.003134322	-0.009026006	-0.00107408	0.002428142	-2.17E-05	0.003198209	0.003833213	-0.004682564	-0.006127795	0.002910136	0.004329431	-0.000712652	-0.000620891	3.21E-05
z14465_1	violin	1920	1920	1920	Milan	"Antoniazzi,_Romeo"	NA	1	0.010523267	0.079871692	0.011463932	-0.011898799	0.007568657	-0.01118065	-0.010575264	0.00050583	0.010087024	-0.000618021	-0.007530024	-0.001574159	0.004603317	0.000268264	0.000183438	0.000792258	-0.001130009	-0.003542475	0.001665624	0.003470148	-0.000577558	4.07E-16	-0.012073213	-0.00650283	-0.00218343	0.00224822	0.003789566	0.001206439	-0.001791699	-0.001207183	0.001197393	0.00112909	0.000942256	-0.000905437	-0.000474124	-0.001252873	0.000332341	0.00098829	0.000147035	-0.000873706	-0.000955312	0.000138311	2.19E-05	-7.91E-17	0.008989107	0.000124652	0.00170719	0.003597831	0.000776045	-0.000861564	-0.00242941	-0.000654151	0.001817809	-0.000206198	-0.000742403	-1.80E-05	-5.30E-05	-0.000648263	9.52E-05	0.001332945	-0.000135869	-0.000653501	1.18E-05	-0.000117905	-0.000561317	0.583948192	-0.053068817	0.17771029	0.039103999	-0.024325664	-0.01393396	0.000967266	0.011282035	-0.00339726	-0.010086517	0.000467221	0.003964953	-0.000881606	0.001332162	0.002918394	-0.004527582	-0.00430393	0.004238189	0.004254729	-0.001554092	-0.002181239	9.35E-05
z13991_1	violin	1911	1911	1911	Milan	"Antoniazzi,_Romeo"	NA	1	0.014281929	0.088278849	0.013884661	-0.010514428	0.010974424	-0.012563523	-0.011743701	0.001257856	0.011024661	-0.00132073	-0.009389272	-0.000538688	0.004023827	0.000151764	0.00013086	0.001762723	-0.002556189	-0.003848664	0.002377553	0.00389669	-0.001412328	-2.31E-16	0.004220834	0.00110251	0.000169162	0.000714681	-0.001680995	-8.28E-05	0.000611582	0.000198972	-0.000901877	-0.000307955	0.000320809	-4.94E-05	-0.000269456	0.000413412	-5.28E-06	-0.000483728	-3.54E-05	0.000672666	-0.000164085	-0.000366181	0.000124192	0	-0.007842643	0.001604032	0.001088959	-0.000705391	-0.000305371	-0.000697985	0.000439008	0.000204465	-0.000465695	0.00020847	0.000511799	-0.000407792	-0.000126152	0.000807177	-0.000107241	-0.00067903	0.000268999	0.000202569	-0.000536494	0.000121547	0.000726992	0.567367053	-0.061699364	0.182619866	0.039216897	-0.020210022	-0.011559067	0.001582197	0.0129583	-0.005189349	-0.011047277	0.000322298	0.004008166	-0.000262762	0.002733109	0.00245233	-0.006308206	-0.004338342	0.005033293	0.004185709	-0.001557242	-0.001359663	-0.000473212
z13976_1	violin	1913	1913	1913	Cremona	"Antoniazzi,_Romeo"	NA	1	0.016846587	0.079472806	0.010375756	-0.010282381	0.011424634	-0.012098847	-0.010848387	0.001010385	0.008541142	-0.001956932	-0.006690972	8.89E-05	0.00230408	-0.000805156	0.001388634	0.00177853	-0.002012665	-0.002856072	0.002525969	0.002428845	-0.001012923	-3.52E-17	-0.00183132	-0.001751877	-0.000893324	0.000641684	0.000637978	0.000689889	-0.000772465	5.67E-05	-0.000323427	0.000833749	0.000161105	0.000305949	-0.000185463	-4.68E-05	-0.000247481	0.000298859	1.76E-05	-0.000116326	-0.000635401	2.07E-05	-3.28E-05	-6.16E-17	0.000798103	-0.000407296	-0.000453843	0.000324204	0.000540628	-6.79E-05	-0.000405464	0.001016795	4.93E-05	-0.000648249	0.000564756	0.000122909	-0.000169272	-0.000404563	-0.000483177	7.22E-05	-4.48E-05	0.000100165	0.00021731	-0.000331611	-3.32E-05	0.568731339	-0.059446298	0.176754764	0.039215128	-0.020510276	-0.011641698	0.00115409	0.011147553	-0.005149337	-0.008302482	0.001701479	0.002768343	-0.001288891	0.002030053	0.001741133	-0.006039789	-0.00300892	0.005380011	0.003036424	-0.002036382	-0.000843	-0.000382839
z14463_1	violin	1906	1906	1906	Milan	"Antoniazzi,_Romeo"	NA	1	0.012896524	0.087641326	0.012807019	-0.010865022	0.010422589	-0.012278729	-0.01050119	0.002889057	0.011209741	-0.002476144	-0.009080579	0.000344893	0.005552285	9.07E-05	-0.000149742	0.001153867	-0.002135515	-0.002681028	0.003630354	0.003532447	-0.001963567	5.61E-17	-0.000556447	-0.000263774	0.001216249	-0.001525144	0.00120141	-0.000924138	0.001410472	-0.001136956	0.000597056	-0.000422236	0.000372672	1.03E-05	2.06E-08	0.000433651	-0.000248834	0.00051551	-3.87E-05	0.000419078	-9.96E-05	7.66E-05	0.000207895	3.20E-16	0.002391859	-0.00070632	0.002238054	-0.000504586	-0.001175734	5.22E-05	0.00022511	-0.000728472	0.000536145	0.001091427	-0.000916605	0.000334128	6.45E-05	-0.000105624	0.00014547	0.000269151	3.98E-05	-0.000264657	9.77E-05	8.08E-05	5.83E-05	0.573773759	-0.057721368	0.183288147	0.038740731	-0.021985556	-0.012516139	0.001124145	0.01112804	-0.006840042	-0.010786429	0.003029598	0.004899243	-0.000509625	0.002756278	0.001241104	-0.007905781	-0.004141207	0.006931458	0.004180498	-0.002615523	-0.001158221	-0.000556526
z13990_1	violin	1919	1919	1919	Cremona	"Antoniazzi,_Romeo"	NA	1	0.012895421	0.088134334	0.010277326	-0.011451039	0.009450092	-0.012627743	-0.011397192	0.002211796	0.010144677	-0.002980601	-0.009116941	0.000659134	0.004951955	-0.000365139	-0.000429102	0.000858114	-0.002320775	-0.002917835	0.003446706	0.00297305	-0.002311499	-3.55E-17	-0.000846778	2.58E-05	0.000296664	-0.000491903	0.000157676	-0.000274803	-0.000147968	-0.000346475	0.000341203	-1.60E-05	-0.000139909	-0.000209288	5.72E-05	-2.86E-05	2.94E-05	4.75E-05	5.06E-05	-0.000287405	2.05E-05	4.97E-05	9.06E-05	8.87E-18	0.001299712	-0.000376414	-0.000177191	-0.00019447	4.73E-05	4.77E-05	-0.000157188	4.08E-05	2.81E-05	-0.000168724	0.000182961	0.000384323	-8.47E-05	-0.000205613	-0.000142103	-0.000106277	0.000123033	7.82E-05	0.000249835	-4.92E-05	-0.000410728	0.568843807	-0.05819731	0.183070998	0.039744186	-0.019457228	-0.01128428	0.000722726	0.010557185	-0.006542225	-0.010600697	0.002060557	0.00509389	-0.000462544	0.001632776	0.001350334	-0.006542896	-0.00307318	0.006722576	0.003798185	-0.003619531	-0.002067713	0.00033161
z13982_1	violin	1911	1911	1911	Cremona	"Antoniazzi,_Romeo"	NA	1	0.014716006	0.085296055	0.014736675	-0.009342359	0.010938218	-0.010899991	-0.010264964	0.00149733	0.011139576	-0.000349385	-0.008116254	-0.000597514	0.004439671	0.000853912	-9.40E-05	0.0017856	-0.001736458	-0.003337905	0.002407323	0.004119218	-0.000695101	-1.25E-16	-0.001236695	-0.000178232	0.000171937	-0.000402015	0.000491005	0.000204706	-0.000165123	-6.63E-05	0.000169977	0.000148057	0.000216258	4.36E-05	0.00029581	-0.000278641	5.84E-05	0.000229333	0.000157071	-6.10E-05	-0.00024959	5.37E-05	-0.000138763	-5.34E-17	0.003074374	-4.43E-05	-7.57E-05	0.000131861	-0.000205157	0.000167239	-0.000330171	-4.94E-05	9.30E-05	5.53E-06	0.000437341	-1.48E-05	3.68E-05	-0.000128242	-0.00032505	5.85E-05	-0.000253288	6.41E-05	0.000274579	1.49E-05	-0.000156142	0.566318324	-0.06412443	0.181614131	0.04034286	-0.022020394	-0.01118684	0.000787653	0.010123529	-0.004704976	-0.009856841	0.000749688	0.004432795	-0.0001173	0.002236783	0.001924596	-0.005572782	-0.004513585	0.004258606	0.004966992	-0.001442625	-0.002129991	-0.000511196
z13911_1	violin	1905	1905	1905	Milan	"Antoniazzi,_Romeo"	NA	1	0.011516536	0.085039622	0.014503429	-0.008097597	0.010495726	-0.011231761	-0.011762366	0.000514959	0.010556067	0.00066376	-0.008356468	-0.001644605	0.003600179	0.000723838	0.000131041	0.002238418	-0.001312217	-0.003987982	0.001690878	0.004324751	0.000329664	-4.02E-16	0.005737424	0.00182499	-0.001081329	0.001343324	-0.002296927	6.72E-05	8.76E-05	0.00141122	-0.000259537	-0.000499979	-8.68E-05	0.000207783	5.22E-05	0.000437556	0.000147369	-0.000563217	-0.000560331	0.000219861	0.000389063	-0.000181746	-4.90E-05	1.06E-16	-0.005803408	-4.89E-05	-0.002838431	-0.000391309	0.001223393	0.000146596	0.000360836	-0.000123989	0.001145589	0.000360629	-0.000481366	-0.00074713	-0.000548666	0.00030473	0.000584242	-0.000120553	-5.94E-05	-0.000338938	-0.00040226	0.000437321	0.000649721	0.568372563	-0.062383369	0.179180923	0.040786017	-0.019464732	-0.011122652	-0.001000823	0.010681774	-0.002914654	-0.009879999	0.000276039	0.004832858	-0.000386245	0.001486057	0.002565819	-0.005788557	-0.005269268	0.004449842	0.005132292	-0.001405399	-0.00159506	-0.000527887
z13886_1	violin	1921	1921	1921	Cremona	"Antoniazzi,_Romeo"	NA	1	0.00990445	0.084688897	0.011331485	-0.008597156	0.009213733	-0.012796751	-0.010403708	0.002763987	0.010198037	-0.002013952	-0.008268874	-5.69E-05	0.003712574	-0.000279384	0.000414794	0.001029709	-0.002509061	-0.002942422	0.003080129	0.003060015	-0.001519614	-6.55E-16	0.000322621	0.000291225	0.000474224	-1.47E-05	-0.00066918	0.000381405	0.000129785	-3.72E-05	0.000110363	0.000193217	0.000139517	0.000259497	6.35E-05	0.000453238	-1.51E-07	-0.00013097	3.24E-05	-9.77E-05	-3.15E-05	-0.0002774	0.000208177	5.91E-16	-0.001612538	0.001173933	-0.000527198	-0.0001784	4.97E-05	-0.000258405	0.000399581	-8.75E-05	5.40E-05	0.000839643	-0.00013624	-4.64E-05	0.000161394	-0.000823901	-0.000467576	0.000223158	-0.000112189	7.80E-05	0.000196907	-0.000388077	0.000387082	0.567196831	-0.052648035	0.182511107	0.035126576	-0.022375707	-0.011808721	0.001971056	0.011327739	-0.006422729	-0.00960697	0.002392971	0.004371116	7.76E-05	0.001616779	0.000869723	-0.005925978	-0.003453629	0.005981808	0.004262703	-0.00330992	-0.001797711	6.93E-05
z13910_1	violin	1906	1906	1906	Milan	"Antoniazzi,_Romeo"	NA	1	0.013699665	0.090526726	0.016707588	-0.012346954	0.0110246	-0.010259146	-0.009356902	0.000774877	0.011606042	-0.000622918	-0.00955358	-0.001887862	0.005451808	0.001303274	-0.002662386	0.000223863	-0.001669391	-0.00335492	0.000456816	0.004031734	-0.0010213	2.95E-16	-0.003682102	0.001186735	-0.000833113	0.000414765	0.000444901	-0.000341539	-0.000194117	0.000446917	0.001518905	-0.000262356	-0.000609541	-7.66E-05	0.000351776	0.000228752	0.000157246	-0.000139174	-0.000383109	-0.000248213	0.000188659	0.000734139	-0.000144408	2.10E-17	0.002544663	-0.001923555	0.000277546	0.001428837	-0.000447013	-0.000198423	0.000311703	-0.000406857	0.0001041	0.000276606	-0.000197245	-4.92E-05	-0.000197261	-0.000366324	0.000226245	0.000624282	-0.000342742	-0.000803859	8.15E-05	0.001020159	0.000621658	0.58024939	-0.062157489	0.178896007	0.038418082	-0.019209589	-0.013452955	0.000145407	0.013196135	-0.0053617	-0.010714282	0.001532275	0.005364285	0.000468957	0.002031914	0.002461865	-0.005636732	-0.005572658	0.00624623	0.006066031	-0.003282852	-0.002879338	3.42E-05
z13923_1	violin	1922	1922	1922	Cremona	"Antoniazzi,_Romeo"	Natale	1	0.014985207	0.090279275	0.012911774	-0.012592613	0.011982017	-0.013574188	-0.013817309	0.000476981	0.012088918	-0.001569324	-0.010177874	-0.000976485	0.005306191	-4.81E-05	0.000175544	0.001833826	-0.001982587	-0.00426295	0.00225348	0.004592858	-0.001027304	-1.64E-16	0.00347671	0.001784234	0.000767098	-0.000343543	0.000953857	-0.000593026	0.000712059	0.000260027	0.00068774	-0.00018522	-0.000229729	-7.26E-06	0.000861416	0.000272394	1.06E-05	-5.14E-05	0.000101088	-0.000348816	0.00061419	0.000331841	0.000171	-1.05E-16	-0.001009476	-0.003099659	-0.000957072	0.001403001	3.10E-05	-0.000136031	0.001232619	-0.000450016	-0.00033887	-8.02E-05	-0.001271539	0.000477644	0.000443336	-3.90E-05	0.001416467	0.000314486	-0.000931371	-0.000952492	-0.000584862	0.000254745	0.00076035	0.574206673	-0.069180165	0.189533198	0.045553563	-0.020997229	-0.011634498	0.002259276	0.010850009	-0.006506872	-0.0091405	0.000352149	0.002233966	1.92E-05	0.003134019	0.002378684	-0.006265744	-0.004639341	0.004751713	0.004530903	-0.000938058	-0.002038314	-0.000560685
z21600_1	small_violin	1917	1917	1917	Cremona	"Antoniazzi,_Romeo"	NA	1	0.014563741	0.098274277	0.016585266	-0.011454125	0.010422305	-0.00477895	-0.012555529	-0.004994743	0.010246194	0.003803238	-0.00902833	-0.005079115	0.004595048	0.002316677	-0.001831122	0.000442608	0.000687712	-0.003339617	-0.001704568	0.003710814	0.001679879	-3.34E-16	-0.00052871	0.00089281	0.001958364	-0.000713706	-0.000216784	-0.000142435	0.001292026	-0.000114905	-0.000708672	-0.000481794	0.000644879	6.45E-05	-0.000205347	-0.000252497	0.000177713	-0.000475099	0.000287638	0.000207751	0.00027713	-0.000733998	-0.000248969	4.40E-16	0.001925396	0.00064239	0.000182003	5.44E-05	-0.00091396	0.00044606	0.000557285	-0.000755795	-0.000654205	0.000268104	-2.58E-05	-0.000483778	0.000113195	0.000952207	0.000545823	-0.000637056	-0.000210544	-0.000424826	-7.37E-05	0.000287357	6.72E-05	0.559373015	-0.080772195	0.171500521	0.051542294	-0.010570867	-0.012345212	-0.000454513	0.014181849	-0.000797606	-0.013879346	-0.004241857	0.005470116	0.001435223	0.00078522	0.004364628	-0.002305868	-0.007371669	-0.000208767	0.005985276	0.002460606	-0.002265243	-0.000921107
z19856_1	violin	1907	1907	1907	Cremona	"Antoniazzi,_Romeo"	NA	1	0.011873257	0.089143733	0.015039397	-0.009081521	0.011433259	-0.015542825	-0.011300709	0.003448447	0.012079818	-0.003319735	-0.008827032	0.000184296	0.004042387	9.60E-05	0.001345688	0.001208949	-0.003607244	-0.002802882	0.003854159	0.00332289	-0.002160242	-1.23E-16	0.003010444	0.000500404	-0.000848768	0.000761522	-0.00159044	0.000753918	0.000133403	8.82E-05	-0.001402536	0.000226794	0.000355126	0.000167052	-0.000165004	0.000497328	-0.00027676	-0.000323584	0.000616167	0.000819915	-0.000439923	-0.000217982	0.000468619	-2.63E-17	-0.005202898	0.001024878	-0.000238824	0.000400983	0.00017408	-0.001134765	0.000249203	0.000646012	-0.000416338	-0.000189566	0.000540584	-6.14E-05	0.000147539	0.00052898	-0.000365514	-0.000473284	0.000654364	0.000217444	-0.000713946	0.000115515	0.000415724	0.572763558	-0.060791403	0.186309536	0.0391121	-0.022138532	-0.011825931	0.002437317	0.011727872	-0.006370662	-0.010161393	0.00108373	0.003682388	0.000331784	0.003608786	0.000975471	-0.007888561	-0.003362904	0.006490136	0.003682326	-0.002028805	-0.001223098	-0.001034672
z13988_1	violin	1910c	1910	1910	Milan	"Antoniazzi,_Romeo"	NA	1	0.012142179	0.084520506	0.016738047	-0.009486338	0.011125751	-0.010801721	-0.011520697	-0.002628878	0.010605444	0.002050084	-0.007350743	-0.003637996	0.002968676	0.001286668	3.18E-05	0.002094804	-0.000303777	-0.004107971	-0.000463437	0.004053301	0.0015302	2.39E-16	-0.000939579	0.000595898	0.000165082	0.000236787	-0.000179799	0.000795113	0.000756486	0.000226075	-0.000868925	5.38E-05	0.000580621	0.000594834	-0.000325547	7.13E-05	-0.000278211	-0.000183012	-4.11E-05	0.000736008	-0.000112359	-0.000596266	-0.000382978	-6.84E-17	0.001712935	0.003184846	0.000808827	-0.000971482	-0.000530627	-0.000289369	0.000210067	7.06E-05	-0.000567637	7.19E-05	0.000429707	-3.25E-05	0.000379848	0.000308221	-0.000829263	-0.000872583	0.000121588	0.000616019	0.000382349	-2.92E-05	-4.11E-05	0.573561937	-0.069675943	0.1758032	0.045870276	-0.016586601	-0.012699892	-0.002274711	0.011430777	-0.000665897	-0.01016143	-0.002430104	0.004721204	0.000154239	0.000896855	0.003690738	-0.0035054	-0.006941859	0.001689249	0.006206885	0.000591429	-0.001964759	-0.000186902
z11462_1	violin	1829-1874*	1851.5	NA	Florence	"Arcangioli,_Lorenzo"	NA	1	0.015027165	0.079187947	0.012123671	-0.010449585	0.00810012	-0.010146889	-0.008743675	0.001265543	0.00827373	-0.001304537	-0.007758807	-0.000222201	0.004435367	0.000514838	-0.001579319	0.00105035	-0.001087907	-0.002206273	0.001423316	0.003552894	-0.001436405	-5.32E-17	-0.002270993	-0.001152927	0.000332919	-0.000380658	0.000998001	-0.000239751	-8.30E-06	-0.000216726	0.000693394	0.000550309	-0.000127582	3.41E-05	0.000128392	0.000110589	4.53E-05	0.000156361	5.90E-06	-0.000382755	8.70E-05	0.000187629	6.02E-05	8.86E-17	0.003583281	-0.000937142	-0.000566768	0.000469429	0.000825869	-6.99E-05	-0.000737881	0.000445338	0.00062853	-3.29E-05	-0.00041867	0.000254725	-5.95E-05	-0.000506557	0.000192574	0.000153896	-0.000153392	-2.31E-05	0.00016541	-1.61E-05	-0.000101938	0.563005095	-0.056107708	0.179992666	0.036620085	-0.026140333	-0.010160772	0.002413793	0.008556011	-0.004111824	-0.006685877	0.000613366	0.002234044	-0.000206461	0.001902896	0.000968797	-0.004667157	-0.002775443	0.004810648	0.003592698	-0.002727973	-0.002487172	0.000482903
z11466_1	violin	1849	1849	1849	Florence	"Arcangioli,_Lorenzo"	NA	1	0.017998767	0.07229982	0.01171545	-0.009847916	0.007311638	-0.008211331	-0.00709972	-0.000467915	0.005718842	0.000101734	-0.005740458	-0.001365612	0.003677703	0.001277835	-0.001496043	0.000584236	0.000280651	-0.001291556	0.000551576	0.003017148	0.000136513	-7.76E-17	0.001408252	0.000864029	-0.000571963	0.000872567	0.000204594	-0.00050198	0.000256369	0.000138908	0.000356016	-0.000846875	0.000211494	-0.000234525	-0.000201702	-0.000218917	0.000271118	-0.000236193	-0.000207802	1.85E-05	0.000253684	2.49E-05	-0.00013644	5.04E-16	-0.001111022	0.002102011	-8.53E-05	0.000205329	0.000324369	-0.001607433	7.08E-05	0.000169434	-6.41E-05	0.000496936	2.90E-05	-0.00058593	-0.000328247	0.000240147	0.000218117	3.75E-05	9.92E-05	0.000233492	5.78E-05	2.63E-05	-0.00012032	0.552935633	-0.060544197	0.176400015	0.039850309	-0.023930826	-0.009237597	-0.000400089	0.006562961	-0.00219072	-0.006028605	0.000675971	0.003103291	-0.000552445	0.000178333	0.00111814	-0.003176087	-0.003403057	0.003004348	0.003950263	-0.001571869	-0.002602369	0.000476637
z19421_1	violin	1847	1847	1847	Florence	"Arcangioli,_Lorenzo"	NA	1	0.014175435	0.079074514	0.011984214	-0.014098495	0.008441732	-0.011390068	-0.009584128	-0.002516142	0.008690548	-0.000776468	-0.00771757	-0.002243232	0.004842444	0.000808894	-0.00170998	0.000402146	0.000144404	-0.002673921	0.001026431	0.003779691	3.34E-05	-3.72E-16	-0.001286395	0.001093237	0.000979972	-0.000756448	-0.000207107	0.000198342	0.001151314	-0.000589194	0.000221768	7.70E-05	0.000135767	-0.000109361	0.000503509	5.49E-05	-5.81E-05	-0.000328183	0.000227824	-1.99E-05	-0.000105417	-0.000218068	-0.000146657	6.65E-16	-0.001495553	0.001532353	0.001229324	-0.001342803	0.00055119	-0.000189444	-0.000800066	0.000545455	0.000245863	-0.000102178	-9.84E-05	-5.52E-05	0.000108717	-5.78E-05	0.000157016	5.98E-05	-0.000445534	-0.000195091	0.00014621	3.18E-05	5.99E-05	0.563057059	-0.061018203	0.183153953	0.042078168	-0.020957954	-0.012072502	-0.000524394	0.009263956	-0.004198038	-0.009041252	0.000643093	0.005181574	-0.000787578	-0.000128447	0.002149543	-0.003914052	-0.00401489	0.004106919	0.004786025	-0.002212697	-0.003382305	0.000431523
z20228_1	violin	1856c	1856	1856	Florence	"Arcangioli,_Lorenzo"	NA	1	0.013717377	0.078486333	0.013878946	-0.011807805	0.007286886	-0.013185174	-0.009134972	0.000608819	0.007931241	-0.002001394	-0.008605279	-0.000905296	0.004295667	0.001144494	-0.001868149	0.000592695	-0.001492608	-0.001941167	0.001685993	0.003745972	-0.001537056	0	7.58E-05	0.000388025	0.001715923	-0.00097013	2.68E-05	0.00015977	0.00075856	0.000385376	3.52E-05	0.00075806	-0.000544788	0.000483256	0.000183337	0.000859801	-0.00027594	-5.87E-05	-0.000136085	0.000219423	-2.87E-05	4.52E-05	1.31E-05	-2.59E-16	0.000464455	4.35E-05	0.001193433	-0.00017172	-0.00066732	0.000227311	-0.000996038	0.000826691	0.000600643	0.000518806	-0.000603208	-0.000139078	-0.000172655	-5.00E-05	0.000242688	0.000277961	-0.000429139	-0.000424108	-3.02E-05	0.000496836	2.72E-05	0.564404739	-0.054427499	0.179465761	0.037266811	-0.022467041	-0.006656174	9.85E-05	0.008307857	-0.004631224	-0.00884619	-0.000114158	0.005277412	0.000634177	0.00045781	0.000586075	-0.004607746	-0.003835727	0.004601538	0.005219669	-0.002380814	-0.003556864	0.000107542
z8415_1	violin	1745	1745	1745	Padua	"Bagatella,_Antonio"	NA	1	0.017469719	0.080933944	0.01441149	-0.01618488	0.009041632	-0.010004818	-0.009109698	-0.001227533	0.008389936	-0.000687745	-0.008760248	-0.001041348	0.005148626	0.000881491	-0.002314732	-2.17E-05	-0.000214246	-0.002240113	0.001257822	0.003052728	-0.001113583	2.82E-16	0.001543768	-2.42E-05	0.000192806	-4.06E-05	-0.000327428	-0.000125357	0.000389998	0.000235219	-0.000114339	-7.67E-05	0.00023394	9.64E-05	1.23E-05	0.00016177	0.000194554	-0.000207217	3.65E-05	5.90E-05	0.000122481	-0.000317986	0.000102188	0	9.96E-05	0.000249658	-0.000394779	-0.00023239	-6.15E-05	-0.000144226	-0.000105531	6.23E-05	0.000280183	0.00027254	9.13E-05	-0.000129243	-0.000189564	-6.01E-05	4.91E-05	-0.000116716	6.80E-05	5.43E-06	-3.82E-05	9.40E-06	9.61E-06	0.58382288	-0.064987148	0.176577753	0.044384962	-0.019609432	-0.013294838	-0.001212146	0.011622562	-0.003452488	-0.010505909	-0.00051022	0.005939245	0.000818409	-0.000390245	0.001394197	-0.004048943	-0.00417514	0.004202952	0.005525367	-0.001882783	-0.003994235	4.88E-05
z13193_1	violin	1770c	1770	1770	Padua	"Bagatella,_Antonio"	NA	1	0.016140614	0.087939934	0.011846533	-0.008261569	0.011058343	-0.010162269	-0.011228313	0.001835482	0.010360525	-0.001614008	-0.008505196	0.000115915	0.003923498	-0.000657866	0.00026717	0.001621716	-0.002326211	-0.003735046	0.00282561	0.003239283	-0.001537476	-9.59E-17	0.002217585	0.001139073	-0.000389412	-0.000643155	0.000633409	-0.00138292	-0.000801159	0.000382336	0.001415404	-0.000410944	-0.000969722	0.000108471	0.000709293	0.000198207	0.000316316	0.000353692	-0.00041025	-0.000660468	0.000667401	0.001016584	-0.000234341	1.10E-16	0.002852565	-0.003876365	-0.002279701	0.00104969	-5.12E-05	-0.000718672	0.000552004	0.00113477	0.000526486	-0.000379948	-0.000699847	0.000262467	-7.30E-05	-0.000433615	0.001256171	0.000726722	-0.001367852	-0.000730352	0.000403175	0.000342897	0.000341732	0.559198096	-0.06236477	0.17916412	0.039868196	-0.020334273	-0.011266485	0.001933998	0.011106915	-0.005516971	-0.009591918	0.001570346	0.003654122	-0.000427133	0.003300852	0.002045177	-0.007405452	-0.003652518	0.005540542	0.003401698	-0.001297988	-0.000872373	-0.000917968
z7273_1	violin	1747	1747	1747	Padua	"Bagatella,_Antonio"	NA	1	0.014375022	0.088860044	0.010638277	-0.008088969	0.01108099	-0.009629362	-0.011205922	0.002045974	0.010240937	-0.001227489	-0.008204822	5.58E-06	0.00388118	-0.000428142	0.00034267	0.001685682	-0.002194536	-0.003415897	0.002697343	0.003475228	-0.001262924	5.07E-17	0.000140933	-0.000428655	0.000169629	0.000622917	8.18E-05	-0.00018847	-0.000411748	7.46E-05	4.06E-05	1.70E-06	-0.000639541	5.18E-06	-0.00011369	0.000234876	4.76E-06	0.000244448	-0.000413668	-0.000252895	9.35E-05	0.00046865	-0.00010248	9.13E-17	0.000979535	0.001762554	-0.000376554	-0.000317308	0.000553474	-0.000952563	-0.001200146	0.000451292	0.000460613	0.000168682	0.000231954	-0.00017266	-0.000549427	0.000183644	0.00065689	-7.39E-05	-0.000436667	-0.00015598	-2.82E-05	4.60E-05	0.000383883	0.554619537	-0.061597082	0.180288098	0.041053276	-0.01953281	-0.013211478	0.000634281	0.011714453	-0.005478013	-0.009503777	0.002602082	0.003455435	-0.001057152	0.002851567	0.002026326	-0.006546438	-0.003555822	0.005463421	0.003275251	-0.00214435	-0.000833405	-0.00038018
z4101_1	violin	1749	1749	1749	Padua	"Bagatella,_Antonio"	NA	1	0.016449555	0.085698333	0.014868561	-0.013394649	0.007613	-0.009430134	-0.009052552	-0.00052798	0.008173936	-0.00099888	-0.009611001	-0.001480327	0.006455622	0.000859794	-0.002769361	-0.000143435	0.000204982	-0.001977989	0.001141011	0.002990897	-0.001127492	3.09E-16	0.000413808	0.002463928	0.000915038	-0.001304473	0.000282994	-0.00022697	-0.000944564	0.000647638	0.000799229	8.17E-05	-0.001577429	-7.25E-05	0.001199331	0.000576292	-0.000940806	3.88E-05	-5.52E-05	-0.000486254	-0.000161714	0.001041683	-0.000513313	-8.97E-17	0.004709673	-0.003711852	-0.001609177	0.001082771	-0.000254284	0.000470478	-0.000444722	8.66E-05	0.000977865	-0.000228049	-0.000838144	0.000306736	0.000740015	-0.000228474	0.000302028	0.000693878	-0.001764493	-0.001440706	0.001742297	0.000961553	-0.000870701	0.574610234	-0.059907769	0.17515882	0.035946375	-0.01938168	-0.008989748	0.001644608	0.013119948	-0.00627136	-0.012390916	0.003086308	0.006291781	-0.001634214	-0.000509241	0.001080293	-0.005028629	-0.002625122	0.006246457	0.003991414	-0.003264737	-0.002982001	0.000365826
z6703_1	violin	1748	1748	1748	Padua	"Bagatella,_Antonio"	NA	1	0.018650375	0.080694407	0.011730595	-0.013204472	0.009646049	-0.008301196	-0.008328974	0.000377919	0.008021464	-0.001034801	-0.007572035	0.000354506	0.005025241	-0.000175596	-0.001882598	0.000910812	-0.000267334	-0.001997043	0.001775672	0.003104845	-0.001189263	-1.33E-16	0.000398598	-0.001237725	-0.002153826	0.001816722	-0.000641964	-0.00019374	-0.000727791	-7.79E-05	-0.000569118	-0.000590104	0.000323152	-0.000290557	-0.000821339	-0.000406657	0.000293997	-9.58E-05	-0.000171853	-5.78E-05	1.70E-05	-0.000396541	0.000211533	6.62E-17	-0.002781033	0.003097361	-0.000870154	-0.000985851	0.000302336	-0.000631932	0.000468255	-0.000105703	-0.000446714	-0.000145585	0.000474666	7.74E-05	-0.000534347	0.000153704	0.000268135	-2.67E-05	0.000509449	0.000286044	-0.000387964	-0.000341169	7.00E-05	0.5652551	-0.058433642	0.173681737	0.03723369	-0.020378505	-0.011041775	0.001063177	0.010838069	-0.006060988	-0.008996989	0.002268015	0.004332483	-0.000363851	5.61E-05	0.001054834	-0.003575186	-0.002567448	0.004805368	0.003207756	-0.003790412	-0.002658341	0.000998402
z20281_1	violin	1780c	1780	1780	Padua	"Bagatella,_Antonio"	NA	1	0.014226084	0.081630825	0.012279903	-0.010249694	0.010249453	-0.013036684	-0.009471225	0.000611684	0.009625309	-0.002689319	-0.007410799	-0.000335523	0.003728892	-0.000728474	0.000955272	0.000987732	-0.002086432	-0.002771693	0.002901692	0.003352285	-0.001515927	8.24E-17	0.000259728	-0.000119202	0.000559807	-0.000383647	-0.000405235	-2.95E-05	-0.000215006	0.000145676	-8.49E-05	-0.000156374	-0.000236174	-0.000208509	-6.55E-05	0.000142515	-6.48E-05	-0.000171553	-0.000167534	-8.36E-05	5.65E-06	0.000154677	-4.33E-06	-4.34E-17	-0.000294305	0.000285944	-0.000733276	-0.000949104	0.00049517	0.000222044	-6.24E-05	0.000601162	-0.000427193	-0.000285574	9.22E-05	-0.000495071	0.000221974	0.000153524	0.000105905	0.000284687	-0.00046932	8.95E-05	9.86E-05	-0.000385082	0.000363344	0.557327734	-0.055903902	0.180186569	0.036842371	-0.018926067	-0.012846054	0.000771272	0.011906436	-0.006004118	-0.00855625	0.001187201	0.002700272	0.000702304	0.002234759	0.000667812	-0.005794521	-0.003294593	0.004867079	0.003708016	-0.001661834	-0.002040975	-0.000252863
z22247_1	violin	1902	1902	1902	Paris	"Bailly,_Paul"	NA	1	0.012432515	0.086922579	0.013853603	-0.012095245	0.010601095	-0.012443722	-0.012396975	0.000168101	0.011555651	-0.000598423	-0.009589498	-0.001522275	0.004601709	0.000389452	-0.000470369	0.001690834	-0.0018962	-0.004026441	0.001891545	0.004434805	-0.000694336	-3.65E-16	0.001220375	0.000743439	-2.95E-05	-0.000148081	1.86E-06	-9.81E-05	0.000112142	-0.000224487	-1.31E-05	-0.000422439	-0.00010864	9.80E-05	2.26E-05	-0.00033442	-0.00029511	6.05E-05	-9.04E-05	-0.000126713	-7.89E-05	-6.12E-05	-0.000261112	7.70E-17	-0.001428997	0.000944439	0.000212214	-0.000785286	-0.000109518	8.27E-05	0.000431465	-0.000145776	-0.000557488	-6.48E-05	0.000124848	0.000293538	0.00019746	-0.000120219	-0.000192576	-7.48E-05	-0.000118882	0.000140593	0.000186004	-0.000122679	-3.50E-05	0.576878737	-0.063649962	0.184932416	0.042898971	-0.0203419	-0.012590657	-0.000543092	0.011737221	-0.004643739	-0.011090153	0.000942159	0.004836569	-0.000642305	0.00232646	0.002858401	-0.006262722	-0.005243742	0.005088509	0.005078033	-0.001845355	-0.002180784	-0.00036543
z22218_1	violin	1891	1891	1891	London	"Bailly,_Paul"	NA	1	0.015602431	0.08458645	0.013570853	-0.01392171	0.01256446	-0.009769162	-0.012604431	-0.002871714	0.010733764	0.002040113	-0.008253556	-0.002520856	0.004132	0.000508567	-0.000676888	0.002119033	-0.000117277	-0.004482369	-0.000106825	0.004154834	0.001168496	-2.56E-16	0.001712468	-0.000113007	-0.000941873	0.001137225	-0.000713541	0.000488561	0.000327597	0.000305489	-0.000698755	-0.000363305	0.000690965	0.000197936	-9.67E-05	-0.000101515	3.43E-05	-0.000200434	6.30E-05	0.000690831	0.000170478	-0.0003542	-0.000159179	7.10E-16	-0.002067723	0.001886751	-0.000625258	-0.000343929	0.000117323	-5.28E-05	0.000154998	-0.000206507	-5.21E-05	-0.000302995	-9.39E-05	0.000165954	9.97E-05	6.30E-05	-0.000213632	-0.000292771	-5.45E-05	0.000403571	0.000281164	-0.00022057	-0.000213764	0.573164122	-0.069957384	0.181739441	0.046871897	-0.016416214	-0.01314972	-0.004258403	0.01084958	-0.00262508	-0.010138098	-0.000308203	0.004521058	-0.000482061	0.00085786	0.0039533	-0.003567594	-0.006627051	0.00210967	0.00589561	0.000247871	-0.00198046	-0.000361298
z8873_1	violin	1745-1785*	1765	NA	Naples	"Bairhoff,_Giorgio"	NA	1	0.011112208	0.092866791	0.010695375	-0.00718172	0.011168541	-0.013504649	-0.01214036	0.002457493	0.011873074	-0.002732196	-0.009107576	-0.000259999	0.003880874	-0.000942647	0.000763241	0.001570402	-0.003124947	-0.00383774	0.003210485	0.003765302	-0.001513278	0	-0.008904744	-0.001875129	0.000478179	-0.000353831	0.00360065	0.001032826	-3.78E-05	-0.000626072	0.001245205	0.001121556	4.53E-05	0.000424758	-0.000239712	-0.000577509	7.24E-05	0.000764247	0.000266201	-0.000423281	-6.16E-06	-0.00014489	0.000146625	0	0.009642274	-0.000219801	0.002063488	0.002005047	0.001081779	-5.64E-05	-0.001376959	3.72E-05	-0.000576437	-0.000957387	0.000124899	0.001156883	-0.000260222	-0.000863423	0.000462587	-9.94E-05	-0.000332654	0.000557126	0.000349366	-0.000731911	-0.000355107	0.551182241	-0.05716734	0.187344838	0.036848045	-0.018669311	-0.011337225	0.001165111	0.011963255	-0.006142782	-0.010521545	0.002303326	0.003304173	-0.000795882	0.004616624	0.001466231	-0.008078623	-0.002373025	0.006106819	0.002027906	-0.002082696	-0.000647028	-0.001252035
z8318_1	violin	1761	1761	1761	Naples	"Bairhoff,_Giorgio"	NA	1	0.014024561	0.08656045	0.012951605	-0.011660084	0.009278089	-0.011708721	-0.009788206	0.001706533	0.010219965	-0.00183986	-0.009137505	-0.00012885	0.005873704	0.000639994	-0.002006903	0.000663366	-0.001162323	-0.002526749	0.002259753	0.003569429	-0.001891952	-3.50E-16	0.001777043	-0.000571118	-0.000257695	-5.01E-05	0.000269734	-0.000321555	-0.00045021	0.000163302	0.00015323	-0.000233715	-0.000107278	1.84E-05	0.000126898	-0.000175475	4.13E-05	2.94E-05	-1.53E-05	-7.54E-05	0.00014029	1.57E-05	3.27E-06	7.90E-17	0.000147709	-0.001293359	-0.000670127	0.000577428	-2.40E-05	-5.37E-05	-0.000149546	0.000311656	0.00028102	-0.000388056	2.56E-05	5.33E-05	-0.000154047	5.31E-05	0.000153716	0.000140577	-0.0001547	-0.000205751	0.000126385	0.000160328	-3.23E-05	0.579626386	-0.058147867	0.1800473	0.0376811	-0.021025001	-0.009803123	0.00036843	0.009443589	-0.004840198	-0.010226232	0.001290906	0.006164689	-0.000504526	0.000343445	0.001664102	-0.005767694	-0.003941971	0.006928097	0.005142691	-0.003968645	-0.003334445	0.00039371
z21725_1	violin	1849-1881*	1865	NA	Milan	"Bajoni,_Luigi"	NA	1	0.011550986	0.083303509	0.012513932	-0.011357887	0.008772186	-0.011669694	-0.010303636	9.06E-05	0.009554326	-0.000803287	-0.008568519	-0.001102399	0.00427081	0.000567498	-0.000791127	0.001024503	-0.001390668	-0.003242818	0.001823889	0.003588686	-0.000738063	2.10E-16	0.002381758	0.00024523	-0.000695401	0.000362068	-0.000848536	-6.05E-05	0.000290059	0.000360644	-0.00053508	2.56E-05	0.000442371	9.76E-05	-0.000157472	0.000186486	-5.82E-05	-0.000391436	5.79E-05	0.000283024	0.000105627	-0.000459548	7.80E-05	-8.76E-17	-0.001827384	-0.000684121	-0.001668569	-0.000118004	0.00031892	0.000339033	0.000813235	0.000214511	0.000200147	-0.000205953	-0.00070397	5.48E-06	0.000341097	-8.96E-05	-5.30E-05	-6.73E-05	-9.24E-05	0.00013111	0.00015277	-0.000131791	0.000153901	0.567377944	-0.056812437	0.18008719	0.038097018	-0.02003754	-0.011558728	0.000978412	0.011595097	-0.005736344	-0.010987559	0.001427901	0.005207531	-0.000672415	0.001486507	0.002187657	-0.005602733	-0.004148673	0.005000516	0.004498455	-0.002260371	-0.002278254	-0.000112813
z19741_1	violin	1877	1877	1877	Milan	"Bajoni,_Luigi"	NA	1	0.012000892	0.078367838	0.013972442	-0.009250534	0.008339585	-0.009807017	-0.01081559	-0.000516266	0.008414054	0.001899537	-0.00732834	-0.002468655	0.002889467	0.00127338	-0.001056241	0.001496252	-0.001193526	-0.003352738	-0.000387833	0.003586496	0.000735558	4.42E-18	0.001479644	-0.001020256	0.000861977	-0.000317671	0.000468337	-0.000675447	-0.00010089	6.34E-05	5.53E-05	-0.000213819	-0.000224596	-0.000409194	-4.63E-05	-0.000213851	0.000161499	-0.000101508	-0.000517801	4.32E-05	-0.000422236	0.000367675	-0.000502501	3.10E-17	0.000274284	-0.000709675	-0.000354039	0.00016704	0.000122707	0.00041629	-0.000663148	4.31E-05	7.95E-05	-0.000205934	0.000254356	-0.000348156	-0.000182194	0.000109773	0.000252462	0.000367306	-0.000280407	2.14E-05	-0.000525752	-4.93E-05	0.000395613	0.564881693	-0.062515854	0.178089368	0.042686635	-0.019197368	-0.01170652	-0.003410567	0.009890473	-0.001484911	-0.009388746	-0.000645669	0.003831679	9.43E-05	0.001763479	0.003174294	-0.003734683	-0.006241856	0.002666765	0.005878983	-0.000527379	-0.002213165	-0.000512483
z20217_1	violin	1856	1856	1856	Milan	"Bajoni,_Luigi"	NA	1	0.010616275	0.085912334	0.01233951	-0.01960746	0.005572041	-0.011111728	-0.007224453	0.000475959	0.007318997	-0.002083044	-0.00926417	0.001288563	0.006918484	0.000295743	-0.003940586	-0.000799939	0.001116002	-0.000528689	0.001195659	0.00108558	-0.001662427	-3.91E-16	0.001211912	-0.000100678	0.000186789	-1.44E-06	0.000333709	-0.00032932	1.20E-05	-0.00049231	0.000257494	-0.000297218	-0.000248325	-0.000211018	0.000252728	-0.000313533	-2.78E-05	6.19E-05	0.000149813	3.38E-05	-0.000169895	6.87E-05	-1.73E-05	6.91E-16	-0.00132661	-0.001369278	4.89E-05	0.002041715	0.000671865	-0.001517983	-0.001046482	-0.000127383	0.001032428	0.00011011	-0.000453582	2.26E-05	-0.000168856	0.000346799	0.000511693	-0.000420377	-0.00018754	0.00014131	-0.000179281	0.000246366	-0.000127656	0.587802399	-0.044389017	0.181633484	0.032589315	-0.019103509	-0.014372098	0.000186856	0.016187233	-0.010308918	-0.014724424	0.005299762	0.009260045	-0.001533827	-0.003671098	0.000511289	-0.002540487	-0.000798962	0.005865718	0.002438442	-0.005481456	-0.002709303	0.002697177
z9286_1	violin	1827	1827	1827	Ancona	"Baldantoni,_Giuseppe"	NA	1	0.017268927	0.085368699	0.008912592	-0.012111401	0.011620321	-0.008221839	-0.012683556	-0.002697112	0.009030626	0.001389009	-0.00826927	-0.001354393	0.003226875	7.73E-05	-0.001213927	0.002999516	-0.000225629	-0.00429541	-0.000753861	0.004017681	0.000499191	-2.56E-16	-0.006164717	0.001091483	-0.000348356	-0.002527253	0.000957431	0.000808427	-7.76E-05	-0.000766076	0.000457956	0.000460449	-0.000168494	0.000194244	0.000276934	-2.69E-05	-0.000380687	0.000210731	0.000695988	0.000350507	-0.000479322	8.65E-05	0.000218814	2.07E-16	0.007878325	-0.000443809	0.000305946	0.000706562	-0.00071658	-0.001521827	-0.000229044	0.001734451	0.000167014	-0.000537087	8.22E-05	0.000387475	0.000480151	-0.000434997	-0.000952556	-9.63E-05	0.000291605	0.000461129	0.000756755	0.000336879	-0.000711675	0.550029684	-0.067236114	0.179657476	0.045584651	-0.015108112	-0.012904685	-0.002621339	0.011070235	-0.002859071	-0.008476092	-0.000357684	0.00155533	-0.002011168	0.002876675	0.005168898	-0.003803914	-0.006060274	0.001991439	0.003946199	-0.000387681	-0.000385646	0.000690027
z19673_1	violin	1850	1850	1850	Ancona	"Baldantoni,_Giuseppe"	NA	1	0.012556673	0.083265044	0.013742108	-0.012840398	0.009870254	-0.013286425	-0.012984029	-0.001086157	0.012758206	-0.000538936	-0.008738152	-0.001748132	0.00459453	0.000522588	0.000129315	0.001956861	-0.001372972	-0.004725538	0.001490692	0.004398533	-9.45E-05	-1.14E-17	-0.001786911	0.002665081	-0.001275599	0.001217416	-0.001465333	0.000791181	0.001542666	4.20E-05	-0.000783859	0.000362698	0.00055257	0.000662868	-0.000482523	0.000488006	-0.000220151	-0.000372475	-6.32E-05	0.000864792	-0.000183577	-0.000894525	-9.71E-05	-3.43E-17	-0.003136969	0.000641629	0.001237097	-0.001702693	-7.60E-05	-4.06E-06	0.00035056	0.000186288	-0.001096443	0.000147614	8.92E-05	-0.000536035	0.000244227	0.000510225	-0.000440496	-0.000725765	0.000525946	0.000491378	-0.00013294	-0.000244743	6.75E-05	0.580912211	-0.061670691	0.181741313	0.042257358	-0.017880942	-0.012501775	-0.00086687	0.010352077	-0.004808537	-0.010590114	-1.56E-05	0.004344146	-0.000733286	0.003401863	0.003497733	-0.006298895	-0.005096201	0.004489151	0.005353357	-0.001350395	-0.001978622	-0.000268127
z21729_1	violin	1845	1845	1845	Ancona	"Baldantoni,_Giuseppe"	NA	1	0.013066576	0.085950785	0.012336786	-0.012018434	0.011133179	-0.01035045	-0.012427564	-4.06E-05	0.011302163	0.00066776	-0.00841447	-0.00103266	0.004360305	6.97E-06	0.000151673	0.002207448	-0.001154367	-0.004024027	0.001230908	0.003876348	0.000218052	-3.45E-17	-0.002195814	0.00043624	-0.000398861	0.000887273	-0.000664277	0.000986853	0.000593304	-7.21E-05	-0.000708879	0.000107077	0.000776596	4.23E-05	-0.000296296	0.000233836	-0.000170946	-8.56E-05	0.00013273	0.00083267	-0.000291977	-0.000375977	-3.40E-05	4.92E-16	0.000745709	0.003296108	0.000574957	-0.000502148	-0.000544586	-0.00033591	0.000771445	-0.000549217	-0.000546688	0.000223338	0.000346464	0.000107358	0.000239973	0.000169334	-0.000662864	-0.000436377	0.000490274	0.000469667	-5.56E-05	-0.000144307	9.17E-06	0.56987885	-0.060290505	0.180540934	0.041109919	-0.01844921	-0.013727351	-0.000761247	0.013876285	-0.006208616	-0.01181976	0.001891525	0.003421566	-0.001107366	0.003535944	0.003558237	-0.006009825	-0.005446329	0.004547686	0.004494657	-0.001603613	-0.001220637	-0.000216367
z9670_1	violin	1825-30	NA	NA	Ancona	"Baldantoni,_Giuseppe"	NA	1	0.013939194	0.076817856	0.013219964	-0.014318072	0.008438213	-0.014038025	-0.009402787	-0.000524995	0.008846067	-0.002654242	-0.008155626	-0.000792977	0.004293758	-6.31E-05	-0.001096065	0.000690895	-0.001695944	-0.002789111	0.001993012	0.003411765	-0.001631471	2.59E-17	-0.002678583	0.000292938	0.000280066	-0.000911366	-0.000578479	0.000644087	0.000452281	-0.00065859	-0.000713289	0.000316419	1.16E-05	-0.000222029	-0.000190279	9.35E-06	-0.00052757	-0.000187766	0.000142899	5.17E-05	-0.000509874	-0.000273597	-3.42E-06	-4.32E-18	0.000939365	0.000529628	0.001386114	-0.000768801	-0.001395673	0.000592915	0.000450187	-0.000251888	0.00037676	9.94E-05	-0.000881658	-2.93E-05	0.000709247	-0.000108906	-0.000432899	0.000134388	0.000141826	-0.000116738	3.16E-05	1.80E-05	-0.000207184	0.574263026	-0.058155766	0.178793365	0.039115655	-0.02153431	-0.01078893	0.001609043	0.009650787	-0.005550028	-0.008514993	0.000152429	0.0031359	0.000298555	0.002087491	0.00120787	-0.005498842	-0.003146044	0.005582975	0.003906506	-0.003001912	-0.002472408	0.000109583
z9284_1	violin	1824	1824	1824	Ancona	"Baldantoni,_Giuseppe"	NA	1	0.01603117	0.081533052	0.011103214	-0.011307358	0.009538952	-0.00966468	-0.009922135	-0.00158738	0.008550782	-0.000443314	-0.00777737	-0.001265011	0.003689282	0.000171236	-0.00087962	0.001167348	-0.00082421	-0.003425988	0.000725429	0.003525659	-0.000340048	1.03E-16	0.001512511	0.000662814	0.001441018	-0.002511284	0.002010115	-0.001044175	-0.000801206	-0.000165381	0.001338701	1.04E-05	-0.00176412	-1.35E-05	0.001025773	-0.000199195	-0.000448801	0.000426399	9.51E-05	-0.001139897	0.000259035	0.001467059	-0.000222232	4.12E-17	0.010306356	-0.007459119	-0.002272476	0.002446912	-0.000296721	0.00030975	-0.000727285	-0.000212189	0.000943209	0.000541161	-0.001214555	4.96E-05	0.000559983	-0.001229671	0.000993377	0.001452101	-0.001342151	-0.001250011	0.000711655	0.001226226	-0.000221267	0.555901655	-0.061958658	0.171743832	0.041472723	-0.015377387	-0.011640856	-0.000387587	0.009837349	-0.003221028	-0.007371733	-0.001199118	0.001968836	-0.000256795	0.002391657	0.003236317	-0.004407543	-0.004865855	0.002972029	0.004420145	-0.000546472	-0.002040936	-0.000141894
z19647_1	violin	1819-1871*	1845	NA	Ancona	"Baldantoni,_Giuseppe"	NA	1	0.011876193	0.07963809	0.013168485	-0.014013447	0.008715574	-0.012544197	-0.009812355	-0.000667004	0.009688633	-0.00155761	-0.008410866	-0.001430122	0.00495601	0.000295719	-0.001334494	0.000362843	-0.001068784	-0.003055332	0.001581459	0.003499253	-0.000884916	-7.05E-16	-0.000827296	0.001209016	0.000444558	0.000251221	-0.000412156	0.000738704	0.000155262	-0.000488692	9.63E-05	-0.0001145	0.000356015	-0.000258543	0.00018802	-6.72E-05	0.000206336	-4.78E-05	0.000612485	0.000147287	8.83E-05	-0.000148316	0.000301299	5.73E-16	-0.001850329	0.000403433	0.000458571	0.000618402	0.000300043	-0.000507123	-0.000373032	-0.000384918	-0.000195953	-0.000504138	0.000272777	0.0008218	8.49E-05	-1.60E-05	-0.000125418	-0.000286948	0.000242921	0.00013196	-0.000111889	5.91E-05	-0.000292587	0.573956751	-0.057329525	0.179039174	0.039292537	-0.018961382	-0.012409461	-0.000383319	0.01059112	-0.006315234	-0.008924635	0.001759045	0.003589647	0.000362184	0.001509241	0.001094154	-0.004847778	-0.00425304	0.005312027	0.005213146	-0.003334836	-0.002688135	0.000438166
z9285_1	violin	1819-1871*	1845	NA	Ancona	"Baldantoni,_Giuseppe"	NA	1	0.01585907	0.083597076	0.009378965	-0.009790095	0.009036659	-0.007668247	-0.008601171	0.00031671	0.008965897	-0.001333659	-0.007476281	-0.000150574	0.004553611	-0.000312975	-0.001503382	0.000632255	-0.000517364	-0.002673135	0.001539812	0.003347365	-0.001843856	-6.10E-17	0.000615991	-0.000306021	-0.000578958	0.000957532	-0.001392001	0.000752266	0.000124141	-0.000407212	-0.001159716	-0.00060411	0.000758116	-0.000309917	-0.000992215	0.000362271	-0.000151602	0.000122045	3.39E-05	0.000674026	-0.000260917	-0.000572396	0.000380201	8.64E-17	-0.004484439	0.00810487	0.001277887	-0.002645461	-0.000285575	-0.001817493	-7.48E-05	0.000526271	-0.000349221	-0.000922625	0.001379987	0.000875354	-0.001142172	0.000612001	-0.000538712	-0.000525897	0.001656368	0.000599273	-0.000772624	-0.00097536	-0.000134676	0.553907843	-0.058406298	0.175530667	0.041306113	-0.01956393	-0.013414508	0.000542941	0.009212238	-0.003987099	-0.008360388	0.001321055	0.00451598	-0.000448141	0.001444589	0.001795201	-0.005345864	-0.003142954	0.0048063	0.003522559	-0.002182014	-0.002741514	0.00095288
z21727_1	violin	1840c	1840	1840	Ancona	"Baldantoni,_Giuseppe"	NA	1	0.018787376	0.070880258	0.014397765	-0.014528085	0.008786435	-0.010030762	-0.00888107	0.000395732	0.007355836	-9.57E-05	-0.006425388	-0.000567705	0.004182622	0.000621766	-0.001023862	0.000520606	-0.000561004	-0.001709942	0.001615707	0.003067187	-0.000734952	-1.19E-16	-0.002682113	-0.000866965	-0.000595496	0.000562916	-0.000290225	6.98E-05	-5.78E-05	-0.000719388	-0.000331826	5.08E-05	0.000137756	-0.000355899	-6.67E-05	0.000106988	0.000295874	0.000236421	0.000350589	0.000114793	0.000200371	3.35E-05	0.000263467	5.20E-16	0.000139432	0.001648477	0.000663478	-0.000675	-0.000588136	0.000121732	0.000294411	-0.000609631	-5.14E-05	0.000168477	-0.000251326	0.000485558	0.000466206	-0.000164804	8.87E-05	0.000139157	6.29E-05	0.000135215	-0.000246591	-0.000330985	0.000124086	0.578804057	-0.068066721	0.183488338	0.04725172	-0.025796788	-0.012777689	-0.001954003	0.007918318	-0.003746448	-0.006733328	0.001439113	0.002692022	0.000302627	0.001069839	0.000288759	-0.003585129	-0.002377046	0.003541756	0.0034349	-0.001862144	-0.002727063	-9.74E-05
z9287_1	violin	1819-1871*	1845	NA	Ancona	"Baldantoni,_Giuseppe"	NA	1	0.011868654	0.083174348	0.013935027	-0.007757183	0.008593033	-0.011700552	-0.009183882	0.000385652	0.008765053	-0.001690337	-0.007243694	-0.00089855	0.00319405	0.000765632	-0.000400704	0.000922337	-0.002839124	-0.002564311	0.001593732	0.002958707	-0.001639452	0	-0.002141535	-0.002424389	0.000562019	-0.000614708	0.000942867	-0.000928019	0.000153629	-0.000558981	-0.000380431	-3.34E-05	0.000228315	-9.55E-05	-0.000307255	-8.68E-05	0.00026586	-0.000215195	-0.000243434	5.64E-05	-0.000201755	-0.000151669	-5.59E-05	-1.77E-17	0.005911761	0.001040695	0.000314925	-0.00156589	-0.000828469	0.00069829	-1.90E-05	-0.000340016	-0.000776057	0.00020184	0.000604609	0.000330253	0.000303049	-3.21E-05	-0.000153287	-0.000345768	-0.000362551	-7.11E-05	-0.000375717	0.000268576	0.00075648	0.540019593	-0.066757178	0.18043298	0.043766206	-0.017764666	-0.011775946	0.000604473	0.009816736	-0.004026706	-0.009292493	-0.000684708	0.002930711	0.000599558	0.003533397	0.001339308	-0.005511379	-0.00397873	0.004095529	0.004482001	-0.001030492	-0.001777436	-0.000932515
z4793_1	small_violin	1747-1789*	1768	NA	Mantua	"Balestrieri,_Tomaso"	NA	1	0.013886912	0.085703183	0.017435901	-0.011628222	0.008287423	-0.011630675	-0.008190558	0.00241307	0.009300723	-0.001455647	-0.009082666	-0.000733541	0.005880839	0.000375492	-0.000949994	-0.001164586	-0.000536047	-0.002925905	0.002536657	0.002915352	-0.001607567	3.82E-16	0.00414007	-0.002023995	-0.000159502	0.001048481	0.000622518	-0.000911791	-0.001403656	0.001053766	0.001034748	-0.000378346	-0.000928325	8.31E-05	0.001022058	-0.000530816	-0.000122703	0.000934635	-0.000675062	-0.000359252	0.000368726	0.001562908	-0.000708003	-3.01E-17	0.002000299	-0.002099046	-0.002410844	0.000271057	0.001791408	0.000362939	-0.002809594	0.000136719	0.001946466	0.000151619	0.000566156	-0.000788519	-0.001155656	-0.000197799	0.001153294	0.00136512	-0.001719967	-0.00020225	0.001417404	-0.00035482	-0.000507951	0.575638038	-0.058625507	0.176663917	0.035935163	-0.019477254	-0.011273001	0.001075211	0.01321397	-0.005619335	-0.011080119	0.001096756	0.005126468	0.000519704	0.001162979	0.001781245	-0.005976482	-0.002769577	0.006166254	0.003664114	-0.003388008	-0.003158469	0.000692449
z840_1	violin	1765c	1765	1765	Mantua	"Balestrieri,_Tomaso"	NA	1	0.0142481	0.08551554	0.013587586	-0.011595582	0.009433282	-0.010595888	-0.010543864	0.00039377	0.00984598	-0.000354276	-0.009284768	-0.001034949	0.004824822	0.000830076	-0.001446677	0.001078936	-0.000962713	-0.003205866	0.001606721	0.003805045	-0.000898717	-1.99E-16	-0.004220672	0.002431795	-0.000345548	-0.000964698	0.000702613	0.00133395	0.000486796	-0.000419101	0.000718067	0.000412393	0.000432591	0.000393711	0.000556663	-0.000190399	-0.000439132	0.00041003	0.0005827	-0.000192922	-0.000337409	0.000185169	-9.86E-05	1.19E-16	0.003934891	0.000853392	-0.001264961	-7.67E-05	0.000752247	-0.000216777	0.000856326	0.000532481	-0.000374233	-0.000489698	-0.000654104	0.000429062	0.000908014	-0.000307573	-0.000860637	-6.80E-05	3.50E-05	6.12E-05	0.000498642	-5.12E-05	-0.000603142	0.576196534	-0.060896355	0.179603559	0.039619778	-0.020912134	-0.011350459	0.000312812	0.011742297	-0.004280001	-0.011471326	0.000723258	0.006278564	-0.000337808	0.000900485	0.002113186	-0.006102112	-0.004658572	0.005565724	0.005456979	-0.002333642	-0.00295121	9.19E-05
z4562_1	violin	1747-1789*	1768	NA	Mantua	"Balestrieri,_Tomaso"	NA	1	0.020282823	0.081385848	0.010717826	-0.011818314	0.011732591	-0.011830658	-0.010625763	0.002196788	0.009632994	-0.001547014	-0.007474476	0.001039013	0.00389006	-0.00056478	-7.30E-05	0.001609143	-0.002291182	-0.003193788	0.002656958	0.00307545	-0.001885472	-9.55E-17	-0.003384131	-0.001051527	-0.00036033	-0.00250456	0.002165689	-0.001946045	-0.002262162	-0.000240784	0.001656412	8.55E-06	-0.001647516	0.000100803	0.000745041	-0.000430149	0.000133232	0.001096236	-0.000898963	-0.001298061	0.000465685	0.001089946	-0.000735767	3.14E-17	0.010461139	-0.008706533	-0.002619165	0.002754019	0.000548445	0.000288788	-0.001978016	0.000608793	0.001846681	-0.0003611	-0.000297731	0.000518778	-0.000251848	-0.001061104	0.000940998	0.00141224	-0.001802976	-0.001021709	0.001489892	-0.000536119	-0.000393495	0.575306905	-0.058709565	0.183714592	0.03886733	-0.022873133	-0.009984778	0.000260319	0.008981565	-0.006132867	-0.008697109	0.0018465	0.003641354	0.000206378	0.002046348	0.001579964	-0.00604501	-0.003266514	0.006012383	0.003643274	-0.0025181	-0.001414393	-0.001045484
z5057_1	violin	1764	1764	1764	Mantua	"Balestrieri,_Tomaso"	NA	1	0.011289369	0.085552271	0.016194196	-0.010531588	0.008765422	-0.010741469	-0.008276132	0.000512288	0.010400001	-0.001357121	-0.008215583	-0.001736305	0.005225343	0.001128667	-0.001421935	0.0001507	-0.000854682	-0.002489734	0.001727154	0.003536972	-0.000789956	5.23E-17	0.002130659	0.000118981	-0.000742569	-0.000827132	-0.000814717	-0.000258557	-0.000788692	0.000217394	0.000556401	-9.30E-06	-0.000252303	9.41E-05	0.000882445	6.01E-05	-1.81E-05	0.000134977	0.000138675	-0.000292242	0.000180581	0.000526577	9.33E-05	3.49E-17	-0.003546766	-0.002541023	-0.001373644	7.62E-05	-9.27E-05	0.00017931	0.000178172	0.000810868	0.00128663	-0.000386077	-0.000270112	8.66E-05	-0.000526798	-0.000230373	0.000403213	0.000275805	-0.00051511	-0.000479763	0.000422569	0.000366966	-0.00018187	0.573649415	-0.058997713	0.175571937	0.038186337	-0.021808016	-0.012200348	0.002857899	0.011797241	-0.004754746	-0.010888171	-6.20E-05	0.005854667	0.001300824	0.000668887	0.000588915	-0.00481722	-0.004053117	0.004684617	0.005739805	-0.002316255	-0.003648563	6.07E-05
z9302_1	violin	1768c	1768	1768	Mantua	"Balestrieri,_Tomaso"	NA	1	0.012607454	0.079840686	0.012830869	-0.011259059	0.009681819	-0.012799262	-0.010256182	-0.001449908	0.00906921	-0.000704935	-0.007550566	-0.001678587	0.003428533	0.000472591	-0.000513991	0.001486975	-0.0014082	-0.003344935	0.001131053	0.003751805	-0.000394598	2.26E-17	0.001430339	0.000632752	0.000372212	-0.000494324	0.000735672	-0.000746901	-0.000822739	0.000698321	0.00143103	0.000189596	-0.000976446	8.81E-05	0.000742661	0.000348108	0.000213848	0.000319509	-0.000274961	-0.000930137	0.000533447	0.000966065	-7.95E-05	4.29E-16	0.003139492	-0.002986943	-0.002420981	0.001097465	0.001236299	-0.000444331	-0.000994755	0.000902685	0.001152221	-0.000114895	-0.000395986	-9.05E-06	-0.000622279	-0.000478756	0.00112343	0.000802726	-0.000937915	-0.001041659	0.000354859	0.000469461	2.69E-05	0.563699511	-0.060733549	0.178550266	0.040926284	-0.017763082	-0.011518213	-0.000595976	0.01024653	-0.004046898	-0.009311555	-1.93E-05	0.004173288	-0.00051658	0.001469298	0.002608114	-0.005163166	-0.005017673	0.00468644	0.005142965	-0.00184063	-0.002140803	-0.000250271
z4294_1	violin	1750-55	NA	NA	Cremona	"Balestrieri,_Tomaso"	Cable	1	0.011307663	0.085052699	0.016660848	-0.011573249	0.008745799	-0.012293504	-0.010574087	-0.000723048	0.010228391	-0.000427853	-0.009517098	-0.002905126	0.004999954	0.001548929	-0.001310462	0.000455285	-0.00068711	-0.003322274	0.001047699	0.004240358	2.66E-05	-2.93E-16	0.000871452	-0.000918321	-0.000761281	0.000604784	0.000503538	-0.000585358	-0.001111607	0.000387293	0.000936653	-0.000106697	-0.00086328	-0.000288944	0.000286844	-0.00010613	-0.000114339	0.000270803	-0.000424616	-0.000606323	8.42E-05	0.000794756	-0.000246264	5.21E-16	0.000150852	-0.002085897	-0.001269931	0.00125886	0.000960454	0.000239978	-0.000689764	-0.000393169	0.000963474	-3.40E-05	-0.000724305	-2.33E-05	-0.000317265	-0.000338645	0.000933538	0.000927136	-0.000703451	-0.000868062	0.000194141	0.000489728	-7.04E-05	0.580818336	-0.061730884	0.179284599	0.039589376	-0.020588903	-0.011213187	1.97E-05	0.011796392	-0.002563391	-0.010369472	-0.000376349	0.005432727	-0.000423782	-0.000217164	0.001848746	-0.004567425	-0.004613732	0.005025148	0.00599077	-0.002319793	-0.003867563	7.79E-05
z321_1	violin	1788c	1788	1788	Mantua	"Balestrieri,_Tomaso"	NA	1	0.013046447	0.083007201	0.012082212	-0.011761206	0.00953765	-0.013926809	-0.011302001	0.001475189	0.010093439	-0.002316709	-0.0088484	-0.000214347	0.004165719	0.000141836	-5.79E-05	0.001542199	-0.002614725	-0.002966746	0.00291512	0.003935398	-0.001651635	-1.37E-16	-0.005001775	0.001279355	0.000272395	0.000152328	0.000371008	0.001103077	-0.000398014	0.000214441	0.000734232	0.000648402	-0.000672409	-4.18E-06	0.000349713	0.000133114	-0.000184213	0.00024344	-7.62E-05	-0.000380398	-9.23E-05	0.000428774	-0.000191503	2.57E-17	0.004031484	0.000900282	-0.000472425	0.000877852	0.001279415	-0.00054165	-0.001427367	-2.05E-05	0.000531745	7.26E-06	1.85E-05	5.49E-05	-0.000505119	-0.000505527	0.000653356	0.00056746	-0.000617226	-0.000425922	0.000326748	5.72E-05	-0.000307767	0.575040927	-0.0577788	0.182377106	0.038462199	-0.020864196	-0.010958506	0.000346232	0.010821762	-0.005323737	-0.010040197	0.001082684	0.003915398	-0.000517759	0.002618204	0.001943976	-0.006720532	-0.004110265	0.006078077	0.004092224	-0.00261497	-0.001585338	-0.000395979
z7264_1	violin	1768	1768	1768	Mantua	"Balestrieri,_Tomaso"	NA	1	0.015939032	0.083512406	0.014955184	-0.010899749	0.010243951	-0.012079478	-0.010488641	0.002193388	0.01015614	-0.001463974	-0.008776699	-0.000498966	0.004355189	0.000482089	-0.000629278	0.001513881	-0.002263661	-0.002776844	0.002353197	0.00386752	-0.00152905	-2.60E-16	0.001039716	0.000587038	-0.000981902	0.000218602	0.000373873	0.000189088	-0.000947881	0.000558624	0.000984628	-0.000305068	-9.12E-05	-2.88E-05	0.000851071	-0.000297649	0.00012584	0.000114378	6.02E-05	-0.000113478	0.000159208	0.000611158	-0.000172497	3.00E-17	0.000669697	-0.002730239	-0.003058231	0.00191657	0.001615601	-0.000145365	-6.13E-05	0.000491887	-3.05E-06	-0.001001841	0.000484179	0.000324609	-0.000519662	-0.000125397	0.000511504	0.000427968	-0.000581908	-0.000319497	0.000326564	0.000145281	-0.000227011	0.576630148	-0.061001798	0.183526771	0.038226912	-0.023672246	-0.010545	3.83E-05	0.011176366	-0.00398294	-0.010138705	0.001188723	0.004306503	-5.01E-05	0.002060153	0.001214165	-0.006067332	-0.004125043	0.005670227	0.0047359	-0.002668185	-0.002308331	3.73E-05
z9304_1	violin	1772	1772	1772	Mantua	"Balestrieri,_Tomaso"	NA	1	0.017879169	0.083971457	0.011491619	-0.011619824	0.011448452	-0.013056077	-0.010472335	0.001028828	0.009935234	-0.002430758	-0.008229318	0.000303176	0.004138959	-0.000716197	-3.60E-05	0.00147899	-0.002561091	-0.003147051	0.002662004	0.00354467	-0.002177868	-4.12E-16	0.005996816	0.001404526	-5.94E-05	0.000530409	-0.000892912	-0.000906932	-0.00057902	0.001216453	1.41E-05	-0.000385572	-0.000682038	0.000633159	-0.000224835	0.000426298	0.000538974	-0.000207305	-0.00045562	0.000312548	0.000439574	0.000167211	0.000149487	3.58E-16	-0.006736961	-0.001744934	-0.002115868	0.000206191	0.001865432	-0.000231584	-0.000374659	0.000692902	-0.000282853	-0.000365021	0.000459257	-0.000278183	-0.000400262	0.000699941	0.000634698	-0.000641379	-0.000242054	-2.87E-05	-0.000212722	0.000480777	8.14E-05	0.56459457	-0.059796586	0.179371021	0.037298835	-0.017694925	-0.009286826	0.001126812	0.01058166	-0.006328292	-0.010357115	0.00044412	0.003883061	0.000319333	0.003135359	0.002299302	-0.006897702	-0.004285845	0.005939006	0.003874399	-0.00199759	-0.001502241	-0.001085734
z3918_1	violin	1747-1789*	1768	NA	Mantua	"Balestrieri,_Tomaso"	NA	1	0.014168636	0.088146027	0.01259537	-0.008187616	0.012497256	-0.01597042	-0.011599788	0.003990114	0.011120797	-0.00314759	-0.008054279	0.001112792	0.002813579	-0.000175616	0.002035691	0.001589193	-0.003818598	-0.002497145	0.004191365	0.002726779	-0.00197949	5.55E-17	0.001935663	0.001236757	-0.000906401	-0.000198189	-0.001178197	-0.000570224	-0.000668929	-5.13E-05	0.000527901	-0.000745577	-0.000531507	-0.00036522	0.000145525	0.000263401	-0.000112206	-0.000197024	-0.000492498	9.40E-05	6.91E-05	0.000458743	-0.000135292	-1.51E-17	-0.008050181	-0.001317763	-0.000146182	-0.000321934	4.88E-05	-2.52E-05	0.000901639	0.000161303	0.000288507	1.82E-05	-0.000557601	-0.000477775	-5.29E-05	0.000706694	0.000361751	0.000331458	-0.00010475	-0.000898116	-0.000112554	0.000712075	0.000111059	0.571524843	-0.058294186	0.186908888	0.03511822	-0.021893013	-0.008997741	0.002458208	0.010069024	-0.008031963	-0.009688333	0.003257602	0.004271382	-0.000967747	0.003241622	0.000640586	-0.008517914	-0.001708386	0.007290694	0.002426907	-0.002481414	-0.000911687	-0.001534195
z14562_1	violin	1772	1772	1772	Mantua	"Balestrieri,_Tomaso"	NA	1	0.014644102	0.082103928	0.013333361	-0.011797513	0.01019064	-0.012128602	-0.0106964	-0.001574012	0.010169866	-0.000558062	-0.008851274	-0.00221539	0.003711827	-0.000307442	-0.000934656	0.001065926	-0.001550002	-0.004110329	0.001128772	0.003838561	-0.000317175	5.17E-17	-0.000401205	0.002324069	-0.000592581	0.000920861	0.000344866	0.00059538	0.00017285	0.000383624	-0.000841621	-7.42E-05	-5.36E-05	-6.56E-05	-0.000395235	-0.000156195	-0.000209581	5.42E-05	4.91E-05	0.000447059	3.15E-05	-0.000415577	-6.34E-05	-5.17E-17	-8.06E-05	0.00039286	-0.000941417	0.00058103	0.000993046	-0.000785848	2.00E-06	0.000108936	-0.000918394	-0.000114635	9.84E-05	-0.000325303	0.00064545	0.000438828	-0.00033232	-4.71E-05	0.000132187	0.000261133	0.000106087	-0.000447269	-5.21E-06	0.572680244	-0.064378037	0.178650814	0.041843071	-0.018595835	-0.01192302	-0.001748878	0.010735811	-0.002529537	-0.009796329	-0.000494149	0.004787653	-0.000685168	0.001435423	0.00308718	-0.005488123	-0.005187075	0.004502831	0.004899602	-0.001635273	-0.002684779	-0.000533965
z4605_1	violin	1760c	1760	1760	Mantua	"Balestrieri,_Tomaso"	NA	1	0.013365337	0.078393367	0.015025058	-0.007286804	0.010856747	-0.015472878	-0.010081594	0.003388926	0.010203384	-0.001994334	-0.006712394	-0.000518534	0.002376133	-0.000201903	0.001884789	0.001475305	-0.003272792	-0.003145973	0.002820473	0.00298138	-0.0012841	0	-0.002956513	0.001653401	-0.000656184	0.000661683	-0.001853264	0.002352343	0.001299592	-0.000750564	-0.001905679	0.000578258	0.000983553	0.000298208	-0.000573544	0.000468452	-0.000717223	-0.000335437	0.001094088	0.001298366	-0.001072297	-0.001125205	0.000576816	8.07E-17	-0.003974508	0.007490195	0.001456984	-0.002679848	0.000102665	-0.000492295	0.000451348	9.39E-05	-0.001092568	0.000255248	0.000393832	-0.000243744	0.000989625	0.000768667	-0.001873439	-0.000961561	0.001917969	0.000703466	-0.000923967	-0.000160699	-0.000224624	0.570546978	-0.056550835	0.184689415	0.035145962	-0.024813133	-0.008726897	0.000862245	0.008350059	-0.004529074	-0.006727844	0.000830931	0.001407986	0.000453998	0.004079018	0.000925485	-0.006750405	-0.002654528	0.005337108	0.00250538	-0.001744562	-0.000347673	-0.000981991
z5662_1	violin	1778c	1778	1778	Mantua	"Balestrieri,_Tomaso"	NA	1	0.010917093	0.079197029	0.013339652	-0.01211175	0.0084256	-0.013173995	-0.010644968	-0.000140435	0.009549504	-0.00111537	-0.008356724	-0.001560479	0.004096723	0.000539927	-0.000565142	0.001000676	-0.001774965	-0.003505041	0.001716075	0.003821693	-0.000736277	4.09E-16	2.55E-05	0.001532738	3.65E-05	-0.000279857	-0.001028248	0.000579172	0.00041495	0.000380725	-0.000248992	0.000111433	-0.000124627	0.000183047	-0.00013545	0.000393414	-0.000453783	-0.000111696	-0.000369704	0.000470042	-0.000367856	2.66E-05	-0.000331331	-2.65E-16	-0.001405617	-3.10E-05	-0.000258293	-0.000179578	0.000270784	5.69E-05	0.00050999	0.000176479	5.97E-06	-0.000267235	-0.000185046	-0.00027404	8.47E-05	0.000470351	-3.13E-05	-0.000425269	-1.38E-05	-3.73E-05	-9.03E-05	0.000195577	0.00033274	0.573312461	-0.058848822	0.181954052	0.04112011	-0.022060475	-0.011722586	0.000268416	0.010157711	-0.004802538	-0.009411837	0.00058069	0.004032221	-0.000336804	0.001874269	0.002058107	-0.005492776	-0.004146514	0.005149889	0.004586854	-0.002372143	-0.00221355	-0.000232583
z20425_1	violin	1760c	1760	1760	Mantua	"Balestrieri,_Tomaso"	NA	1	0.010660679	0.084413117	0.014554789	-0.009861883	0.01021656	-0.01284468	-0.010460166	-0.002129632	0.010405873	-0.00049	-0.008534719	-0.002464444	0.003946307	0.000269918	-0.000170068	0.001425926	-0.001119335	-0.004340798	0.001083097	0.003986931	0.000130238	1.77E-17	-0.000472446	0.00143452	-0.001171024	0.00068932	-0.000209434	-0.000509312	-0.000839921	0.000808056	0.000966505	0.000107004	-0.00060538	-0.000264497	0.000643888	0.000286218	0.000290624	0.000185857	-0.000418465	-0.000646953	0.000445454	0.000695133	-9.84E-05	1.77E-17	-0.000621594	-0.00283378	-0.002115945	0.00197874	0.001888433	-1.25E-05	-0.000795969	-0.000432047	0.000951431	-2.75E-05	-0.000370787	-4.90E-05	-0.000885005	0.000153614	0.001746755	0.000470807	-0.000936695	-0.000898885	-0.000523451	0.000183285	0.000618615	0.55722	-0.061458105	0.177360529	0.040325427	-0.014930408	-0.012209312	-0.000103802	0.012133193	-0.003974752	-0.009342653	-0.000521937	0.00318814	-0.000548345	0.002068672	0.002656537	-0.005347527	-0.004987845	0.004377528	0.005438318	-0.001238326	-0.002214748	-0.000358608
z5763_1	violin	1775	1775	1775	Mantua	"Balestrieri,_Tomaso"	NA	1	0.012352503	0.082838574	0.013162305	-0.009805123	0.008547844	-0.011643394	-0.010506362	0.001437109	0.009362576	-0.001738855	-0.007908422	-0.000725383	0.003969813	-7.07E-05	-8.63E-05	0.000891758	-0.002227021	-0.002838048	0.002490323	0.003421099	-0.00165234	-6.29E-17	-0.000606873	0.000648391	1.30E-05	-0.001036308	-0.000839937	-0.000373445	-0.000128505	-2.16E-05	-5.95E-05	-0.000361715	-0.000529131	9.28E-06	0.000374449	0.000104488	-8.38E-05	-9.94E-05	-3.14E-05	2.26E-05	0.000307089	0.000258825	-0.00010258	-4.40E-17	0.000827742	-0.000369039	-0.000785558	-0.001232535	-0.000643411	0.00062986	0.000663639	0.00016547	-9.61E-05	8.32E-05	0.000134212	-0.000158287	-0.000286948	0.000145035	0.000488927	9.39E-05	-0.000166515	-0.000108539	-0.000103787	0.000172552	0.000222872	0.564795414	-0.063047859	0.182370552	0.043522812	-0.021766348	-0.013073266	-0.000185136	0.010659122	-0.003515545	-0.009141123	0.000198327	0.003202589	0.000675807	0.002765632	0.001089659	-0.005896912	-0.003543343	0.004904908	0.003937676	-0.001844358	-0.00205906	-0.000474535
z8165_1	violin	1780c	1780	1780	Mantua	"Balestrieri,_Tomaso"	NA	1	0.009519916	0.08562519	0.015281079	-0.011120402	0.008973518	-0.01558853	-0.011355859	0.001599694	0.01106189	-0.002280869	-0.009753218	-0.000619713	0.0044193	0.0007784	-0.000148353	0.001468388	-0.002961335	-0.003263453	0.002850353	0.004106167	-0.001671924	9.64E-17	-0.00088726	0.001446585	-0.000814953	0.000932564	-5.59E-05	0.0001295	-0.000277861	1.77E-05	0.00060809	-0.000236372	-0.000194869	-0.000204161	-7.09E-05	-0.000200802	-2.06E-06	-0.000304856	-0.00011626	-0.000388309	7.51E-05	-0.000152223	1.86E-05	-8.03E-17	-0.002803317	0.000594442	-0.001009405	0.001587379	0.001922433	-0.00194048	-0.000116806	0.000509521	-0.000521998	6.10E-05	0.000148244	-0.00031973	-0.000341486	0.000367572	0.000418847	-0.000399277	-6.89E-05	-5.02E-05	-0.000271239	0.000272405	0.000415793	0.573007888	-0.058097335	0.185210366	0.037675238	-0.020611805	-0.010606198	0.001707637	0.012088208	-0.00640963	-0.011487445	0.000653884	0.004448209	9.63E-05	0.002923087	0.00142401	-0.007193946	-0.003790856	0.006449231	0.004352357	-0.002702588	-0.001763326	-0.000476053
z6054_1	violin	1747-1789*	1768	NA	Mantua	"Balestrieri,_Tomaso"	NA	1	0.009194529	0.08748663	0.015913274	-0.010771786	0.009081512	-0.014495178	-0.011458107	0.001398285	0.011189358	-0.002311455	-0.010226164	-0.000812615	0.004354778	0.00050988	-0.000818654	0.001295343	-0.002931432	-0.003157354	0.002077797	0.00408999	-0.002002846	4.94E-17	0.001779249	-0.003455243	0.000772225	-0.001478701	0.00285715	-0.002806523	-0.002215362	8.72E-05	0.002044313	-0.000354743	-0.001903031	0.000172767	0.000561934	-0.000139607	0.000107335	0.001090226	-0.001191851	-0.001096038	0.000587879	0.001589918	-0.000936809	-1.23E-16	0.006467167	-0.007818782	-0.001481131	0.002291585	0.000371821	0.000121612	-0.002005286	0.000866716	0.001467619	-0.000544246	-0.00028019	0.000685034	-0.000757927	-0.000425869	0.001510374	0.000868255	-0.001860486	-0.001167666	0.000705569	0.000741974	0.000177248	0.570318687	-0.057048302	0.182932339	0.037403191	-0.021274006	-0.009909993	0.003139812	0.011826007	-0.007633701	-0.010550914	0.001414562	0.004329902	5.14E-05	0.00300986	0.000811875	-0.007094491	-0.003298704	0.006392239	0.003989687	-0.00249833	-0.001987379	-0.000559238
z4435_1	violin	1760	1760	1760	Mantua	"Balestrieri,_Tomaso"	NA	1	0.012895631	0.087055272	0.015451371	-0.014563499	0.008806903	-0.013724463	-0.007735686	0.001800381	0.009804088	-0.004755896	-0.009031613	0.001683474	0.006143657	-0.000373557	-0.002057623	0.000502236	-0.001075126	-0.001238083	0.003129019	0.002379665	-0.003032463	-3.12E-16	0.001657674	-0.0035435	-0.000128257	-9.25E-05	0.001791363	-0.002096265	-0.001321494	0.000373126	0.001192424	-0.000321668	-0.000888175	0.000179799	0.000342503	0.000177499	0.000140295	0.000377016	-0.00055947	-0.000333168	0.000709565	0.000470359	-0.000463338	4.25E-16	0.003354147	-0.004073407	-0.002025596	0.001461858	0.000696484	-6.18E-05	-0.000650082	0.000849661	0.000568919	-0.000984758	-8.80E-05	0.000577529	-0.000200002	-2.02E-05	0.000721314	0.000395855	-0.001175615	-0.000804423	0.000739299	0.000362553	-9.58E-06	0.573840538	-0.053891747	0.18053939	0.033662264	-0.020760731	-0.010011993	0.004831166	0.012025109	-0.00929463	-0.011729293	0.001807017	0.006279711	0.001448215	0.000707832	-0.001569373	-0.006001734	-0.001348516	0.006888711	0.00381115	-0.004494103	-0.003081424	0.000946909
z6275_1	violin	1759	1759	1759	Mantua	"Balestrieri,_Tomaso"	NA	1	0.013931217	0.087237899	0.012499492	-0.013829533	0.011020057	-0.011879007	-0.010881383	-0.002090825	0.011170567	-0.001351189	-0.008904289	-0.001427193	0.004865995	-0.000304738	-0.000428839	0.001478377	-0.00122006	-0.003770603	0.001481346	0.003595748	-0.000661322	6.87E-17	0.002179495	-0.00058429	-0.000970073	0.00092876	3.24E-05	-0.000535034	-0.000381925	0.000317767	0.00043368	-7.13E-05	4.79E-05	2.02E-05	-1.39E-05	0.000317624	-0.000185691	0.000149595	-0.000532092	-0.000196631	-0.000268418	3.96E-05	-0.00032664	-9.16E-17	0.000395147	-0.00024547	-0.001733766	0.00057708	0.00034185	-0.000676218	0.000217826	6.93E-05	0.000671639	1.39E-05	-0.000173325	0.000442001	-0.000543624	-0.000387083	0.000405885	0.000157034	-0.000525278	-0.000460524	6.03E-05	1.87E-05	0.000391155	0.569867165	-0.057843293	0.174020297	0.037584522	-0.014269328	-0.012543719	0.001596494	0.015589587	-0.007432602	-0.014199429	0.001684162	0.005287873	-0.001355559	0.00328763	0.003277618	-0.007240213	-0.004863438	0.005382027	0.004181541	-0.001564127	-0.001151572	-0.000403856
z2915_1	violin	1760	1760	1760	Mantua	"Balestrieri,_Tomaso"	NA	1	0.011757462	0.084123984	0.01700093	-0.010666145	0.008880856	-0.012260804	-0.010826919	0.00113085	0.010754948	-0.000899482	-0.009590194	-0.002120148	0.004575113	0.001129172	-0.000822607	0.000989941	-0.001784945	-0.003271472	0.0015469	0.004523078	-0.000753308	2.93E-16	0.006732899	4.37E-06	-0.000975987	0.002007	-0.00131572	-0.00076392	0.000174962	0.001080109	-0.000577009	-0.000784277	0.000341017	0.000170485	-0.000453188	9.92E-05	0.000902508	-0.000378398	-0.00056023	0.000156876	0.000709703	-0.000453528	-9.29E-07	-7.81E-17	-0.009768015	0.001107378	0.000169821	-0.001236857	0.000153042	0.000389521	0.000625422	-0.000309235	7.93E-05	0.000306465	-0.000366383	-0.000649482	0.000320504	0.00087427	0.000217262	-0.000614338	-6.07E-05	8.38E-05	-0.000470658	-0.000110368	0.00061163	0.586652422	-0.061550108	0.178945864	0.040068258	-0.024183046	-0.01141283	0.002265464	0.011989498	-0.004022878	-0.010152528	0.000100058	0.004448592	7.76E-05	0.001962795	0.001836611	-0.00603575	-0.004903781	0.005335927	0.005230328	-0.002001475	-0.002665487	-0.000235403
z9150_1	violin	1766	1766	1766	Mantua	"Balestrieri,_Tomaso"	NA	1	0.015467159	0.083663961	0.013550412	-0.01110214	0.009654334	-0.012974825	-0.009397362	0.002595678	0.009734941	-0.003080888	-0.008492331	0.000546536	0.004523149	-0.000388989	-0.00062468	0.000944561	-0.002534605	-0.002364443	0.002843422	0.002979713	-0.002530857	-4.21E-17	0.004057968	0.001670875	-0.000423672	0.000712183	-0.000614097	-0.000836902	-0.000437426	0.000649692	-2.28E-05	-0.00102154	-0.000521106	-9.32E-05	3.06E-05	0.000127843	6.57E-05	-0.000391258	-0.000387454	0.000100766	0.000417119	8.22E-05	-0.000341879	1.03E-16	-0.005326301	-0.000227228	-0.000660979	0.001066661	0.000801891	-0.001484572	-0.000605849	0.00040494	7.43E-05	6.89E-05	0.000103726	-0.000425734	-0.000172354	0.000693482	0.000812666	-0.000192044	-0.000701386	-0.000415937	0.000129102	0.000444732	0.000369587	0.577107168	-0.055251694	0.178995924	0.03451139	-0.024030501	-0.00959532	0.004768168	0.011197462	-0.008032542	-0.01034484	0.002799047	0.004198944	-0.000280415	0.002537617	0.000477988	-0.006971347	-0.001842896	0.007105677	0.002397624	-0.003426768	-0.001398935	-0.000456139
z8001_1	violin	1767	1767	1767	Mantua	"Balestrieri,_Tomaso"	Schrankell	1	0.011377179	0.078976499	0.014934019	-0.012985611	0.008155052	-0.013361518	-0.011734918	0.000254912	0.009876248	-0.00085966	-0.008965242	-0.001784165	0.004599246	0.000829184	-0.000735102	0.001229447	-0.00175427	-0.003328013	0.001685023	0.00444641	-0.00077027	1.62E-16	4.64E-05	0.002083277	-4.57E-06	0.000347248	-0.000221354	0.000193762	-0.000427708	0.000669636	0.000281832	0.000237402	-0.000696261	0.000159486	3.06E-05	0.000161495	-0.000229594	-8.85E-05	-0.000195033	-0.000411678	0.000158894	0.000314772	-9.78E-05	3.61E-17	-0.002282276	-0.000954616	-0.001167876	0.000684142	0.001772615	-0.000380555	-0.000129398	0.000415939	-0.000563042	-9.70E-05	-0.000172767	-0.000404493	0.000319598	0.000320037	0.000309292	-1.42E-05	-0.000722665	-0.000467102	0.000509364	0.000277971	0.000115727	0.585982715	-0.061391147	0.181524517	0.041952404	-0.021689729	-0.011084681	-0.000898355	0.009968346	-0.004263247	-0.009362031	0.00067332	0.003473125	8.34E-05	0.001987062	0.001607748	-0.005354091	-0.004743228	0.005172033	0.005454941	-0.002222919	-0.002819143	-0.000273029
z4920_1	violin	1747-1789*	1768	NA	Mantua	"Balestrieri,_Tomaso"	NA	1	0.010752621	0.081420148	0.014144884	-0.008683365	0.007103563	-0.010327544	-0.010629076	0.001659028	0.009338623	-0.000173333	-0.008402754	-0.001156644	0.004489112	0.000448117	-0.000218324	0.000950346	-0.001233719	-0.003482426	0.001281445	0.0036311	-0.00095621	2.61E-16	0.004595331	0.001777316	-0.000466324	-0.000344583	5.96E-05	-0.001996555	-0.00037442	0.000560381	0.001803121	-0.001210268	-0.000800809	-9.68E-05	0.00104364	0.000461647	0.00033472	0.00023746	-0.000691513	-0.000382266	0.000738297	0.000715587	-0.000396836	5.02E-17	-0.000637605	-0.004276601	-0.003027469	0.001709872	0.00226639	-0.001696012	-0.001014227	0.000946385	0.001449835	0.000215673	-0.000460251	-0.000237384	-0.000900498	0.000340014	0.001329606	0.000638083	-0.001207465	-0.001295765	0.000304008	0.000458277	0.000234962	0.574646205	-0.057132448	0.175248201	0.036796895	-0.02273461	-0.009515777	0.002407474	0.010635467	-0.005166268	-0.01039316	0.001035308	0.003909374	0.000351116	0.002578601	0.001735864	-0.00667297	-0.004080564	0.005709594	0.004609859	-0.001592869	-0.002101637	-0.000240827
z8875_1	violin	1747-1789*	1768	NA	Mantua	"Balestrieri,_Tomaso"	NA	1	0.014913055	0.077542868	0.013067472	-0.011632217	0.009280784	-0.011493185	-0.00779184	-0.000258038	0.008550523	-0.001394454	-0.007468761	-0.000609253	0.004159895	0.000647307	-0.000935905	0.000767294	-0.001427292	-0.002119559	0.001727054	0.003261527	-0.001271247	-2.27E-16	-0.001236053	-0.001901931	-0.001384117	-0.000355001	-0.001094213	-0.00059604	0.000145062	-1.88E-05	-0.000316424	-9.58E-06	0.001052769	-1.27E-05	-0.00032467	0.000333269	0.000673669	-0.00063524	-7.84E-05	0.000616748	0.000161981	-0.000566937	0.000619022	-6.11E-17	-0.000221449	0.000244793	-0.001697268	-0.000591059	0.000340534	-0.000961923	0.000204118	0.001849903	0.001109703	0.000250608	7.66E-05	-0.001358551	-0.001128614	0.000656711	2.49E-05	-0.00017883	0.001177231	0.000193761	-0.001118324	-7.16E-05	0.000557441	0.560579842	-0.058189413	0.176097547	0.037884907	-0.019338349	-0.011398103	0.00016684	0.010304902	-0.005097567	-0.008405445	0.001779657	0.003185866	-0.00175427	0.002370469	0.002516188	-0.005909863	-0.003602505	0.005204766	0.003365686	-0.00234962	-0.001436961	0.000341588
z20120_1	violin	1763	1763	1763	Mantua	"Balestrieri,_Tomaso"	NA	1	0.013307195	0.080264554	0.014460676	-0.009526659	0.01155745	-0.012299392	-0.008994239	0.000860974	0.010904055	-0.00087443	-0.007125714	-0.000469608	0.002816771	0.000346607	0.000405089	0.00175164	-0.002177884	-0.003240141	0.001907217	0.003455168	-0.000982885	-2.36E-16	-0.000462849	0.001305598	-0.000752192	-7.78E-06	-0.001327612	0.000612238	-0.001058682	-0.000319453	0.000209773	-0.000438643	-0.000170069	-0.00043791	0.000477863	4.68E-05	-0.00043149	0.000339383	2.16E-05	-2.41E-05	3.19E-05	-3.10E-06	3.65E-05	3.54E-16	-0.000974769	-0.000115315	-0.00257901	0.001369314	0.00079151	-0.000782638	-0.000406373	-0.000422701	0.001376557	-0.000694175	-0.000273053	0.001279383	-0.000627538	-5.10E-05	0.000367491	0.00019173	-0.000209949	-0.000646842	0.000588447	-9.53E-06	-0.000214249	0.577181295	-0.05538985	0.173396888	0.036498503	-0.019899185	-0.013720747	0.001095692	0.011298438	-0.0050664	-0.008728977	0.000360311	0.004424592	-3.12E-05	0.002320545	0.002479354	-0.006548413	-0.004592444	0.005044998	0.00453811	-0.001346515	-0.001569687	-0.000635331
z20121_1	violin	1763	1763	1763	Mantua	"Balestrieri,_Tomaso"	NA	1	0.008114805	0.078910194	0.012628815	-0.01185044	0.007358591	-0.015927527	-0.008815825	-0.00054157	0.009859494	-0.003540892	-0.007588922	-0.00161559	0.004326123	-6.37E-05	-0.000391783	0.000516375	-0.002420487	-0.002898175	0.002494427	0.003622587	-0.001971207	3.10E-16	-0.003607584	0.001710547	-0.001070969	0.00098744	-0.000389851	0.001039364	0.000399664	-0.000550018	0.00124341	-3.85E-05	0.000892209	-0.000355566	0.000398155	0.000655375	-0.000126236	0.000313789	-6.68E-05	0.000337925	-0.000145848	-0.000147785	0.000408231	-9.48E-17	-0.002829298	0.00265146	9.36E-05	0.001089554	0.000901972	-0.001801728	0.000414531	-0.000291567	0.000280869	0.000240339	0.000398467	0.000511185	-0.001240484	0.000114328	-0.000237236	0.000494713	0.000624447	-0.000913122	-0.000223666	0.000105038	0.00048983	0.566185585	-0.05252042	0.183208264	0.03774304	-0.021138287	-0.011549598	0.001089644	0.008937304	-0.005001501	-0.009586965	0.000749766	0.004984418	-0.000439589	0.001893014	0.001355438	-0.006308447	-0.003168699	0.005936405	0.003736989	-0.00268144	-0.00195016	-0.000126077
z7958_1	violin	1757	1757	1757	Mantua	"Balestrieri,_Tomaso"	Caressa	1	0.012908009	0.083180579	0.016909709	-0.010755085	0.009099813	-0.010177006	-0.010304703	0.0002416	0.009648697	-0.000403287	-0.009738373	-0.0027862	0.004200692	0.001620845	-0.001331908	0.001030511	-0.001039896	-0.002749039	0.000756513	0.004279196	-0.000345533	-3.20E-16	0.002785351	-0.001018302	-0.000329405	0.000536631	0.001746117	-0.000359155	-0.000821572	0.001024543	0.001425806	-0.000353285	-0.001319607	-0.000308661	0.000198761	-0.000543895	-0.000165605	0.000348482	-0.000406059	-0.000829639	0.000498787	0.001076001	-0.000380641	5.72E-17	0.003476273	-0.002345778	-0.001603963	0.002003822	0.001541938	0.000641811	-0.001029703	-0.000815485	0.000512771	-0.000608226	-0.001257622	-0.000199762	-0.000265425	-0.000275997	0.001508912	0.001389668	-0.000790262	-0.000991125	0.000380585	0.000476134	-0.000334218	0.584918883	-0.062907428	0.175031981	0.040513245	-0.023876728	-0.012140724	0.001207449	0.012771794	-0.002072073	-0.008873891	0.000118091	0.00422328	-0.000537988	0.000931257	0.001560388	-0.005083598	-0.00531616	0.004399887	0.005840884	-0.001439991	-0.002982347	3.08E-06
z21445_1	violin	1750-55	NA	NA	Mantua	"Balestrieri,_Tomaso"	NA	1	0.012517308	0.082003653	0.014255247	-0.01254227	0.010683996	-0.012578718	-0.011665473	-0.000564421	0.010993616	0.000355612	-0.007970144	-0.001573873	0.004355729	0.00076208	0.000168487	0.001946532	-0.001178607	-0.003858802	0.001377262	0.004222532	0.000161361	-3.50E-16	-0.002445368	0.001038182	-0.001179392	0.001685734	-0.001565015	0.000915865	0.000792366	6.61E-05	-0.000529267	2.98E-05	0.001273851	0.000224818	-0.000248529	0.000275663	0.00032765	-0.000176369	0.000314779	0.000953323	-2.86E-05	-0.000683007	2.48E-05	1.27E-16	-0.003764514	0.003764763	-0.000739149	-0.000428882	0.00144276	-0.000764809	0.000520332	-6.63E-06	-0.000522487	0.000104209	0.000366457	8.96E-05	1.86E-05	0.000533763	-0.000385548	-0.000840295	0.000521457	0.000762749	-0.00041886	-0.000206551	0.00028406	0.576562554	-0.06427805	0.182762849	0.043457089	-0.019586617	-0.012626423	-0.001568602	0.010600162	-0.004455824	-0.009959193	0.000294092	0.003585762	-0.000505711	0.002536953	0.00310487	-0.005779548	-0.00563546	0.0046938	0.005462541	-0.001498582	-0.002038154	-0.000306339
z8791_1	violin	1755	1755	1755	Mantua	"Balestrieri,_Tomaso"	Moore	1	0.01202575	0.087203361	0.014074034	-0.005954606	0.011917238	-0.011283845	-0.01151986	0.000490113	0.010925005	-0.000489421	-0.007140732	-0.001663892	0.002375255	-0.000610087	0.001396218	0.002510012	-0.001768038	-0.004226546	0.001438311	0.003268229	0.000131575	-1.11E-16	-0.00504435	0.002506309	0.001319385	-0.002266033	0.001404598	0.000361242	-0.001006684	-0.000242194	0.00179915	-0.000128254	-0.001508701	-0.000142139	0.001139765	-0.000391774	-7.39E-05	0.000602426	4.78E-05	-0.001239868	0.000466117	0.00100555	-3.89E-05	7.78E-17	0.006962428	-0.003485959	0.001579502	0.002200579	-0.000858292	-0.000177076	-0.001159633	-0.000336539	0.00082613	3.40E-05	9.69E-05	0.000143408	-0.00084053	-0.000720336	0.000944772	0.001247354	-0.000496052	-0.001163971	0.000378134	0.000221978	-0.000468959	0.558989343	-0.06187054	0.174539687	0.038880984	-0.018353991	-0.012722832	0.001986554	0.013415423	-0.003813654	-0.009516478	0.000221939	0.002271295	-0.000259963	0.003975094	0.002674739	-0.006434612	-0.005273593	0.003920992	0.00396255	-0.000799481	6.83E-05	-0.000349968
z12883_1	violin	1752	1752	1752	Mantua	"Balestrieri,_Tomaso"	NA	1	0.014675283	0.079712627	0.012952471	-0.00847888	0.010199027	-0.011893512	-0.010727334	0.00047768	0.009154527	-0.000685989	-0.007489167	-0.000787805	0.002939473	4.43E-05	0.000416743	0.002395006	-0.001761904	-0.003388022	0.001876592	0.00391038	-0.000665971	2.61E-16	-0.000178567	0.001380498	-0.000466879	0.000361912	0.000134375	0.000505611	0.000131804	5.69E-05	-7.06E-05	-7.64E-05	0.000510398	3.57E-05	-5.59E-05	-5.55E-05	-0.000358328	-0.000181341	0.000224937	0.000354188	-0.000353979	-0.000356533	8.93E-05	5.21E-17	0.00197721	-0.001533959	-0.001773438	0.001536358	0.000991514	-0.00040537	0.000188663	-4.78E-05	-0.000369907	-0.000466599	0.000132225	0.000144577	4.29E-05	0.000319877	-0.000338439	-0.000506712	-8.45E-07	0.000207266	0.000299677	0.000143565	-0.000155675	0.566599882	-0.058954294	0.175012386	0.037364738	-0.01929578	-0.00946297	0.000686095	0.01005965	-0.00456848	-0.008730338	0.000440361	0.002962144	-0.000261655	0.00311826	0.002324281	-0.006633886	-0.005073585	0.004682736	0.004544784	-0.001059315	-0.001073304	-0.000675744
z9298_1	violin	1761	1761	1761	Mantua	"Balestrieri,_Tomaso"	NA	1	0.014086255	0.082343717	0.013125802	-0.009200472	0.007518877	-0.012859014	-0.009399193	0.004080355	0.009040996	-0.00336057	-0.007359673	0.000984794	0.004666976	9.90E-05	4.99E-05	0.000438137	-0.002336223	-0.001534591	0.003748444	0.002243257	-0.002641132	-7.94E-17	0.001131358	0.000749194	-0.00149637	-0.000847773	-0.000255328	-0.000218175	-0.000280755	-0.000583217	-7.12E-06	-0.000171697	7.71E-05	0.000409314	0.000372564	-0.000604818	-3.11E-05	0.000539926	0.000565994	-0.000236323	3.43E-05	3.97E-05	0.000172044	4.85E-17	-0.003142829	-0.000805442	-0.000341436	-0.000347494	-0.000235092	-0.000424544	0.0010052	0.000957095	-0.000245692	-0.000365103	3.13E-05	0.000470379	4.83E-05	-0.000456767	0.000237029	0.000160411	-0.000416404	0.000313228	0.000485435	-0.000336373	-0.00031356	0.57915007	-0.057758047	0.18192849	0.036956251	-0.024770865	-0.008160741	0.001885896	0.008348109	-0.006369733	-0.009978339	0.003378937	0.005482423	-0.000792332	0.000505001	-0.000597993	-0.005500775	-0.0004975	0.006815952	0.002240094	-0.004330656	-0.001937866	0.000667543
z1793_1	violin	1778c	1778	1778	Mantua	"Balestrieri,_Tomaso"	NA	1	0.011854761	0.082539197	0.013524868	-0.011622338	0.009587655	-0.014017679	-0.011520845	0.000498124	0.010034372	-0.001158399	-0.009091102	-0.000898288	0.004069458	0.000725713	-0.000217716	0.001738424	-0.002158684	-0.003502637	0.002276597	0.004489662	-0.001042325	-4.62E-16	0.000103665	0.000427125	1.29E-05	0.001039642	-0.000528784	0.000867647	0.000225939	0.000362375	-0.000769079	0.000265103	0.000493428	-3.46E-06	-0.000261844	0.000207092	0.000247617	-0.000179469	8.52E-05	0.000525801	-0.000151067	-0.000360165	9.70E-05	2.79E-16	-0.001171866	0.001076377	-0.000431871	-9.42E-05	0.00037011	-7.63E-05	0.000104165	0.000158166	-0.000365055	-0.000308269	6.46E-05	-0.000376262	0.000622133	0.000893493	-0.000448788	-0.000618278	0.000221164	0.0003417	-0.000492041	-0.000303778	0.000404692	0.571063729	-0.061706037	0.183706988	0.041197082	-0.019011746	-0.011287927	-0.001444833	0.010598462	-0.003773182	-0.00937137	3.83E-05	0.003820339	-0.000454714	0.001921065	0.002126251	-0.006166983	-0.004372971	0.005736672	0.004691746	-0.002363515	-0.001944658	-0.000260962
z4824_1	violin	1760c	1760	1760	Mantua	"Balestrieri,_Tomaso"	NA	1	0.015606771	0.079242897	0.012722986	-0.009351882	0.009356012	-0.012467898	-0.009174013	0.000908494	0.009143892	-0.001557593	-0.007775019	-0.000163066	0.003671448	0.000108649	-0.000107276	0.001304369	-0.002176983	-0.002945746	0.002323329	0.003523884	-0.001547904	-4.56E-16	0.002808984	0.002677073	0.000193937	-0.000478403	-0.00022768	-0.000673719	0.000246045	0.000581524	-8.11E-05	-7.31E-05	-0.00033238	-0.000100003	0.000462747	7.99E-05	7.61E-05	-0.000276793	3.94E-06	0.000139011	0.000234062	-1.49E-05	-0.000103723	2.48E-16	-0.002284997	-0.003529617	-0.001629532	0.001435055	0.001316474	-0.000438678	-9.22E-05	0.000608843	-0.000352799	-0.000307706	-8.82E-05	-0.000478113	0.000399149	0.000537654	0.000365723	-9.77E-05	-0.000688044	-0.000140743	0.000163237	0.000208207	0.000257847	0.564645562	-0.05924674	0.179958703	0.038790551	-0.021563164	-0.010263676	0.000119332	0.008731244	-0.003323204	-0.007762395	5.43E-05	0.003346613	-0.000465481	0.002414604	0.001838164	-0.006311919	-0.003421806	0.00550236	0.003751772	-0.001903043	-0.001681076	-0.000529501
z9301_1	violin	1767	1767	1767	Mantua	"Balestrieri,_Tomaso"	NA	1	0.015035579	0.080453015	0.016909422	-0.009421969	0.010843884	-0.01027624	-0.008882756	0.00012317	0.009306595	0.000953374	-0.007172659	-0.002043681	0.003045698	0.000422692	-0.000179447	0.000834368	-0.001507452	-0.003532123	0.000742003	0.003659221	0.000590886	-3.61E-17	-0.006136389	-0.00411678	-0.00049801	-0.000918236	0.001415249	-0.000608062	-0.000837537	-0.000700153	0.000575707	0.001268139	0.00039221	0.000169501	0.000273163	-5.65E-05	9.14E-05	0.000615167	-2.79E-05	-0.000692338	-0.000693572	0.000184484	-0.000175117	-1.08E-16	0.0061533	-0.000352021	0.000997775	-0.000357256	1.34E-05	0.001269243	-0.000817018	6.60E-05	0.000521824	0.000295965	0.000480452	0.000340369	0.000141216	-0.001194878	-0.000849038	0.000502079	-0.000579027	-0.000350184	0.000676579	-4.18E-05	-0.000217707	0.547467403	-0.066940045	0.178998844	0.041682961	-0.018519707	-0.013183068	-0.000457604	0.012966692	-0.003672679	-0.008396655	-0.000823901	0.001389365	0.001300078	0.003495352	0.003282169	-0.004018033	-0.005848358	0.002256607	0.004454971	-0.000583439	-0.001718066	-0.000720602
z9291_1	violin	1750c	1750	1750	Mantua	"Balestrieri,_Tomaso"	NA	1	0.013562107	0.081974666	0.016285702	-0.010229489	0.009141136	-0.009938711	-0.008136917	-0.002485517	0.008842424	0.000936544	-0.007514949	-0.003268972	0.003375683	0.001909908	-0.001189086	-0.000433271	1.67E-06	-0.003075896	-0.000157577	0.003282378	0.000864627	-2.28E-16	0.000821798	-0.000290658	0.000114547	-0.001147738	6.11E-05	-0.0006743	-0.001022439	-0.000704995	0.000721723	0.000195853	-0.00083055	-0.000587954	0.000723829	0.000324175	-0.00032998	0.000135196	0.000564199	-0.000665812	-1.33E-05	0.000882847	0.000374711	3.42E-17	0.005299069	-0.004064559	-0.002816387	0.00113905	8.02E-05	0.000144862	-0.00064106	-0.000843634	0.00164219	0.000798517	-0.001377307	0.000644811	0.000606623	-0.001200422	0.000210671	0.000992197	-0.000158723	-0.001235295	0.000105547	0.001230263	-0.000332483	0.565128167	-0.065386318	0.169861488	0.043228187	-0.015759717	-0.01343928	-0.000858923	0.009969669	-0.000434631	-0.007649223	-0.004024983	0.004633666	0.001281726	0.000392662	0.003035662	-0.003689962	-0.005592321	0.001610743	0.006371149	0.001073286	-0.004195161	-0.000815356
z320_1	violin	1747-1789*	1768	NA	Mantua	"Balestrieri,_Tomaso"	NA	1	0.014203298	0.08508345	0.012898384	-0.01079331	0.010754072	-0.01386552	-0.010533032	0.002655593	0.010364766	-0.003282675	-0.008803872	0.000323405	0.004005071	-0.000417893	0.000139519	0.001081646	-0.002797087	-0.002711375	0.003533157	0.003230984	-0.002063369	-7.01E-17	0.002570946	0.000543535	0.000433529	0.000620811	-0.000720128	-9.10E-05	0.000942926	0.000326605	-0.000150221	-0.000153905	0.000550434	-2.55E-05	-0.000182229	0.000439504	5.37E-05	-0.000392891	-0.000118915	0.000569667	-0.000140106	-0.000153943	0.000190322	-7.01E-17	-0.003713118	0.001224441	-0.000155134	-0.000811877	0.000517683	0.000396089	0.000559141	-0.000302446	-0.000636845	0.000181539	0.000390751	-0.000212487	-0.00026723	0.000375362	-0.000308207	-0.000431334	0.00051437	0.000288211	-0.000369426	3.66E-05	0.000169434	0.575945623	-0.056122914	0.182021211	0.035943726	-0.021329357	-0.010830893	0.000942124	0.011109131	-0.005956108	-0.009517719	0.002534289	0.004408098	-0.000689918	0.002005033	0.000842988	-0.0068351	-0.002659337	0.006675456	0.003300525	-0.003551783	-0.001774713	0.000106299
z893_1	violin	1763	1763	1763	Mantua	"Balestrieri,_Tomaso"	NA	1	0.012400078	0.084509802	0.012653018	-0.009823423	0.009477707	-0.013118927	-0.009373111	0.002191859	0.010159917	-0.002795277	-0.00793313	0.000355117	0.004705063	-2.70E-05	-1.76E-05	0.001082394	-0.00230335	-0.00216831	0.00292026	0.003531438	-0.002232651	-3.47E-16	-0.000654617	-0.001266871	0.000590619	-0.000952784	0.001660889	-0.000893343	-0.000431404	7.66E-05	0.001413607	-0.000120135	-0.000351503	-0.000360677	0.000997355	-0.000507378	0.000541483	-0.000464371	0.000250439	-0.001039836	0.000833195	0.000426863	3.60E-05	1.98E-17	0.007205065	-0.003013434	-0.002045478	0.001349879	0.000272087	-0.000411885	-0.000714637	0.001222068	0.000910979	-0.000733744	-0.000197084	8.92E-05	-0.000550671	-0.000469357	0.001193804	0.000126756	-0.001343127	-0.000361674	0.00085963	0.000552061	-6.91E-05	0.562740958	-0.055678458	0.180116198	0.036813985	-0.02056554	-0.011582023	0.00171776	0.010735441	-0.006007926	-0.009015703	0.001616116	0.003026214	-0.000612792	0.003056752	0.001337138	-0.006969939	-0.002677629	0.006906519	0.002809768	-0.00330641	-0.001467551	3.07E-06
z2013_1	violin	1764	1764	1764	Mantua	"Balestrieri,_Tomaso"	NA	1	0.013454227	0.0807139	0.012666037	-0.010556274	0.008823424	-0.013988917	-0.010479645	0.001416845	0.008981607	-0.002092079	-0.007944794	-0.000521465	0.003494377	0.000361742	-7.28E-05	0.000947859	-0.002447221	-0.002564002	0.002301471	0.003152432	-0.001469476	1.61E-16	0.002885391	0.002222609	-0.001821528	0.00382669	-0.003303094	0.001619966	0.001590205	0.000834105	-0.001921492	-3.28E-05	0.001696566	-2.33E-05	-0.001371202	0.00078088	0.00026986	-0.001171128	0.000199628	0.001459996	-0.000736084	-0.001432149	0.000712392	-2.04E-16	-0.013293312	0.008674428	0.000751867	-0.00184325	0.000935751	-0.001707135	0.001986024	0.000147794	-0.002126494	0.000658051	0.001074129	-0.001437676	-0.000144892	0.001891915	-0.001199965	-0.001749821	0.002270615	0.001131818	-0.001939664	-0.000172948	0.00092671	0.570993686	-0.057858483	0.182547872	0.038253979	-0.021230864	-0.010152862	0.000296982	0.010111677	-0.005125935	-0.009728489	0.001096284	0.004257407	-0.000209398	0.002132189	0.00104678	-0.00640547	-0.002960517	0.005993422	0.003698337	-0.002461298	-0.001943495	-0.000541474
z1788_1	violin	1765	1765	1765	Mantua	"Balestrieri,_Tomaso"	NA	1	0.017357133	0.085200314	0.014683926	-0.011621096	0.008839533	-0.011199574	-0.009452989	0.000905705	0.008648378	-0.002515755	-0.007804051	-0.000527306	0.005291146	-0.000568656	-0.001330771	0.001436817	-0.000844754	-0.002454571	0.001397544	0.003557492	-0.001210134	7.28E-17	-0.001547924	-0.003266855	-0.000637459	0.001010608	3.17E-05	-0.000417134	-0.001727457	0.000330823	-3.62E-05	0.000695766	-0.001322398	0.000389955	0.000236456	9.89E-06	-0.000162072	0.000108851	0.000288345	-0.000461709	2.72E-05	0.000641875	-0.000929498	-1.09E-16	0.004095999	-0.001510207	-0.003136133	0.003227122	0.001274862	-0.002042585	-0.002377562	0.000912134	0.002531324	-0.0002941	-0.001182345	0.000794262	-5.46E-05	-0.000606006	0.00097336	-0.000625023	-0.000733603	0.000985141	-0.000121235	-0.000606405	-0.000176147	0.577023043	-0.055696644	0.172500607	0.034535354	-0.01898551	-0.007823948	0.00411732	0.011012763	-0.007386033	-0.011576637	0.00189484	0.005741546	0.0001629	0.000614861	0.00095049	-0.006343442	-0.004177287	0.007776897	0.004353721	-0.003938533	-0.00144056	-0.000600721
z2499_1	violin	1765	1765	1765	Mantua	"Balestrieri,_Tomaso"	NA	1	0.014129964	0.079292312	0.013087858	-0.010436042	0.009249626	-0.012017914	-0.011265786	4.98E-05	0.010205618	-0.000639115	-0.008047346	-0.001008601	0.003463506	0.000512327	0.000185486	0.001699237	-0.001616997	-0.003397406	0.001704639	0.003614771	-0.000337503	-4.43E-16	0.001384094	0.000313024	-0.000139772	0.002495618	-0.00293794	0.001429419	0.000260576	-0.000212215	-0.002207287	-0.000730742	0.001757864	-0.000276022	-0.001440764	0.00023433	0.000162706	-0.001089023	0.000164776	0.001259497	-0.000839804	-0.001753714	0.000279781	5.69E-16	-0.012806674	0.008506398	-0.000637906	-0.001847868	0.001142109	-0.002271925	0.001972392	-0.000362239	-0.00212885	0.001213066	0.000909983	-0.000312021	0.000409401	0.000911696	-0.001198884	-0.002350041	0.001444918	0.001884321	-0.001319242	8.82E-05	0.00072152	0.574032374	-0.060912857	0.180047776	0.041500125	-0.018836366	-0.012373282	-0.000434125	0.010360435	-0.005193122	-0.008217694	0.000466722	0.002706763	5.53E-05	0.002146853	0.002261523	-0.005702709	-0.004774715	0.005225149	0.004737127	-0.001483218	-0.001655783	-0.001051803
z4933_1	violin	1771c	1771	1771	Mantua	"Balestrieri,_Tomaso"	NA	1	0.016332646	0.080207021	0.014608985	-0.012195458	0.010145394	-0.011916598	-0.008422803	0.000549666	0.010194974	-0.001855719	-0.007566826	-0.000445948	0.004718786	6.23E-05	-0.000613428	0.000835958	-0.001655351	-0.003089192	0.00215099	0.003079849	-0.001523	-5.32E-16	0.002278464	0.001336286	-0.00054477	-0.001533632	-0.00061699	-0.00082147	-0.000421341	-0.000134135	6.14E-05	-0.000334023	-0.000310844	0.000415026	0.000801801	0.000337686	-0.000126251	-3.06E-05	0.000188376	0.000124874	0.000263383	5.59E-05	-0.00013313	5.67E-16	-0.000708931	-0.00322049	-0.001613653	0.00166117	0.000451705	-0.001873216	-0.000543319	0.001093307	0.001130955	0.000618835	-4.31E-05	0.000132491	-2.27E-05	-0.000266387	0.000535649	0.00016706	-0.000826995	-0.000530983	0.000274053	0.000451587	0.000437646	0.574716092	-0.058838657	0.174759793	0.036511874	-0.02205856	-0.010542682	0.003080191	0.01122102	-0.006469413	-0.010265508	0.000979343	0.003907078	-9.98E-05	0.002780235	0.001594991	-0.006221357	-0.003472255	0.005664615	0.004185925	-0.002481351	-0.001973041	-0.000261971
z21446_1	violin	1747-1789*	1768	NA	Mantua	"Balestrieri,_Tomaso"	NA	1	0.012812686	0.081543737	0.012939463	-0.010941954	0.009487081	-0.0130151	-0.010761352	0.00025969	0.009287614	-0.001294611	-0.008000128	-0.000729439	0.003515457	0.000191163	-0.000145118	0.001425448	-0.002276653	-0.00327897	0.001857916	0.003521501	-0.001183547	-1.42E-16	-0.000158196	-1.59E-05	-0.000613412	0.000432408	0.00054446	-0.000686988	-0.000685002	0.000253101	0.001224101	-0.000385478	-0.000180734	8.20E-05	0.000554632	-1.38E-05	0.00026094	0.000434508	-0.000459536	-0.000326481	0.00051089	0.000636929	-0.000404376	5.41E-16	0.001602924	-0.001915213	-0.002723395	0.001327784	0.00175257	-0.000300648	-0.000562861	-1.84E-06	0.000577825	-8.70E-05	-0.000102003	0.000265386	-0.000542046	-0.000148347	0.000869485	0.00044132	-0.000901955	-0.000603709	0.00025625	7.61E-05	0.000333874	0.563349573	-0.060391617	0.180701587	0.040486886	-0.018487105	-0.011299101	-0.00062758	0.01071361	-0.004401315	-0.009396465	0.000164862	0.003135427	-0.000209168	0.002641598	0.002317919	-0.005841961	-0.004397178	0.005219623	0.004632758	-0.001970779	-0.002042573	-0.000579249
z13386_1	violin	1750c	1750	1750	Mantua	"Balestrieri,_Tomaso"	NA	1	0.01430911	0.083669181	0.014271584	-0.010099194	0.011363496	-0.011705153	-0.010555116	0.000279047	0.011316971	-0.000861829	-0.007765596	-0.001756615	0.003655297	8.03E-05	0.000254662	0.002000002	-0.001963743	-0.003671435	0.001588679	0.003996221	-0.000449543	-3.35E-16	0.001987884	0.000674814	-3.82E-05	4.40E-05	-0.000594578	-0.000303916	7.47E-05	0.000523074	-0.000133467	1.30E-05	0.000285859	0.000196538	0.000110485	0.000669373	0.000446867	-0.000240876	0.000191771	0.0005876	0.000327062	-0.000127287	0.000488274	1.15E-16	-0.001329495	-0.001265244	-0.000961611	0.000960722	0.000633368	-0.000808701	-0.000180833	0.000488992	0.000107225	0.00049952	0.000602605	-0.000529964	-0.000277703	0.00063382	-3.46E-05	-0.000290049	0.000431984	-0.000177245	-0.00043979	0.00043383	0.000408342	0.575267527	-0.063367957	0.181329559	0.042242496	-0.024705724	-0.014360406	0.001815676	0.011621009	-0.00373745	-0.009106338	0.000769802	0.003286037	-0.000978067	0.003094418	0.002767968	-0.006259883	-0.004948178	0.004725752	0.004044822	-0.001414995	-0.000741053	-0.000539023
z6796_1	violin	1772	1772	1772	Mantua	"Balestrieri,_Tomaso"	NA	1	0.014618632	0.085744511	0.012038411	-0.011941109	0.008242785	-0.008867153	-0.009150642	-0.001391074	0.008744553	-0.001044066	-0.009415302	-0.001943934	0.00490875	0.000812547	-0.003159476	0.001036568	-0.000697637	-0.001963281	0.000881809	0.00402889	-0.000584943	-7.85E-17	0.001160192	0.000474582	-0.000651902	0.001652231	-0.000316885	-8.33E-05	-0.00086736	0.001175207	0.000457037	-0.000130879	-0.000307265	0.000116412	0.000125434	0.000136246	0.000476345	-0.000178936	-0.00026917	-0.000145145	0.000600047	0.000495464	-0.000252469	-5.89E-17	-0.001693471	1.92E-05	-0.000859321	0.001573235	0.001658023	-0.000361897	-0.001699661	-0.000909398	0.001241838	0.00083092	-0.00012973	-0.000650828	-0.000420036	-0.000119607	0.000394206	0.000345082	6.51E-06	-0.000386847	-1.17E-05	0.000609897	-1.54E-07	0.562235743	-0.056013058	0.175230652	0.035984764	-0.018347129	-0.011016412	-5.78E-05	0.012676392	-0.003668268	-0.011177515	0.002230997	0.006152004	-0.001867876	0.000669061	0.001872378	-0.005055782	-0.004621043	0.004987483	0.004526283	-0.003382259	-0.002693487	0.000496448
z9299_1	violin	1763	1763	1763	Mantua	"Balestrieri,_Tomaso"	NA	1	0.014923909	0.08994579	0.014307472	-0.008393408	0.0095944	-0.007792133	-0.008145992	0.000948969	0.011799846	-0.001353542	-0.007724866	-0.000921164	0.005875656	0.001466726	-0.001784899	0.000793073	-0.001464411	-0.002489398	0.001377926	0.003431091	-0.001344623	2.42E-16	0.001638056	-0.001045363	0.001081864	-0.001870049	0.001405131	-0.000735023	-0.001115937	-0.000169582	0.001376122	-0.000486444	-0.000329714	0.00017391	0.001099382	-8.10E-05	0.000128809	0.000212881	0.000179827	-0.000975629	0.000501698	0.000217428	-0.000303882	-2.76E-17	0.003111135	-0.005790576	-0.001459613	0.002597761	0.000228775	0.000584959	-0.001103292	-0.000335997	0.000650278	-0.00067335	0.001114667	0.001008598	-0.000591083	0.000208055	5.77E-05	-0.000980401	-0.000294101	-0.000524648	8.16E-05	0.001115715	-0.000251857	0.569521943	-0.062389121	0.170522407	0.042080823	-0.021713826	-0.014757302	0.003917374	0.010469775	-0.002520664	-0.009979815	-0.000446098	0.005170744	-0.000235812	0.002008513	0.001389213	-0.004135842	-0.004377738	0.005075798	0.005756938	-0.002517611	-0.002380253	-0.000261344
z9305_1	violin	1775c	1775	1775	Mantua	"Balestrieri,_Tomaso"	NA	1	0.015000325	0.081461826	0.01435671	-0.00982525	0.008770517	-0.009067489	-0.009330844	-0.000301214	0.008524572	-0.000234141	-0.007783254	-0.002083914	0.00397178	0.000401659	-0.000734347	9.55E-05	-0.001306247	-0.003136391	0.000494956	0.003437362	-0.000528543	-1.24E-16	-0.002072092	-0.000802687	0.000465224	-0.001182277	0.001610002	0.00015768	-0.002272089	0.000147084	0.000774506	0.000646958	-0.001435928	0.000137219	0.000481397	-8.19E-05	-6.44E-05	0.000579934	0.000218515	-0.000999495	0.000245112	0.000755511	0.000276662	0	0.006952735	-0.004980128	-0.000529671	0.003037374	-0.000666105	-4.38E-05	-0.001662416	0.000297445	0.000901682	-0.000579506	0.000551994	0.000445115	-0.000559804	-0.000445161	0.000480278	0.000573136	4.27E-05	-0.000904164	6.64E-05	0.000521308	-0.000425483	0.566182682	-0.061656672	0.167990844	0.039844975	-0.017423516	-0.012093891	0.000718507	0.011926946	-0.00353555	-0.008854207	-0.000230289	0.002650019	0.000495529	0.001850352	0.002621157	-0.004142003	-0.005114276	0.00352022	0.005144965	-0.000501435	-0.00284496	-0.0008654
z9293_1	violin	1750c	1750	1750	Mantua	"Balestrieri,_Tomaso"	NA	1	0.012381113	0.084870639	0.013323578	-0.008191317	0.01035858	-0.010205564	-0.010021996	0.000687484	0.010969003	-0.000870945	-0.006885367	-0.000915478	0.004458335	-0.000141387	0.001042553	0.002022327	-0.001188897	-0.003207368	0.002264188	0.003512529	-0.00029877	4.70E-17	-0.002047688	3.64E-05	0.0002196	0.000958204	0.001333475	0.00098004	-0.000791449	0.000881166	0.000934353	0.000442893	-0.001018237	0.00013765	0.000125509	-2.89E-05	-3.36E-05	0.000369601	-0.00061019	-0.000657009	0.000253337	0.000936284	-0.000161932	4.70E-17	0.002853456	5.90E-05	0.000793853	0.002146167	0.001086492	-0.000318752	-0.00172584	-0.000426654	0.000493441	-0.0004195	-1.56E-05	6.31E-05	-0.000695715	-0.000436265	0.000876952	0.000620927	-0.000524339	-0.000578514	0.000101791	0.000253999	0.000371653	0.564520185	-0.057885576	0.173163591	0.036872975	-0.021238059	-0.012280304	0.003655047	0.012997004	-0.005839999	-0.010776487	0.001410691	0.002735819	-0.00093184	0.003782752	0.002245305	-0.006782124	-0.004286994	0.004907164	0.003454971	-0.001382192	-0.000415036	-0.000502784
z2011_1	violin	1752	1752	1752	Cremona	"Balestrieri,_Tomaso"	NA	1	0.012044912	0.079849017	0.013731042	-0.012901596	0.010492178	-0.013631862	-0.009029964	0.001735173	0.009800511	-0.002641733	-0.007369115	0.000168049	0.004461538	-0.000435278	0.000101341	0.000777102	-0.001861733	-0.00233171	0.003010963	0.002456706	-0.001579777	-1.11E-16	-0.001928127	0.00303432	-0.00044153	0.000595751	-0.002238744	0.00309174	0.00156573	-0.000329942	-0.000933598	0.001530672	0.001472768	-0.000594821	-0.000691886	0.000646361	-0.000483465	-0.000411481	0.000954672	0.001039518	-0.001404508	-0.000790684	0.000941623	-4.04E-17	-0.006638343	0.007043121	0.004309522	-0.001625786	-0.001516459	0.000385976	0.001959339	-0.000740877	-0.001717908	-4.32E-05	0.000468316	-0.000134653	0.000896538	0.000536959	-0.002242345	-0.000463612	0.002180829	0.000242343	-0.001065865	0.000235985	6.48E-05	0.580151904	-0.057232128	0.187380256	0.036919916	-0.025251712	-0.010163045	0.001790933	0.009966287	-0.00725508	-0.009857506	0.002694007	0.005002146	0.000145134	0.001916588	0.000128587	-0.00697	-0.002560949	0.006579016	0.003674289	-0.002461074	-0.001517757	-0.000623643
z3898_1	violin	1755	1755	1755	Cremona	"Balestrieri,_Tomaso"	NA	1	0.013888109	0.077177053	0.015293624	-0.010560059	0.008211578	-0.01269471	-0.009893676	0.001342968	0.008845204	-0.000954817	-0.008255839	-0.001516273	0.003969687	0.000480242	-0.000404502	0.000854542	-0.001671617	-0.003037333	0.001810613	0.003761691	-0.0009882	1.71E-16	0.000388866	0.001701533	0.00016617	0.000500493	-0.001166632	0.001084469	0.000616884	0.000157895	-0.000118759	-0.000117715	0.000342062	-0.000480006	-0.000107132	7.28E-08	-0.000481007	-0.00051726	-0.000127168	0.000226603	-0.000215197	-0.000265956	0.00010211	8.57E-18	-0.000566597	0.001528877	-0.000925235	0.000690283	0.000793628	-0.000511475	0.000373886	-0.000215353	6.26E-05	-0.000395278	-0.000896215	3.66E-05	0.00030932	0.000108174	3.13E-05	-0.000207485	-6.29E-05	0.000526295	-5.38E-05	-0.000161887	0.000405553	0.577664939	-0.059777987	0.181945702	0.038526142	-0.023635487	-0.010150488	-0.000388196	0.010256233	-0.003674385	-0.009006413	0.000838185	0.00396162	0.000145289	0.001367222	0.001344	-0.005803371	-0.004131227	0.00603721	0.004520586	-0.002795205	-0.001985125	-8.89E-06
z8876_1	violin	1752	1752	1752	Mantua	"Balestrieri,_Tomaso"	NA	1	0.016278562	0.072747005	0.01575061	-0.011090111	0.009113866	-0.010648686	-0.007231077	-0.000519615	0.009325393	0.000277815	-0.005783429	-0.002080366	0.004081697	0.000228116	-0.001109399	0.000493871	-0.001333027	-0.003271295	0.000616953	0.002958231	-0.000419616	1.40E-16	-0.002612399	-0.003537579	-0.000946576	0.000553021	3.67E-05	0.000320884	-0.001721667	0.000384953	-0.000650334	0.000884485	3.70E-05	6.12E-05	-0.000450464	-0.000408983	0.000502742	0.00041693	0.000472539	-1.68E-05	6.75E-05	0.00049423	0.000638002	-7.00E-17	0.003256324	0.001066249	-0.001757651	-0.002340868	-0.000961576	0.001494435	2.78E-05	0.000854531	0.001007564	-0.000563527	0.000536043	-7.12E-05	-0.000387271	-0.000353657	0.00016793	0.00026339	0.000199795	-5.40E-06	0.000478064	0.000529926	-0.00027216	0.575139015	-0.064508482	0.172575681	0.041108155	-0.021599066	-0.010353699	-2.31E-05	0.009009962	-0.004138743	-0.009682233	0.001308908	0.004886267	-0.00055478	0.00232302	0.002407526	-0.005197751	-0.003669657	0.005099923	0.003751143	-0.001815677	-0.00188535	-0.001034516
z9307_1	violin	1747-1789*	1768	NA	Mantua	"Balestrieri,_Tomaso"	NA	1	0.013029517	0.082997888	0.013087383	-0.005986967	0.011440422	-0.011596068	-0.010343982	0.000800321	0.010600097	-0.001430033	-0.005933531	-0.000952737	0.001772784	-0.001147959	0.001420328	0.002169604	-0.002785275	-0.004171458	0.001832141	0.002566019	-0.000544358	-3.02E-16	-0.003053926	-0.001068445	-0.000793118	-0.000856269	0.000983998	-0.001103372	-0.000148811	-0.00054002	0.000386056	-0.000328728	-0.000202929	0.000516048	-2.45E-05	0.000226304	-0.000331181	0.000260213	0.000116086	-0.000233323	-1.01E-06	-7.67E-05	-0.000569037	4.50E-16	0.006320988	-0.002494811	-0.000657483	0.000887511	0.000739134	-0.000953929	-0.001266791	0.000318764	0.00064023	0.000926983	1.12E-05	0.000211491	-0.000191604	-0.0006774	0.000384753	0.000447011	-0.000608722	-0.000827704	0.000727933	1.46E-05	-0.000686242	0.556609378	-0.0607386	0.176094305	0.040265381	-0.019086806	-0.013269721	0.001725836	0.010386258	-0.004917049	-0.007379343	0.000977241	0.001313372	0.000351134	0.004980652	0.001153054	-0.006069364	-0.003384245	0.003665709	0.003430629	-0.00097075	-0.000262078	-0.000785635
z6145_1	violin	1761	1761	1761	Mantua	"Balestrieri,_Tomaso"	NA	1	0.015100012	0.084675724	0.014625307	-0.013056153	0.010399897	-0.01432067	-0.010539569	0.001847239	0.010213322	-0.002950571	-0.009690798	0.000216612	0.005169986	2.30E-05	-0.001072634	0.000718351	-0.002276436	-0.002987991	0.002962157	0.003710399	-0.002463712	-6.97E-16	0.001309272	1.97E-05	0.000225302	-0.000315132	-0.000380443	-0.000708033	-0.000134004	0.000100638	0.000312953	-0.000569472	-0.000451046	-6.92E-05	0.000350564	-0.000209609	8.74E-05	-0.000350566	-0.000388766	-0.000299015	0.000436519	4.81E-05	-0.0004765	7.16E-16	-0.004651789	-0.000559944	0.001293527	-0.000358023	-7.97E-05	4.06E-05	-0.000631661	-1.30E-05	0.000773905	0.000590902	-0.000244647	-0.000755608	-0.000273327	0.000329451	0.000522968	0.000122546	-0.000453494	-0.000470016	1.44E-05	0.000405619	0.000215202	0.574723979	-0.062147037	0.182298916	0.03832341	-0.018179536	-0.007744253	0.000501596	0.008857159	-0.007633657	-0.009797764	0.001981375	0.005114485	0.000501393	0.001472389	0.000812001	-0.006534533	-0.003383209	0.006819753	0.004387503	-0.003749853	-0.002678973	0.000458033
z5650_1	violin	1774c	1774	1774	Mantua	"Balestrieri,_Tomaso"	NA	1	0.014353488	0.086739302	0.011960889	-0.008473813	0.009480247	-0.009123315	-0.012831862	0.002978667	0.009860283	0.000303952	-0.008821682	0.000185195	0.003206496	0.000454892	0.000186086	0.002096789	-0.001954859	-0.003671666	0.002345587	0.003470659	-0.000595798	3.63E-16	-0.001430396	-0.000217655	-0.001532011	7.56E-05	-0.001393063	0.000250385	-0.000720579	-0.000360604	-0.001326636	0.000686204	4.16E-05	0.000281192	-0.000663021	0.000508193	-0.000325919	0.000183415	0.000251857	0.000566661	-0.000516777	-0.000271948	0.000243325	-7.07E-17	-0.00272743	0.000143149	-0.000811144	6.96E-05	5.41E-05	-0.000370677	0.000196825	0.00056494	-9.68E-05	6.86E-05	-0.000201935	0.000368951	0.000973625	-7.58E-06	-0.000676886	-0.000360278	0.000222757	0.000221778	0.000184642	-0.00010764	-1.79E-05	0.57551264	-0.063141152	0.179657726	0.044414898	-0.026110114	-0.014016393	0.002561211	0.012078298	-0.004249953	-0.009631696	0.00054804	0.002700203	-0.000247748	0.00325039	0.002607844	-0.006518174	-0.003978503	0.004677539	0.003925538	-0.001630829	-0.001025012	-0.000568242
z21444_1	violin	175x	NA	NA	Mantua	"Balestrieri,_Tomaso"	NA	1	0.014845724	0.079161242	0.017384177	-0.014635781	0.011643941	-0.015799136	-0.010087369	-0.001304417	0.01191746	-0.001689078	-0.00897389	-0.001377982	0.00420608	0.000742931	-0.000811873	0.001787657	-0.002309145	-0.003579944	0.001825066	0.004408699	-0.000958275	-3.36E-16	0.000823689	0.001506616	-0.002401306	0.002219538	-0.001248611	0.000659348	0.0005449	0.000126021	0.000179605	-0.00104177	0.001577003	-0.000532375	0.000441702	-0.000341672	0.00047979	-0.000293764	-0.000165112	0.000978838	-0.000277096	-0.000191117	-0.000176138	9.23E-17	-0.003686499	0.005069516	-0.003786366	0.000922259	0.001466694	-0.001049266	-0.00048116	0.000574387	0.000224123	-0.000125711	0.000374342	-0.000312698	-0.000935889	0.000683797	0.000203603	-0.000279681	0.000183847	0.000307828	-0.000263701	-0.000527617	0.000596469	0.576831812	-0.053649906	0.178979328	0.042074483	-0.020016545	-0.011516955	-0.000767583	0.010374074	-0.004270999	-0.010386742	0.000524551	0.004977447	-0.00111518	0.002532478	0.002553568	-0.006681271	-0.004750944	0.005703507	0.005176089	-0.002206526	-0.002346242	-0.00051995
z8569_1	violin	1786c	1786	1786	Mantua	"Balestrieri,_Tomaso"	NA	1	0.008426933	0.086516669	0.016083583	-0.01359136	0.006547894	-0.011013796	-0.009866905	-0.003387447	0.008977649	0.001466748	-0.009965878	-0.003837038	0.004695388	0.003012099	-0.0021522	-0.001354897	0.000622572	-0.00283195	-9.63E-06	0.003133557	0.001101623	-1.94E-16	-0.002374865	-0.00284003	0.000860877	-0.00099693	0.001467331	0.000118499	-0.000530883	-0.000356363	0.00093906	0.001069236	-0.000866147	0.00034156	0.000305248	0.000906902	-0.00055989	7.63E-05	0.000468512	-0.000361604	-0.000310214	1.04E-05	0.000561809	-8.62E-17	0.009073756	-0.001612325	-0.001756417	0.000319033	0.000540005	0.000642791	-0.001220788	0.00043805	0.000861761	-0.000548699	4.33E-07	0.001254006	-0.000766229	-0.001067511	0.000635542	0.000469438	8.13E-05	-0.00119633	-0.000233627	0.00067727	-0.000121739	0.577486079	-0.062160504	0.172765197	0.042909437	-0.014509578	-0.013685777	-0.000262356	0.012546757	-0.002938689	-0.011026607	-0.002901063	0.006112833	0.000694049	-0.000210685	0.00326703	-0.004523481	-0.005746695	0.003283977	0.006862694	-0.000466909	-0.004644414	-0.000318587
z8132_1	violin	1747-1789*	1768	NA	Mantua	"Balestrieri,_Tomaso"	NA	1	0.010941819	0.079534969	0.01413307	-0.013329214	0.00729536	-0.016139175	-0.011272538	0.002385067	0.009138097	-0.003193494	-0.009513327	7.08E-05	0.004729866	0.0002993	-8.65E-05	0.000670881	-0.002781246	-0.002406553	0.003636421	0.003340453	-0.002468424	6.92E-17	0.008089279	0.001029065	1.20E-05	0.001829841	-0.001168175	-0.001277292	0.000745116	0.001499344	-0.000150831	-0.000683107	0.000207083	-0.000266342	-0.000352896	0.000780756	0.000730256	-0.001174893	-0.000637587	0.000868829	0.000593217	-5.26E-05	-7.76E-05	-8.65E-17	-0.007733936	-0.000970907	-0.002689454	0.001203498	0.002855925	-0.001303333	-9.10E-05	0.000766014	-0.000164015	0.000379597	-0.000791463	-0.001544105	0.000575216	0.001378228	0.000202407	-0.00062705	0.000149308	7.42E-05	-0.000895569	0.000707658	0.000988028	0.581858102	-0.056003386	0.188747414	0.037616671	-0.021824974	-0.010653851	-0.001801444	0.011662705	-0.005678394	-0.010804804	0.002629658	0.00391291	-0.000694958	0.002447663	0.00030186	-0.00723774	-0.002179346	0.007042554	0.003299223	-0.003279798	-0.001606977	-0.00011538
z6603_1	violin	1747-1789*	1768	NA	Mantua	"Balestrieri,_Tomaso"	NA	1	0.014399993	0.080454212	0.013293037	-0.011149602	0.010300629	-0.013265028	-0.010739228	0.002611073	0.010650681	-0.002308704	-0.00774751	-7.28E-05	0.003923411	-0.000462058	0.000333489	0.001133379	-0.002543292	-0.00324373	0.002841385	0.003012126	-0.001552015	1.61E-16	-0.000852124	0.001684386	0.000361756	0.000449307	-0.000422601	0.000101155	-0.000425352	0.000942304	0.000752937	0.000239472	-0.000549969	-0.000158434	0.000639991	0.000614071	0.000335499	-0.000194256	2.05E-05	-6.20E-05	0.000778999	0.000204702	0.000137528	-3.03E-17	0.001027791	-0.003497883	-0.002434679	0.002703062	0.002236751	-0.000400608	-0.001253813	-4.77E-05	0.001044188	-0.000182175	-0.000741233	3.25E-05	8.66E-05	3.75E-05	0.000918208	0.000493778	-0.000876969	-0.000939151	0.00033379	0.000429723	0.000311434	0.593460293	-0.056974015	0.177908413	0.037671848	-0.02353806	-0.010727158	0.000659186	0.010144291	-0.005499244	-0.009729715	0.002346078	0.003817779	-0.000685488	0.003348387	0.001445659	-0.007553371	-0.003152774	0.00689122	0.003841369	-0.003148661	-0.00169879	-0.000462003
z5341_1	violin	1750c	1750	1750	Cremona	"Balestrieri,_Tomaso"	NA	1	0.013695831	0.083007125	0.013416446	-0.011430168	0.009278495	-0.012710805	-0.01132787	0.000721468	0.010136968	-0.000932837	-0.008644831	-0.000738619	0.003999093	0.000966145	-0.000633843	0.001751988	-0.00234353	-0.003283239	0.001707445	0.004048401	-0.001352109	-1.26E-16	-0.001476441	-0.000482576	-0.000247173	4.57E-05	0.000486949	-0.000386499	-0.000325276	-0.000152896	0.000330212	-2.05E-05	8.26E-05	-0.000206	0.000133421	9.22E-05	0.000222784	0.000174536	9.34E-05	3.31E-05	-0.000123219	5.21E-05	2.91E-05	-2.82E-16	0.002527653	-0.00107673	-0.00094803	0.00129332	0.000713328	-0.000771502	-0.000389422	-3.31E-05	-0.000194647	0.000247116	0.000574023	-3.12E-05	-0.000320045	0.000102402	0.000208091	6.36E-05	-0.000160288	4.48E-05	-8.75E-05	-0.000237849	-1.85E-05	0.575862431	-0.061672569	0.182170499	0.041274957	-0.021495237	-0.011089671	0.00041096	0.011092776	-0.004215883	-0.011097385	-0.000164016	0.004622542	-0.000120978	0.002360715	0.002208806	-0.005920828	-0.004751709	0.00512902	0.005347439	-0.001780697	-0.002176432	-0.000422015
z8609_1	small_violin	1760	1760	1760	Mantua	"Balestrieri,_Tomaso"	NA	1	0.018144861	0.086314146	0.012991682	-0.014219212	0.010257333	-0.0093592	-0.00971584	-0.000418729	0.009810344	-0.001090679	-0.009031484	0.000240378	0.005561584	0.000635273	-0.002665331	0.001137619	-0.000216487	-0.002448608	0.001411837	0.003518571	-0.001722291	-5.17E-17	-0.000983174	-0.002628131	-0.00015193	3.58E-06	0.000249447	-0.000435743	-0.000142923	-0.00034321	-0.000121512	-0.000264292	0.000756665	-0.000284835	-0.000492614	-6.99E-05	0.000201965	0.000286463	-0.000193266	0.000173925	0.000130738	-0.000372378	0.000380761	8.62E-17	0.001265492	-4.16E-05	-0.000778884	-4.70E-05	9.17E-05	0.000731071	0.000175926	-0.000744203	0.000305727	0.000174715	0.000229362	7.15E-05	-0.000643514	0.000479973	-0.000337829	-0.000183787	0.000995263	0.000182095	-0.0001431	-0.00050658	-0.00020341	0.578659216	-0.062397621	0.174051735	0.0398391	-0.018020082	-0.010614716	0.001024785	0.010987006	-0.005834386	-0.011494062	0.000587536	0.007020626	0.000137523	-7.48E-05	0.001059062	-0.00535416	-0.003416757	0.005881432	0.005446232	-0.003318146	-0.00438535	0.000870618
z19082_1	violin	1758	1758	1758	Mantua	"Balestrieri,_Tomaso"	NA	1	0.011587753	0.083190865	0.014638617	-0.011784387	0.009061202	-0.010317373	-0.009725373	-0.000631041	0.01038432	-0.000372166	-0.007251699	-0.001733239	0.004133538	0.000469366	-0.000190738	0.001192775	-0.001547851	-0.003094486	0.001061171	0.003422305	-0.000667266	-4.50E-16	-0.003602079	-0.000856781	-0.000328078	-0.000991784	0.000301062	0.000259627	-0.000253752	-0.000991027	0.000101393	-0.000177289	0.000377953	-0.000494387	0.000505309	-0.000624864	0.000126817	-8.71E-05	0.000544789	-0.000411851	-0.000181495	-0.000261444	0.000109336	6.86E-16	0.004630807	0.000501465	7.61E-05	2.37E-05	-0.001140958	-0.000333352	-0.000167311	0.000228078	0.000853005	-0.000156221	-7.79E-05	5.33E-05	1.96E-05	-0.000125347	-0.000167509	0.00020762	3.22E-06	-3.81E-05	0.000149332	-0.000177682	-0.000445576	0.579291607	-0.060502133	0.172630205	0.042427919	-0.020774446	-0.015849031	0.002531167	0.01445368	-0.004934149	-0.012075562	-0.00035207	0.004335071	0.000702291	0.002508357	0.001965969	-0.005124814	-0.004691767	0.004197997	0.004583022	-0.001222525	-0.001485281	-0.000459326
z6526_1	violin	1772	1772	1772	Mantua	"Balestrieri,_Tomaso"	NA	1	0.016257494	0.081545874	0.014114613	-0.011143761	0.010151882	-0.013435356	-0.010897064	0.001238412	0.009461536	-0.002085887	-0.008496839	-0.000801835	0.003816074	-0.000292263	-0.000137997	0.001114382	-0.002278996	-0.003454589	0.002339676	0.003313798	-0.001610236	-3.86E-17	-0.001007221	0.001535129	0.000300134	-0.000451782	-0.000158183	-8.21E-07	-0.000511174	0.000251461	0.000924962	0.000155506	-0.000683408	0.000189474	0.000699034	0.000257582	8.67E-05	0.000425415	-0.00010392	-0.000303035	0.000378579	0.00079323	-0.000132725	-5.79E-17	-0.000797696	-0.000973718	-0.000181962	0.000699923	0.000688758	-0.000701583	-0.000844082	0.000407452	0.000726127	0.000340032	7.07E-05	-0.000206954	-0.000431867	-1.79E-05	0.000708863	0.000283385	-0.000753106	-0.000446801	0.000352304	0.000309421	0.000133024	0.57574398	-0.061050721	0.178956988	0.036831481	-0.020699164	-0.007860619	0.001372371	0.010472183	-0.005461631	-0.010701162	0.000507706	0.004515854	0.000627244	0.002345378	0.001624911	-0.006569287	-0.004640537	0.005715228	0.005098398	-0.002169657	-0.002295579	-0.00037538
z21732_1	violin	1747	1747	1747	Mantua	"Balestrieri,_Tomaso"	NA	1	0.014863417	0.077787203	0.016215761	-0.013281307	0.008460081	-0.012097244	-0.009045836	8.57E-05	0.008970433	-0.001119752	-0.008731351	-0.002060371	0.00498511	0.00073149	-0.00135455	0.000209847	-0.001009506	-0.003003067	0.001489451	0.003480073	-0.001024534	-1.56E-16	0.000748624	0.000858862	-0.000522963	-0.000213037	-0.000318598	-0.000632902	-0.001152995	-3.41E-05	0.000260732	-0.000630232	-0.000916236	-0.000476839	0.000499579	-0.000230323	-1.69E-05	-0.000298857	-2.74E-05	-0.000268268	0.000593468	0.000446185	7.18E-05	9.77E-17	-5.87E-05	-0.003499021	-0.002570762	0.001621791	0.000965834	-0.001261416	-0.001094777	8.84E-05	0.000672335	6.57E-06	-0.000262549	-0.000134964	-0.000185652	-0.00016468	0.000839803	0.000659143	-0.000605929	-0.000414829	0.000366347	0.000416867	0.000143329	0.583620143	-0.060312031	0.179033242	0.037892426	-0.023980168	-0.011146392	-6.52E-05	0.01175724	-0.003143699	-0.009608483	0.001017172	0.004460749	-0.000862286	0.000715432	0.002048835	-0.004767286	-0.003877769	0.005411462	0.004625331	-0.002931658	-0.002770761	0.000504602
z5693_1	violin	1768	1768	1768	Mantua	"Balestrieri,_Tomaso"	NA	1	0.016787227	0.076902415	0.01170256	-0.015206803	0.009771753	-0.011263083	-0.008944741	0.001083759	0.009513374	-0.001040996	-0.007548624	0.001138996	0.004951305	0.000756422	-0.000583086	0.001755596	-0.001060686	-0.002098596	0.002660538	0.003623438	-0.001329614	-2.57E-16	0.002275959	-0.001231001	-0.000391084	-3.60E-05	0.000477658	-0.000524971	-0.000754098	-0.000129338	0.000230509	-0.000326324	0.000207269	-2.08E-05	0.000296829	-0.000425065	0.000384993	0.000144326	0.000304155	-0.000316396	0.000335342	9.82E-05	9.84E-05	-1.09E-16	0.001592178	-0.002475452	-0.001232914	0.001263472	0.000302031	-6.91E-05	-0.00043273	-7.82E-05	0.001120337	4.12E-05	-2.58E-05	0.000244173	-0.000110818	4.11E-05	0.000501125	-3.51E-05	-0.000357854	-5.20E-05	0.000409342	0.000294152	-0.000280386	0.581595039	-0.057448594	0.179320529	0.039538304	-0.024162397	-0.013059829	0.000378881	0.01018545	-0.006113543	-0.00912322	0.001614437	0.003539388	-0.000723461	0.002028488	0.001669419	-0.005851531	-0.00331375	0.00538833	0.003874568	-0.002571999	-0.001802779	0.000145223
z4032_1	violin	1760c	1760	1760	Mantua	"Balestrieri,_Tomaso"	NA	1	0.012473602	0.088044952	0.01812443	-0.014491032	0.008176655	-0.010488679	-0.009540849	-0.001277186	0.010259364	4.89E-05	-0.00998768	-0.00347748	0.005967308	0.00236836	-0.002966099	-0.000928592	0.000198262	-0.002220563	0.000222587	0.003720095	0.000204526	-2.20E-16	-0.000382865	-0.000849844	0.000267634	-0.000754784	0.001236081	-0.000828703	-0.001086084	-0.000108082	0.001659481	0.000608061	-0.00127429	-0.000399745	0.000944359	0.00040404	-0.000492592	0.000138302	0.000234717	-0.00089839	-2.44E-05	0.001060298	0.000223493	-6.77E-17	0.001934625	-0.00484105	-0.001880428	0.0016828	0.001732455	0.000590464	-0.001159591	-0.000180712	0.001077924	0.000138355	-0.001075493	0.000133372	0.000375422	-0.000602264	0.00037737	0.000914785	-0.000771173	-0.001374554	0.000632876	0.001087341	-0.000361926	0.593112314	-0.063846778	0.176683598	0.041433506	-0.020922661	-0.01202913	0.00053734	0.012388703	-0.002494429	-0.011410332	-0.001990903	0.006640369	0.001979365	-0.000547076	0.000937024	-0.003827288	-0.005054356	0.003911926	0.006730664	-0.001550008	-0.004839087	-0.000412282
z9296_1	violin	1757	1757	1757	Mantua	"Balestrieri,_Tomaso"	NA	1	0.016675424	0.085824244	0.012851422	-0.012019637	0.01150588	-0.011230499	-0.010983214	-0.000962418	0.01012023	-0.001133248	-0.008869785	-0.001645019	0.003971369	-0.000161436	-0.000813355	0.001232355	-0.001405341	-0.003897535	0.001538671	0.003760021	-0.000713121	-3.87E-17	-0.000366128	-0.001840412	-0.001258729	0.000717807	0.00111222	-0.000468523	-0.000495345	-3.91E-05	6.20E-05	-0.000200656	0.000489215	-0.000124122	-0.000239538	-0.000181481	0.000182816	0.000363021	-2.41E-05	-0.000156395	-0.000161099	3.73E-05	5.53E-05	7.74E-17	0.004180211	0.000589497	-0.001333326	0.000470672	-0.00056297	5.77E-05	0.000599847	-0.000168795	-0.000357991	-0.000118951	2.80E-06	0.000326164	0.000370432	-0.000298054	-0.000352044	0.000331919	3.83E-05	-0.000107613	0.000315999	-0.000347602	-0.000401742	0.565771083	-0.065155612	0.180973809	0.043641658	-0.020755205	-0.013001283	0.001215177	0.011255564	-0.003752407	-0.009248552	-0.000183127	0.004225017	-0.000115757	0.001528104	0.002889591	-0.005465175	-0.005428287	0.004285651	0.004987941	-0.001265695	-0.00212699	-0.000322206
z9247_1	violin	1760c	1760	1760	Mantua	"Balestrieri,_Tomaso"	NA	1	0.010856986	0.081068188	0.012497941	-0.009389498	0.008083657	-0.009927754	-0.009065671	0.001252854	0.009459384	-0.000636902	-0.007629368	-0.000843206	0.004694411	0.000410387	-0.000678863	0.000691756	-0.001163425	-0.002835806	0.00185805	0.003396933	-0.000926231	4.22E-16	0.002591961	-0.000292426	-0.001056288	0.000499756	-0.000297969	-0.000468151	-0.000137846	0.000161823	-0.000117368	-0.000241882	0.000175413	3.18E-05	-3.10E-05	-9.43E-05	0.000133431	-0.000226753	0.00016615	-0.000203199	0.000276541	-0.000327649	0.000308462	-9.68E-17	-0.001812706	-0.00038222	-0.001489337	0.000275987	0.000307158	-0.000553061	0.000854349	0.000540936	-0.00037664	-0.000232455	-3.43E-05	0.000115107	-2.06E-07	-4.11E-05	0.000228596	-0.000238123	-0.000104823	0.000276271	7.58E-05	-0.000307514	0.000145865	0.566052492	-0.05447652	0.175935133	0.036623697	-0.021016613	-0.011186529	0.000992001	0.010240829	-0.006259096	-0.009948792	0.002782344	0.004479332	-0.000523808	0.002408074	0.001727677	-0.006349858	-0.004065708	0.005577412	0.004528706	-0.00236565	-0.002221219	-6.37E-05
z862_1	violin	1767	1767	1767	Mantua	"Balestrieri,_Tomaso"	NA	1	0.014394019	0.084959543	0.016532105	-0.010187797	0.011227561	-0.010449005	-0.010699398	-0.000828184	0.011025482	0.000953487	-0.008408862	-0.002161506	0.003722737	0.000992585	-0.000432126	0.002008579	-0.001108335	-0.004104895	0.000541574	0.004275947	0.000317474	2.60E-16	0.001569674	0.000767231	-0.001404427	0.000577588	-0.000695621	-0.000459332	-0.000582291	0.000250086	0.000237163	-0.000421927	-5.32E-05	0.00019017	4.19E-06	4.76E-06	0.000297772	-9.79E-05	-1.22E-05	-6.75E-05	0.000217863	-0.000126446	2.90E-05	8.40E-18	-0.005324889	-8.97E-07	-0.001344428	0.000434166	0.001626419	-0.001230116	-0.000177553	0.000480291	-0.000160202	0.00043488	0.00063835	-0.000295313	-0.000656132	0.00010198	0.000414321	-3.36E-05	1.88E-05	-0.000171063	-0.000198724	0.00014748	8.75E-05	0.576197153	-0.063987979	0.173630019	0.040321756	-0.018968614	-0.012546644	0.000311176	0.013280832	-0.00245865	-0.010557649	-0.001284232	0.003932146	-0.000327848	0.002222291	0.003531838	-0.00486879	-0.005931622	0.003328074	0.005657868	-0.000609503	-0.002037669	-0.000193083
z1610_1	violin	1760c	1760	1760	Mantua	"Balestrieri,_Tomaso"	NA	1	0.013984336	0.078678821	0.01367273	-0.01075582	0.00856923	-0.011832603	-0.009673847	0.00078756	0.008989358	-0.000776137	-0.007862982	-0.000765147	0.003898051	0.000578977	-0.000646433	0.001160264	-0.001548128	-0.003118699	0.001587313	0.003620322	-0.001044619	-7.61E-17	0.001364734	0.000538143	-0.000413118	0.000290436	-0.000959213	-0.000351843	-0.000396745	6.28E-05	0.000336308	-0.000203621	-0.000202582	-0.000145046	0.00034998	0.000153167	9.35E-05	-0.000145239	-0.00010515	-5.58E-05	7.07E-05	0.000211256	-0.000186205	-3.38E-17	-0.004283878	-0.000127168	-0.000381449	5.45E-05	0.000721398	-0.000575421	-0.00055401	0.000312526	0.000751544	6.59E-05	9.70E-05	0.000113173	-0.000578207	-0.000263176	0.000584174	0.000355261	-0.000472247	-0.000536445	8.95E-05	0.00045477	7.50E-05	0.576275258	-0.057713171	0.175494727	0.037186141	-0.022087017	-0.00966246	0.001738419	0.00998829	-0.004713224	-0.009503896	-4.76E-07	0.004054386	0.00021925	0.00193174	0.001902874	-0.005637642	-0.004128618	0.005221481	0.004822044	-0.002119266	-0.002535305	-0.000266326
[truncated: 7,613,103 more chars]
