# Supplementary material for: Imitation, Genetic Lineages, and Time Influenced the Morphological Evolution of the Violin
Source: PLoS One. 2014 Oct 8;9(10):e109229. doi: 10.1371/journal.pone.0109229 (PMC4189929; doi:10.1371/journal.pone.0109229)
Supplement: Dataset S5 — Percent separation of linear discriminants of instrument maker and correlation with time. A dataset providing the percent separation of linear discriminants performed on the harmonic coefficients by luthier and correlation with time, including the linear discriminant (“LD”), the percent separation of the LD (“percent”), the cumulative separation of the LD (“cumulative”), Spearman's rho for the correlation of averaged luthier LD values with year (“rho”), the p value of the correlation (“pvalue”), and the false discovery rate adjusted p value based on the Benjamini-Hochberg method (“bh”). (TXT) [file pone.0109229.s007.txt]

LD	percent	cumulative	rho	pvalue	bh
LD1	9.39	9.39	-0.608935206	1.23E-40	1.04E-38
LD2	8.22	17.61	-0.128295736	0.011531773	0.245050171
LD3	5.69	23.3	0.059525043	0.242708504	0.770329705
LD4	5.13	28.43	0.097160544	0.056170505	0.477449291
LD5	4.35	32.78	0.234495305	3.11E-06	0.000132236
LD6	3.87	36.65	-0.17390194	0.000589924	0.0167145
LD7	3.16	39.81	0.114296359	0.024539603	0.347644381
LD8	2.8	42.61	-0.019125566	0.70761479	0.978672428
LD9	2.38	44.99	-0.002552277	0.960085042	0.978672428
LD10	2.24	47.23	-0.004822463	0.924662191	0.978672428
LD11	2.12	49.35	-0.040711484	0.424505212	0.880071781
LD12	1.93	51.28	-0.005618012	0.912280376	0.978672428
LD13	1.75	53.03	0.05275465	0.300589517	0.774245725
LD14	1.65	54.68	-0.053539019	0.293450096	0.774245725
LD15	1.55	56.23	0.019789541	0.697953287	0.978672428
LD16	1.45	57.68	0.060798231	0.232760834	0.770329705
LD17	1.39	59.07	-0.008393166	0.869273148	0.978672428
LD18	1.31	60.38	0.071748126	0.158923282	0.643260903
LD19	1.27	61.65	-0.058110239	0.254107621	0.771398136
LD20	1.23	62.88	0.003162008	0.95056048	0.978672428
LD21	1.2	64.08	0.026378981	0.604913924	0.978672428
LD22	1.15	65.23	0.030835295	0.545323014	0.978672428
LD23	1.1	66.33	0.072620072	0.153906757	0.643260903
LD24	1.07	67.4	-0.038048855	0.455451108	0.92174629
LD25	1.04	68.44	0.079282493	0.119452232	0.643260903
LD26	1.02	69.46	-0.035014177	0.492213558	0.972980288
LD27	1.01	70.47	-0.067413447	0.18570419	0.686298092
LD28	0.99	71.46	-0.003672774	0.942587195	0.978672428
LD29	0.96	72.42	0.002099689	0.967158634	0.978672428
LD30	0.94	73.36	-0.111222343	0.028690362	0.348382967
LD31	0.92	74.28	0.01178975	0.817167615	0.978672428
LD32	0.88	75.16	-0.090208475	0.076314182	0.589700495
LD33	0.86	76.02	0.118480727	0.019728681	0.335387574
LD34	0.85	76.87	0.008536541	0.867060556	0.978672428
LD35	0.82	77.69	0.032029705	0.529858887	0.978672428
LD36	0.8	78.49	0.100853918	0.047404301	0.447707289
LD37	0.78	79.27	-0.071754233	0.158887719	0.643260903
LD38	0.77	80.04	0.008352897	0.869894775	0.978672428
LD39	0.76	80.8	-0.005981158	0.906635264	0.978672428
LD40	0.72	81.52	-0.043665728	0.391646119	0.876050529
LD41	0.7	82.22	-0.021643889	0.671231963	0.978672428
LD42	0.68	82.9	0.016752689	0.74251764	0.978672428
LD43	0.67	83.57	0.017548341	0.730751304	0.978672428
LD44	0.65	84.22	0.042207861	0.407665132	0.876108057
LD45	0.63	84.85	-0.05318405	0.296666908	0.774245725
LD46	0.62	85.47	0.059275457	0.244692965	0.770329705
LD47	0.6	86.07	0.000735921	0.98848657	0.98848657
LD48	0.59	86.66	0.013155484	0.796427862	0.978672428
LD49	0.57	87.23	-0.014088611	0.78233857	0.978672428
LD50	0.56	87.79	0.002710455	0.957613554	0.978672428
LD51	0.55	88.34	-0.010560868	0.835939217	0.978672428
LD52	0.54	88.88	-0.073744502	0.14761578	0.643260903
LD53	0.51	89.39	-0.07624533	0.134328104	0.643260903
LD54	0.5	89.89	0.041793679	0.412286144	0.876108057
LD55	0.49	90.38	0.016973807	0.739241529	0.978672428
LD56	0.48	90.86	0.0220501	0.665431872	0.978672428
LD57	0.47	91.33	-0.033634363	0.509438573	0.978672428
LD58	0.45	91.78	-0.017742544	0.72788881	0.978672428
LD59	0.45	92.23	0.004348032	0.932055026	0.978672428
LD60	0.44	92.67	-0.010948963	0.830000327	0.978672428
LD61	0.42	93.09	-0.008457349	0.868282546	0.978672428
LD62	0.4	93.49	-0.013206727	0.795652391	0.978672428
LD63	0.39	93.88	-0.013101758	0.797241147	0.978672428
LD64	0.38	94.26	-0.047305893	0.353342308	0.861229405
LD65	0.38	94.64	-0.053772145	0.29135018	0.774245725
LD66	0.38	95.02	-0.043890262	0.389213207	0.876050529
LD67	0.36	95.38	0.012859108	0.800916967	0.978672428
LD68	0.34	95.72	-0.017821633	0.726724141	0.978672428
LD69	0.32	96.04	0.101046154	0.046981317	0.447707289
LD70	0.32	96.36	0.004954554	0.922605002	0.978672428
LD71	0.3	96.66	0.047158274	0.354848179	0.861229405
LD72	0.29	96.95	-0.019970494	0.695328603	0.978672428
LD73	0.28	97.23	-0.013773186	0.787093467	0.978672428
LD74	0.27	97.5	0.0079912	0.875481778	0.978672428
LD75	0.27	97.77	0.052980944	0.298518027	0.774245725
LD76	0.26	98.03	0.073378974	0.149638994	0.643260903
LD77	0.26	98.29	-0.06952473	0.172271817	0.665595656
LD78	0.24	98.53	-0.005494823	0.914196353	0.978672428
LD79	0.23	98.76	-0.074099574	0.145670445	0.643260903
LD80	0.23	98.99	0.020740784	0.684196651	0.978672428
LD81	0.22	99.21	-0.065820176	0.196340446	0.695372413
LD82	0.2	99.41	0.076316137	0.133965758	0.643260903
LD83	0.2	99.61	0.04619668	0.364755983	0.861229405
LD84	0.19	99.8	-0.020562523	0.686766848	0.978672428
LD85	0.17	99.97	-0.083575556	0.100656433	0.643260903
