# Supplementary material for: Imitation, Genetic Lineages, and Time Influenced the Morphological Evolution of the Violin
Source: PLoS One. 2014 Oct 8;9(10):e109229. doi: 10.1371/journal.pone.0109229 (PMC4189929; doi:10.1371/journal.pone.0109229)
Supplement: Dataset S6 — Linear discriminant values based on luthier. A dataset providing linear discriminant values for separation by luthier, including instrument IDs (“id”), luthier (“maker”), the type of instrument (“type”), the original year information (“year”), a year value representing an average of year spans if present (“year_spans”), a year value in which spanned values have reverted to “NA” (“year_no_spans”), the location of production (“city_state”), the name of the instrument if provided (“name”), and linear discriminant values (“LD” followed by the appropriate number). (TXT) [file pone.0109229.s008.txt]

id	maker	type	year	year_spans	year_no_spans	city_state	name	LD1	LD2	LD3	LD4	LD5	LD6	LD7	LD8	LD9	LD10	LD11	LD12	LD13	LD14	LD15	LD16	LD17	LD18	LD19	LD20	LD21	LD22	LD23	LD24	LD25	LD26	LD27	LD28	LD29	LD30	LD31	LD32	LD33	LD34	LD35	LD36	LD37	LD38	LD39	LD40	LD41	LD42	LD43	LD44	LD45	LD46	LD47	LD48	LD49	LD50	LD51	LD52	LD53	LD54	LD55	LD56	LD57	LD58	LD59	LD60	LD61	LD62	LD63	LD64	LD65	LD66	LD67	LD68	LD69	LD70	LD71	LD72	LD73	LD74	LD75	LD76	LD77	LD78	LD79	LD80	LD81	LD82	LD83	LD84	LD85
z12275_1	"Degani,_Eugenio"	violin	1893	1893	1893	Venice	NA	0.388135775	-0.030414363	0.162042587	0.693273845	0.824853686	-0.916479652	0.590091049	0.030837214	-0.172680633	2.058202101	-0.582254707	-1.124280856	-0.435084707	0.491882197	-1.45216986	-0.936569538	-0.246928789	-0.163319544	0.853937927	-0.535612443	0.333734619	0.488333278	0.456587366	-0.321841409	0.75949247	0.370433746	0.17700024	0.577795296	0.294120587	0.20527387	0.331035602	-0.12127858	0.60574478	0.314423843	-0.019452514	-0.606351761	-1.384847599	0.535904739	0.977035553	-0.234845618	-0.339845515	-0.209857484	0.660126299	0.03747753	-0.130318529	0.432076605	0.118950003	0.398689528	0.250948602	-0.613227416	0.680518808	-1.57514954	-0.32131279	0.382370105	0.230471147	0.662605996	0.373093869	-0.832175696	-0.45542504	-0.159560256	-0.69168304	-0.032447317	-0.18456555	-0.316546382	-0.050125155	0.408879883	-1.456884197	-0.354915406	0.43554458	-0.01097682	0.206144833	0.129560152	0.283379793	0.000132469	-0.134864863	0.340056696	-0.290625989	0.115574825	-0.208719868	0.606941063	-0.223637259	-0.309346083	-0.189425907	-0.404951282	-0.550772489
z12276_1	"Degani,_Eugenio"	violin	1893	1893	1893	Venice	NA	1.180531161	-1.294782385	1.233115343	1.188604149	1.014706311	-1.257097447	0.416074212	-0.425436784	0.179340776	0.686704069	0.165844978	-0.60887015	-0.390409845	0.934609503	-1.038303036	-0.288023805	-0.214487281	-0.48728166	0.092799499	-0.165307667	0.369128913	0.225336258	-0.033936765	0.413634343	-0.10895533	-0.338045956	-0.355342632	0.520671037	0.812711754	0.448863664	-0.324304426	0.314514412	0.449364338	-1.012928434	-0.74175549	0.393136917	-0.402412893	0.174551892	0.030886867	-0.098259405	0.786416669	-0.277943463	-0.237193966	-0.055302632	0.354189421	-0.110500725	-0.258314886	-0.191702186	-0.086578088	-0.684968347	0.317630879	-0.03794385	0.385520214	0.219479417	-0.177137451	0.569875824	0.417401605	0.437371076	0.340498796	-0.227885727	-0.016423865	-0.027449238	-0.206932283	-0.163916234	-0.077740133	0.101222841	-0.517500864	0.3733732	0.512183603	0.210910367	0.216950461	0.880410374	0.061083407	0.002525668	0.601776776	0.435628261	-0.158795012	0.053937984	0.438921543	-0.536972416	-0.108766903	0.313271492	-0.430678231	0.481387416	-0.261887374
z12277_1	"Degani,_Eugenio"	violin	1899	1899	1899	Venice	NA	-0.738915816	-0.743306784	-0.475828212	0.081559056	0.695587217	-0.670609806	0.469861239	-1.470937231	0.556872342	1.491859162	-1.565493381	-1.249353988	-0.280210906	0.684271306	-0.834101734	-0.551010647	1.571545589	0.031329304	-0.468488871	-0.272737937	-1.644523668	0.475548569	0.405517301	-0.634507993	-1.547734144	0.111632057	-1.083148587	0.704754389	0.727160644	0.257936794	0.419322341	0.555656308	-0.706332669	-0.397017321	-1.440709466	-1.126312481	0.185892012	0.489987312	-0.312528932	-0.494885537	-0.256931617	-0.243086988	0.24602646	0.211094983	0.634006071	-0.897205621	0.3512896	0.531927163	-0.495429486	0.891508114	-0.943630911	0.067895324	-2.064792661	-0.417544649	0.332183948	0.253470829	0.763626747	-0.000287726	0.028654252	-0.012111894	-1.049375652	-0.124415593	-1.355670787	0.425924228	-0.31673781	-0.088182677	-0.918663321	0.422999232	0.89617578	-0.065065698	0.018418765	-0.372473949	-0.005535565	-1.076858076	0.506908068	0.930647695	1.260427659	-1.788814291	-1.855749236	-0.666458838	-0.41564745	-0.753287202	0.861460627	1.513324496	-0.375944795
z12272_1	"Degani,_Eugenio"	violin	1890	1890	1890	Venice	NA	0.227399753	-2.39601879	1.158940106	-1.145881474	-1.682697163	0.560209172	-2.15435947	-0.511577813	0.556319817	0.444332454	-0.93764239	-1.923854798	0.656047024	0.480177386	-1.456862388	-1.091325252	1.93117666	2.937744035	0.736402458	-0.473657237	-0.72401608	2.618962072	-0.991666349	-0.737849454	2.194182321	-0.762971307	-1.403124248	-2.721629769	-4.75810058	-3.39591525	3.881780495	-2.59963358	-1.091554722	0.312020891	0.225198568	-0.356256575	2.013959092	-3.311046183	0.05791116	-1.340005823	-3.277508762	-2.926933546	1.712926627	-1.276683643	-1.352460905	-3.037876793	-0.550248315	1.378702563	1.542311499	-3.466266603	2.457005575	-1.901130943	3.105322361	-1.542506382	3.366394352	-3.417425299	-0.097227553	6.197773778	0.772360128	-0.669694766	0.510797913	0.130203267	2.382429115	3.22372892	-0.248296364	3.247431769	-4.610718712	1.37553569	-2.065520686	-3.006088047	-3.951218166	3.742421359	-1.521996679	-1.600363691	-0.776680958	-1.481277795	-2.984868269	2.969343399	3.295501966	-4.241963874	-2.613992691	0.10308147	1.423215445	-4.170659583	-0.553092979
z12273_1	"Degani,_Eugenio"	violin	1896	1896	1896	Venice	NA	1.320613458	-0.849309165	0.315430924	0.441236927	-0.12450525	-0.800015251	-1.925936298	-0.076381909	0.054193511	0.843425694	-0.502486356	-0.099356919	0.727597413	-0.438394263	0.920320677	-0.660308811	-0.288198856	-0.047353848	-0.416335276	-1.021929182	0.53168322	0.176926748	1.205594386	-0.287123894	-0.316891574	-0.011850257	0.328615799	-0.088650112	0.712805423	-0.080249445	-0.313956456	-0.15665462	-0.569038243	-0.14783029	0.334282681	0.640540886	-0.484427601	0.824227058	-0.484919333	-0.513369881	-0.487518093	-0.397553378	-0.85511923	-0.204920119	0.021522694	-0.197222737	-0.362522645	-0.360869402	0.090471403	0.153066958	-1.166211081	0.558514352	-0.888809345	-0.338177194	-0.361400893	-0.238494225	-1.315469599	0.589603097	-0.26724976	0.784858051	-0.332350479	0.307824041	-0.828658887	0.032177583	-0.542574245	0.002609855	0.306647806	0.12310909	0.248301596	0.034536955	-0.283891262	0.072313078	0.467704139	0.075678992	-0.498099787	0.409135476	-0.144524485	-0.469525768	-0.0010775	0.267736868	-0.182486554	-0.161049226	0.284859075	0.424767907	-0.390490294
z12294_1	"Degani,_Eugenio"	violin	1892	1892	1892	Venice	NA	1.373327331	0.176744019	-0.003410516	-0.139969559	0.948773699	-0.118426946	0.867571523	-1.008119446	-0.914020409	2.139749169	-0.210409324	0.721816755	-0.415153567	0.669340603	-2.059207041	-1.04832038	0.490703045	0.222423955	-0.595282155	-0.579940435	-0.799846851	-0.338126839	0.032487381	1.278335008	0.073862365	0.250160038	-0.979787144	-0.197089594	-0.362678328	0.275052577	0.866747821	-0.385102368	-0.804975379	-0.231567112	-0.606367644	-0.422399605	-0.01424509	0.218998109	-0.198045367	1.1006452	0.22143689	0.55881936	-0.10760379	0.563134988	0.016755229	-0.084478063	-0.206494963	-1.134714946	-0.438859179	-0.474354657	0.082840196	-0.739402795	0.290376901	0.002763794	0.060824057	0.498377553	-0.373103496	0.588947323	-0.205625518	-0.105445543	0.675596931	0.001567978	-0.085428719	0.997600651	0.608377977	0.17023818	-0.540080971	0.401481412	-0.318046819	-0.430385483	0.056202639	0.147235744	0.278763224	-0.784018663	-0.412940557	0.213612168	0.053698886	0.390259674	-0.236016464	0.753270248	-0.225663494	-0.581980847	-0.596166925	-0.07997628	-0.067910551
z12295_1	"Degani,_Eugenio"	violin	1891	1891	1891	Venice	NA	-1.956851701	-0.414994948	-0.983863329	1.382775389	1.381602667	-0.990799953	0.469221699	-2.126883505	0.404660752	1.153083183	-0.009533408	0.948163741	0.726224134	1.884961487	1.098916763	0.300911535	-1.286122967	-1.745524685	-1.512398028	0.592166935	-1.08185724	-1.296754986	0.062216979	-0.764418735	0.02104448	-2.631631629	-1.25342822	-0.095127132	-0.913772331	1.382434423	0.394190504	1.102631054	1.627738318	0.512433447	-0.777341974	0.748408403	-1.761497101	1.932842204	0.239046306	2.2642206	-2.078705296	0.506215325	-1.30352301	-1.113101813	2.057346719	-0.73887259	0.470463685	-0.344007579	0.267457099	1.327931274	0.776088187	0.539904682	-0.994315676	0.760490058	0.661370417	0.202828535	-0.73527286	-0.052988651	-0.817284813	-0.444731815	0.814284573	-0.254242691	-0.460180991	0.596796307	-0.133688344	-0.754516389	-0.447101704	-2.262184343	0.720177127	0.484058157	-1.257040911	-0.398895295	1.838220487	1.088118149	-1.740041978	-1.30268959	1.585656862	1.276812271	1.22736491	-0.816563611	2.221027025	1.119422002	0.221575266	-1.397968136	0.918958691
z12296_1	"Degani,_Eugenio"	violin	1899	1899	1899	Venice	NA	1.045194129	-0.531588955	0.745368364	0.132952764	2.034878527	-2.188914331	-0.159543317	-0.572897216	-1.044700784	2.678655666	-0.88941751	-1.44398827	-0.143021265	0.117815455	-1.113249369	-0.987288165	-1.394485692	-0.368963801	-0.596640206	-0.0640067	6.086486457	-1.038185088	1.178087497	0.439719448	0.359249881	-0.95327863	0.304422099	2.82681195	1.222970048	-0.378851773	-4.061631063	3.722262168	0.753321992	4.268427881	1.479947415	-4.019867892	3.073402997	0.061170433	-0.175865644	-1.636138933	-2.281600582	1.050879951	3.293780957	-1.464716208	0.613618486	1.549113821	-1.346451338	1.278267647	1.018366944	0.422972903	-2.783774949	-3.225579194	1.428803232	1.615718293	-1.88286176	0.64301833	1.296500613	0.046243252	3.777559491	-1.042239635	0.320763719	-0.332924781	3.277872208	-0.794103554	3.252239441	-0.985657306	-0.186698648	-3.139893242	-1.877360709	-1.239738245	-1.171831587	-2.510895462	1.985900794	2.921268547	1.021694898	0.636686547	-1.631173954	-0.856288375	-0.248147782	-0.313578577	-3.104794752	-1.64208586	-0.215453542	0.149273898	-5.486666365
z12278_1	"Degani,_Eugenio"	violin	1889	1889	1889	Venice	NA	1.357651094	-0.474201328	-0.234864627	0.23423231	1.116685307	-1.622948865	0.545965676	-0.492763605	1.454564562	2.047831431	0.012756579	0.02860962	0.361542626	-1.641232677	0.691709731	-0.371421066	0.317596634	-0.076078947	0.257203811	-0.53302137	-0.271624431	-0.632861254	1.011085667	-0.43284883	-0.013481236	-0.140249409	-0.621562541	-0.602445324	0.127915206	0.10102977	0.427745869	-0.145662758	-0.386437815	2.254636555	-0.240289548	1.352801012	-0.085917199	0.602699925	-1.304584365	-0.516014898	-0.226716406	0.69725629	0.94515755	0.368213368	-0.221613512	0.359363941	-0.816651524	0.321220931	0.235202258	-0.461281434	0.47080213	-0.252469647	-0.206945957	-0.774021258	-0.677708167	0.027157099	0.082769673	-0.237547755	0.15913182	0.29670999	-0.958220474	-0.408056067	-1.105894238	-0.352123663	-0.17588994	-0.725632404	0.46449366	0.248388381	-0.0823469	-0.069577875	0.279821759	0.168647339	-0.058176393	-0.136609157	0.09805056	0.256924037	-0.715887405	0.117040862	-0.097352346	0.297500084	0.095786162	0.015347641	-0.125514381	-0.244501077	-0.257290175
z12279_1	"Degani,_Eugenio"	violin	1899	1899	1899	Venice	NA	0.39347167	-1.602453217	-0.17773317	-2.053113432	0.407378332	-2.130295537	-1.568173208	-0.285491408	-0.580933396	1.005871863	-0.387909443	1.77611279	-0.603790801	1.112610557	0.441251417	-1.856896687	-0.916674383	0.871245259	-1.515919816	-0.319755484	0.74793938	0.404769356	-0.905924058	-0.089263259	0.506473609	-0.033864171	1.114744217	1.294029628	-0.414992373	-0.393454819	-0.991248897	-1.232897859	0.191528704	2.266628576	-2.302874421	1.682868336	0.492625163	0.76758304	0.238818092	-1.102120179	-1.04024947	0.765425798	-0.72937672	1.498413928	-0.130112505	-0.110249209	0.383915585	-0.293777624	-0.096989247	-0.246986769	-0.200537168	-1.75191662	-1.457409111	0.319958424	-0.791345817	0.326064533	-0.274596723	-1.00978116	-0.776170736	0.068177272	0.729874643	-0.25339608	-0.928380533	-0.196822762	-0.382216632	0.405495609	0.36959855	0.029934311	0.196975053	0.473713578	1.325810995	0.716394688	0.60529501	-1.42318729	0.218770334	-0.575032524	-0.456611889	0.84695065	1.923715816	-0.097022985	0.559319251	-0.173349942	-0.695579317	0.171690434	0.914422951
z12281_1	"Degani,_Eugenio"	violin	1898	1898	1898	Venice	NA	1.901295888	-0.112139153	0.415419809	0.505538217	2.726348974	-0.590537461	-1.355915933	0.825794749	0.882428541	0.428097364	-0.59602213	-0.643126713	-1.825026295	-0.232973828	-0.067765952	-0.821255961	0.574859683	0.03329247	0.82600182	0.060976209	0.119855098	-0.152281063	-1.089393697	-0.628555869	1.847522823	-0.37754931	-1.536836713	0.284372792	-0.069014642	-0.003926635	-1.66816726	-0.36641269	-1.176902652	-1.12040141	-0.797884187	-0.697215719	-0.822675906	0.235423029	0.494034745	0.883997769	1.504649249	1.139811703	-0.870746942	0.388511027	-0.70257511	-0.155879997	-1.532010528	-1.293303869	0.043604966	-0.616989968	-1.508258696	0.713589384	0.941349335	0.832459488	0.627092235	-0.499974103	1.714890912	-1.564820928	1.46924877	0.041630212	1.45758884	-2.172776004	0.001941591	1.056803945	-3.396579756	-0.25762471	-0.457900674	1.626502044	0.94192357	0.981071734	0.161133479	0.413792247	-0.889053077	0.72996772	-3.359820995	1.036318358	-1.171290732	0.293280231	0.910149539	1.066339488	-1.40803106	0.861463481	0.693149615	2.100823186	-0.364936097
z12282_1	"Degani,_Eugenio"	violin	1899	1899	1899	Venice	NA	1.716169972	1.552164417	1.017901478	0.294625319	0.587563115	-0.510113463	-2.047039073	-1.063481222	-0.478296793	-0.334776737	2.088769458	-0.750703621	0.956994042	0.449988781	0.469360964	-0.220113086	-0.650454893	-0.367605615	-0.069280688	-0.212746916	0.551120856	-0.176656194	0.647051488	-0.153029495	-0.02599419	-0.606431619	0.144945354	0.543822885	0.366064814	0.504503939	-0.387639842	-0.714289451	-0.61498328	-0.925526735	-1.466553437	-2.109207076	0.7941817	-1.754877838	-0.155183004	-0.344233422	-0.629928951	-0.686181938	-1.861302169	0.496443684	-0.002308768	-0.92479941	-0.300643945	-0.122463105	0.466456768	-1.311199508	-0.232549995	-1.059244315	1.497986362	-0.002428618	-0.34744384	-0.403132036	-1.60867914	1.134347882	0.898276521	0.149445125	-0.411010105	0.290176894	-0.341435695	0.551138723	-0.303386084	0.63707609	0.257414361	-0.053467841	1.413017647	-0.166742635	0.870369459	-1.078447044	0.098542614	-0.599991421	-1.166249652	1.570352797	-0.775276516	0.115710335	0.913171264	0.99501089	0.431652	1.503099757	0.913797968	-0.849757976	0.004807833
z12283_1	"Degani,_Eugenio"	violin	1892	1892	1892	Venice	NA	1.451376291	-0.387437872	0.2447319	-0.113118174	2.197351631	0.446834274	0.475455937	-1.300955057	0.090371882	0.040095683	2.721790607	-0.908674384	-0.601569652	-1.663278576	-0.376989439	-0.857347466	0.062475656	1.354792118	-0.0575656	-1.439856705	1.441599341	-0.516826951	-0.502240566	0.116444462	-0.456882135	-1.408274184	-1.06883764	-1.181630766	1.031518672	-1.448918292	1.027964657	-0.492969909	1.058855863	0.81528027	-0.803407231	1.046639597	0.909141216	-2.723132891	0.001002911	0.913094247	0.163881061	-0.031574829	0.171733812	0.733034689	-0.134026162	0.152034613	0.968750773	-0.972730907	-0.651661935	-0.348924739	-0.582883432	0.915058827	0.250514096	-0.431124744	-0.573327797	0.166686877	-0.695175018	0.852293022	0.091889468	-1.768117813	0.713316345	1.142789163	0.602718888	0.392050801	1.007017033	0.835620597	0.068141753	0.194193857	-0.604529403	-0.219991795	0.404454427	0.692723006	0.744011215	1.348467112	-0.734928853	-0.680581772	0.792272544	-0.769890624	1.008439487	1.224378585	0.054813763	0.637480587	0.833753925	-1.005123934	1.148360511
z12286_1	"Degani,_Eugenio"	violin	1897	1897	1897	Venice	NA	2.796186059	-0.226282766	-0.996718023	-0.056832372	1.821270561	-1.043996415	-2.230285713	-0.255554541	-0.329006501	0.295433363	1.998426035	-0.139434717	-1.006946341	0.648186522	1.434926515	-0.211452468	-0.608003413	-0.029340989	-1.104844106	-0.443667502	0.259361683	0.523615759	-0.405298276	-0.884949117	-0.715266796	0.306397109	-0.513128883	-0.954986323	-0.740853031	0.335904057	-0.682063979	-0.819321789	-0.998320978	0.290251012	0.010055	0.04894651	-0.277937988	-0.213809068	-0.034986468	0.498834619	-1.708030089	0.539895517	-0.950322917	0.132118416	0.413426383	0.198434743	-1.223626858	0.570143512	0.151437341	-0.288663769	-0.241138317	-0.152013049	-0.322264717	-0.29052917	0.074455838	-0.318018764	0.538317843	-0.459611236	0.280514793	-0.308467228	-0.336342966	1.152088249	0.752122053	0.042948894	0.107049994	0.626693226	0.386020091	0.983496905	-0.141999054	0.318106685	0.726694194	-0.435517314	0.320496834	-0.180933281	-0.673028523	-0.250905639	-0.070413446	0.582138918	-0.159288302	0.451584903	0.507321447	-0.047598698	-0.112650894	0.011580342	-0.295684718
z12287_1	"Degani,_Eugenio"	violin	1895	1895	1895	Venice	NA	1.970020967	0.078344982	1.085656262	0.83362208	0.336951429	-1.43058904	0.648520106	-1.550580632	1.308601061	1.179400421	0.604392624	-0.673369394	0.801612636	-1.785094439	0.373025659	1.037712826	-1.110554059	-1.103614467	0.280853616	-0.620423056	-1.155734087	1.5955813	-0.305010276	0.426678897	-0.141469533	-0.406428762	-1.150976108	-0.236531879	-0.297706751	0.198404336	0.199076471	-1.119908322	-0.313779699	-0.850942159	1.060831735	-0.397435733	-0.376125262	-0.47869838	-0.054950522	0.16136596	0.63867298	1.027420721	-0.473349646	-0.733445254	-1.039861712	0.39330641	-0.26288013	-0.400033371	-0.159643961	-0.381505687	-0.736493523	1.269388724	0.702843486	0.091360338	0.324189106	-0.884948465	0.641177513	0.263423991	1.783474323	-0.086079844	-0.849226884	0.523585916	0.002874462	0.713861853	0.362338374	-0.569771442	0.947618392	-0.436176987	-0.935247995	-0.688319862	0.242286425	0.959374059	-0.880114101	0.034513932	1.642347453	1.14215205	-0.005870131	0.150567062	-0.033650404	0.111756419	-0.052619656	-0.089015856	-0.555644315	0.769336669	0.164338557
z12288_1	"Degani,_Eugenio"	violin	1887	1887	1887	Venice	NA	2.190319581	-1.650679024	1.102804809	0.490453345	0.523660508	-1.562386	-0.216231507	-0.68287074	-0.573461593	0.123954231	0.180458534	0.60076126	0.998067265	-0.795258753	1.036618765	-0.718631454	-0.227152108	-0.243911962	-0.619460808	-0.758651595	-0.245916248	-0.06014808	0.025773557	-0.579305019	0.076776783	-0.11175709	0.230510445	-0.597421042	-0.726588884	0.187841347	-0.735355372	-0.981120233	0.064348652	1.059165385	0.348840863	0.562231966	-0.525700633	-0.333456821	-0.883387886	0.014552997	0.202150317	0.831866286	0.054065074	0.857786813	0.395008608	-0.024216285	-0.567442243	0.121654297	0.174252639	-0.309487962	-0.949066808	0.632001321	-0.233231356	-0.381537704	-0.21383572	-0.149140661	-1.031690179	0.281414504	0.562913058	0.578195694	-0.439970085	0.196216859	0.294386202	-0.825930175	-0.223369881	-0.883262684	0.194279055	0.749429984	0.408697675	0.311386735	0.045139141	0.695208283	0.086579588	0.396034652	0.114004262	0.860043206	-0.664472028	-0.444061248	0.19894921	-0.454007278	-0.035210789	-0.360703648	-0.120052433	0.527761902	-0.199005354
z12292_1	"Degani,_Eugenio"	violin	1898	1898	1898	Venice	NA	0.501561244	0.573031434	1.110868723	0.830755701	1.486253014	0.43838853	-0.618132534	-0.732598332	0.238524706	-0.492402419	0.718417384	0.737621054	0.34781489	-0.752705667	-0.082183788	-0.496695564	-1.75785029	-0.146358341	-0.447078019	0.974598522	-0.954774211	0.136694998	1.674866409	0.748616292	-0.688731156	-0.305044803	0.655614406	-0.586282935	-0.085251442	0.365608239	-0.117409875	0.293358777	-0.419875888	0.005163188	-0.758812454	0.287484485	0.841135731	-1.432881287	-0.069026161	-0.474285784	0.254666324	0.852704677	-0.121517346	-1.177774111	0.115718819	-0.218012539	0.188065349	0.211030284	-0.737586689	0.370295633	-0.111023339	0.782414747	1.214775681	0.922455415	0.248876026	-0.26980535	0.525551646	-1.342278951	-1.016617413	-0.089009008	0.339104528	0.788201572	0.122715457	-0.69442477	-0.739892193	1.158053677	0.734975483	0.965815667	0.55548091	-0.604871971	-0.129023761	0.225237028	-0.04251778	0.427762881	-1.093630166	0.410020092	0.323933047	-0.397033598	-0.089069723	1.194940531	0.421791147	0.74161026	-0.308694913	-0.162316991	0.379368369
z12293_1	"Degani,_Eugenio"	violin	1891	1891	1891	Venice	NA	0.407344351	-0.924771503	0.912473177	-0.437269604	1.356969983	0.412152057	-0.968670868	-0.240943257	-0.512569317	3.153055566	0.307080893	-1.317030956	0.749821287	-1.134349459	1.319153254	-0.832924749	-2.16742301	-0.354569766	0.965057402	0.845808681	2.306126234	-1.324519644	-0.291119024	1.912081589	-0.532980107	-1.461135982	1.071012074	3.194332484	-0.364713221	2.750820067	0.177298232	0.946869088	2.708481853	-0.326918737	0.003627782	-2.127791343	1.348599499	-2.458974767	-1.587643045	0.708889123	0.133339199	0.168659257	1.096788364	3.162167259	-4.0710439	-1.835359788	-3.445311871	2.482384088	-4.524666535	-0.813308189	0.39405051	1.078976331	1.267282717	-0.808087535	-1.344317615	2.970829109	0.375984884	3.016397195	-1.769570141	1.90002072	0.930524624	-0.472316393	-0.232453935	0.407938957	0.281157897	3.570444632	0.241355926	-0.430848397	-3.177418368	3.460350526	-4.532424696	1.462102943	-3.498216164	0.611934926	0.456470937	-2.027507495	2.127311869	0.477172376	-2.736332928	-2.57146772	0.286863983	-0.866717281	-0.928559015	-0.88792888	-1.200699429
z12312_1	"Degani,_Eugenio"	violin	1880-90	NA	NA	Venice	NA	3.129956719	-0.496399114	0.579310554	0.320934134	0.239913941	-0.98775461	-0.11708251	-0.212166881	0.002385055	0.750838797	-0.051968376	2.048687672	0.990709597	-0.41668079	-0.500076512	-1.438597238	0.040776158	0.230805855	0.226809137	0.918129136	1.0493279	-1.428036781	-0.219435733	0.280400617	1.013207005	-0.568587955	1.183082759	-1.144541903	0.729577707	-0.615409373	1.946699878	-0.525068604	-0.304160359	0.151969358	-0.38017471	0.106757457	2.783125793	-2.662279707	-0.933626108	1.268896092	0.319798356	-0.502540632	0.45835103	-0.59877464	-1.206826913	-1.768585394	-0.889319879	0.988076132	-0.097207883	-0.233495298	0.430360947	0.467901944	-1.615354286	-2.348693563	0.623193893	-1.387800118	1.093084385	-0.110518975	1.227490622	-1.253123178	0.300475302	2.057881765	1.023892662	-0.346561312	-0.174308909	1.053201598	0.178551424	1.673553563	-1.580218512	-2.339916703	0.924973477	-2.2565082	0.361105501	1.686918406	-0.976356164	-0.105123848	-2.283742918	0.27934939	-1.139742807	1.156766247	-2.052053578	0.240228948	0.238356942	-0.848731329	0.736914419
z12313_1	"Degani,_Eugenio"	violin	1893	1893	1893	Venice	NA	1.523037853	-1.230162268	-0.672902984	-0.081286496	2.23764068	0.708333331	1.757408722	0.445256457	-1.280840845	1.398483461	-1.325682154	-0.122422206	-0.127105682	0.460790514	0.454545329	-1.497883498	1.39903056	-0.900979485	0.155826272	1.296022887	-0.536237047	-0.429616137	-1.210648008	0.581298925	0.472861043	0.382191227	2.892150856	2.329300676	0.328770871	-0.642787232	1.840956386	1.989763398	-0.207910039	-1.526611055	1.125956792	-1.339978053	1.517044382	1.375237384	-0.063811159	-1.15581175	4.302434474	-1.616402617	2.568479569	1.555094821	-0.199720811	2.820377297	-1.05098924	-0.825382854	-4.132486308	-0.492348326	-0.030079768	1.498124303	-0.134172587	-0.537936208	-0.794545986	-1.091282968	0.148979138	-1.052428292	-0.457632795	0.802535652	-2.116193923	4.286719317	-0.04581301	2.861876198	0.958898163	0.253242904	-2.509282332	0.534072934	0.721636755	-0.391508571	-1.022229535	0.829122683	0.252928341	-2.160352306	-1.654198787	2.004659184	1.493144242	5.713852387	-1.310741411	0.248133603	1.410246166	2.390971257	2.478455622	1.51343611	-0.184251373
z12314_1	"Degani,_Eugenio"	violin	1897	1897	1897	Venice	NA	0.96880121	-0.51989892	-0.048304802	-0.096629933	0.711447632	0.904986338	-0.998834929	-0.727008833	1.397808221	0.35207171	0.473339405	0.287220421	0.476057645	0.732029622	-0.080386408	-1.483039997	-1.844064756	-0.09040093	-1.249209678	0.077557753	0.356458457	-0.805635681	-0.23939783	0.039223222	0.036567824	-0.088513688	-0.633313042	-0.428258966	0.267054432	-0.682987146	0.51540364	-0.428883264	0.073816976	0.849247212	0.304066301	-0.028423943	0.189352177	-0.828925086	0.583866183	-0.283678988	-0.199915679	-0.513204629	-1.957771552	0.5805125	0.629560073	0.67371678	-0.03650953	-0.214994527	0.039111959	1.084539569	-0.048871539	0.153741643	0.587717238	-0.532088283	-1.056485655	0.001265731	-1.035106869	0.966475401	-0.924871702	-0.116488075	1.176547988	-0.76868043	-0.136376722	-0.003745974	0.219289218	0.236169935	-0.382729942	-0.150579672	-0.562594565	0.118005448	-0.707574496	0.333129291	1.63427393	0.332354285	0.153259519	-0.389857294	-0.77031236	0.632094622	0.321221177	0.811639211	1.082982707	-0.338126812	0.326105855	-0.252017952	-0.127940901
z12317_1	"Degani,_Eugenio"	violin	1893	1893	1893	Venice	NA	2.83332126	-0.811154969	1.183090327	0.891352999	-0.758267042	-2.216764981	-0.749120286	-1.562332422	-0.328886964	2.734746073	0.996227551	-1.084014528	0.937168411	-0.050509263	0.234384547	0.680390947	-2.588381849	0.87883594	0.453845085	-0.519505071	0.329752559	-0.906125948	-0.065541381	1.208712024	-0.084937118	-0.540836595	-0.494023152	-0.760127781	-0.223490055	0.256468881	0.891718886	0.936341253	-0.963599973	0.0511732	1.453720191	-0.136100258	1.947135127	-1.724476262	0.899431478	-0.418773242	-0.673278321	0.720687433	0.613527134	-2.819160441	-1.494771286	0.181261429	0.639449608	-0.690315638	1.14826252	-0.441815069	-1.884723062	1.772302745	1.53013111	0.59767318	0.071989448	-0.518100954	1.941669908	-0.056589814	2.724908949	1.044232803	0.401184397	0.266270438	-0.529256522	-0.869103185	0.692030663	-0.330940534	1.614148956	0.841244813	-1.119527478	-2.484915031	-0.037579055	-1.393560296	-0.706995376	3.270896523	4.208877611	0.67503739	1.923423259	1.395125634	0.723663726	1.093402496	-0.460502676	-1.612198355	-1.08888652	1.105628767	0.442240965
z12319_1	"Degani,_Eugenio"	violin	1895	1895	1895	Venice	NA	1.712704163	-0.814354423	-0.177667151	-0.630258974	0.287562951	-1.071853402	1.000597372	-0.122609728	1.803028365	1.062234457	1.105306159	1.001120806	1.063964766	-2.295502071	-0.073379977	-1.835587143	0.21132225	-0.235961022	0.689249779	-0.082801917	0.280379295	-0.386503124	-0.050670128	-0.097508822	-0.433599851	0.860367908	-0.181858527	-1.031197069	0.284824416	-0.384186033	0.951755256	0.338554133	-1.649987402	1.509618065	0.958945303	0.765798333	-0.038036337	0.330869947	-0.800476798	-0.351709083	1.612003357	0.444939905	-1.250925691	-0.336627302	-0.150304561	-0.036000748	-0.461651507	-0.355593255	0.580108299	0.902499559	-0.232527526	0.202155197	0.171399551	-1.07213622	-0.497324861	0.705563984	-0.995094123	0.489943242	-0.383840899	0.948243283	-0.69004562	0.14587831	0.350041009	0.614279328	-0.148469816	-0.197471534	0.115686207	1.090247234	-0.725692738	-0.368563736	0.827056126	-0.798313892	-0.287462818	-0.14117204	0.266224153	-0.179559907	0.353377262	0.260469532	0.031370136	-0.472074242	-1.339409809	0.13621229	-0.891867184	-0.359139907	0.11006191
z12320_1	"Degani,_Eugenio"	violin	1899	1899	1899	Venice	NA	0.355736068	0.008098752	-0.224251055	-0.246735337	1.631220355	-2.005856171	-1.300324872	-1.540484926	-0.154490222	-0.62305906	0.651017054	1.022827068	1.335481804	-0.231219402	-0.780448637	0.609243089	-0.087768087	-0.09305316	0.206277686	-0.495437924	0.004723564	-1.490163017	-0.885138681	-0.165274122	-0.730814419	0.93353974	-0.556657221	-2.053678635	0.603020582	0.508654589	0.081914274	-0.11315893	0.415546291	-0.466302354	-0.293458103	0.496284704	-0.433937264	-0.197542976	-1.314203668	-1.523304012	-0.221583559	-0.985771803	-1.186385185	0.110951053	1.919734125	-1.471374705	-0.629473334	-0.195302442	-0.93608427	-0.244676229	-0.540421063	-0.120419065	0.804052867	0.241091665	-0.564509226	-0.658005042	-0.212325823	-2.495169421	-1.086742678	1.832687946	0.283466163	-0.686150554	0.865743627	0.397159196	0.57000202	-0.191756617	0.996971896	0.200353479	0.32737001	0.915273442	0.114362116	1.008559095	-0.88518622	-0.275379644	1.189127236	0.466259918	-0.077497201	-0.372785313	0.133846762	0.427774119	-0.406249985	-0.070242349	1.739570097	-0.979862922	0.83740914
z12321_1	"Degani,_Eugenio"	violin	1899	1899	1899	Venice	NA	1.653788829	-0.522846153	1.447675882	0.201630055	-0.416436137	-0.806690405	-1.68548226	0.553216647	0.41131181	0.564138844	0.772937212	-0.472714875	-0.426697133	-1.51302275	1.687999869	-1.434788107	0.860838834	-0.223682341	-1.333177215	-0.731586211	-0.260795833	-0.777562673	0.888821069	0.706608977	-0.193589634	-0.491909956	-2.225586788	1.367365465	1.568184679	0.690599799	1.023460877	-1.672007793	-0.353116029	1.885583491	0.130867413	0.193282319	-0.122366976	0.386616812	-0.33449689	-0.949651016	-0.544844256	0.880318064	0.919587194	0.895436008	-1.008623904	-0.418720902	-0.899573724	1.459145564	0.427496116	-1.40836332	0.327062996	-0.120258631	0.354961653	0.275843607	0.20576815	-1.877864977	-1.501773956	1.445356801	-0.019089723	-0.902860267	-0.065080713	0.116626365	0.161868786	-1.380854769	0.223067587	-1.297101468	-1.036775487	1.014191693	-0.675092527	-0.779075559	-0.691693427	-0.913219838	-0.138531638	-0.267821249	0.132824627	-0.274511778	0.006848361	-1.389158527	-0.650678931	-0.260694471	0.31619112	-0.06598506	-0.415575449	-0.491686788	-0.502076049
z12322_1	"Degani,_Eugenio"	violin	1891	1891	1891	Venice	NA	1.238395136	-0.879874222	0.431404214	0.437012604	0.97761834	-1.202856366	0.500886599	-0.782548795	0.263241782	1.040733678	0.870221182	0.319055154	1.019863891	-1.093760319	-1.061773607	-0.017684522	-0.670360217	-1.963738242	0.622518687	0.077770566	0.63123861	-0.961185479	-1.191952038	2.027327383	0.617293107	1.013024538	1.19078804	-1.136233185	0.979783105	-0.043317305	1.028430988	1.041376863	-0.371832428	-0.270345314	-1.325808714	-0.453826662	0.435761349	-0.562871062	0.763014446	-0.345063273	0.655231514	0.893908075	1.178332207	0.993645846	-0.099355873	1.480269837	-0.156408928	-0.403188036	0.273033164	-0.803212367	0.008610735	-1.01096774	-1.765990366	-0.456492835	-1.316296971	1.533869215	-0.009530252	-0.938992686	-1.497100207	0.183112248	-0.02756006	-1.793090828	-1.192124402	-1.436938508	-0.553341233	0.587692719	-0.188332195	0.641363363	0.08145925	-1.108190901	-0.303511443	0.276538142	-1.326897877	1.528836136	-0.993993714	1.245085576	-0.506563147	-0.187771248	-0.746128707	1.645474713	-0.568737412	-0.829352026	-0.210202152	-0.003983641	0.187212459
z12323_1	"Degani,_Eugenio"	violin	1885	1885	1885	Venice	NA	-1.077374594	0.12651573	0.293215459	-0.068259513	-1.358501923	0.342499981	1.214279093	0.253291797	0.392565123	0.153466009	-0.063647708	-0.690485329	0.102242252	-0.725620331	-0.568351695	-0.420356075	0.099543778	-0.521299216	-0.091120288	-1.840958518	1.262560164	-1.925579809	-0.093085892	-0.874656536	-1.150571521	-0.460484378	0.43056175	0.158028505	0.620789488	-1.662703436	-0.30290953	-0.8024467	-0.38960592	-0.65974762	0.025656362	0.796626832	0.561322524	0.393211632	-0.152442722	0.709596463	0.30243391	0.875456227	-0.010604672	-0.765101774	0.726448755	1.032394573	0.051744806	-0.458112596	-1.12068306	0.638689472	0.585744319	0.403485149	-0.002524025	0.428402722	-1.420683838	0.240477974	0.372749706	0.331578799	-0.541213805	-0.709765388	-0.122637036	0.442235113	-0.931541784	-0.797077155	0.160417283	-0.347502111	-0.358918886	0.59092088	-0.415202228	-0.547118123	-0.451560518	-0.330352175	-0.294985215	1.275195255	-1.225602283	-0.811406756	-0.645168101	1.322224708	-0.845901296	0.072367932	-1.007796479	-0.515343738	-0.736911275	-0.566108024	0.597839588
z12324_1	"Degani,_Eugenio"	violin	1899	1899	1899	Venice	NA	0.887170399	0.402645749	1.042576124	-1.609696503	-0.961133064	-1.741097196	0.252917171	-0.723011056	-0.994800319	1.486585746	0.615564715	1.286173926	1.038556678	-0.372384949	2.761765402	-0.330694758	1.978710433	-3.537554061	0.796693818	-2.363646835	1.869215987	-1.036059242	2.48471455	-0.019252754	-1.454645902	-1.35188866	0.821356761	1.007925782	-4.014667479	1.340584843	-1.133081533	2.633826279	-3.530416214	0.074560311	0.805818909	-1.197781718	-0.099264307	-0.799301295	-2.214748025	-0.944130559	0.855341594	-0.498810501	-1.318258389	1.598085982	-1.949666093	-0.555562155	-0.610573617	3.486451424	0.061131881	-0.620011584	2.853491625	-0.172157027	0.007338908	-0.496039686	-0.167199605	-1.470955624	-2.443230438	-1.465950354	-2.099515545	2.690770759	-0.201806225	-2.979423995	1.280058818	-1.313464426	-1.860904846	-0.583210342	0.420423364	-4.465045609	2.356643029	1.645654159	2.302634026	-1.560620303	-4.033660696	1.739213107	1.304648288	-1.858473123	1.072096659	-0.755881052	-1.670464781	3.935008657	-0.952021089	-0.092601161	0.415071337	-1.11474804	0.837393529
z12325_1	"Degani,_Eugenio"	violin	1893	1893	1893	Venice	NA	1.378128544	-1.274652156	1.57383015	-0.148577419	-0.543513901	-2.210027669	1.165499199	-0.030059023	0.657531943	0.323315783	1.549996043	0.824332742	0.915785326	0.559097043	-1.769140959	-1.771936049	0.014062419	0.918493136	-1.574405006	-0.198571327	1.624248965	-0.701634161	0.458960647	1.106098498	-0.390142176	-1.017245565	0.601456879	-0.863140799	-0.865995974	1.095637887	0.21823042	-1.616416998	0.283070455	-1.00046195	-0.623742839	-0.852750117	-1.087478676	1.232100161	-0.20030636	-0.142357341	-1.050060243	-0.922722098	1.063689094	-0.152041395	-1.483903402	1.653757467	0.008994493	1.077891469	-0.380824361	0.956825594	-1.091202734	-1.341546079	1.021865846	-0.259634125	0.75520113	0.793190308	-0.110358172	2.553715246	1.297257385	-0.077656227	1.234947944	-0.821497496	1.261701681	-0.444100509	-0.481318066	1.237232055	-1.30609023	0.196955868	-0.642198431	0.850418542	0.02287285	-1.476633169	0.298084378	0.018285126	-0.703244718	-0.718702164	-1.630098687	0.079996066	-0.90651434	1.115589625	0.373583698	0.327051918	0.889153159	-0.974997038	-0.554578639
z12326_1	"Degani,_Eugenio"	violin	1897	1897	1897	Venice	NA	0.849220338	0.099323784	0.46543363	-0.178236191	2.222216248	-1.263238974	-1.508560297	-0.284942593	-1.098861447	0.966821021	1.288625204	-0.298686557	-0.95353456	-0.434490344	1.310086786	-0.53576572	-0.55851557	0.19515917	-0.527098765	-0.067139246	0.717612468	-1.100465161	0.975202348	-0.926206182	-0.134095459	0.053883175	-0.025518332	-0.525206813	-1.020117216	-0.154756196	-0.677297009	-0.244170822	-0.380906446	0.812008685	-0.040607597	0.695271793	0.220711547	-0.5647796	-0.712698847	-0.620683914	-0.213735122	-0.650000674	0.143445145	-1.349778201	-0.126043392	-0.597316501	-0.356727873	0.205114901	0.58896022	-0.527496845	-0.10041639	0.175418777	-1.376814452	-0.30952332	0.010099222	-0.533760698	-0.524737981	-0.514771395	-0.616659762	-0.468810786	-0.480728697	0.789629543	0.009881478	-1.24842851	-0.951936365	-0.442379883	0.216430541	0.185397383	0.180413288	0.154179707	-0.74400298	-1.35116067	-0.233909966	0.086353483	-1.625313932	0.916215938	1.390663628	-0.574225186	-0.242114089	0.717368174	-0.035638867	-0.478255401	0.015521277	-0.866524474	0.327036151
z12327_1	"Degani,_Eugenio"	violin	1898	1898	1898	Venice	NA	2.301777531	1.099273647	0.979507788	1.643870648	0.388629577	-2.901905519	-2.646211337	-1.040839429	-0.431120437	2.324889431	-0.828317808	-2.021291975	0.179957774	-0.342098197	2.908271967	-3.656503477	0.110168009	1.857794421	-1.431777373	-0.49681492	-1.129997572	-0.943350516	-0.072709489	-0.310691969	1.0681825	-0.605428767	1.4963109	-0.681488687	3.074553632	-0.995960764	2.406510111	-0.094087699	-0.634300425	1.323436214	0.659829063	-1.208232848	1.919600478	0.011424978	-1.671402829	1.285995442	-0.418032935	-2.008573662	-0.035248686	0.558197779	-1.713572447	1.439167792	0.066179493	-0.23386439	-2.021459778	-0.894257713	-0.044834612	1.349651321	-0.174782939	-2.876061261	0.703883408	0.413574591	-0.253441149	1.652692271	0.754303756	0.369287527	1.651927664	2.090340207	-0.435838173	-0.556032386	0.161927956	1.440273666	-0.514505121	1.436570299	0.167802475	1.381771596	0.876181745	-0.047920192	-0.5025542	-1.099733826	-0.301430684	0.044589905	-0.609573297	3.187384717	1.523714165	1.246841438	0.517924141	-1.109159013	2.64795824	-0.711267463	-3.205327383
z12328_1	"Degani,_Eugenio"	violin	1896	1896	1896	Venice	NA	1.498148523	-0.336719918	0.956025285	0.076369003	0.920175726	-0.81245862	-1.368354068	-0.617478767	0.146267041	1.255335627	0.178646224	0.435251562	0.567604986	-0.569798466	1.131542347	-1.05260291	0.562234937	0.15807146	-1.099466842	-0.580752012	0.493074035	-0.468882987	0.479537423	0.157035359	-0.475641786	-0.53178558	-0.461772483	-0.388284386	-0.466603094	0.31523428	-0.134363044	-0.065727676	-0.139630803	0.444942922	0.192326859	0.550706471	-0.237478458	-0.221238839	0.276455822	-1.031683593	0.820426454	0.16983096	-1.486277172	0.309347045	0.300023868	0.341460475	-0.120151316	-0.357435861	-0.469151133	1.233607092	0.037623947	0.723146125	-1.185623409	-0.075525712	-0.716389252	0.988048542	-0.039313467	-0.140486831	-1.233075312	0.248210253	1.176360683	0.002193335	-0.880908044	-1.23350916	-0.44730308	-0.477484374	0.129973344	-0.408964136	1.281272329	-0.384011705	-1.228796781	0.238742078	0.399925143	0.94167911	-0.215713889	-0.169513697	-0.564972944	0.210905737	0.418165254	-0.024984979	-0.282947422	-0.833225716	-1.301212431	-0.080737413	0.111379758
z12329_1	"Degani,_Eugenio"	violin	1886	1886	1886	Venice	NA	2.803005286	-0.238997319	2.796246242	-1.171333461	2.250238624	-0.083322151	-1.507451547	-0.466680468	0.883651878	-0.661323216	0.988260841	-0.081644273	1.702950736	-1.543428647	2.073662156	0.942863678	0.697135708	-1.191278698	-0.953593682	-0.088044579	0.742671608	1.463191085	-0.606308447	1.008578908	0.243015424	-1.088068575	-0.694465249	0.365429742	-1.168608287	0.82052291	0.70266384	0.432228454	0.138981646	0.122087627	0.295341513	1.87111998	-0.113483161	0.680237177	-0.209000297	0.918831442	0.067727953	-1.034134056	0.687815516	0.722776296	0.210105759	1.105880203	0.395832224	0.497213636	-0.190474126	-0.239999647	-0.284182153	-0.391704905	0.071872399	1.620146346	0.352345211	0.802939992	-0.063840246	0.684885707	1.347489609	-0.190761573	0.445667955	-0.182805272	-0.388918268	0.489298101	0.744984108	0.090971767	-0.486646664	0.096572886	0.79011185	-0.201220068	-0.05952156	0.170946084	-0.11503883	0.40244141	-0.024588796	-0.449159302	-0.794296344	-0.829840077	-0.150728601	-0.295605877	-0.405636125	0.439938093	0.385983075	-0.109387475	0.514274547
z12330_1	"Degani,_Eugenio"	violin	1893	1893	1893	Venice	NA	-1.033519341	-0.717215083	1.992667269	-0.196559063	-0.104581477	-0.630073074	-0.564266811	0.064452819	-0.036458976	1.209858452	-0.125675037	0.61890767	1.680261574	-0.47297665	-0.247978334	-0.506501848	-0.600262944	-1.705051609	-0.007800102	0.015335654	0.566693205	0.47381389	0.981970006	0.387968655	0.431815272	-0.871381898	-0.717084698	-0.555621786	0.343413352	1.226902521	-0.322443618	-0.187514502	0.143925553	0.810295151	0.875598975	-0.719853778	-0.024576712	2.017869014	0.339488086	-1.26138162	-0.877216589	-0.131739262	0.286858127	-0.251461147	-0.60762013	1.631835665	0.166425309	0.40798471	0.680756888	0.407076549	-0.25450511	-1.665166109	0.856292628	-0.553419553	0.52119206	0.927838796	0.361003065	0.642775582	1.023155406	0.479808379	-0.172605197	-0.713797976	0.324099148	0.393886526	1.150182531	0.38606449	-1.57364764	-1.20006601	0.61958738	0.289628449	-0.863273096	-0.136237648	0.414483868	-0.168545591	-0.393758676	-0.091941515	-0.610312117	-1.28531996	-0.165518548	0.68527363	-1.527969078	1.30562791	-0.157615506	-0.475540892	0.920935
z12331_1	"Degani,_Eugenio"	violin	1897	1897	1897	Venice	NA	1.043569481	-0.26023629	0.490949239	0.016555676	1.418559589	-1.241130291	-0.720100541	-0.861382729	-0.214194344	0.187293761	-0.475301033	-0.156426576	0.961510468	-0.52735903	0.590102828	1.100838605	0.293468461	-0.495988267	0.065190955	0.255924019	0.823728126	0.274328917	-0.273919029	0.787544243	0.973934309	0.69227301	-0.299055674	-0.062104837	-0.658026248	-0.112175371	0.124066782	0.18912096	0.250925971	0.296626807	0.000456443	0.974171346	-0.025766751	0.413083859	0.185219678	0.779017532	0.083967449	-0.03444036	-0.883944418	0.209682622	-0.397431086	0.369465629	0.326987083	0.354972996	-0.092276067	0.175370048	-0.807294815	-0.197221673	-0.101371936	0.339012591	-0.192053867	0.857090141	-0.063580489	0.081109685	0.308997214	-0.012281729	0.039300748	0.126133323	-0.277712766	-0.034056498	-0.343601838	-0.258267182	-0.245772956	-0.366690489	1.494438802	0.461585009	-0.520607345	0.798512618	0.205884527	-0.111703658	0.033828919	0.160176627	-0.150743434	-0.723488222	0.053297381	-0.645362638	-0.492592061	-0.557406589	-0.259179445	-0.108184891	0.243600621
z12332_1	"Degani,_Eugenio"	violin	1898	1898	1898	Venice	NA	0.365277283	-0.578307265	0.119251617	0.647410743	1.384963374	-2.681308838	-1.258857506	-1.118392058	0.049711232	0.298964131	0.552175068	0.681826014	0.306977946	-0.17278862	-0.625176096	0.462461971	-0.034224551	0.304726115	1.070429889	-0.214285446	1.504407659	0.565106263	-0.502274935	0.888924685	0.400218555	-1.08576564	-0.708362117	0.457145625	0.500699852	-0.290134782	-0.070014327	0.093191533	-0.160283061	1.986026508	-0.47585923	0.930490521	0.123739157	0.214694155	-0.388839521	0.962841649	1.220551588	0.800949744	-0.382734694	0.844227768	-0.474578626	-0.521683665	0.754252799	1.173920408	0.435187016	-0.587967406	-0.388640467	0.05677952	-0.416037983	-0.155508937	-0.300823385	-0.476644104	-0.681370244	0.876960891	0.046404161	-0.063879683	-0.099947395	-0.199090379	0.354160015	0.330939141	0.20684174	-0.504748085	-0.225924639	1.317272222	0.668803412	0.708878315	0.708607448	1.014430778	-0.430887714	0.882355054	-0.295152193	0.107875777	0.109498978	-0.003833761	-1.417170804	0.475992261	-0.440394921	-1.117188663	-0.139045213	0.137762358	-0.62277738
z12333_1	"Degani,_Eugenio"	violin	1897	1897	1897	Venice	NA	1.200262339	-0.590649168	0.548980733	-0.290452105	0.802297348	-1.022874094	-1.037047241	-0.40220555	-0.159834301	0.318946884	0.413317219	0.22859506	0.395323645	-0.086685188	1.350278631	-0.43940414	-0.517782599	0.289947921	0.819871143	0.316176512	0.621948089	-0.573925829	-0.984914387	-0.954133413	0.052577856	0.198878139	0.335824105	-0.089544532	-0.554991479	0.503347787	-0.415943672	-0.347396074	-0.715068893	0.351585881	0.204217571	0.606122345	-0.044716801	0.298934501	0.200457429	0.651788132	-0.517168746	0.340838593	-1.542151598	-0.69670313	-0.390539217	-0.131786032	-0.400749375	0.582535992	0.118058335	0.013473334	-0.372844109	0.113000945	-1.201656348	0.293523736	-0.229279553	0.04506709	-0.365765862	-0.072212663	-0.319993576	-0.427812331	-0.437763155	1.049280127	0.347018628	-0.460982682	-0.172842215	-0.554086927	-0.446041975	-1.17932876	0.034704618	0.647456418	-0.41614474	0.057283922	0.099343953	0.416311537	-0.377434943	0.539281705	-0.161589898	-0.098286075	-0.008813288	-0.265821188	-0.353428082	-0.188962663	-0.107239931	0.46597067	0.164082186
z12335_1	"Degani,_Eugenio"	violin	1886	1886	1886	Venice	NA	2.028216921	-0.657178774	2.264516421	0.395493883	-0.091225914	-1.752079352	-0.32865446	-0.469558794	1.311986095	0.876775305	0.123382324	-0.82149488	1.471250257	-1.139876769	-0.055104893	-0.829426533	-1.541166107	1.727735795	1.107619465	-0.830389699	-0.289676641	-0.015399789	-1.584701311	-0.369345999	-0.408402421	0.301651381	-1.722206235	-0.129765958	0.017784466	1.321606237	0.583131872	0.428809545	0.289683216	-0.590937654	0.409358536	1.271310335	0.077903253	-1.087520478	1.291440611	-0.693175245	-0.987011202	2.073493609	1.220928785	0.323209504	-2.045638031	-1.604898748	1.233698156	-1.094102691	-0.578783308	-1.071408157	-0.035727634	2.803713705	-0.269048311	1.918473026	-0.491016655	-0.834621637	-0.758955195	0.216860201	-0.496378691	-2.124927108	-0.057745171	-0.403237109	0.855764533	0.257551496	-0.582425514	0.180920334	-0.747360724	2.064331761	-0.769540956	-2.774477717	-2.0368448	0.981320634	-2.101112849	-0.339229415	0.504706891	1.567735607	-0.368445872	-0.440735209	-0.641662926	0.622101474	-0.663745698	-0.590041642	-0.218531441	0.598111158	-1.220668113
z12336_1	"Degani,_Eugenio"	violin	1892	1892	1892	Venice	NA	1.059171052	-0.371835177	0.102123912	-0.182624704	3.02769451	-0.325024466	1.082004685	-0.841499564	-0.39997337	2.000499351	-1.325735161	0.783198477	-1.326184182	0.504631844	-0.86040608	-1.61883131	0.995879611	-1.463170427	-1.24040747	0.828199259	-0.02580759	-1.15267857	-0.36453542	0.425278251	0.057172198	-0.323731709	-0.10229974	1.591648726	0.679533759	0.545711134	1.031856301	0.501684081	-0.809380504	-0.318560971	-0.403273742	-0.050907958	-0.079587067	0.195539392	1.004116228	0.456748253	-0.390382504	-0.68219214	0.322309084	0.459349251	1.101150128	1.395977827	-0.737621873	0.640592835	-0.330960026	-1.749016608	0.507700578	0.442289697	-0.986606097	-0.615371055	-0.465165915	0.626896808	-0.059788065	0.200640772	-1.259022619	0.473244046	0.17459821	0.200659717	0.836676719	0.491355162	-0.599862527	0.492659555	-1.469601465	-1.027911164	0.420869764	0.599243723	0.066067166	0.849703599	-0.057700546	-0.475702312	0.167697975	0.303486939	0.102596188	0.962062126	-0.999201957	1.317768492	0.45717475	-0.183295378	1.761149032	-0.192932535	-0.089432908
z12337_1	"Degani,_Eugenio"	violin	1896	1896	1896	Venice	NA	0.7859642	-0.936476385	0.611906946	-0.884794064	0.362363182	-0.502877918	-0.462410783	-1.500400388	0.027065855	0.126853804	0.692950749	-0.293774532	1.180818716	-0.306985326	-0.23252186	1.036794436	0.511961619	-0.448614967	0.749302571	-1.168313136	1.45109221	0.324531446	-0.25007081	0.076404272	0.091818899	-0.494254504	0.329847235	0.359399414	-0.836880341	-0.321510997	-0.050611947	-0.346637046	0.901424696	0.420214683	-0.167343057	1.187878078	-0.181363187	0.432509182	0.206471866	0.622206959	0.017824652	-0.021965296	-0.911543796	-0.482454954	1.01729504	0.261169925	-0.327182037	-0.65393356	-0.878965929	-0.4720356	0.147817618	-0.211664937	0.650591811	-0.273115381	-0.604979649	0.187940526	-0.512109587	-0.193973154	-0.650946846	0.635670572	-1.025022723	-0.381719669	-0.39039071	0.399405511	-0.055900366	-0.701249601	-0.453147222	0.515778735	-0.151051877	0.908293335	-0.278051363	0.004738673	-0.12787135	-0.273581994	-0.016262923	0.025456914	-0.076291149	-0.034710263	-0.118847803	-0.012943751	-0.324737286	-0.576134663	0.142967332	0.759327488	-0.849109526
z12338_1	"Degani,_Eugenio"	violin	1892	1892	1892	Venice	NA	0.767106655	-0.743228845	1.139646508	0.550044614	-0.205497553	-1.675940792	-0.556883613	-0.818814666	-0.517861077	1.898143087	0.53785849	0.329173207	-0.333628308	0.337757286	-1.263380038	-0.119718945	1.015105605	0.159484294	-0.380987202	-0.559104456	1.168133903	-0.280827969	-0.438927755	0.011391361	0.449400323	0.22872568	0.189889825	-0.220858828	-0.416969804	0.515151172	0.490041575	0.019322617	0.061022802	0.054312421	-0.035849744	-0.393430652	-0.838443742	1.25898362	0.552875673	-0.088234194	-0.278194801	0.857999538	-0.795512077	1.025885021	-0.218165923	0.024500335	-0.938411011	-0.164737139	0.599555593	-0.144852572	0.611365614	-0.155765624	0.223007394	-0.318113873	-0.81351702	0.745331648	-0.202311791	-0.00443492	-0.962004118	0.16858631	-0.555657351	-0.1576259	0.28845347	1.104741969	0.896108485	-0.095062967	0.273896057	0.239578121	-0.90858503	0.12932523	0.056706627	-0.053729854	0.236003226	-0.350888565	-0.279885516	-1.141283499	0.089790046	0.772033793	0.888678449	-0.599110025	-0.063270978	-0.072330932	0.302875455	-0.047380443	-0.031236098
z12339_1	"Degani,_Eugenio"	violin	1891	1891	1891	Venice	NA	-1.863147127	-0.414529627	-0.259975441	0.62828468	0.38367065	0.466445354	-1.085437356	0.89944434	-0.537811504	1.300033071	-0.297825929	0.883961553	-0.189590764	0.776278789	0.35445062	-1.396068775	-0.256384832	0.747039565	-0.340433013	0.261712176	0.829242504	-1.610780739	1.186637887	0.807689535	-0.451423307	-0.131400363	0.77577835	-0.34512099	0.268621772	-0.476448206	-0.470793348	-0.820896852	0.614825634	-0.509249416	0.219267431	0.163661391	-0.999473315	0.727110992	-0.396890504	0.012288308	-0.3656586	-0.620069823	-1.037735346	-0.528582009	0.988940184	-0.007752999	-0.571324144	-0.303576242	0.520097206	0.277790563	1.487281671	-0.004354429	-0.397955414	0.122017372	-0.301424182	1.502225935	-0.283560515	-0.31024275	0.314549309	0.38136172	0.629185295	-1.196489377	-0.577838206	-0.195041715	1.860240571	0.994417521	0.807950566	-0.187253372	-0.005974143	0.980680421	-0.483303107	-0.25147934	-0.278482334	-1.191476846	0.745794152	-0.098681016	0.73598125	-0.710558017	0.594954019	0.176255772	-0.53497698	-0.165952551	-0.250531051	-0.237814509	-0.440918271
z12340_1	"Degani,_Eugenio"	violin	1895	1895	1895	Venice	NA	1.356517435	-1.075100142	0.269546028	-0.037652439	0.927292331	-1.191534582	1.027759266	-0.318948079	1.400568453	1.923028342	0.190778447	-0.111973203	0.626325053	-1.53792979	-0.184568829	-0.193490096	-0.734213383	-0.176549625	-0.018379057	-0.282303454	0.294788155	-0.061848334	0.109109785	-0.6404037	-0.493654173	0.051740622	-0.603049544	0.199800521	0.235975275	0.078605131	0.543279879	-1.021509244	-0.677266738	-0.084420888	-0.058610028	1.320100499	-0.415549621	-0.173208954	-0.132835801	-0.532735635	-0.35255276	0.599631622	0.030355562	-0.765413774	-1.753028434	-0.54555785	-0.544627989	0.280230103	0.335350771	-1.228692179	-0.743574489	-0.103456105	-0.106732497	-0.102760333	-0.014468248	-0.428159265	0.025986554	-0.612072633	0.824781289	0.038441988	0.656841004	0.050610539	0.071295704	0.598530945	-0.933982315	-0.446221454	0.225973263	0.884275009	-0.414201284	-0.48407909	0.686141764	0.99769417	-1.230261516	-1.098227479	0.820878404	0.111809367	0.245069039	0.441904388	0.352328468	0.288713905	0.344246075	0.061239472	-0.324400495	-0.073161012	0.609048539
z12341_1	"Degani,_Eugenio"	violin	1892	1892	1892	Venice	NA	1.646959977	-0.593506807	0.063261205	-0.605016128	1.749420908	-0.745583407	-0.871653114	-1.205816444	-0.073823783	1.174881334	2.218510094	-0.446130536	1.571547876	-0.975431453	-0.027239401	1.288639537	-0.715801555	0.995451854	-1.126741591	-1.404756026	0.37566911	-0.564466501	-0.62114071	-0.991682498	-0.234796568	0.765891688	0.124422788	0.518442753	0.808229757	1.351409398	0.156626136	0.588551311	-0.432727877	-1.244297634	1.558886937	0.286804762	0.398517753	-1.303875319	-0.345021723	0.681117947	0.934481228	-1.14849749	-0.447447856	0.497954762	0.590204916	0.044632439	-0.271301711	-0.934038516	0.055206208	-0.649616939	-0.546773758	-0.139659387	0.980165522	0.015581372	-0.252020987	-1.144038107	-0.065096562	-0.267512455	0.129884386	0.663911433	-0.360628522	0.914640988	0.091945824	-0.207324124	-0.312615555	-0.445935598	0.526220181	-0.864888453	0.084420113	0.094530696	0.498336203	-0.306562738	-0.076914183	0.01156395	0.511884417	-0.308662476	-0.427458078	0.312070566	-1.239210457	0.039997194	0.843952354	-0.444075016	0.701472054	-1.130235836	-0.267315042
z12342_1	"Degani,_Eugenio"	violin	1897	1897	1897	Venice	NA	0.795087749	-0.938235711	0.609136148	-0.083090668	0.836049821	-0.729127215	-0.316810451	0.100518333	0.304680925	1.237800439	-0.001450152	-0.255648719	1.112880784	-0.640188219	0.043167874	-0.006891608	0.267866896	-0.290175435	0.151874138	-0.77352119	0.177783569	-0.411993637	0.710105632	-0.011998316	-0.214439642	-0.185805151	-1.648193901	-0.848230744	1.012237215	0.169099074	0.517737701	-0.037158644	-0.918604935	0.32805337	1.555559637	0.561629541	0.20312031	-0.032823162	-1.380255297	-0.765700775	-0.031964125	-0.197746768	-0.696682122	0.198658654	-0.296226851	0.450702528	-0.107682341	-0.270350855	-0.744897681	0.471249267	0.807267316	0.092604994	1.490327793	0.463358281	0.799780392	1.104565616	0.916464194	0.512510935	0.379671612	0.280975418	-0.004985589	0.278195356	0.687976058	-0.397461631	-0.304509493	0.258908484	0.49524952	-0.32820623	-0.632250166	0.494166493	0.931162076	-0.34375654	0.037528162	0.218620787	-0.310166074	-0.770135619	0.370584983	0.45103288	-0.681505473	-0.312569566	0.543428778	0.392560408	-0.718162316	-1.207621173	-0.457080174
z12344_1	"Degani,_Eugenio"	violin	1887	1887	1887	Venice	NA	1.921148417	-1.220364701	1.65009957	0.496803153	-0.356911151	-0.50701859	2.189441621	1.093361192	0.925864159	0.602228263	0.721724908	-1.115923258	0.276882517	0.651321923	-1.588192426	0.22728253	0.646109073	0.384244686	-0.358732721	-0.49624454	0.481934631	-0.153188833	0.037424447	0.258264224	0.119203844	-0.219065141	-0.199553122	-0.166681704	-0.308510135	0.115068928	0.008868648	-0.340114115	0.413712534	0.241288855	-0.7244101	0.698383048	-0.117251773	-0.200583692	-0.516064494	-0.649374239	1.144517967	-0.541430129	-0.083471656	-0.823744576	0.248129989	-0.361791699	-0.072671998	-1.167927738	-0.148656408	-0.471501923	0.338529798	0.080606101	0.274849528	-0.199751892	0.481444454	1.143876325	0.672674432	-0.813209165	0.307730568	-0.056862797	-0.104330098	-0.43668128	-0.142989974	-0.042688001	0.837932122	-0.365071912	0.084356251	0.356382	0.787566823	-0.288621412	0.099254467	0.669913319	-0.875419684	-0.172921663	0.317639908	0.128580551	0.719265222	-0.356314386	-0.163742833	0.185734083	0.045647496	0.150387345	0.175072321	-0.076267304	-0.704072256
z12345_1	"Degani,_Eugenio"	violin	1886	1886	1886	Venice	NA	2.082735805	-0.936188398	0.049214088	0.40880425	0.209984665	-0.918103565	-0.716863478	-0.141768534	1.614272619	0.778062459	-0.330032363	1.12429397	0.402379922	-0.000929434	1.516284893	-0.852209528	0.187455936	-0.730640879	-0.772847716	-0.527009114	0.161462367	-0.541591534	0.560504073	-0.67402119	-0.055796977	0.597039851	-1.502771253	0.021182365	-1.31036444	1.205547457	0.62467913	0.261754466	-0.494708573	-0.064836812	1.184298305	0.676016871	-0.190028772	-1.125737577	-0.604121229	-0.02523645	-0.240172377	0.592966396	-0.999883929	-0.764690294	0.578380175	-0.472416132	-0.634446781	-0.37786302	0.36921568	0.151060141	-0.466636606	0.450632693	1.072276253	-0.70601176	0.66390748	0.079073892	1.364481281	-0.098024037	-0.379171992	0.809386685	-0.058063601	-0.303261929	0.416780292	-0.840806264	-1.344482668	-0.489667603	0.494821739	1.099854996	-0.094008911	-0.946734811	1.670000209	-0.413136461	-1.047311173	-1.187021507	1.155118472	0.419823687	1.188177557	1.017064704	-0.062977239	0.013899316	0.899176977	-0.459979724	-0.034621413	0.579920411	0.72265021
z12346_1	"Degani,_Eugenio"	violin	1898	1898	1898	Venice	NA	1.446252773	-0.623002985	1.244592976	0.222557563	2.221811613	-1.304711881	-1.299119183	-1.065639542	-0.457155023	0.776308922	-0.021545345	-1.011040164	-0.367889591	0.536348631	0.310151297	0.937385411	-0.259185632	-0.039065569	-0.721229576	-0.368522431	0.685821161	-0.014572548	0.69378975	-0.96209878	0.233282613	-0.340606538	0.344554078	0.238057435	-0.071432991	0.123476072	0.145098874	-0.667249454	-1.584528691	-0.210571972	1.400665303	-0.114206353	-0.198970598	-0.732096014	-0.2528863	1.340869075	-0.009001135	0.081006147	-0.765426708	-1.674742062	0.231305772	0.062151547	0.997779447	-0.31553545	0.309815306	-0.683863078	0.672123895	0.259882713	0.174053784	0.574041589	-0.357053781	-0.502520645	0.961547424	-0.2260269	0.322308855	-0.01887113	-0.303556514	0.634953474	-0.220107385	-0.015237014	0.064803459	-0.435776341	0.259714986	0.016779712	-0.010767055	0.3050206	-0.132312997	-0.353057312	-1.001109043	0.406891489	-0.264333104	0.402256023	-0.574788603	-0.229099798	-0.139031725	-0.731377626	0.848275217	0.013248986	0.050799026	-0.969171011	0.750070437
z12297_1	"Degani,_Eugenio"	violin	1899	1899	1899	Venice	NA	1.795836752	-1.740879411	0.515166583	0.136358621	0.57583077	-0.891711522	-0.449757899	0.249317738	2.290964377	0.538175552	1.146001685	-0.305056307	0.295009176	0.433108042	-0.08718015	-1.135217632	-1.408152595	-0.682832816	-0.067936299	-0.220841281	1.561748581	-1.283010977	-0.281813232	2.301410828	1.665247856	-2.087846723	0.178111519	0.440437416	1.224765716	-1.927856384	1.231586001	-1.372707236	-0.569319843	-0.223823568	1.662706384	-1.416515734	-0.527062533	1.389098945	0.13944244	-0.588178359	-1.431686845	1.399775975	-0.942327219	0.211294771	-1.22151584	-0.625578713	-0.53037589	0.947121773	-2.197802295	-0.942103763	0.447208909	0.968008238	0.400087827	0.263258174	-1.533384649	-1.614457377	-0.495684687	0.173342286	1.625106659	-1.644821591	-0.364743038	0.985423886	1.211709026	-1.649208667	1.072313704	0.745003473	-1.190130681	2.36296873	0.422982831	0.390574012	-0.76948182	-2.616342657	3.014298157	0.312890255	-0.117209586	-1.796844644	-1.41718864	-0.926218655	0.566948665	-0.655498124	1.596558129	-0.940294653	0.089705915	0.26084745	1.801945903
z12298_1	"Degani,_Eugenio"	violin	1893	1893	1893	Venice	NA	0.864885935	-0.087876284	0.615119053	-0.178387513	2.381566233	-0.464290237	0.708584153	0.098811731	0.881814336	1.443819341	-1.147175826	-0.42174071	1.54267079	-0.717222188	-0.937842601	-0.731230357	-0.128473356	-1.539624713	1.590644021	0.522014184	-1.724092179	-0.723069229	0.621814823	-0.005979543	-0.742511664	0.613836338	0.503677027	0.314805871	-0.68644487	-0.963019701	-0.033514198	1.707234098	-0.129031461	0.727943036	0.289789602	-1.740168557	0.218386604	0.772584489	0.253900245	0.554528039	0.792457572	0.65439792	2.757348455	0.010348593	0.993433727	-0.125210254	1.102483853	-0.245171033	-2.210038896	0.796213762	2.398265156	-1.917281859	-0.165815562	0.985720435	1.636175029	-0.209842718	-0.76432503	-0.261855445	-1.10395534	0.563746114	0.235913555	0.579462345	-1.283335574	-0.432830668	0.060828328	-0.911874176	-0.103658422	-1.979696805	-0.468951569	-0.984539953	0.41300669	-0.295543049	0.071981583	-1.438771813	-1.115496441	-0.59208659	0.657033335	0.496137059	0.414631023	1.08291433	-0.404468588	0.286479473	0.111027123	-0.548477951	0.630854857
z12299_1	"Degani,_Eugenio"	violin	1897	1897	1897	Venice	NA	1.517606408	-0.474538159	0.362944701	0.085069546	0.482005158	-0.636418726	-0.079818275	-0.58298548	0.197372963	1.058150826	-0.111561028	0.209821401	0.795277125	0.052880899	0.21064957	-1.04031769	-0.91844684	-0.334913847	0.148388792	-0.261967087	2.101872029	0.097468875	0.837903142	0.574832062	-0.180469425	-0.696067174	-0.088981384	1.044065755	-0.076660632	-0.55116514	0.0087869	0.444358066	-0.553497943	0.707287967	0.339476747	0.689778606	-1.375792746	0.142179693	1.018433209	0.101203747	-0.185522958	0.973338618	-0.000452301	-1.38016071	0.522394805	0.642600109	0.999456584	0.057074305	-0.968002618	1.709400358	1.015830026	-1.044882729	-0.144297883	-1.400142357	-0.249547062	1.219062875	-0.178139834	-2.125073613	1.605824662	-0.34013139	1.177246565	2.165755753	-1.111163654	1.152744854	0.306036035	1.578152793	-0.519266104	0.877795986	-0.188203025	0.464270807	-1.253990458	-1.074087658	-0.931165619	0.888867462	-2.092580107	-1.733048535	0.958394821	0.492375411	1.263352766	0.831267601	0.199233112	-1.949042678	0.740557389	-1.260918639	1.021917392
z12300_1	"Degani,_Eugenio"	violin	1898	1898	1898	Venice	NA	1.584229631	0.267270725	-0.042999308	0.76939007	0.372250433	-0.063979446	-0.520863791	-0.826686926	0.214762424	1.185371714	-0.970141723	0.859291974	0.229084065	0.016635956	-0.738974834	-1.350419211	0.543125584	-0.59859796	-1.01290229	-0.169759978	2.568633999	-1.432101644	1.839273883	-0.672490134	2.071722674	0.93170272	0.71303795	-0.969109056	-0.234303477	-1.047390865	-0.431510148	-0.975814647	-2.096227611	0.825837477	-0.843448653	0.249207675	0.045032002	0.069711679	0.685525098	-0.196734478	2.447595183	1.077068825	0.635726747	-0.46950473	3.298633934	-0.619376497	1.100906416	0.109176233	-1.387929287	-0.685032145	-0.143952674	-0.40406923	0.422569969	0.62793418	-1.32708699	-1.2731113	0.643050188	0.401552408	0.969492747	-0.940735164	-2.977001287	-1.86631644	-0.599698347	-0.816888734	0.84501757	0.116869555	-0.188720183	2.047525541	-0.092609779	-1.338378402	0.599491664	-2.48039125	0.463941516	-0.048651155	-0.617742935	0.173216318	-1.804874275	-0.890940435	1.253508013	-0.951526069	2.376224884	-0.02477354	-1.253644994	-0.264703256	1.12468833
z12301_1	"Degani,_Eugenio"	violin	1885	1885	1885	Venice	NA	-0.275419488	0.019268226	-0.656455514	1.550158439	2.097093387	0.181959726	0.168250663	-0.435609566	0.139600299	0.202069719	0.250493012	0.858650372	0.506942288	1.658387798	0.861223072	-0.29858255	-1.260681594	-0.388989784	1.191551099	-0.600172446	-0.879306356	0.011171757	1.845171253	-0.138259972	-0.394366256	0.155011043	-0.414353823	-0.110708654	-0.514921018	-0.294813758	0.858808338	0.783512427	0.030254604	0.199913862	-0.557255148	0.27874248	-0.889066186	-0.676724732	1.055818703	-0.41123111	0.212884526	0.104064459	0.603127687	-0.015550697	-0.518843886	0.076716312	0.114752942	0.664314189	0.084747716	-0.179262642	-0.422565328	0.279573074	0.206773579	-0.094338605	0.588974736	-1.166791925	0.442604937	0.449912907	-0.282137549	0.189768916	-0.22933447	0.013877839	0.48055739	-0.265522642	-0.907184966	-0.273304062	-0.265538341	0.369006916	-0.199080215	-0.502051045	0.314021379	-0.212861744	-0.26767757	0.190692095	-0.181811779	0.412060169	0.548494147	0.25093629	0.597314604	0.573963933	-0.003642254	0.989368467	0.048585598	-0.165668096	0.682462508
z12304_1	"Degani,_Eugenio"	violin	1886	1886	1886	Venice	NA	3.101998117	-1.689057608	0.703511391	0.446003103	-0.816967923	-0.357412518	0.520550592	0.035885233	-0.00441658	1.76057161	0.262531917	-0.851534637	1.225959234	0.372293546	-1.676698839	0.297425178	-0.123838388	-1.880356958	-0.547935182	-1.774879136	-0.760078358	-0.915616422	0.359450254	1.39291155	0.13609038	-0.263680136	1.460094375	0.667378471	0.273042902	-0.080357426	-0.077511689	1.537817772	-0.161713807	0.439543926	0.276423585	-0.109635725	1.347799611	-1.005287116	-0.12526955	-0.827515904	-0.546553394	1.245195106	-1.582184932	0.094261034	-0.406622393	1.137017937	0.742782063	-2.424526045	0.496012586	-0.258858172	-0.988675753	-0.238250141	-0.16705902	0.204823747	-0.992271215	-2.810140931	0.715673911	-0.58390424	0.359958792	-0.142391496	1.573979489	-1.428509163	-0.523867567	1.397097647	0.522632456	1.640596909	1.011940109	0.032458307	-0.185286127	-1.466165172	1.730806145	-2.174647274	3.392445277	0.415314622	1.194650609	-1.304943029	-0.001197752	-2.331176381	0.45376543	-1.339167173	-0.044187746	-1.070304282	-2.082173047	2.126890117	-2.350311577
z12305_1	"Degani,_Eugenio"	violin	1893	1893	1893	Venice	NA	2.46711045	-1.761726107	0.485296435	1.156321628	0.838190965	0.120180866	1.180415583	-1.28575034	0.73283621	1.429167579	0.752387973	-0.123430971	-0.780717573	0.205403356	-1.597473019	0.033790229	0.033419509	0.869386511	-1.005112236	-0.504404745	-1.214594274	-1.366275173	-1.333322495	0.375677449	-1.235424493	0.111744652	1.454727857	1.485983618	0.560641129	-0.403647157	-0.006266081	1.770450061	-1.411595401	-0.839864936	0.103517322	-1.533571863	1.051123867	0.945842527	-0.30473849	0.521322965	-0.134642695	0.541328447	1.024698892	-1.588328161	0.315623426	0.415736725	-0.51584397	-0.229273729	0.631446013	0.117953355	1.117966489	0.050137078	-1.411286865	-0.103776774	-0.147108217	-0.792279246	0.118127415	0.212945674	-0.355910002	-0.973413086	0.005415135	0.372163922	-0.166307317	0.093030113	0.490885335	-0.339029062	0.275658186	-0.240693424	-0.916798608	-0.506733597	0.659940146	-0.156963223	0.13154198	0.90465591	0.062890436	-0.777344615	-0.091864095	0.8966267	0.026606859	0.570296027	1.280124546	0.141816458	0.67660418	1.476206881	1.205628025
z12306_1	"Degani,_Eugenio"	violin	1889	1889	1889	Venice	NA	2.213046998	-1.05346317	1.820383751	0.680844871	1.449956975	0.045386042	1.261613014	0.465176279	0.49685726	0.798554465	0.439351705	0.552749779	0.006397821	-0.152671917	-1.537779607	-1.073629742	1.017301131	-1.445966725	-0.980700596	-0.449992646	-1.633905586	-1.127019185	1.613133198	0.324584038	-0.604225847	-0.178197157	-0.634692872	0.666537476	0.024258532	0.280993504	1.049734311	1.605449912	-0.493279709	-0.012196676	-1.110384761	-1.337146576	0.40611629	-0.367243781	-1.171003517	-0.078975028	2.44909753	-0.190315128	1.870139186	0.504774106	0.350796608	-0.541123433	0.514322279	0.247946633	-1.227701326	1.734875167	-0.24336364	0.722737648	0.239674567	1.126817924	0.029186341	-0.60062721	-0.08945286	-0.290595044	0.590862868	0.583888061	0.096753597	0.121861156	-0.103183971	0.952710592	-0.109496276	0.226974823	-1.208518581	0.492510256	-0.121934757	-0.5438294	0.067922464	-1.135760832	-0.989432675	0.100542675	-1.36675211	0.480491594	0.45948294	-0.680988914	0.560237414	-0.237028873	-1.156431547	-0.457715691	-0.648233236	1.637429106	-0.049448351
z12308_1	"Degani,_Eugenio"	violin	1890	1890	1890	Venice	NA	1.664729284	-0.332567915	0.388201086	-0.224216985	1.377638153	0.092042296	0.16279597	-1.221036327	2.846896869	1.36520189	-0.131091892	0.34371385	1.460368759	-0.869794306	-0.415746118	-0.451072148	0.199825631	0.218870105	0.59258515	-0.186149862	0.825945281	-2.024853383	-0.16961434	0.200745789	-0.217239251	-0.786095285	-0.308250953	0.236525503	-0.928403428	0.269009394	0.133691337	-1.109163679	-3.882017418	0.167641641	0.052981893	1.587546649	1.033118182	-1.429069251	-0.546622223	-2.368951334	0.013438538	0.712956505	-0.548571439	1.021501794	0.135769824	-0.400703958	0.154739535	1.005839435	0.298947693	0.5433694	-0.734718425	1.86412827	1.920580429	0.308802689	0.145329876	2.216941503	0.355731074	0.089495022	-0.530096253	-0.572041117	-1.039169577	-0.395312693	-1.167747703	-0.20754233	0.876032634	-0.016296513	0.922392985	0.288661058	-1.02027633	1.264528416	0.507662745	-1.228184778	-0.226894055	1.674991924	-0.198247979	-1.888265603	0.461769541	0.211497661	0.697424768	0.92588352	0.598427668	1.716780019	-2.103917585	0.581959929	-0.447677036
z12309_1	"Degani,_Eugenio"	violin	1892	1892	1892	Venice	NA	3.752430345	1.184027381	0.941246159	0.298415464	2.352026315	-0.372105072	-0.092457738	-0.194724995	-0.270115506	1.639220446	-0.654522366	-0.355870792	-2.277591918	0.759703083	-1.678597774	-2.719714754	0.486775089	-0.310461076	-1.263972572	0.208408746	-1.166208816	-1.66676172	0.150165493	-0.513338063	-1.087501986	-0.164430663	-0.232927414	0.365613178	0.754102529	2.161432547	1.686400153	0.00015713	-1.789111729	0.192799682	-2.579539509	-1.466375919	0.536636213	-0.12879932	1.359933266	-0.013604125	0.155180459	-0.039589965	-1.056100117	0.817649596	1.440601681	-0.031908683	-1.581962311	0.511074778	0.78245033	1.284427937	-0.548871749	1.951844332	-0.45131573	0.863990348	0.981585858	1.640585236	0.919811628	-1.536426276	0.226053401	-0.044335234	0.962637015	0.754490555	-2.54733098	1.201048107	1.514870777	0.267797477	-0.519690987	0.064702037	-1.930151005	0.881816828	-1.141904605	-0.610009595	-1.583705633	0.496668056	0.847421645	-0.058695696	0.970579076	-1.456130806	-0.632137546	-1.672947973	-1.442969117	1.655058389	-3.046693234	0.913920137	-1.049592401
z12360_1	"Degani,_Eugenio"	violin	1892	1892	1892	Venice	NA	-0.734911342	0.626643752	-0.732741619	-0.85384145	0.861299167	-1.532606754	0.679699357	-0.634029698	0.151103001	-1.028108706	-0.238713774	-0.562081253	0.390269738	-0.891068691	-1.325364401	0.180636751	-0.968634798	-0.174297776	0.473470853	-1.230420248	0.232310965	-0.092845277	-1.03395459	0.555596637	0.384263896	0.374184579	0.328499973	-0.456834377	-0.016266989	0.311258995	0.232802654	-0.567388281	0.978119756	-0.653037016	0.464813627	-0.535045428	0.285858708	-0.02539866	-0.35960646	-0.447940424	-0.482453813	-0.280575658	0.547950466	0.391195169	1.194441731	0.478769622	-0.731212772	-0.392558137	-0.827759387	0.176069168	0.05388215	-0.613697215	0.023456389	0.054894352	-0.537455247	-0.575669807	-0.010362116	-0.478231967	0.308943646	0.324964844	-1.347512142	-0.093884894	-0.400331336	-0.597039094	-0.064841159	0.557549839	0.107198978	-0.663559632	-0.053864347	-0.072702689	-0.068805496	0.124284612	-0.093788946	0.729470013	-0.32084006	0.040618914	-0.080990654	0.368102455	-0.793248096	1.043159641	0.169426545	-0.599411156	0.894382211	-0.231644997	0.530442612
z12361_1	"Degani,_Eugenio"	violin	1897	1897	1897	Venice	NA	-0.153325986	-0.847900136	0.968257729	1.003185099	0.128249798	-0.67825261	-0.460098239	-2.564255775	-0.283730931	0.56249234	-1.678867327	-0.118344181	2.29428604	0.310358964	-1.315383823	-0.537851082	0.355562423	0.085535087	2.471616045	-0.232333069	0.278490006	-0.255165886	-0.536754803	0.615889517	-0.181449435	1.005255053	-0.340571776	0.391667097	-0.386854118	-0.989142009	0.486748948	1.489097958	0.543325404	-0.345671637	-1.328405225	1.293052537	-1.948962491	0.677901315	0.502259552	0.904617879	-0.296215148	0.083080218	1.856267459	-1.695303518	0.046072853	-0.845657846	-0.746717368	-0.354086071	-0.953577934	0.261816525	0.694124133	-1.5543533	0.286507271	-1.438826051	0.125589148	-0.969511375	-1.112427522	-0.07437125	0.48074193	0.204506162	0.036605798	-1.652552269	1.390080835	0.154348966	-0.309541065	1.141923375	-1.395398504	0.398874121	-0.668883033	1.327446668	0.222780436	1.494190618	0.226304489	0.65254755	-0.092242764	-0.164311244	0.327617979	-0.638358311	-1.084600589	1.061303627	-0.851726729	0.286999687	0.436870132	0.863948603	-1.011751262
z12482_1	"Degani,_Eugenio"	violin	1899	1899	1899	Venice	NA	1.816168843	-0.474251287	0.103206383	0.435067528	1.080557262	-0.761095569	-1.470213597	-1.379557296	0.154490687	-0.024140314	0.200788954	-0.0659261	0.132446521	0.262337653	0.457349304	0.296492853	-0.966297791	-0.313980525	0.672319319	0.124461835	-0.026416871	-0.327009938	1.247097267	-0.258983956	0.799867002	0.105726163	-0.148079683	0.866832566	-0.09058879	-0.29893691	0.093904495	-0.308637985	-1.270823936	0.327688411	-0.167923551	0.555082343	-0.571534064	0.589407644	-0.009238659	-0.186711985	-0.601524666	-0.383394248	0.211483588	0.453005334	-0.470159857	-0.082981399	0.509865562	-0.554692563	0.149449883	-0.664920986	0.019867387	-0.197088725	0.62414509	0.449108567	0.877061917	-0.194087754	0.458572094	0.023704041	-0.043640729	0.476408329	0.812833023	0.215287679	-1.054727336	0.813242693	-0.009683409	-0.101354828	0.07192322	-0.233747564	0.060088447	-0.147733712	0.201704223	-0.498647533	0.376409337	-0.111880445	-0.528652026	-0.085670161	0.033295722	-0.050816093	0.190633989	0.490317206	0.348599871	0.11451394	0.652723219	-0.609340513	0.210106711
z12522_1	"Degani,_Eugenio"	violin	1900	1900	1900	Venice	NA	0.305870555	-1.237851935	0.183737193	-0.666099099	1.254585212	-2.897070509	-0.216934712	-2.169961746	-1.628380702	0.908160416	0.632372793	-1.674726339	-1.340643779	0.542989464	-0.343076684	-2.511785759	-1.122540629	-0.538165047	-0.433662592	0.151818669	-0.593854772	-0.998040114	-0.768266578	-0.15610097	0.095256622	-0.225369487	-0.258238583	2.278726034	-1.887596865	0.889309367	0.501367164	0.43332311	-0.495871372	-0.315652803	-1.525870613	-0.468079693	0.516916407	0.641279396	-0.255952772	-0.081879192	0.078130975	-0.38939106	1.651548967	-0.657598312	1.616075361	0.019234646	0.690664504	-1.305719406	-0.058359394	-0.307534347	-0.203146121	-1.235820265	0.058865839	-0.245193332	0.035787118	0.388430619	1.000123041	-0.908786604	0.012275704	0.43774256	1.26571725	0.253719447	-0.578664179	0.477739055	-0.297133276	0.78245441	1.153439672	0.302305881	0.651123472	0.432753317	1.257773781	0.435864614	-0.191621366	0.419543165	0.452637112	0.389859709	0.851484997	-0.581285484	-0.842489843	-0.523370849	-0.045771498	-0.261254037	0.107094389	0.476495273	-0.640164792
z12535_1	"Degani,_Eugenio"	violin	1899	1899	1899	Venice	NA	1.128371383	0.650975199	-0.057520678	-0.354782034	1.434809214	-0.63485611	-1.490776037	-0.598976594	-0.330263544	0.945054481	1.705314013	0.405441941	-0.203122386	1.249224945	0.874736714	0.593709114	0.313169822	0.175112371	1.056551054	0.387233296	0.088901757	-1.356430665	1.159716789	0.160939028	-1.120750307	-0.840816159	0.049471396	0.156680858	-0.190742836	-0.621349156	-0.925194919	-1.259812769	-0.681177846	-0.149928838	-0.734038794	-0.521925879	-0.497668348	0.358302244	-0.234203441	-0.601166524	-1.000257145	-0.423571595	-0.568513567	0.508475248	-0.384246707	-0.902691542	0.706497387	-0.648273506	-0.20796303	-1.115901917	0.096351227	-0.006262255	0.009419728	-0.743909742	0.309705844	-0.294033866	0.540361551	0.339665257	-0.682235396	0.054246447	-0.549475028	-0.004061689	0.002713512	0.271310265	0.034577403	0.350176261	0.209487077	0.563321394	0.163562933	-0.899671923	0.255638333	-0.63756756	-0.297559461	-0.115215826	-0.632762133	0.119873791	-0.181166508	0.475635159	0.293954723	0.256856443	-0.787929857	0.336153777	0.247043148	-0.694654859	-0.427514252
z12565_1	"Degani,_Eugenio"	violin	1892	1892	1892	Venice	NA	-0.197588327	0.051241966	0.922499782	0.843462204	1.228583521	-0.791169795	1.105096508	-0.694316935	0.486071213	0.049065247	0.88702299	0.392194611	0.398199176	0.549714845	0.83235718	0.889115056	0.700903781	-0.237977901	0.013084126	0.048176558	-1.708659235	-0.181016199	0.78177891	0.324459525	-1.069192422	-1.336325404	0.565890831	-0.358159535	-1.565465804	1.340301198	0.9384799	0.035239746	-0.863194774	0.61143178	-0.667116602	0.261788392	0.228597349	-0.967419352	0.504561534	0.322521338	-0.303090693	2.200406662	-0.34226518	0.974550036	-0.682864113	-0.865152089	-0.200827607	0.488525817	0.233648488	-0.107351045	-0.434977862	0.826767876	-0.120568692	0.133085952	-1.456994377	-0.051937067	-0.17032757	-0.484961139	0.330139536	0.298678465	0.5731232	0.10213321	0.174456814	0.312320003	0.76820915	-0.593953756	-0.347454391	1.12941044	-0.696695148	0.496269861	0.34790865	0.108138756	0.681160083	-0.584164456	-0.024805098	-0.781420508	0.46835624	-0.442885013	0.361233021	-0.356039169	-0.482285005	0.493388617	0.164395689	0.367722159	-0.590592824
z12819_1	"Degani,_Eugenio"	violin	1898	1898	1898	Valencia	NA	1.041336776	-0.124135149	0.5573597	-0.320385017	0.07660981	-1.387212037	-0.773707279	-1.359214023	0.772160765	0.779937874	-0.338495723	0.569631804	1.087808385	-0.161000823	1.257291624	-1.388080735	0.099149748	-0.334691972	0.505727723	-0.404154193	1.207791142	-0.354227129	0.606900514	-1.156972653	-0.196295651	-1.070593784	-1.190562736	0.423051737	-0.475302453	-0.473524845	-0.046484345	-1.360112986	-1.191925268	0.221447381	-0.940723949	0.621846514	-1.102709616	0.358666781	0.360782072	1.216022543	-0.608535246	0.607446676	-1.347610663	-0.59321342	-0.027543917	-0.017388587	-0.097010459	-0.806223644	-1.268731643	-1.177277874	-0.189382624	-0.485835021	-0.700715378	-0.404149431	-0.285608104	0.52048341	-0.120040171	-0.328668874	0.662087289	-1.04787469	0.980672788	0.519243989	-0.103187616	0.98163665	0.843260213	-0.263456973	-0.112904633	-0.553367107	-0.097817624	1.062888585	-2.117687003	0.633371949	-0.183079819	0.932099656	-0.28955944	-0.321170734	0.02138477	-0.289512714	-0.002497987	0.955990147	0.290096181	0.145554633	-0.200871378	-0.751148593	-0.218721861
z12910_1	"Degani,_Eugenio"	violin	1898	1898	1898	Naples	NA	0.58773873	0.090468747	1.014536408	0.028759065	2.255374785	-0.445748473	-0.690379443	-0.195427617	-0.974100256	-0.056032195	0.738684133	-0.670469741	0.675749065	-1.18589315	0.304647371	-0.332649033	-0.006302098	-0.174795315	1.123727573	-0.685104436	0.921800668	0.182008495	-0.14879677	-0.389678209	-0.040433271	0.044019038	-0.716694388	1.147133975	0.086291427	-1.178680654	0.165201712	-0.272993542	0.018933173	1.251708203	-0.390078729	0.919033871	-1.404596249	-0.251501703	0.152412229	0.658801393	0.850229966	-0.353256451	-0.54135906	-0.124233443	-0.053480459	0.730021191	0.988192242	-0.757917638	-0.713598571	0.016461131	0.268207413	-0.226937249	-0.639684061	0.281897387	0.60535231	0.063963079	-0.453996321	-0.391991482	1.056087758	0.112274368	0.017416325	0.689842862	0.05016958	0.04502698	-0.423185012	-0.623228268	-0.360972606	-0.118049945	-0.171755369	0.747136493	-0.066685314	-0.392986024	-0.314553222	0.855278361	-1.045723416	0.865506359	0.150188542	-0.144585113	-0.441864843	-0.410458888	-0.639288455	0.039767895	-0.527370231	-0.769453422	0.158716658
z13104_1	"Degani,_Eugenio"	violin	1889	1889	1889	Venice	NA	2.29327445	-1.316254686	-0.45874182	1.301941427	2.292628261	-0.256876889	0.934293512	-1.277586311	1.087736226	1.335297076	-0.615068855	0.337044345	-0.508423841	0.628821271	-1.009750541	-0.271095118	1.224346804	0.136629129	0.267300031	-0.292444813	0.703521078	-1.128842795	0.725756805	-0.948596404	0.051955345	-0.134217072	-0.359639719	-0.088583811	0.132031937	0.509641816	0.528101342	0.302540268	1.235244696	0.094263281	0.455273857	-0.031566257	-0.530680523	0.231039687	-0.640995557	-0.737144104	1.032072128	-0.273102062	0.780886627	0.27242095	-0.410382586	-0.250674737	-0.338204274	0.274018086	0.414128682	-0.50695229	-0.146157376	-0.440625881	0.663714763	0.011010178	0.466270515	0.823179894	0.52781279	-0.299590369	-0.363670354	0.279435708	-0.879620581	-0.326516546	-0.070198149	-0.111453521	-0.28871568	-0.64069536	-0.295134163	0.177896363	0.226716664	0.11645563	-0.210940741	-0.486940073	0.065703244	-0.073492504	0.486190564	0.425999821	-0.006847683	-0.113128482	-0.14531292	0.255374201	0.010713227	-0.062839573	-0.760159273	0.177183381	0.093901412
z13721_1	"Degani,_Eugenio"	violin	1887	1887	1887	Venice	NA	1.473548495	-1.907928485	1.347862524	0.76147409	0.662198062	-1.219051014	-0.954727834	-0.295139947	-0.476949698	0.485493576	0.288890023	0.601729845	0.820027197	0.589069035	0.755927714	-1.253835459	0.203894831	0.377443118	-0.597863227	-0.152465704	0.226213429	0.300150792	-0.411255476	-0.692762646	0.092253796	-0.041896141	0.751126576	-0.82916495	-0.860206244	0.287147896	-0.488887612	-0.863692007	-0.684139701	1.12408218	0.201821247	0.755235716	-0.51438492	-0.546557457	-0.394952139	-0.078050343	-0.764581155	0.445022142	-0.015149949	0.477480123	-0.064423452	-0.146622275	-0.527665352	0.381170003	0.420276031	0.253849197	-0.448911208	0.823540034	-0.872684949	-0.217935689	-0.468051061	-0.042813627	0.102543416	-0.104707301	0.396088295	0.239224343	-0.521308177	0.43317001	-0.068396455	-0.648756554	-0.07253149	-0.114660058	0.567810028	0.231179653	0.501916687	0.073173402	-0.309986076	0.660207412	-0.344462147	0.708132426	-0.371282444	0.571847369	-0.86649351	-0.104456577	-0.079706344	-0.330705854	-0.419624071	-0.520440354	-0.304371982	0.275500658	-0.259217587
z14474_1	"Degani,_Eugenio"	violin	1869-1909*	1889	NA	Venice	NA	0.866804783	-2.524911886	-0.530389699	-0.774837696	0.423423614	-0.439868811	1.259426409	0.478130757	0.595154992	0.738346362	2.281796983	-2.079491185	0.875194383	-0.432480406	1.183265757	-0.485394988	-1.608763238	0.513324807	-0.298792025	0.411710875	0.522836997	-2.281874043	0.378760441	-0.539918449	1.029568522	-2.565342533	-1.083578965	2.128895387	-0.372568507	0.214563303	0.143248712	0.22387826	-0.843844563	1.553702784	0.62182228	0.064815088	1.668169588	-0.953777101	0.6028651	-0.949136446	-0.807698276	0.934928705	1.732058378	-1.51321615	1.500409837	1.416921326	-0.298909663	-0.343616916	0.910536488	-0.077298962	-0.413984099	-2.530383667	1.905078591	-0.213383259	1.804588228	2.259781686	-0.01126251	-2.298872446	-0.85511053	1.244039898	0.443809219	0.696185429	2.65833436	0.027487526	2.007031438	-0.520485056	1.660828493	-1.567281278	-0.886052081	-0.265912408	1.442899383	-0.182950594	0.910958272	1.055188592	-0.500633869	0.054086542	0.992020435	-0.548621698	-0.006011717	-0.324223099	-1.613308517	-0.736318162	-1.793984759	0.016371843	0.561727707
z14475_1	"Degani,_Eugenio"	violin	1869-1909*	1889	NA	Venice	NA	1.423833968	-0.621806003	1.286189075	-0.733269253	-0.28717905	-0.374903361	-0.222669711	-0.922023704	0.540257648	0.964257991	1.575769585	0.017967804	0.14382154	-0.481793704	0.248945329	-1.706249835	-1.075639453	-1.177745102	-0.398531647	1.274469796	-0.119512766	1.266619621	0.430206039	0.119053357	0.470738183	-0.76915625	0.164779555	0.628306259	-0.954609457	0.92529359	0.376917767	-0.784621292	-0.866326677	1.37831054	1.378912237	2.406333931	-1.236061358	0.688184244	0.887880216	-0.544529772	-0.51498747	-0.741448262	-0.279501814	-0.190674539	-0.370935632	-0.460547902	-0.172686046	1.451686225	0.667518486	-0.256253364	-0.384002223	0.546155211	-0.139901577	0.276710481	-0.523739027	0.252342079	0.158965636	-0.180406228	-0.169285378	-0.943859849	0.79251834	-1.238319624	-0.986751069	-0.487026191	0.813805171	-1.127234725	-1.161076616	0.53404285	0.64498712	0.41240335	-0.754804143	0.222654308	1.445609564	0.649197297	-0.02067467	0.557160781	-0.2844407	-0.883604635	-0.19861321	-0.622580586	-0.02119	-0.741987697	-1.168780371	-0.028018508	-0.57611668
z14720_1	"Degani,_Eugenio"	violin	1909	1909	1909	Venice	NA	0.23199414	-1.676102794	1.801527103	-0.155834205	1.316649057	-1.702748624	-0.455698954	2.284734994	2.347625829	-1.356769791	-0.385634859	0.944479481	-1.68808643	-0.044536268	-1.103601961	0.114487718	0.660007164	-0.068892782	-1.061505223	0.556555937	-0.433071048	0.155298297	-0.071871988	0.399219802	-0.725312327	-1.042167999	1.280029753	0.614922287	0.556619212	-0.173531487	-0.652472982	1.70108465	0.186109798	-1.196020843	0.346526973	-0.691705368	-0.415037015	0.690197405	0.97806783	2.183278189	-0.907901028	0.022102458	-0.310488307	-1.071797782	-0.584865276	0.649963626	-0.218957795	-0.4134233	-0.236514726	0.963048346	1.774464461	-0.086440827	-1.303225815	0.968609505	0.898670817	-0.480839933	-0.362229401	0.464400564	1.260404828	-0.615562571	1.193549777	-0.288760331	0.835766207	-0.4497197	-0.10125131	-0.609189478	-0.260027097	-0.274209282	0.626553908	0.628753303	-0.098694073	0.734838534	1.039390467	0.991978789	-0.772138528	-0.53073051	0.619903395	0.441594385	0.804569742	-0.393520573	-0.177897865	0.259148586	0.379693682	0.70520898	0.718304729
z16803_1	"Degani,_Eugenio"	violin	1894	1894	1894	Venice	NA	1.414282141	-0.58065098	1.541343082	0.426936725	0.600279195	-0.732214533	1.559670167	-0.170102998	0.572811604	0.380345809	1.01243703	-0.064033674	-1.314499405	0.512782813	-1.389735227	-0.169433257	-0.301314525	-0.076705859	-0.21551213	0.137650577	0.556898682	-0.23055614	0.025353914	-0.326507588	0.622845334	-0.005887507	-0.316747214	0.174205979	0.3318744	0.431323622	-0.332309473	-0.478930956	0.435496247	-0.448261073	0.550502593	-0.230117981	-0.540597868	0.235291862	-0.626846149	0.259002564	-0.0557135	-0.526181912	0.429592122	-0.158835171	0.559856458	0.478081467	0.345822537	-0.254757857	-0.515369202	-0.338104464	-0.232876122	-0.282041378	0.87055251	0.767587133	0.925857802	0.424021851	-0.093440144	0.226570323	0.234542022	-0.450767782	-1.015856059	-0.039666564	0.133587809	0.6681921	0.430182781	0.372534146	-0.741252914	0.365632601	0.165485426	-0.07451587	0.016381619	0.237530276	-0.2139851	-0.250375955	0.290795028	0.030686669	0.373883085	-0.043209791	-0.671803411	-0.027993214	0.344942421	-0.160279563	0.066870556	0.141305209	0.053925515
z21322_1	"Degani,_Eugenio"	violin	1897	1897	1897	Venice	NA	0.861616771	-1.370249366	2.299653315	1.221649565	2.594115937	-1.223816716	0.764076152	-1.288716806	0.872287283	1.214916413	2.295948148	-0.16552374	0.89072546	0.363033496	0.456806454	0.021244774	-0.556989762	0.340946586	-0.241027117	-1.205068272	0.670014943	0.410627868	0.139747371	0.274103579	0.994981938	0.588270081	-0.558598706	0.201508788	0.14746902	-0.213210736	-0.245610646	-0.775162427	-0.50570841	0.792458995	0.278692203	-0.877875204	-0.564824128	-0.283130819	-0.4434345	-0.079781137	0.66848823	0.08820952	0.643185241	0.353656409	0.487604774	0.285586465	0.132304004	-0.51161769	-0.097511466	-0.464441255	-0.373329219	-0.091243394	-0.833179915	0.98128371	-0.606407816	-0.351504141	-0.153425619	0.349036624	-0.85603253	0.648982056	-0.752479568	-0.394315659	-0.310259618	-0.316140797	0.060570691	-0.350444044	-0.461125748	0.295153349	0.002127911	0.712345124	0.415712887	0.172718071	0.394796635	0.101594985	0.050589765	0.487231212	-0.414356468	0.37960354	0.257845604	-0.036719377	-0.144749323	0.109119563	0.414696962	0.382843574	0.292424929
z21919_1	"Degani,_Eugenio"	violin	1885	1885	1885	Venice	NA	-0.045329347	-0.580390448	2.332397527	0.29555323	3.194657214	0.028709574	0.015053239	-1.809517589	-0.459696331	-1.122306383	-0.328335789	-2.408613391	0.898333518	-1.151009507	0.428202752	0.713553784	-0.379099956	0.593149965	-0.516129521	-1.513202794	0.076130804	-0.359784897	-0.212418178	0.600726754	-0.069146182	0.315922247	0.589328707	-0.833293505	0.62982221	-1.293312373	-0.423843422	-0.54285069	-0.141634305	0.816321647	0.416127298	-0.577748567	0.170252821	-0.381374008	-0.218348666	-0.126045847	-1.041319777	0.013102795	0.847179882	0.191268047	0.950188279	-0.409236031	-0.436504702	-0.985118437	0.941870193	-0.076370905	-0.253583199	0.613880723	-0.183405724	0.871475909	0.076460536	0.765471529	0.730102806	-1.036623547	-0.153499075	0.32996678	-0.948643366	1.941545987	0.837562562	-0.981519102	-1.560933423	-0.48715157	-1.289208561	-0.207077117	-0.026065619	0.657121943	0.568926727	1.44044503	0.016808334	1.03587257	0.650480755	0.231459526	0.209338165	-1.2420202	0.204790142	-0.47042114	0.068186628	0.133970188	0.044708942	0.634058868	-0.154687652
z22190_1	"Degani,_Eugenio"	violin	1896	1896	1896	Venice	NA	1.337683222	-1.432718818	0.272435745	-1.485756266	0.298602107	-1.151936693	-0.957462473	-0.723580004	-0.119263025	1.504533627	-0.882236166	-0.641285343	0.916468618	0.67028216	1.506385414	0.567459915	-1.34650105	-0.009054715	0.11918824	0.788505857	-0.742546659	-0.414555423	1.145635408	0.632476528	-0.148678693	-0.136765845	0.483325746	0.547698337	-0.172579819	0.002034187	0.946667894	-0.395340091	-0.558547363	-0.027425042	-0.093403631	1.630581557	-0.38490313	-0.334546216	0.607459728	-0.204420645	0.080715289	0.487710701	-0.947354754	-0.486762142	-0.064454525	0.1015188	0.411574408	-0.836628206	-0.475344271	0.511855579	-1.257999434	-0.301154499	0.073526176	0.385819862	0.116516749	0.388827644	0.710142364	0.24017399	0.026889637	0.704942361	0.204504724	0.319592833	0.28641349	-0.643683298	-0.624750701	-0.14049356	0.749087715	0.429917043	-0.115338388	0.240428083	0.36711174	-0.221501437	-0.481480059	0.553405517	0.994217428	0.739112243	-0.286300755	0.121171409	0.346076824	0.002852981	0.136756669	0.258672058	-0.049704695	-0.283229478	0.237642439
z12347_1	"Degani,_Eugenio"	violin	1899	1899	1899	Venice	NA	1.381709371	-1.086999821	0.230351022	-0.280243996	0.523977573	-1.697134521	0.704032656	-0.79927082	0.259265392	1.222238793	0.233672168	-1.164739334	-0.621755616	0.66294831	-1.38931491	-0.557468643	-0.03527931	-0.278526046	-0.599058453	0.905013874	0.498776874	-0.634882458	-1.395098364	0.379972663	0.039903811	0.63864141	0.592212561	-0.772038842	-0.888502687	0.006627946	0.295853984	0.685788054	-0.772470624	-0.515189648	-1.114785756	-0.50125287	-0.928072688	0.30071281	-0.068852515	1.156484202	0.289075489	0.156891114	0.608668565	-0.002514838	-0.618798181	0.040968599	-0.04223876	-0.502701941	0.548696929	0.412521827	-0.586449712	-0.343532707	0.25423798	0.471780864	-0.374645686	0.580653408	0.432337315	-0.499132663	-0.054091546	-0.414557958	0.051844399	-0.404482281	0.1526145	-0.0992913	0.742413249	0.514852371	0.866508428	0.208913777	-0.01237197	0.064462648	-0.436762694	0.400441363	-0.181772921	-1.357462964	-0.989425602	0.530995159	-0.192844957	0.215812397	0.45021714	-0.287403753	-0.367820032	-0.080434626	-0.16015507	0.264752115	0.163323343
z12348_1	"Degani,_Eugenio"	violin	1899	1899	1899	Venice	NA	1.7832832	-0.84975966	0.953950897	-1.380904302	0.800021745	-1.603081004	-1.567074837	-1.512878573	-1.100427932	0.999011076	-0.201071021	0.139108818	0.031630624	0.906818221	-1.172013876	-1.300107017	0.659681974	0.228250689	0.854261291	0.025440404	0.662578726	-0.267130188	-1.799562077	-0.924576432	-0.061720803	0.869295552	-0.257486408	-0.586774759	-0.482022575	-0.086073796	0.179342031	-0.771505485	0.24490306	0.485087774	0.322601542	0.286556346	0.746081048	0.497343235	-0.080887909	-0.304199963	0.60771427	1.686370003	-0.753721281	0.576043713	-0.324303015	-0.561207167	0.190431137	-0.411219594	0.488306724	-0.376200805	0.363372591	0.22045435	0.160166327	-0.06088678	-0.439556129	0.677915259	0.181833792	0.450050016	-0.12500255	-0.124900899	-0.106268755	0.436824625	0.929122539	0.351535865	1.267406533	0.999882056	-0.02967774	0.230747541	-0.421442061	-0.084226853	0.477613346	-0.02963206	-0.591103865	-0.605686954	0.563625038	-0.367700642	0.987441568	-0.081080197	0.088224358	-0.206609811	0.099326896	0.165317954	0.799619006	0.488344896	0.5337753
z12349_1	"Degani,_Eugenio"	violin	1886	1886	1886	Venice	NA	2.03774163	-1.066737404	0.938207454	-0.227559526	0.834423941	-0.834989617	-0.680870914	-0.86400815	-0.260660889	1.658155571	0.122957358	0.203983606	0.714597704	-0.016375175	0.3430962	-0.044737478	-0.50831938	0.103995286	-0.649318968	-0.295742787	0.542467773	-0.436249384	0.429266267	-1.293419195	0.14599923	-0.408944499	-0.561956836	0.472459727	-0.818370805	0.117648519	0.095748444	-0.688998765	-0.490712811	0.276441754	0.571498125	1.164410654	-1.246948713	-0.172895239	0.283703224	0.41645877	-0.548288658	0.246084598	-0.072781753	-1.10596829	0.556115061	-0.298392194	-0.362487441	-0.465600819	0.009756127	0.688383647	0.978859867	0.196293857	-0.410107572	0.12309057	-0.410136763	-0.258329486	0.328031993	0.251900157	0.061844339	-0.397629392	-0.40968889	0.431828967	-0.324062451	-0.635599484	0.172176636	-0.406882331	0.308474548	-0.604728923	0.364491211	0.119413782	0.585059339	0.370455946	-0.495630052	-0.182217759	0.068415135	0.037963992	0.41192608	0.449413617	0.340642687	0.006296445	0.398672557	0.108207704	-0.018410753	-0.05255846	0.054276553
z12350_1	"Degani,_Eugenio"	violin	1891	1891	1891	Venice	NA	0.548773966	-0.999073667	0.507094729	-1.996688542	1.332019682	-0.061025818	-1.078117115	-0.694057876	-0.307904044	0.727492167	1.23731382	0.700368956	0.815062173	-0.136990432	1.370125505	-0.026098438	0.552923001	0.481868666	-0.385469511	-0.53002738	1.505298339	0.501542544	-0.005907541	-0.645321238	0.519290862	0.139857952	-0.29921505	-0.17693826	-0.937727987	-0.272496787	0.441510129	-0.687548557	0.065010158	0.166846434	-0.501162456	-0.119602674	-0.950593676	0.210880324	-0.202374203	-0.804850874	0.221049337	0.548594592	-0.814611277	-0.641028867	0.658516491	0.299855631	-0.925167742	-0.174691405	-0.560715657	0.157778237	0.458725501	-0.063522673	-0.956657187	0.295274019	-0.74681089	-0.4007886	0.327750966	-0.185380072	-0.311571491	0.52395316	-1.105069701	-0.295025843	-0.23597669	-0.689266629	0.079515435	-0.454974054	0.199144542	-0.329755986	0.281529223	-0.215007392	0.34508701	0.327597297	-0.010179618	-0.350038022	0.257363237	-0.059231202	-0.465333246	0.612216469	0.037680525	0.272643247	0.6507412	-0.129444943	0.705535194	0.087638564	0.392382712
z12351_1	"Degani,_Eugenio"	violin	1897	1897	1897	Venice	NA	2.419673632	-0.85667091	-0.446734353	-0.282771276	1.29111941	-1.315906903	-1.733475056	-0.340775498	-0.983734198	1.428159087	0.449614672	-0.009840752	0.746347316	0.625177055	0.277300727	0.060891278	-0.133409282	0.105174633	-0.382206429	-1.060309563	0.551130087	-0.365089044	0.248371977	-0.155589117	1.499446023	-0.31767367	-0.26817757	-0.282803961	-0.023471094	0.168264591	0.567511728	0.411015255	-0.020997164	0.860075491	0.209859869	0.31444644	-0.57361584	1.067837172	-0.763602469	-0.668692643	-0.007884434	-0.338013364	-0.669160082	-7.00E-05	-0.262181536	-0.119814817	-0.784924282	0.101625695	-0.022944272	-0.012602484	0.251651259	-0.20166408	-0.552543059	0.491628474	0.031793203	0.187720765	-0.324414542	-0.677643727	-0.228263752	0.731584884	-0.563739658	-0.445433087	-0.478765745	-0.279245081	0.315588719	0.496681808	0.763684065	0.137882807	0.384169708	0.385302024	0.615327132	-0.089160361	0.353868407	-0.891658128	0.036436849	-0.013109352	0.207688073	0.182971359	0.231603896	-0.480921182	0.083021076	-0.159414201	-0.235482143	0.249469367	0.010728571
z12352_1	"Degani,_Eugenio"	violin	1893	1893	1893	Venice	NA	1.252667104	-1.585056865	1.505898828	1.425073757	1.020501447	-1.791233721	0.205519667	-0.527040281	0.248603695	0.900657558	0.328587458	-0.251586547	-0.467416085	0.848602171	-1.0595275	-0.001633749	0.494230293	0.224800207	0.393341037	0.195719721	-0.008204129	0.040386282	0.227435041	0.01391573	-0.778019176	0.165250426	0.124626974	0.317990727	0.562690775	0.15343999	0.041427066	0.330755312	0.310125394	-0.445268733	-0.14758294	0.325828342	-0.196739422	0.088649665	0.156632841	-0.50875375	1.660093775	-0.256340347	0.233809052	0.401891041	0.365726636	-0.027983598	0.223125232	0.010443826	-0.769420342	0.039734635	-0.959371357	-0.181502475	0.089007933	0.438085211	1.185593871	0.904100371	0.468148833	0.84667204	0.043012162	0.493757689	-0.312594378	-0.286212414	0.415232314	0.11492764	-0.084454741	0.399107827	-0.654494532	0.725615296	0.704935798	-0.351625042	0.630438951	-0.231937341	-0.059622824	0.086085311	0.312198404	0.834634059	0.683402354	-0.707643978	-0.040309065	-0.074129307	-0.557666742	0.475908011	0.319577554	0.278475992	-0.326768052
z12353_1	"Degani,_Eugenio"	violin	1897	1897	1897	Venice	NA	0.624328876	-0.103863868	-1.050873959	0.420394855	0.683201931	-1.250117734	-0.638558859	0.216430698	-1.294830599	0.935790372	-0.209254468	0.535959343	-0.088046088	-0.170130487	-0.18315766	-0.034567359	0.048075511	-0.320316883	-1.310575409	-0.668912837	-0.416128377	-0.435955875	-0.010014346	-0.472320187	1.233343846	-1.089367084	-0.989956196	-0.266185072	0.444425644	-0.220172871	0.62611949	-0.231580622	-0.094311601	0.752623173	0.59894941	0.68029858	-1.028627058	-0.136390226	-0.1334761	-0.448756168	0.562582001	0.309241524	-0.341423925	0.584199725	0.03569837	0.042072893	-1.053697084	0.086117881	-0.354606646	0.235230728	0.074401941	0.286502643	-1.060194717	0.698364439	-0.158802405	0.530316049	-0.393422904	0.316106016	0.776114738	0.161317618	0.38774126	-0.056938968	0.017922199	-0.337795526	0.232782406	0.029802501	0.536242791	-0.134861098	-0.145177514	0.18214676	0.320368733	1.368150459	-0.033964528	-0.068400894	0.429166205	0.387949969	0.095439885	-0.322950805	0.067004745	-0.309199255	-0.130958133	-0.224475881	0.465203885	0.098169161	-0.081676292
z12354_1	"Degani,_Eugenio"	violin	1897	1897	1897	Venice	NA	1.067208503	-0.625919581	-0.129621024	-0.317188588	1.205348305	-0.666469582	-1.292714277	-1.188367056	-0.639187074	0.894837073	0.537540304	-0.275630892	0.122369299	-0.601951148	-0.07369913	-0.170914365	1.212274807	0.753278051	-0.300615461	-0.744790481	0.236700039	-0.746309127	-0.654505967	-0.168935547	1.514106083	0.224198173	-0.649440043	-0.248272639	-0.186742894	1.142237335	0.266061894	0.103365192	0.213758368	0.686068032	-0.134787622	0.392219537	-0.111104046	0.264577562	-0.588434535	-0.246035879	0.160088124	0.292937718	0.278177963	0.225345208	-0.21613171	-0.171000799	-0.456803417	-0.105476126	-0.172177215	0.411588919	-0.140786613	0.432141686	-0.46268016	0.611389956	-0.723466252	0.607498853	-0.682767391	0.338550284	-0.506210301	0.528851797	-0.784951482	0.006542979	0.237685774	-0.137281554	0.246477215	0.06158565	0.321082515	-0.289988079	0.546099045	0.548487086	0.17287575	-0.506077687	-0.44348232	0.019007883	0.09173775	0.366682256	-0.180138308	-0.012656568	-0.355021637	-0.295274981	-0.258262377	-0.433799961	-0.110759508	0.157922287	-0.136558988
z12358_1	"Degani,_Eugenio"	violin	1899	1899	1899	Venice	NA	0.56548297	-0.515925248	0.611365939	-1.968532108	2.132912776	-0.585459894	-1.36948848	-1.540618546	-1.003249978	0.177177836	0.149546439	-0.193934714	-1.137379111	0.740175236	0.456208489	-0.007862848	0.824541314	-0.998654541	0.359026716	-1.028003846	-0.156592608	0.281146911	-0.568707955	-0.273299053	-0.065810259	-0.35614576	-0.09965922	0.559074007	-0.579014688	-1.167851869	0.217835568	-0.640565273	1.673631292	-0.406613657	-0.243106151	-0.043508598	0.398772629	-1.861048151	0.818453156	-0.234431286	-0.243730338	-0.84516693	-1.108297682	1.988059568	0.541473971	0.161278579	0.902760395	-1.634445319	0.325279193	-0.239992448	0.116098129	-0.428188388	0.341398349	-1.840585728	0.445653367	-0.763131282	0.069717699	1.207491713	0.254126684	-0.284487555	1.507472899	0.040567069	-1.070562184	0.589870597	-0.432821134	-1.188124997	0.013672545	-0.562211065	-0.659085435	-0.93698045	-0.183289891	0.188142435	0.141073115	0.518786449	0.352500209	-0.103367051	-0.2200373	0.2590781	0.559695436	0.424598632	0.254127909	0.509103676	0.625914179	0.212818491	0.295002958
z12359_1	"Degani,_Eugenio"	violin	1888	1888	1888	Venice	NA	0.562788639	-0.412701511	2.501926347	1.200832448	0.628312441	-0.305602454	3.145210083	1.370681477	1.426813831	1.06039311	1.978715257	-0.652855331	0.651962471	-0.223460537	2.678300439	-0.685902842	0.399379188	1.740433051	1.073604204	-0.531588807	1.485048229	-0.472893541	-0.335185449	0.974275986	0.162892308	-0.679662328	-0.222512913	-3.322799309	-1.688527972	-0.500234851	1.105604648	1.886854861	2.065474125	-2.392983087	-0.198367608	-0.676258453	2.630764124	0.281437077	-2.117286776	1.608441483	0.982419938	0.693258259	1.017770185	0.851238255	1.170369179	-0.047203741	-0.176286416	-0.749052152	0.19378867	-0.036823911	-1.572419992	0.038045759	-3.64729589	-0.179001815	2.429430769	0.947278247	-0.625311365	-3.258535909	1.485669453	-0.557985882	0.674975815	-2.878757199	2.508829909	0.236432941	0.006635774	0.349424659	-0.770425632	1.025107421	-1.821618366	-1.457171402	-0.232453817	-0.090251598	0.896733996	-0.989310404	-3.07809101	-0.823543173	1.307588197	0.528413534	-1.819574113	1.570314959	1.649848389	-0.06054765	1.433977059	0.299164672	0.302693516
z13122_1	"Degani,_Giulio"	violin	1900	1900	1900	Venice	NA	1.270023319	-2.631513515	1.115393633	-0.780630497	2.408206991	-0.703061176	-1.83316503	0.220078525	-1.377079742	1.463835377	-1.771907295	2.282836929	0.379644407	-0.923653016	0.466016845	-1.695510508	0.206543389	-0.098611961	1.216862386	2.057470392	-0.154892148	-1.785116394	-1.464243266	0.586948761	0.662457622	0.59935285	-0.101620007	0.63579401	2.543515929	-0.773775417	0.10751115	-0.050091119	-0.005977802	-0.208346877	1.281242247	-1.479547038	-0.572839229	0.6264012	-1.122751571	-0.391443825	0.634044544	1.061368183	0.292578743	-0.449976049	0.268377043	0.084529605	1.623051047	-0.347724899	-2.09186262	0.980397066	0.14039986	1.646409519	2.076808043	0.458960667	1.711206292	0.848144319	-1.712906368	-1.379814681	0.047553089	0.127499894	-1.478280225	0.095562799	-0.012252137	-0.179516901	0.293087562	0.700156235	-1.951707679	-0.090739497	0.305353819	0.914985419	-0.690207169	1.795901696	-0.342815627	-0.250375886	0.507139909	-0.234831565	-0.947250029	0.111356936	0.314085984	1.893469912	0.799493027	-0.353749022	1.982768743	0.562427691	-0.873206311
z13124_1	"Degani,_Giulio"	violin	1897	1897	1897	Venice	NA	1.629867757	-0.175701794	0.703250059	-0.30397987	1.439800261	-0.706055906	-1.615324305	-1.526104438	0.284845814	0.014765168	2.771377943	0.393114671	0.379245585	2.231091805	-0.188698346	-0.012320048	0.362845988	1.407009705	-0.869712881	-1.0258141	-1.844731205	-1.286311384	2.230988806	1.081524092	3.315852029	-0.259750667	-1.538886516	-1.386046084	2.46425526	0.360072498	-0.48439043	0.077527375	-0.978435129	1.727681424	0.60337815	1.130586293	2.345952342	-1.944185892	1.940034155	-2.886861607	-0.267635293	-0.252023743	-0.840513516	0.491156919	2.435086927	0.785681779	1.93438581	0.790613848	-0.503663969	2.176857328	1.690746028	-3.162127423	4.591016415	-2.573316175	-0.120912115	1.24415653	0.672470094	0.463002403	-0.077731712	-2.216952833	1.805955038	3.159022489	-1.922417491	1.668707208	0.076861794	-0.836294085	0.326099817	0.489798952	-1.040148689	-0.493014684	1.315176321	-0.323294867	0.44186719	1.773076291	1.554012191	1.32194541	-2.683043715	-0.63885079	0.867045191	-1.635735446	-0.756294058	-1.387993793	-1.787865173	-1.038866387	3.815719621
z13125_1	"Degani,_Giulio"	violin	1899	1899	1899	Venice	NA	-1.238003663	-0.660481586	-0.478004158	1.838633332	-0.066038862	-0.12884361	0.455101621	-1.334795066	-0.414120269	-0.455870638	-0.312534472	-0.737204124	0.226764305	-0.211322163	-0.781287369	-0.981917755	-1.31704671	-0.266178622	0.552407892	-0.124753993	0.037608049	-0.630997531	0.720768418	-1.009189463	0.002149846	0.211500183	0.155917514	-0.278861872	1.377207481	-0.24035154	-0.046753998	-0.011242331	0.305162494	-0.538906544	0.482436875	-0.033664902	-0.235052037	-1.192971829	-0.405394552	-1.141685193	1.072054667	0.255160099	0.828825407	-0.170501411	0.569446167	0.235962989	0.298086298	-0.963925624	0.008735678	0.930217211	0.490112593	0.057918668	0.208496026	1.291993787	0.290043254	0.368604708	0.137185483	0.131434696	-0.048625147	0.062251425	0.618352248	-0.370432198	-0.277256504	-0.35154319	0.599721935	0.918695866	-0.380857338	0.449952319	-0.541894306	0.712170093	-0.152227368	-0.235674751	0.350904669	0.757314081	-0.384431798	0.056540321	0.40633548	-0.118306392	-0.216595874	0.690848076	0.992620735	-0.403332773	0.310117845	-0.75612555	0.109463727
z13105_1	"Degani,_Giulio"	violin	1899	1899	1899	Venice	NA	1.859363421	-0.601755744	0.240633735	-2.009021779	0.55349711	-1.075835825	-1.95114667	-1.036860362	-0.101423119	0.821655789	0.097715002	-0.03518326	-0.026883669	1.492893169	-0.040956829	-0.301843225	-0.031146895	0.126895749	-0.145009455	0.454306584	-0.073542489	-0.187210258	0.514955575	0.024648027	0.136515268	-0.478540913	0.458657611	0.050878023	0.211335647	0.845653356	-0.614374728	-0.101164612	-0.004210692	-0.778544022	-0.544892776	-0.219787871	0.1291326	0.188704291	-0.012825085	-0.315066146	-0.742646314	0.264326712	-0.728971564	0.197752664	-0.540462444	-0.415590731	-0.762988622	-0.618873846	0.304145062	-0.537070151	1.323107265	-0.30667648	-0.13908484	0.157363496	-0.801823744	-0.383089091	0.332771121	0.779395931	-0.61397268	0.092690278	-0.286871639	0.120685657	-1.600340501	-0.473330381	0.001121253	-0.284620745	0.35816453	-1.171573524	0.562827119	-0.590249545	-0.409161582	0.427804415	-0.180795277	-0.041661544	0.390322937	0.43296157	-0.608417861	0.867283052	0.796024235	0.556837674	0.454157479	0.059879711	0.250703899	0.33034402	-0.144052138
z13106_1	"Degani,_Giulio"	violin	1894	1894	1894	Venice	NA	1.720758086	0.4860118	0.06118844	-0.723079861	0.637639277	-1.486785178	0.275821164	-0.803424297	2.890114359	1.13549405	1.831414168	1.845598178	0.086034467	-1.393317397	-0.439666697	-0.043707612	1.082096399	0.114849915	-1.186976372	-0.519272149	0.246879544	-1.566992387	0.084223112	-2.139861194	-0.653677027	-0.896830969	-1.479084792	0.838412391	0.499244732	0.334111421	-2.433569522	-0.557582362	-0.405390657	1.169246784	0.241618521	0.152383293	-1.252859405	0.592329953	0.319529023	-1.444780331	-0.314737975	0.495474112	-0.206241082	0.432402653	-0.130516383	1.747400012	-0.145654192	1.185372404	-0.238410036	-0.201592587	0.261248857	-1.033244737	0.573718751	0.554026972	0.811721855	0.300583615	-0.05828235	0.796235317	0.244191907	-0.009752774	-0.115608498	-0.337204042	0.048794815	0.060088516	-0.001046529	0.021734001	-0.568700005	-1.184012604	-0.29065443	0.808002349	-0.826761376	-0.56069133	0.48335933	-0.696681806	0.92074961	0.243786364	-1.510568988	-0.328603777	0.309732022	-0.309358107	0.441281714	-0.004128518	0.766564822	-0.610227997	0.36835305
z13113_1	"Degani,_Giulio"	violin	1892	1892	1892	Venice	NA	2.043435427	-0.746673491	0.634972015	-0.05246255	0.932778067	-0.583292121	-0.606662007	-1.148389699	0.701251579	0.287191145	0.480452525	-0.244066134	0.6208907	-0.386500399	0.758335286	-0.264405192	-0.858436279	0.213093157	-0.757320343	-0.039327396	0.07087789	-0.558470831	0.37050807	-0.679023727	-0.522498107	-0.774923867	-0.5089481	-0.968265204	0.002344835	0.65395372	0.079389521	-0.369007489	0.170952305	-0.102678929	0.588676438	-0.586190765	-0.676700454	0.462608339	-0.290471073	0.726102586	-0.978576976	-0.583608892	-0.780384469	-0.175653223	-0.181343086	0.078806615	-1.023545192	0.368379376	-0.137101081	0.045733717	0.544549073	-0.893625877	-0.088457984	0.45642659	-0.674765147	-0.905576924	-0.022204053	0.588401123	-0.128362325	0.240998188	-0.466233171	0.243218755	-0.480175386	-0.450554374	-0.931788472	-1.002094382	0.047439815	0.154514617	0.158244562	0.479354267	0.147308958	-0.103364741	0.739939436	0.073868205	0.229193023	-0.424399924	-0.077951406	0.636914719	1.492396782	0.215945135	0.240692659	0.024382438	0.147465727	0.46194626	-0.966392763
z13114_1	"Degani,_Giulio"	violin	1899	1899	1899	Venice	NA	2.278959597	-1.320876433	0.642413938	-0.90792874	0.729859424	-0.257483436	-0.896148688	-0.223940424	-0.44605442	1.101472219	-0.021711759	0.973124871	-0.127353991	0.348388048	0.804789297	-0.377957305	0.258440547	-0.452633907	0.74510173	-0.296723116	0.266399847	-0.70402956	-0.003014687	-1.310081605	-0.123515253	-0.787744417	-0.079088298	0.40465376	-0.320545372	-0.190942944	-0.325271521	-0.597600889	-0.321742148	-0.481516624	0.274448927	0.123452755	0.376019766	0.322515666	-0.649109143	1.071581351	-0.18029235	0.735057506	0.165950728	-0.657069373	-0.108854574	-0.06222201	1.43373233	-0.331983972	0.21976798	-2.150577135	1.231699597	0.112721197	-0.623035916	-0.473609661	-0.333263472	0.367852356	0.431295558	0.828034666	0.860725493	-0.266102898	-0.750716688	-0.645503342	0.150932141	-0.037146224	-0.086128071	0.987417689	0.073119763	0.869759906	0.021017124	-0.733016127	0.586864218	0.114103505	-1.210431362	-0.353968808	0.279850605	0.864666943	-0.034793529	-0.115307607	0.317408933	0.456375975	-0.435517639	0.563657347	0.381628867	-0.735603772	-0.233611695
z13115_1	"Degani,_Giulio"	violin	1895	1895	1895	Venice	NA	1.585640586	-0.63083956	1.357866803	0.287700824	1.004019546	0.049397269	-0.338805885	-1.030798636	0.09791538	0.097010144	0.870156329	0.501315828	0.459628227	-0.604483781	0.699274181	0.22410771	-0.97857725	0.184017114	-0.111254607	0.213245247	-0.013057521	0.204814074	1.03706096	-0.135737051	0.780760756	-0.438781594	-0.251407324	-0.453287365	-0.946633461	0.50287546	0.05005446	-0.24196137	-0.3188765	0.624226447	0.63200221	0.928594256	-1.223091922	-0.982499833	-0.06862197	0.765421504	-0.224459526	0.57710389	0.580265371	-0.756276924	-0.83331714	0.798715758	0.775041069	-0.031753944	-0.311603096	-0.191267772	-0.872974441	0.289965881	0.742824953	-0.419277433	-0.166467941	-1.13480266	0.352937933	1.223074199	0.000846242	0.771692341	-0.57422194	-0.362359066	-0.741276727	0.272546984	-0.158220544	-0.875489645	-0.126259106	0.62068394	-0.680468386	0.575673971	0.35532911	0.382487969	0.156733135	0.235608163	0.895613458	0.456642077	0.845711496	-0.351422901	0.713800974	0.500341047	-0.062067863	0.992503899	-0.150008295	0.448837847	-0.199120078
z13116_1	"Degani,_Giulio"	violin	1900	1900	1900	Venice	NA	1.387939059	-1.100739782	1.421386069	0.20819289	0.376267652	-1.524436064	1.324798211	-0.182415159	0.399513774	1.16725641	0.332756422	0.303578031	-1.284347893	0.188228691	-0.905062577	-0.73633997	-0.591364128	0.461297403	-0.236925523	0.34834535	0.126824921	-0.536817036	-0.104538368	0.718632258	0.146037108	-0.260258901	0.314640551	-0.100035239	0.01360793	0.048032518	0.190218816	-0.23949507	0.004548124	0.224809616	-0.427104183	0.885431032	-0.2674054	0.14129821	-0.613558414	-0.045497122	0.829633026	-0.507345973	1.500534491	-0.783642403	-0.188579792	-0.281669952	0.60282064	-0.427513358	-0.234523411	-0.249865048	-0.630418889	-0.534299645	0.013967407	0.410035067	-0.157997362	0.84903347	-0.33524689	-0.19187508	0.116842985	-0.015195013	0.019354807	0.181580598	0.686318389	0.671771168	-0.050947229	-0.035857196	0.141891577	0.766108172	0.112682329	0.37637535	0.396160496	-0.150629996	-0.863917884	0.105098574	-0.328657874	-0.029351728	0.302581306	-0.469959751	-0.59877268	-0.637897546	-0.268925029	0.10587758	-0.093895952	-0.504614781	0.117313461
z13117_1	"Degani,_Giulio"	violin	1899	1899	1899	Venice	NA	1.733377535	-1.14395705	1.347776075	-1.966530521	0.907768054	-1.270875215	-1.933795872	-1.162571287	-0.630325796	1.305117035	-0.360394316	-0.052771801	-0.353302114	0.984445678	-0.160758673	-0.492066428	-0.12773678	-0.292213986	-0.519990749	-0.09661807	-0.018716021	-0.042558993	-0.758307791	-0.006860526	0.5417954	-0.471748664	0.235156465	-0.761803327	0.230679463	-0.18871588	0.003863109	-0.862725211	0.805334397	-0.000290866	0.107199	0.055557756	0.749898859	0.127231564	-0.116408707	-0.119210566	0.02022372	-0.114340103	-0.87835611	0.998378533	-0.581387755	-0.45941816	-0.10466088	-0.309268725	-0.379554782	-0.142637647	0.056231266	-0.318579147	-0.469562968	0.277534151	0.019512713	0.367807434	0.352645047	0.053698507	-0.4405869	-0.557009235	-0.161760767	0.2120345	-0.277675972	-0.295117815	0.439954962	-0.075356881	-0.01756879	-0.370421117	0.26523232	-0.527273327	0.077849319	0.369015601	0.033151532	-0.073417555	0.004119352	-0.011419259	-0.142659398	0.048609886	0.322538287	0.010045321	-0.378866063	0.114302401	0.026370619	0.376603365	-0.045057367
z13118_1	"Degani,_Giulio"	violin	1896	1896	1896	Venice	NA	1.003027474	-1.608533644	1.232903203	-0.955380777	-0.145330732	-0.528237355	-0.700070211	-1.101353785	1.775740531	0.958636165	-0.716457425	-0.802212402	0.749359031	0.418469315	0.469074453	0.416454308	0.408389657	0.241158686	-0.39992639	0.834268691	-0.388402965	0.203392953	1.11715937	-0.036846912	-1.259087246	-0.084997436	-0.199299687	-0.133778409	0.178419045	-0.474499199	-0.293499394	0.230612688	-1.231723615	0.295763735	-1.616923896	0.143191133	0.037575473	-0.335663281	-0.705549929	-0.191493358	1.020432844	-0.428316673	0.222670678	-0.212200399	0.189443507	-1.036253169	-0.113231512	-0.696943891	-0.65270026	-0.069651147	-1.194471771	0.118935061	-0.953721531	0.311200178	-0.167381361	-0.15185529	1.560817324	-0.260021028	-0.374742686	-0.485205119	-0.233244957	0.049495048	-0.274146576	-0.351198667	-0.17470194	-0.418320088	0.045350994	0.493799102	0.17931616	0.411875473	-0.448670218	-0.806604611	0.510309363	-0.367441671	-0.585359511	0.478329385	0.013819755	-0.738634399	0.518998387	-0.770390136	-0.577479367	0.324568938	0.099593929	0.474401475	-0.051603616
z13119_1	"Degani,_Giulio"	violin	1906	1906	1906	Venice	NA	2.619720122	-1.236234631	0.50547783	-0.688349771	0.81117267	-0.54291852	-2.62337499	-2.075592665	-0.016622275	-0.204493927	0.249574957	0.414903788	-0.709523999	-0.249217513	-0.741593054	-0.516377488	0.743780472	-0.036358989	1.281618111	-0.416065915	1.181755566	0.792871242	-0.878659245	-0.213640647	-0.454140736	-0.286424496	-1.272048466	0.980467773	-0.752706385	0.993995937	0.796902954	-1.486725367	0.545312084	-0.298699179	0.264655353	-0.720791353	0.036900761	-0.98528036	0.880056708	0.048673536	0.882023838	0.407529859	-0.976793027	-0.000740207	-0.742745151	0.37245648	0.550645012	-0.642307994	-0.524993488	-0.199083608	0.419384088	-1.025684644	-0.206684195	-1.144366866	0.343734363	-0.22792175	0.27481718	0.059054084	0.2195667	-0.124520635	0.763197915	0.688511334	-0.164135787	0.558861401	-0.102001474	0.211051164	-0.57407093	0.85196313	-0.410755478	-0.860727475	0.531465277	-0.875618714	-0.575540964	0.399200991	1.001647201	-0.913169247	0.507888392	0.882717838	-0.315911518	0.96881891	0.356799335	0.736936845	-0.026200288	0.08977208	0.777558058
z13121_1	"Degani,_Giulio"	violin	1899	1899	1899	Venice	NA	-0.779209232	-0.068895103	1.085081516	-0.931968135	1.404078836	-1.006321076	1.697777164	0.027564556	1.4770592	0.445542196	0.119309542	-0.208292714	-1.125865402	1.142184567	0.950406812	-0.082763074	-0.687027684	0.25013266	0.141109172	0.094196715	-0.255137295	0.457777611	-1.129191342	-0.793811086	0.599712815	-0.953624596	-0.363995286	-1.271374497	0.263698212	0.293504168	-0.756883671	1.031884837	1.292907797	1.40445809	-1.02797583	1.603922597	0.508154348	-0.615898883	-1.292264973	-1.992096248	1.294560261	1.382688191	-1.305469913	0.646751413	0.948064818	0.088543971	0.644762176	-0.727774186	0.003696828	-0.148402879	0.739765558	0.926331985	-0.321525415	-0.15372967	-0.800804738	-0.501226786	0.663803152	1.385251461	0.260041519	-1.396463016	-1.623844122	1.624287004	0.081615786	0.927254683	0.312237593	-0.62728125	0.359597912	-0.442954193	-0.329503113	0.585860261	0.31285828	-2.356908244	-0.899006625	0.371202651	-0.143778002	0.616850271	1.637228491	0.462013869	-0.22485324	-1.822245581	0.738377974	-0.699410992	0.865804416	0.128609322	0.541936983
z13141_1	"Degani,_Giulio"	violin	1904	1904	1904	Venice	NA	1.452796345	-0.774460884	-0.231295439	-0.583050574	0.474516068	0.232043813	-0.277880927	0.265368211	1.297763331	2.499559492	1.366236667	-0.362973421	-0.043426872	0.307335643	-0.159214841	-0.86356841	-0.74632452	0.152360706	1.609291064	0.063986329	-0.607201289	0.151117551	0.672842603	0.192411597	0.181338396	0.56291054	0.227088131	-0.176933411	0.193954539	0.796364165	0.066338685	-0.040172031	0.391840619	0.174910645	-0.835627187	0.68310078	0.242749357	-1.459366212	-0.095751779	0.840778911	0.016544253	-0.44083759	0.795017392	-0.459359522	-0.498068046	-0.49515842	1.549419927	0.693896798	0.12702149	-0.94430142	0.385239095	0.794824101	-0.586493548	-0.141937418	-0.050359966	-2.038121012	0.944534872	1.14080267	-0.024052852	-1.850549792	-0.422775339	-0.074081699	0.449836754	0.476711395	0.184855169	-0.232834557	-0.33219276	0.613164837	0.019473222	0.267197853	0.828903517	-0.593873121	1.047146034	1.635958317	-1.025385421	0.428689867	-0.746982057	-0.511413368	0.429655995	0.242535794	-0.215518315	0.394551203	-1.009327933	0.106052215	0.139802062
z13142_1	"Degani,_Giulio"	violin	1902	1902	1902	Venice	NA	-0.248786923	0.259521586	0.541021257	0.488351144	0.478534888	-0.070327944	0.799332657	0.777031407	0.633707486	1.248407857	-1.302642283	1.587235297	0.214358885	0.739891286	-0.90841221	-2.264948373	1.48810912	0.147032709	-1.485283624	0.522121178	-0.355924892	-0.512098365	-1.437399686	0.897512685	-0.779996606	0.451927719	-1.191786548	0.327891697	1.341020968	-0.203340563	0.082975931	0.546255849	-0.587586888	-0.553782154	-0.32960575	0.230763463	1.05918923	-0.259274446	-1.484172319	-1.08824997	-0.04471244	0.412264212	-0.656715953	-1.05253224	-0.060781369	-1.404358484	0.2492478	-0.671196505	-0.655949968	0.652611213	-0.534416128	-0.357073622	-0.576653914	-0.927624246	1.17713995	-1.62616035	2.164856538	0.897638422	0.416430307	-0.891682223	-0.034189171	-0.21732999	-0.726448198	0.548043566	1.485147183	-0.55559961	-0.394241668	-0.184731122	-2.160101325	0.478419774	-0.780426125	0.419493183	0.933095389	1.617063646	0.128320673	-0.549417275	1.002707815	-0.426303867	-0.498738511	-0.768783139	0.480223851	-0.204827092	0.545554325	0.745610876	0.607803659
z13143_1	"Degani,_Giulio"	violin	1891	1891	1891	Venice	NA	0.20045209	-0.772024413	0.360965691	0.400516618	-0.08431093	-1.903236655	0.558748444	-2.379592734	1.24281129	0.587243945	1.04946562	0.28670805	-0.58835613	-0.683238335	-1.627590539	-1.938407576	-0.026866796	-0.303594859	-0.657613147	-0.336060392	0.153127085	0.08886818	-0.608556821	0.806951981	0.682117154	2.413842669	-2.293825067	0.929072395	1.269821516	0.788334291	-0.176657689	-0.374540135	-0.837477099	0.711311093	-0.507215314	-1.993340228	1.101685031	0.185565461	-0.419300554	0.06283782	0.386706912	0.55264289	0.949579935	1.04312212	0.494972752	-1.30371268	0.037316718	0.927705454	1.414707103	-2.020021107	-1.613934966	0.056759234	-0.852809079	-1.259773541	1.133243426	-1.034081026	1.053373885	0.827332621	0.282596948	-1.200290298	0.138290467	-0.187585497	0.084403358	1.605042627	0.777629368	-1.279200127	-1.107986392	-0.483717126	-1.179492204	0.579735176	1.40568394	0.799267494	2.15464417	-0.618037459	-0.25629207	-0.65787187	-0.124030219	-1.142652073	-0.708103025	0.087692178	0.200651177	-0.391031294	0.423954579	1.554515598	1.366358752
z13144_1	"Degani,_Giulio"	violin	1915	1915	1915	Venice	NA	1.638759113	-1.189021363	-1.246909384	-0.568422955	2.353667129	0.919239437	2.992900643	-1.734085736	-0.893813257	1.524540679	0.755296038	-0.130583488	1.155439423	-0.039509147	0.422995294	-0.90844989	0.365265331	-0.483918428	-1.297275694	0.665399015	1.258051139	-0.409818776	0.246321915	1.715194949	-0.645963953	-0.132072216	1.31687977	-3.183576876	2.354188654	-0.642263263	3.539093691	2.494859748	0.305789258	-0.114199504	0.055196241	0.431723811	0.633519066	-0.046132852	0.172151525	2.168860267	1.428540182	-1.108872559	0.854336208	-0.156802216	1.466357426	0.69412837	-0.146842293	0.502732155	-0.350606994	0.28572453	0.540535386	0.320375891	-0.039282073	0.212958026	1.172699083	-0.810401943	0.416076636	-0.297041175	1.868482213	0.205374191	0.62098414	-0.112836408	-0.874982744	0.456869653	0.599679618	1.266490418	0.316243517	-0.561271968	-0.643219183	0.00825464	-1.382840057	3.020429513	0.445049774	-0.631779085	1.169901414	1.058824565	1.251213342	0.044697851	-1.816860182	0.245818684	-1.755018033	-2.356535914	2.11884872	-0.049938298	-0.102165607
z13145_1	"Degani,_Giulio"	violin	1893	1893	1893	Venice	NA	1.843299392	-0.433634598	0.222251275	0.210921244	1.203956309	-0.208278486	1.306799355	0.43495509	0.087640348	2.03050227	0.88541794	2.549010069	-0.404153299	0.752686539	-0.996213199	-4.030340408	0.507307674	1.851843629	0.736561772	1.513707184	-0.18737901	-0.265459592	3.252814263	0.554059801	1.158264308	5.953379461	-2.470875266	-0.273474	0.784713166	-0.354876134	2.901178287	-0.685037883	3.034361935	2.557038929	0.011084199	0.697853062	1.408302111	-2.235521314	2.321030765	0.425378181	0.865674253	-2.058425159	1.945148235	0.041130616	1.727503206	-0.327828102	-2.809229292	2.287267875	1.716802784	-0.087097532	-0.204713272	1.282487772	1.489573425	1.110462938	-1.257120559	-0.330988926	0.525062644	2.121961486	-0.458395022	-2.131836385	-0.841852653	-3.182467865	-2.280270991	0.968710895	2.972629257	1.411505799	-0.349319692	-2.800283532	1.510329121	0.445755524	-1.628567985	-0.886120234	-2.338201114	2.429784342	-0.780962063	-0.941631156	2.718364146	-0.693424489	0.219865796	-2.039764161	4.172062742	3.366754925	-3.673099413	-1.419829775	-1.546265155
z13146_1	"Degani,_Giulio"	violin	1904	1904	1904	Venice	NA	1.802644614	-0.757363954	-0.451259521	-0.788633987	1.237390803	0.278196161	0.827902173	0.45629573	1.824113124	1.444486089	2.680613734	-0.809485098	-1.203706134	0.062984845	-0.426837164	-2.286096519	0.924774723	1.187078585	-0.087387911	-0.737810018	-0.122496132	0.452311762	1.579256337	1.59775421	1.485884136	-1.692520867	-0.581774246	-1.220395194	0.477659282	1.532334222	-1.412514769	-0.924978776	1.275619679	-0.459058819	0.98185466	0.018794875	-0.69948009	-0.031243579	-0.236931826	1.641957442	0.268122462	2.121290542	-0.048540367	-0.768964097	-1.080807839	0.163543964	0.404013854	0.708117294	1.513604824	2.527026544	-0.599541822	0.578784559	2.642941368	-1.538072529	0.581314992	-0.095876404	0.872800328	-1.985185881	2.255154286	-1.533550864	0.527273176	-1.637554968	1.080336482	-1.195879816	0.356858659	0.188873229	1.817718328	0.229791229	-2.386068419	1.450565327	-0.002774032	2.099109369	1.278132799	-0.163052285	-1.338062228	1.208261244	-0.85605249	-0.644945277	-0.979723817	-0.08502415	-0.789563287	-0.826713453	1.630046623	0.814761189	0.968494517
z13150_1	"Degani,_Giulio"	violin	1893	1893	1893	Venice	NA	-0.963628471	-0.66629018	-0.325203149	0.406607402	1.47638317	-1.559669345	0.24171214	-1.910327689	1.269368755	1.464100229	1.276050956	-0.2287616	-0.35485468	0.207953005	-1.257547425	-0.729048201	0.348468167	-1.042135398	-0.254723205	-0.975944146	-0.674541901	-0.113635213	-0.993319175	0.041932876	1.502602102	1.60790609	1.215065216	0.376412233	1.016458542	0.275940479	0.098687212	1.285253751	0.107135829	0.800429752	-1.310697443	-1.104589369	0.777111783	-1.299313443	0.522122071	-0.267226163	0.261813391	-0.044616381	-0.689598	0.358426746	0.572516066	-0.778224234	1.643685011	0.034011801	1.51092728	0.351246342	0.168998462	0.433617011	-0.591928053	-1.391513535	-0.652670152	-0.499322215	0.847918916	0.675901492	-0.931209388	0.819517536	0.821515975	-0.525798201	-0.011607998	1.030990969	0.293028628	-0.468357628	-0.40382311	-0.052877008	-1.61916454	0.506809334	1.021968568	-0.369099918	1.496799737	-0.431259911	-0.407584712	-0.216054459	0.024256256	0.008322357	0.014473985	-1.640812362	-0.295822826	0.873460087	1.358815583	1.088892545	0.324209638
z13151_1	"Degani,_Giulio"	violin	1919	1919	1919	Venice	NA	-0.800221339	-2.363490212	0.584758432	0.917326611	0.761917058	-0.490454601	0.898148662	2.077288525	-0.576381693	0.321544658	-1.143607626	0.966999898	-1.656893908	-1.348869647	-2.272936278	1.571358349	0.411370548	0.35683789	-0.030841179	0.642925563	0.124721575	-0.175607727	0.781016649	-0.025248925	-0.254717586	-0.312120418	-0.542987864	-0.042971735	1.204174271	0.057134941	-0.33573681	0.625901081	0.186947395	-0.665743382	0.188250738	-1.771344795	-0.337832629	0.116738993	-0.998825644	0.366726606	0.53584277	1.128605573	0.161752081	0.502251197	-0.808532652	0.317598981	-1.319722671	0.052809704	0.230116421	0.178185858	-1.254931297	-0.214887376	1.017031529	0.921428501	-0.293631053	-0.58418283	0.245828766	-0.187174868	1.051405739	0.476569766	0.10059228	0.000811061	-0.027767789	-0.584179519	-2.413901801	0.306094182	-0.526092548	0.411721366	0.754371363	-0.060480246	0.949797431	1.130367227	0.637991566	-0.007766806	-0.217286872	-0.733566712	-0.893298016	0.596774129	1.106689983	-0.433099485	-0.088135446	1.417107814	-0.219478986	0.728856105	1.016955149
z13153_1	"Degani,_Giulio"	violin	1902	1902	1902	Venice	NA	2.66687126	-1.176857252	-0.568342759	-0.627874499	0.289073449	0.296912703	-2.350065979	0.957971049	-2.170042351	0.845462754	0.749476561	1.227356366	0.443170663	-0.517441715	0.776649443	-1.32312138	0.043374987	0.262529791	-0.517571027	0.152181167	-0.312992691	-0.523704872	-0.607219858	-1.012628833	-0.405545416	-0.070836932	-0.637574164	-0.472448979	0.495446527	-0.135527556	-0.381668561	-0.493969354	-0.557426555	1.234064098	-0.012737106	-0.541769235	0.22019392	-0.021846587	-0.206605351	-0.827527606	-2.862672462	0.289545096	-0.934193802	0.349524007	-0.163477585	-0.041845048	0.297614992	0.194194514	0.217098669	-0.082632068	1.161894866	-0.350640341	-0.133895417	-0.378936806	-0.720134486	-0.887005444	0.077485401	0.115558777	0.077180157	-0.448400011	-1.030957249	-0.234420399	0.025674069	-0.935769626	0.793265284	0.797676934	-0.406176385	-0.352390111	-0.862935148	-0.497637591	1.059703246	0.47216092	-0.885811883	-0.039193853	-0.724166848	-1.451257145	-1.168003837	0.921455594	0.769747702	-0.829971472	0.067832938	0.061062635	1.767715619	-0.229125561	-0.18505003
z13154_1	"Degani,_Giulio"	violin	1902	1902	1902	Venice	NA	1.990393656	-1.067939507	0.033938948	-1.556340223	0.511167277	-1.042879331	-1.918617694	-0.078143041	-0.326327121	0.600640251	-0.060789483	0.057258839	0.205786522	1.265814692	0.117530179	-0.23439127	-0.147630577	0.056915405	-1.266972284	-0.26100974	0.14903597	1.237375151	-0.097062492	-0.139098707	0.808779607	-0.604129272	0.86278733	1.688484791	-0.420503307	-0.10877388	-0.342496922	0.648560768	0.757857192	-0.264487461	1.263491594	0.117216742	-0.410015194	-0.395483356	0.91228691	-0.117434022	0.3299917	1.558946676	-1.31796327	0.947774657	-0.942377051	0.058576187	-0.407697695	0.386793609	0.035477435	0.671540466	1.020591322	-0.199289652	-0.897647447	-0.102631198	0.188425629	0.145482432	0.217072035	0.307185425	-1.452184191	0.360182291	-0.268041313	0.142291714	-0.265973823	0.538225706	0.875776425	-0.37975561	0.361378834	-0.102311126	-0.024391227	-0.423322428	0.297477197	-0.247556061	0.316105737	-0.043578999	0.279899987	0.375381807	0.269345146	-0.52847239	0.309477114	0.412402448	-0.035912563	0.403357603	-0.644524599	-0.261965529	-0.027696529
z13156_1	"Degani,_Giulio"	violin	1904	1904	1904	Venice	NA	0.171657944	-1.472041015	0.500583318	-0.530848264	1.433560545	-0.017590545	-0.928721064	1.271406659	0.347128293	-0.072845232	0.452131199	-0.154238327	1.77277173	-0.781719347	-1.519727099	-0.978436675	1.22864767	-0.169922338	0.546161268	2.002324378	1.664919627	-0.814310423	1.437224169	0.780080341	-1.13047099	1.752845333	1.761402702	-0.573307028	3.251550158	0.837896461	-0.608187623	1.673794876	-0.338839123	-0.329433524	1.66732676	-0.767327186	-1.283117298	-1.210811617	1.017269173	-1.206405872	1.097869861	-1.65665647	-0.05534454	-0.438568597	-0.206808334	3.072838116	-0.107800967	-1.267387119	-1.098795578	-2.151285125	-0.016282671	0.070013839	-0.247965249	-0.11383965	-3.102453181	-0.139184982	-0.508069415	-0.985358287	-0.675867196	-2.310897638	-0.933459459	1.816398197	0.826740978	1.76316054	0.486374565	2.459954485	1.686099221	-1.375954896	0.950506544	0.234842811	1.458545617	1.431777191	2.233311543	0.217330304	-0.785670078	0.328997927	0.244073533	-0.410235652	-2.648903722	0.607282719	1.471344449	2.127197134	1.102553017	0.552006777	-1.448909426
z13157_1	"Degani,_Giulio"	violin	1880-1951*	1915.5	NA	Venice	NA	1.888568167	-1.003168705	0.50931619	-0.015454506	-0.71689546	-1.216981272	-0.90336746	-1.242343243	0.143621672	0.631439752	0.892853153	0.694792944	0.063147676	-0.480077187	-0.011145143	0.361287826	-0.999286024	1.0916856	-0.332232377	-2.650267869	1.194786345	-1.146720443	0.034564626	-1.226833414	-0.60335841	0.335410992	-0.581103582	1.456550496	0.115884212	-0.0938994	-0.895233747	-1.019748318	0.171564542	1.107471526	1.342052124	0.873354818	0.763807347	0.56000989	0.136505804	-1.462966162	-0.692081536	-0.588136402	0.183327432	0.086344059	0.620326085	-0.29270084	-0.734352546	-0.766220118	-0.544266213	-0.068243887	-1.062409405	-0.907672674	0.489402004	0.012063397	0.065212796	-1.558632139	-0.490140959	-0.59209273	1.965634954	0.185111424	-0.735469793	0.776419199	-0.058986804	1.653556248	-0.595294595	-0.58494303	1.078650875	-0.923858511	0.254694881	1.301836238	1.135658889	-1.46593267	1.062681024	-0.946655296	0.141576827	1.024203872	-0.479671933	0.115912002	-0.803997086	-1.463906521	0.369339567	0.435554887	-0.237181945	-0.267883863	0.244078769
z13158_1	"Degani,_Giulio"	violin	1880-1951*	1915.5	NA	Cincinnati	NA	0.400248421	-2.224707614	-1.416139592	0.467443533	-0.22129887	-0.634152278	0.71418166	-0.680648012	1.168833893	-0.665269029	0.10445397	-0.660147222	0.983850751	-0.88285479	1.625709124	2.556953863	0.621760709	0.353113687	0.869615339	1.69431627	0.464693336	-1.625124753	-0.549059545	-0.259443739	0.061303468	-1.062914643	-1.969239929	-0.24141832	-0.496465738	-0.140393682	-0.713358946	-0.168080248	0.806253833	0.286459298	0.42089811	0.925238445	1.474210696	-0.48752603	0.285794261	-0.284450697	-0.282083595	-1.114984568	1.314064429	-0.358520868	0.45204496	1.044856616	-0.321472032	-0.31708709	0.227493448	0.430234319	0.3796309	-0.607248683	1.543990181	-0.369312373	0.408609747	0.482417387	-0.839355749	0.114527879	0.433419552	-0.436127652	-0.20775625	-1.396761463	1.165106756	-0.33835092	1.571983317	-0.11456938	-0.857030247	-0.277922129	-0.318604997	0.102244653	-0.356809751	-0.030300888	0.407746223	0.374984993	-0.444746088	0.582961177	-0.190948719	-0.638156548	0.388386458	-0.051735366	-1.388571871	-0.164088768	-0.295098469	0.28511	-0.027014718
z13159_1	"Degani,_Giulio"	violin	1909	1909	1909	Venice	NA	0.160731194	0.120386075	-0.761289995	-1.765518785	1.931538146	0.01624451	0.287717008	0.886441971	-3.065437902	-3.280992867	-1.678990438	-0.015486473	-0.617418445	-0.376368284	0.313216328	-0.198909645	-0.333470704	0.061516885	0.811070088	0.355318699	-0.224565331	-0.952439802	0.557762742	-1.076611252	0.087994216	-0.468939311	-0.482430316	0.834259631	-1.195619668	-0.015594509	0.294781391	-0.817601632	-0.017521306	-0.071121112	0.4099312	-0.694903573	0.752121584	-0.291125852	-1.122902215	-0.412114557	-0.588889167	0.45064015	0.35872509	-2.487440479	-1.640231135	-1.194255188	1.140527104	-0.148738312	-0.025993038	0.435344036	2.43372335	0.017829675	0.426148853	1.237460056	-1.261216225	-1.544328368	0.354884305	0.192428169	-1.242980017	0.606248448	0.720527244	-0.503969053	-1.517683577	-0.918165962	-0.244881988	2.171077916	0.555957777	-0.2077052	0.491095862	-0.945800894	0.833368363	-0.713429967	-0.716753621	-1.134934775	-0.095732698	-0.485512441	0.014830245	-1.501885397	-0.907777657	-0.325816574	0.915383666	0.252152171	-0.535021635	1.002838163	0.073221007
z13160_1	"Degani,_Giulio"	violin	1898	1898	1898	Venice	NA	1.28839144	-0.476106975	1.368826528	-0.919469832	1.456603389	-2.543229842	-2.884785146	-1.066704955	0.094191339	0.308025162	0.046398949	-0.236149175	0.875191622	-0.006117449	-0.90357331	-0.301349119	1.829356399	0.737764827	1.364926121	0.706166597	0.773958505	-0.45203517	-0.216401329	0.070046719	0.185095813	-0.865945578	-0.032491934	-1.423843708	0.090332002	0.095822448	0.488519083	-0.869422066	0.371996312	1.09401685	-0.690373976	0.198000059	0.404233377	-0.829006142	1.076159326	0.686658489	0.713749187	2.254205167	-1.293305041	0.470750404	-0.180122655	-1.153660101	-0.044322541	2.316535124	-1.578553362	0.093424307	0.323668795	-1.54694142	-0.579068625	-0.332130753	-1.771890757	-0.190535996	1.46987518	0.109067615	-1.633560974	0.094903347	1.10324036	0.835879479	-0.172198854	-1.018475043	-0.025462528	0.341506744	0.081079822	-0.802486853	0.238880721	0.48040775	-1.866854823	-0.6141947	-0.294694365	0.893629087	-0.123133744	-0.011050933	2.224305666	1.523510036	-0.414060959	0.237917094	0.168384786	-0.858944297	-0.070226954	-0.16469796	-0.918017
z13161_1	"Degani,_Giulio"	violin	1913	1913	1913	Venice	NA	1.770974005	-1.049752122	0.257552173	-0.433777032	1.005691432	-0.018914028	0.221860519	-0.228954823	1.292505861	1.793482031	-0.746811148	-0.299062921	-0.397177626	-0.63612548	0.587963028	-0.066519817	-0.957685041	-0.435719601	0.812576002	-0.460316418	-0.495944954	-1.83079218	-0.30699099	0.018582396	0.153485512	0.579973216	0.196982583	-0.630730974	-0.051601788	0.555812126	0.136884474	-0.445643057	0.249680879	0.228287832	0.920982871	-0.303844079	-0.842641855	-0.464250743	-0.196872921	0.199264846	0.840090445	0.663660945	0.663244467	-1.155198591	-0.723860216	0.345967319	0.579521645	1.294740501	0.810004229	0.07694199	-0.008188952	0.195592813	-0.065299197	-0.219409719	-0.196360091	-0.28173997	0.18967371	-0.016300244	-0.204923751	0.728411942	-0.697875743	0.064330223	-0.12215573	-0.403876916	-0.831928111	-0.22509812	-0.563931673	-0.107888602	-0.440788883	0.395091721	0.357352889	0.410732962	0.281065091	0.584648507	0.668916035	0.183696699	-0.3772653	-0.383995308	0.112012213	0.119955794	-0.185772357	-0.353872846	-0.268332686	-0.123380185	-0.485867362
z13162_1	"Degani,_Giulio"	violin	1897	1897	1897	Venice	NA	1.348225212	-0.828767641	0.775711494	-0.037256517	1.420508548	-0.716238011	-0.372894701	-1.770709364	0.943314741	1.130477563	1.496651126	1.576955366	0.784407972	-1.104778897	0.659892585	-0.861650705	0.590437649	-0.579371637	-1.371175281	0.389234602	0.479108574	-0.635420472	0.080845738	0.370505544	-0.622940292	0.028028232	0.045318527	0.358766373	-0.320638817	-0.481969445	-0.309122062	0.037915116	-0.36786047	-0.458012274	0.097028773	0.265354787	-0.596625591	0.379708386	-1.315179293	-0.49867276	-0.944663737	0.246828547	0.234109273	0.096957402	-0.439379483	-0.60435511	-1.256563992	-0.131178397	0.577494531	0.783690294	-0.157011193	0.409507753	-0.501098346	-0.043183007	-1.583250346	-0.311312436	0.204752994	0.832046143	-0.075886628	0.787961063	0.657485956	0.225313915	-0.332992576	-1.438678929	-0.300316428	0.028174242	0.549363089	0.050366969	0.396746871	-0.58067043	-0.076434958	0.43546216	0.111094588	0.628306739	0.095827531	0.337203786	-1.3370785	0.184844376	0.506398372	0.041727073	-0.228396629	0.418812566	0.346015968	0.656921061	-0.174315908
z13163_1	"Degani,_Giulio"	violin	1896	1896	1896	Venice	NA	1.297210832	-0.80784619	0.448118097	0.259513804	0.872376216	-1.24529965	-0.529082324	-1.102851492	0.55726931	0.588788087	0.290613015	-0.023404545	1.182367946	-0.910535838	-0.232316435	-0.035512882	0.63403568	0.084727114	-1.146339155	-0.383928397	0.690765228	-0.92588877	1.618287954	0.627669077	0.600646979	-0.360343887	0.164984293	-0.007620008	0.647211452	1.138493135	-0.237415667	-0.49003835	0.194735708	-0.210791168	0.488639933	1.309840025	-0.322210505	-1.848596639	-0.413016998	-0.433475231	0.997921476	-1.340435486	0.547909778	-1.052244938	1.155732198	0.317429559	-0.121375356	0.648490132	-0.07410655	0.543055997	-0.224480079	0.367021435	-0.847482135	-0.091000716	-0.470223707	0.496304721	0.313951631	-0.527742805	-0.81499619	1.059997415	0.111231792	0.770753236	-0.052218956	-1.120852654	-0.913781017	0.118586816	-0.445329516	-1.463740164	-1.922916708	0.290572323	-1.021310521	-1.069155616	-0.261213996	-0.306235711	0.28276047	0.122844029	0.023471531	-0.277374361	0.016476767	1.666137759	0.17158061	-0.556815699	1.079961923	-0.461164163	-0.090483317
z13164_1	"Degani,_Giulio"	violin	1900c	1900	1900	Venice	NA	2.430827192	-0.198174946	0.673305013	0.760466994	2.126916017	-1.606131216	-0.13316569	-0.965477304	1.243950936	1.033680133	-0.297868405	-0.703035746	-0.244118147	0.604668082	-0.892798123	-1.020233903	0.953126018	-1.293941049	-0.020266817	0.142457653	0.079485218	-0.64477642	1.042471968	1.517562214	2.242130203	0.752779789	0.144083437	-3.036901926	-0.560192699	1.255639963	2.178714558	-0.162708983	-0.021734611	-0.058886232	-0.661878545	-0.17561178	0.794547219	-0.899515313	1.574191669	-0.445473086	2.412018038	1.701746368	-1.809061352	0.792134628	0.905699934	0.74430768	0.569320876	-0.303533947	0.423433624	-0.673527728	0.108622213	0.857525843	0.204356602	0.015746571	0.173962261	-0.00442323	1.730434174	-0.283166321	-1.350407685	0.744775387	0.724553137	-1.522400507	0.505877721	-0.434307345	-0.741691208	1.107633235	0.842166616	-0.976184935	-0.20947811	0.232723726	-1.470245857	-0.665644967	0.993138764	0.139215912	-0.048422251	0.323057567	-0.693730666	-0.740314044	0.72122158	-0.785024178	1.558855909	-0.348193263	-0.349701954	0.32766702	0.114462857
z13165_1	"Degani,_Giulio"	violin	1924	1924	1924	Venice	NA	-0.644772753	-1.823938416	-1.4479996	-0.33623052	-0.285214089	-0.684445003	-0.597847919	0.125423495	-0.57563407	-0.633698038	0.408881381	-0.490265351	0.386007911	-1.978112002	-1.569460439	1.115195236	-0.103484031	-0.086282402	0.023562831	0.978915999	0.493617444	0.731080616	-0.683386391	0.260170575	0.262016063	0.087024403	-0.498061075	0.161360015	-0.001514997	0.297969948	-0.347142727	0.231858574	0.672015979	-1.444209027	0.757026621	-0.266840155	0.979519904	0.081467865	0.110218236	0.479787202	0.259260017	-0.471288841	0.731098189	-0.169564006	-0.044596275	0.601460142	-0.724983384	0.545762623	-0.517676016	0.184808922	0.681927907	-0.208334274	0.063892369	0.166245725	0.316965735	0.219705943	-0.243192499	0.110014928	-0.29689677	-0.303330585	0.255624859	-0.231535365	0.04377225	0.045450848	-0.24659439	0.680236	-0.204417972	-0.477443106	0.007548854	-0.069195104	-0.050359355	1.447140861	0.600000588	-0.067115566	0.139258437	-0.974103147	-0.388291751	-0.018382962	0.27322542	0.764304054	-0.07050637	-0.110043285	-0.769927597	0.063438161	0.190430524
z13166_1	"Degani,_Giulio"	violin	1908	1908	1908	Venice	NA	0.548867811	-0.068275791	1.174142805	0.281872993	2.145327246	-1.532835856	0.554835795	-0.22140686	2.393705446	1.509474723	0.817992174	-0.323981888	0.43462471	0.050083766	-3.135471828	-1.467823487	0.00886487	-0.508460241	-2.20259617	-3.221972642	1.041652294	-0.930262392	-0.002953494	-1.602824823	0.81432468	0.704192642	0.40506694	2.737711991	-0.958816002	-0.191471644	-2.100655107	-0.228067244	0.187088511	0.075253805	-0.161775129	-1.433368018	0.458393213	-0.644316546	1.282376188	0.578758736	0.444704646	-0.678202845	0.485041908	-1.733729436	0.5509408	0.493459337	-1.937992617	1.063752375	0.850741545	-1.694019347	-0.4458167	-0.345159559	0.683282631	0.789096166	0.146486866	-2.109693324	0.287040585	-2.918932679	-0.304396325	0.321308834	0.329024207	1.187892149	1.738615843	-0.268294903	2.105917604	-1.883557035	0.26874815	-0.789305592	0.774401588	-1.789402722	1.944992962	0.689065331	0.438590936	-1.122821389	2.171315225	-1.750576251	-0.396107333	2.619163398	-1.068573408	-2.380835147	0.649234419	0.499713669	1.308715642	-1.768993384	0.04271672
z13167_1	"Degani,_Giulio"	violin	1899	1899	1899	Venice	NA	2.390053189	-1.912961557	0.491652259	0.07435876	1.222433952	-0.723099744	-1.412431599	-0.599080952	1.146881471	1.704988091	-0.03216105	-0.023037496	1.161569295	1.411329264	-0.625436425	-1.750430467	-0.387478414	-0.646754732	-0.233287278	0.135799027	-0.054417429	-0.064460898	1.182942692	-0.638916907	0.600877507	-0.793918718	0.252059007	-1.296816671	-1.103076189	-0.421930917	1.675890888	-0.299399265	-0.554012087	-0.845723299	-0.48456168	1.01075561	0.083173323	-1.140221031	1.014781019	-1.16857829	-0.063485986	1.740089529	-1.098726036	0.123542586	0.534380384	0.365362311	0.273406694	1.018988843	-0.332006705	-1.599414626	-1.184094954	0.460212856	-1.751597429	-0.135680572	1.91926395	-2.52358691	0.061388869	0.419532106	0.247851985	0.266748997	0.148256147	-0.564930253	-1.010417484	0.002932657	-1.419669165	2.748618858	0.712671559	-0.779446303	-1.101186182	-1.024577929	-1.41095463	-1.321187017	-0.888743331	1.03811194	0.42334552	-0.801219719	2.054894912	-0.658611656	0.950382328	-0.618449323	1.522881173	-1.432819489	-1.66299687	0.148105086	0.058827457
z13168_1	"Degani,_Giulio"	violin	1898	1898	1898	Venice	NA	1.91126172	-0.539939075	0.842682105	-0.711836286	0.915844428	-1.145803639	-1.301618977	-0.976487126	-1.504069074	1.209341971	0.359341388	0.003622518	0.57354033	1.126576209	-0.878507482	-1.371765502	1.264490821	-1.249214874	0.488628921	-0.888111086	1.375912012	0.504849097	-0.767212147	-0.373600274	-0.178487657	0.245996789	-0.674027678	-0.078286874	-1.370561793	0.961535646	0.084395097	0.457351107	-1.031583557	-0.461169538	0.086663342	-0.913355273	0.404150097	-1.997007176	-0.566313693	-0.443551058	-0.801837067	0.914187432	-0.768452014	0.979926323	0.323875634	0.581040535	0.903592506	1.140982892	0.770798055	-0.884695533	0.705140797	0.429800101	-0.820349189	-0.212712487	-0.327811045	1.060263213	-0.938301237	0.596510696	0.736550536	-0.459249829	-1.589649384	-0.469614507	-0.244952892	-1.271489052	-0.77225307	0.073672002	0.75369837	1.016523167	1.501991266	0.928230134	-0.238705055	-0.100165367	-0.288782323	0.162538195	-0.07945898	-1.475146131	-1.193469128	0.603252039	-0.842286326	0.219713153	-0.637221004	0.141567629	-0.117152081	-0.023620954	0.402757924
z13169_1	"Degani,_Giulio"	violin	1898	1898	1898	Venice	NA	2.160229037	-1.33882265	-0.306849372	0.399105242	0.403059747	-1.719838346	-2.93199121	-1.923435589	0.368538322	2.565979739	-0.102871238	0.943317815	-0.556966681	1.647517189	-0.973425589	-2.197553441	0.904336499	0.27563217	-0.279845096	-0.20824558	0.247033692	0.614283996	-0.953453766	0.23987165	1.134830866	0.280787322	0.321947031	-0.670923474	-0.848084968	-0.427073877	-0.177280241	-0.438323829	0.163998171	0.588209318	-0.590658956	1.665871516	0.258251033	-1.214765713	0.010922398	1.524741376	-0.090231157	0.581256671	-0.445449244	-0.669870424	-1.123758491	0.097016799	1.680296976	0.469019336	-1.293284708	0.059961326	-0.425686565	-0.45310432	-2.421299922	-0.251735743	-0.690118148	0.361563613	0.086817813	0.427201648	0.83453499	0.162093146	0.765168096	0.056845233	0.894146541	1.321633424	1.427223968	1.160483459	-0.427961424	-0.37327378	-1.350721404	-0.199373466	-2.261514288	0.792991078	-0.717774692	1.055373804	-0.306283292	-0.015787156	0.26537722	-0.036848825	-0.905104813	-0.254582644	0.954766345	-0.195899036	-0.616512888	-0.854542884	-0.372992668
z13170_1	"Degani,_Giulio"	violin	1899	1899	1899	Venice	NA	2.754118766	-1.99705014	0.753246555	0.121052834	0.966638928	-2.575929092	-0.494795999	-0.513345761	1.04556863	1.972971627	-0.41623766	-0.112555085	2.562721019	-1.051684269	2.480623938	-1.872060604	-2.31200856	-1.339200058	-0.956310779	1.726396916	1.258290825	1.112276588	0.917415543	0.060939754	2.652179291	-0.738832403	2.4811336	1.204249752	0.725760803	-0.571679395	2.20157238	-1.464559699	-1.649885548	-1.206184348	-1.262774204	-0.928031292	-1.463609523	-1.055337942	1.177300191	-1.411010847	2.029252187	-0.980862542	0.009242813	1.483740609	-3.093579236	-0.01605786	-0.721999254	0.601554158	-1.543618219	-0.185642488	-0.24204368	0.330191973	0.234500587	-0.80916386	-0.118880723	0.35965481	0.146427162	-1.919171709	-0.078235394	0.976829695	3.264393695	0.935699411	-0.517166134	-1.940857272	-2.679690663	-1.70404789	1.028268553	1.678034793	-1.068890525	-2.931852693	0.798540589	-3.32605024	1.46476229	0.038674382	1.332006569	0.466492221	0.236678305	0.599190995	-0.740689244	-0.317137806	-0.981178918	-0.60093536	-2.314425604	-1.246228874	0.081416454
z13188_1	"Degani,_Giulio"	violin	1904	1904	1904	Venice	NA	1.566333092	-0.107858265	-0.705771593	-0.256850124	0.638540736	-0.812458189	0.555351416	-0.380368017	1.710513678	1.522113329	1.753705395	-0.075462883	1.589272836	-0.654042768	-0.001011897	-1.086605981	-0.957237976	-0.165097394	-0.827256662	-1.542526947	-0.157841293	-0.331952864	0.032699288	-0.412917637	-0.8447327	-0.336316603	-0.115509676	-0.269260325	-0.704548889	0.225177977	0.665348624	-0.169890955	-0.375663211	0.204267566	0.717094266	0.170046216	-0.298811459	0.226363454	-0.838170703	0.342201809	-0.238271526	-0.387192495	0.155704014	-1.633463245	-0.640498431	0.16466563	0.676359005	-0.397421517	-0.2983963	-0.001476174	0.654312497	0.317683744	-0.055830704	0.181232881	0.951436729	-0.297183175	0.066514379	-0.848285067	0.642060941	-0.521625866	-0.607869193	0.111722966	0.332671278	0.953550584	-0.40812437	-0.388956921	-0.12544395	1.108368807	-1.471296228	-1.049393991	0.304025576	-0.435597891	-1.996333324	-0.170846759	-1.514932548	-0.037874061	-0.611559808	0.725541646	0.210188677	0.8696705	0.379491433	-1.140087271	-0.721069447	0.477212408	0.065860588
z13190_1	"Degani,_Giulio"	violin	1913	1913	1913	Venice	NA	-0.497734546	0.15108941	0.178886191	0.852527188	2.551464043	-0.063785247	2.386699248	0.714204617	1.288705984	-0.511233888	0.793559785	0.530293904	0.261305801	0.573909597	0.385454926	-0.795684219	-0.17256509	-0.263283984	-0.068860887	0.162165652	0.193078481	-0.225737351	0.597102244	-0.032499366	0.211054953	-0.163003971	0.153031068	0.877401001	0.074579216	0.259227594	-0.126166205	0.74965355	-0.76891172	-0.153230489	1.430167868	0.320716254	-0.304191269	0.059357718	0.719734357	0.307576811	-0.77859006	-0.134646684	-0.445847521	-0.802837486	0.253525234	-0.254117154	-0.581293919	0.629289979	0.838417102	0.619804481	0.334935051	-0.332125307	0.281401925	0.49405307	0.925800728	-0.590034792	-0.30676676	-0.703179885	-0.632776917	0.446426702	0.707452195	0.305969014	0.732726613	-0.863556331	0.293263452	-1.247752077	-0.044530564	-1.576848362	0.328004715	-0.447091839	0.970394681	0.212658265	-2.078043326	-0.251239053	0.699362104	-0.423423744	0.524212356	0.481907703	-0.078965501	-0.792067281	0.672036188	-1.159242748	0.916814371	-0.684328197	1.603586295
z13191_1	"Degani,_Giulio"	violin	1893	1893	1893	Venice	NA	1.75339983	-0.756450297	0.367317947	-0.155231828	0.413168415	-1.704996715	0.437114103	0.100402255	1.678268814	1.960652095	0.967683493	0.836474068	0.672911457	-2.142741329	1.111803885	-1.371561028	-0.693564693	-0.487446583	-1.451707534	0.230400922	0.753105988	-0.223106913	0.811082682	-0.282792032	0.128428511	-0.460331477	-0.80432174	-0.056677275	-0.006440335	-0.26229032	0.384188213	-0.480177493	-0.843007003	0.852999187	0.644514731	0.330357365	-1.085894665	0.358117267	-1.314155124	0.13812586	0.684881732	-0.412834625	-0.283917597	-0.301806679	-0.182857489	0.727907649	0.138145901	0.546764067	-0.094090517	0.439451692	-0.272880987	-0.479829195	0.269399215	-0.29987171	0.244956212	-0.132627787	-0.535412022	0.196890291	0.375712318	0.236384422	-0.125773022	-0.001744335	-0.940803697	0.347145853	-0.292054795	0.040522901	-0.554498505	-0.123954733	-0.754538355	-0.188575273	0.92317592	-0.21680512	0.257463063	-0.649102705	-0.035322669	0.403314787	-0.468987022	-0.155731078	-0.169521933	0.837700369	-0.298941969	0.394532856	-0.501636686	-0.257018356	0.06055891
z13216_1	"Degani,_Giulio"	violin	1910c	1910	1910	Venice	NA	0.424314736	-1.858575775	0.078095847	0.931753974	1.571672545	-1.854435182	2.248617088	-0.581845469	0.955067766	2.429796076	-0.66166231	-1.758395995	-1.022867338	-1.280485073	-1.105187457	0.862136503	0.720715233	1.015585883	0.226657278	1.55201572	-0.493965018	0.585288817	-0.372200849	-0.285091007	-0.52672303	0.240628097	-0.95530339	0.98306153	0.257218475	0.059856627	0.856977511	-0.218809344	0.044996935	0.310010073	-0.726716375	-1.068974614	0.001590252	-0.485317775	0.229863638	0.853910978	0.52852517	-0.481201846	-0.311984686	0.289380279	0.746004873	1.018844448	-0.091299881	-0.334564189	0.204997367	-0.721762095	-0.407831887	-0.946653864	0.668998817	-0.272265973	0.459949448	0.521978356	-1.421289592	-0.136427884	-0.000432869	0.581383889	-0.759567618	0.17153946	0.184087435	0.356978395	0.058493742	0.297323914	-0.471509929	0.449777308	0.568285705	-0.436666606	-0.649853229	-0.663516375	-0.575264581	-0.399470321	1.175281178	0.791539394	-0.350628882	0.001578792	0.382082204	-0.189631267	-0.182200796	0.479636996	0.586737143	0.412758783	0.195396116
z13217_1	"Degani,_Giulio"	violin	1911	1911	1911	Venice	NA	1.456512056	-1.176345241	-0.759109074	0.396721377	1.720004695	-1.934228907	0.821980656	0.877013863	-0.376249182	1.60979606	1.194764525	-0.415479888	0.707279537	0.945911167	-1.890730767	-1.202605842	0.464367645	0.625540673	0.75687149	0.550797111	1.601427615	-1.372389318	-0.060421338	-1.02621726	0.223867829	0.451654416	-0.120808832	0.565852448	0.147974533	-0.245119578	-0.222025565	1.272415805	-0.633424988	-1.437556027	-1.286185287	0.91335372	-1.766835437	0.84273262	0.559589894	-1.788225206	0.611029213	-0.67151838	1.84385283	-0.658130618	-0.607119998	-1.09810307	0.219566771	0.414082848	0.304012483	0.979737832	-0.164081221	0.789647352	0.637974026	-0.752065027	0.495640654	-0.352103431	0.044219687	0.416980981	-1.19076942	0.968159996	-0.417027836	-0.100255997	-0.222205533	1.401298349	0.063844405	0.036615352	0.544860994	-0.482278995	-0.143506082	-0.631635025	0.525242638	0.613623656	-0.890357411	-0.141749742	0.243418638	-1.462113777	0.080658852	-0.260704417	-0.356223687	-0.142742695	-1.000759334	-0.097067177	-0.136275895	0.667726051	0.380851154
z13771_1	"Degani,_Giulio"	violin	1899	1899	1899	Venice	NA	0.941656589	-1.506316711	0.42419461	-1.115135822	0.902627226	-2.312658831	-1.860542992	-0.978075881	-0.995257096	0.54076227	-0.77898639	-0.362028215	0.065472596	0.6852833	-0.490491538	-0.552177401	0.015555887	0.379648624	0.182760975	-0.098554759	-1.118472531	0.342464022	-1.000750741	0.041965715	-0.491299266	-0.187904039	-0.072195772	0.959928396	-0.289318334	-0.660805463	-0.142202423	0.924971288	-0.629777039	0.05071079	-0.944791764	-0.59308211	0.559691898	1.056842187	0.218958041	0.788682071	-0.596628715	1.383089731	-0.301653782	0.379406798	-0.08359124	-0.175856975	0.309253737	-0.026288488	-0.855790091	0.002980393	-0.420085311	-0.568193845	-0.836162096	-0.042760245	-0.541266033	-0.30263733	0.007020682	-0.223150493	0.607744794	-0.353798577	0.488432772	0.281424548	-0.624574371	0.010142369	0.001398688	0.09140144	-0.156825233	0.023293783	-0.627856341	-0.061347127	0.318987947	0.07265954	0.26663244	-0.888148958	1.04608907	-0.85067036	1.166051432	0.23946607	0.521729295	0.69281168	0.643708099	-0.47415938	0.091134887	0.094866025	0.020154881
z14469_1	"Degani,_Giulio"	violin	1935	1935	1935	Venice	NA	0.536691533	-1.8838822	1.761362161	0.354637909	0.978896762	-0.26189823	-1.141332143	1.701823914	-0.691541586	-1.594644648	1.770825536	0.005762672	1.224423902	0.740307862	0.767118396	0.75120448	0.42926163	-0.695582215	-0.584418419	-0.71332045	-0.256829179	0.627706895	0.20595066	-0.2712483	-0.885012695	-1.181677762	-0.482877787	0.23286266	-0.909466029	0.048354888	-0.012572656	-0.197922631	0.471383492	0.620499769	1.536502251	0.246899815	-0.073437693	1.001751059	0.276251563	-1.586348166	1.344164967	1.460191292	-1.043210421	0.307127322	0.394377179	0.187145063	-0.366324747	-0.225302178	0.240883526	-0.080202441	0.370252015	-0.306589862	-0.112798825	-1.417958269	0.640541838	1.936209092	0.653501429	0.104557145	-0.527466077	-0.783502454	0.087606464	0.414728653	0.633010143	-0.097019216	-0.177409096	-0.725239734	0.99153479	0.675157336	0.078135216	0.333435476	0.593994885	0.503990157	0.39377743	0.218971131	1.264118362	-1.252018048	-0.41377012	0.171026572	-0.118184693	-0.409600411	0.614410921	-0.288797929	-0.743021799	-0.254651871	0.2061907
z14470_1	"Degani,_Giulio"	violin	1936	1936	1936	Venice	NA	-0.706118958	-1.289876766	-0.758372356	0.00728174	-0.743902634	-1.176668118	-0.304828908	-0.825594518	-0.920667453	-1.480342955	1.422888559	-1.285535113	0.087957433	0.234511768	0.003377012	1.368570642	-0.959181846	0.151253246	1.44922232	1.259307669	-0.899128101	2.083369166	0.342196979	-2.929996402	2.337113094	-2.405335638	2.196186922	2.035455234	3.263155755	2.326550569	-0.504875368	0.442622507	-0.658128622	-0.879124395	-1.812593908	1.297829902	-1.486485582	-0.500674721	1.045533222	-0.277848884	0.351296943	-2.079336123	-0.059170664	1.512584193	-1.376873458	-0.41768233	1.439102131	-0.831759624	-0.041986254	-0.882048047	0.350631783	1.09884346	0.573285872	-0.662097823	1.21262102	1.748488367	0.934779996	0.013510306	-0.321738553	2.040341641	-0.608294025	0.32133295	-0.244014681	0.597240135	-1.51452337	-0.063870203	-0.688275809	-0.256520291	-0.410198596	-1.356324504	-1.227334738	-2.942998773	0.877815153	0.869772856	-0.13560389	-0.014120147	0.864628324	-1.281645735	-0.320784912	1.101757138	-1.927878406	0.751525257	-0.745749529	-0.74960156	-0.433326117
z14471_1	"Degani,_Giulio"	violin	1937	1937	1937	Venice	NA	-1.858594959	0.116585831	1.543578762	-1.421378393	-1.016259936	0.623247355	-0.106064189	-1.579853332	1.388463896	0.456265447	-0.073196268	-1.116217873	0.14846691	0.222622522	1.019444922	1.201038001	0.370059112	0.53296272	-0.045831198	-0.556676542	0.607146911	0.26557696	-0.465127907	0.943814155	-1.008668668	0.081069013	0.013920017	1.189093994	-1.369970099	-0.719187963	-1.422401957	-1.490922468	-0.21758242	1.306473296	0.458506539	-0.259154037	-1.461595432	-0.386853374	0.032280272	-0.677649652	-0.528149827	-0.126093821	0.333931342	1.017943026	-1.381808767	0.035643986	-1.126864084	-0.210672856	-0.020584036	-0.200705376	1.292898952	-0.312551166	0.67660674	-0.034646398	1.190760002	-0.64457254	0.541543779	-1.033810469	0.353420294	-0.579749244	-0.059941397	0.461707898	-0.403119148	0.152840339	1.265939846	-1.001688586	0.082980551	-0.169761502	-0.441578087	0.311160973	-0.09821736	-0.329606571	0.409790249	-0.194322131	-0.477004683	-1.453882401	0.099770654	-0.353468292	0.467690162	-0.137008011	0.681221226	0.109385974	0.048574516	0.056397564	-0.228841912
z14472_1	"Degani,_Giulio"	violin	1909	1909	1909	Venice	NA	0.954546745	-2.372397723	-0.156960479	-0.338331655	2.532634908	-0.274920186	0.665375806	0.998439014	3.199298069	1.620994379	1.941497986	-1.155956746	-0.115519313	-1.954132449	0.435719746	-0.431403414	2.042031973	-0.931772137	-1.49333997	-0.183157671	1.177204536	1.039523201	-0.351684935	-0.199634417	-1.472698033	-0.733353584	-1.229689648	-1.296919805	1.044439559	2.20414221	0.613628787	-0.593621814	1.539969968	0.534101426	1.258943203	1.493421388	-1.510477248	-0.43732485	0.539123551	1.066066498	0.901994539	2.762203556	1.668467303	0.50462126	-1.618014182	-0.398774967	1.596849796	1.618293885	-0.721833354	1.453995323	-0.296913016	0.820966613	2.08582759	-0.297730759	-0.42084989	-0.029835854	-1.098646611	0.293195386	0.54584085	-1.01653369	1.136739824	0.037107367	-0.174376486	-0.580023199	0.251424302	-1.076135249	-0.732661057	1.537474281	1.245269742	0.235482753	-0.868257953	1.562857509	1.397258766	0.934101703	1.353784753	0.267039654	1.394952455	-2.207730637	-0.554051388	0.422760988	-1.505199684	-0.897258358	1.300254214	-0.494337018	0.703256512
z14473_1	"Degani,_Giulio"	violin	1880-1951*	1915.5	NA	Venice	NA	-0.227490522	-1.619863605	-0.183564937	-1.054109374	-0.723235974	0.449375771	0.201842077	-0.283887738	0.223674591	0.923111587	-0.138567502	0.567847708	0.311258447	-0.019159543	0.326388564	-0.20927901	-0.697868096	-0.390873821	-0.998477542	0.240793475	0.100731825	-0.695839487	-0.192265756	0.755117367	0.667954111	-0.856054344	0.72437985	-0.687214277	0.246854917	1.277007523	1.664709292	-1.005096388	0.852170333	0.2615345	-0.302290238	-0.223951616	-0.077372864	-0.609457349	-0.076786	-1.473561734	-0.339764585	-0.8694401	0.227120257	1.084718501	-0.305646087	0.35358354	-0.005391397	0.444911873	-0.074556567	0.568994735	0.627424109	0.441348762	1.391862376	-0.88944482	1.078560066	1.329615707	0.339583917	-0.391759202	-0.377662959	-0.182493121	0.823153364	-1.330337857	-0.381693848	-0.112125632	-0.358203779	-0.454528278	0.199858774	-0.003955566	-0.681121714	-0.978817975	0.44955926	-0.686759829	1.219745754	0.721151155	-0.373378894	0.304633584	-1.143953289	-0.076642804	-1.389518687	0.289603785	0.631720756	-1.098276915	-0.546355843	-0.519761256	-0.402052737
z14724_1	"Degani,_Giulio"	violin	1930c	1930	1930	Venice	NA	-1.294356945	-1.908009027	-0.562000101	-0.176169713	0.183011766	-1.247363356	1.341848583	0.000336533	-0.5630968	-0.094816713	-0.31528648	-0.710522804	0.912229031	-1.407003314	0.429838359	0.608279915	-0.593651852	-0.839522026	-0.128401721	1.388111167	-0.339506196	-0.08117654	0.032048797	0.491195966	0.515183857	0.775948824	0.120503253	-0.120325121	-0.588368082	-0.306250637	-0.149992441	-0.35284172	-0.2027292	-0.892805285	-0.437595369	0.052632316	0.739196748	-0.014773244	0.001299648	0.450072214	0.494599603	-0.431503187	0.892857049	-0.785224875	0.500254685	-0.078620823	0.148219241	0.137062047	0.595932302	0.382560456	-0.030429317	0.53971756	0.903690036	0.831858537	-0.591317835	0.04601954	0.718957633	-0.129611147	0.040309171	0.10122876	-0.307754319	0.292128961	0.736568481	-0.279610261	-0.073020883	0.774206212	0.933944592	-0.065660709	-0.057148698	0.40399948	-0.122437782	0.76773933	-0.218378049	0.076921184	-0.046461754	-0.440231248	-0.769824755	-0.135455313	0.644181521	-0.253834722	-0.214523331	0.143179782	-0.442597346	-0.663655203	0.237732478
z15376_1	"Degani,_Giulio"	violin	1892	1892	1892	Venice	NA	1.403319358	-1.87030219	-0.065551287	-0.515676172	1.253313453	-1.605456928	-1.746194988	-0.399673247	-0.269317875	0.463348468	-0.254819316	1.140457928	0.461130324	0.733895682	-0.148441557	-0.539874741	-0.516994169	-0.260679672	0.531162124	0.274982273	0.121630025	0.261713827	0.063156589	-0.657415198	0.217758591	-0.630454414	-0.326715994	0.001225297	0.662182765	-0.08714977	-0.122868504	-0.852018508	0.287833779	-0.067735838	-0.029723297	0.367726267	-0.15222369	-0.305613791	-0.686645951	-0.616438715	-0.014972392	0.721739015	0.031689166	0.11574518	-0.684889675	0.256515965	0.310632445	-0.232614526	-0.321522149	-0.096231057	0.776026996	-0.240322259	-0.222030012	0.16561781	0.045821105	-0.052962998	0.690232181	0.410085882	0.490754024	-0.415235729	-0.531226064	0.270341462	-0.660057795	-0.526916584	-0.065090562	0.26393743	-0.0777842	-0.02486012	-0.552296929	-0.184055473	0.55147959	-0.155474029	-0.553731487	-0.107010128	0.257943377	-0.017480545	0.195249236	0.505719575	-0.169212978	0.744976115	0.107301983	-0.128102225	-0.262417108	0.499871228	0.14605303
z20361_1	"Degani,_Giulio"	violin	1910c	1910	1910	Venice	NA	1.764160904	-2.111797772	0.040956563	-1.097637053	0.56008234	-3.368499521	-0.505363651	-0.332511667	0.002507588	-0.659418515	0.01072472	-0.758114354	0.530539054	-0.389041457	-0.516764302	0.379142533	1.984416775	1.344419602	-0.167409499	1.335259394	-1.705954729	-1.512843343	0.613371151	-1.407668572	-0.4055246	0.478049382	-0.812474028	-0.416648818	-1.56285127	-0.201593419	0.257728201	-0.979547855	-0.203253301	0.047834202	-1.102595668	-2.624483754	0.849469175	-0.194664483	-0.555765935	0.964123999	-0.630368567	0.086514997	0.289143961	0.40539787	0.135816214	-0.323384963	1.057969395	0.913395016	-0.769956176	1.378473818	0.051204733	0.767817351	-1.313274389	-0.298228364	-1.074685686	-1.012454208	-1.393912957	-1.225399349	0.049014976	-0.021949943	0.284872041	-1.199806463	0.165708476	0.73123761	0.458381645	1.101137696	-0.446398601	0.40405811	0.377864647	0.238761004	-0.174537791	0.556182782	-0.021228469	0.396969684	0.169348654	0.213281054	0.884638611	-0.556460852	-0.527867825	0.307916002	-0.614550547	-0.390227457	-0.223147979	0.460871429	-0.723968792
z13138_1	"Degani,_Giulio"	violin	1899	1899	1899	Venice	NA	0.383369804	-0.365396783	0.738036789	-0.337382621	0.643864257	0.229030996	2.212239265	-0.36733969	-0.048877267	0.699495959	0.714660947	0.177274065	-0.044497501	0.466588008	-1.345842326	-1.067989099	0.06414258	-0.040113701	-0.375464778	0.096996708	-0.066765101	0.66707006	0.344567912	0.412475492	0.149903564	0.262340292	0.373534669	-0.379704766	-0.045483596	-0.284776019	0.230444494	0.7509996	-0.335965805	0.441975645	0.867502106	-0.306442353	0.490089205	-0.20326654	-0.679171991	0.95315438	0.681894273	0.454733997	0.275310767	-0.233267323	-0.545428816	-0.701520458	-0.260035187	0.915247185	-0.364894137	-0.12211623	-0.895272987	0.223427255	-0.862671906	0.383505573	-0.836718428	-0.765405948	-0.292294759	0.439371582	0.467645962	-0.2934817	0.262407676	0.143217154	0.465292484	-0.202323475	0.360005434	-0.204164918	-0.581052036	-0.421283253	-0.294715165	-0.267741329	-0.665539176	0.35751308	0.779654427	0.357555359	-0.314806424	0.089510235	-0.136324892	0.639222782	-0.123460321	-0.13037842	0.494052928	-0.018399261	-0.553256341	0.483852049	-0.083912422
z13140_1	"Degani,_Giulio"	violin	1911	1911	1911	Venice	NA	1.467118534	-0.587127794	-0.522018827	0.325412514	0.315575989	0.725939336	2.027129397	-0.18668985	0.787414238	0.795930853	0.708091521	-0.40855481	0.377185676	0.210992024	-1.219946958	0.32315953	0.026549241	-0.695635272	0.531962585	-1.047511218	0.038818839	0.184385244	-0.361494879	1.092846343	0.364070862	0.812375472	-0.420897327	0.807633781	-0.742600689	-0.340478718	0.614588029	-0.035433267	0.611663146	-0.336817383	0.764212205	-0.804396973	0.439586171	0.809341781	-0.504729737	1.059556063	0.312010419	0.447610268	-0.898155944	-0.221283448	-0.765335162	-0.240229158	0.003763833	-1.300659399	-0.379815588	-0.381923006	0.063408622	-0.562745093	0.315487609	0.530486637	-0.764402996	0.017441549	0.513892006	-0.271930834	0.065271146	0.197746955	0.211433134	-0.177710856	0.370307199	-0.163629393	0.184790623	-0.426222306	0.302606989	-1.347308116	0.419031351	-0.634712471	0.904085209	0.433051961	-0.632628781	-0.467476479	-0.305533405	1.050689379	0.759919297	1.261431143	0.029377521	-0.547552842	-1.008401254	0.09101388	-0.452025438	1.171573189	-0.277145301
z13126_1	"Degani,_Giulio"	violin	1898	1898	1898	Venice	NA	1.988687095	-0.500600301	1.410605123	-1.34708688	2.394758974	-0.590450449	-2.58505366	-1.562007189	-0.552324755	-0.240541683	1.041156768	0.186525464	0.236755739	0.1413135	-1.128695661	-0.763873019	0.141349162	0.35096374	-0.64957506	0.805128255	0.911721544	0.582894555	2.286493608	0.187511991	-0.593744009	-0.276344108	-0.190414013	0.953686348	-1.334399256	-1.067954518	-2.254881362	-1.36560911	-0.550451881	-0.00971852	-1.094735275	0.223408294	0.043404644	1.178436012	1.062024365	-0.835381709	0.450053076	0.442652447	0.02762401	0.928853574	1.52925371	1.162346786	0.990331163	-0.495696317	1.833437859	-0.497478349	0.098627369	-0.275051563	-1.74195367	-1.121254174	-0.775605433	0.141344788	0.351610261	1.286425798	-0.286022541	0.436942231	0.710528495	0.133379672	-0.548646102	-0.455805958	-1.556768983	1.235975609	-1.252953664	-2.292987578	-1.003848431	-0.456051974	-0.917946166	-0.322111039	0.27529752	-0.068401834	-0.680272141	-0.898400584	0.848747342	0.6892524	1.731900182	-0.204424575	1.501011891	1.905870714	0.596975579	-1.364699342	-0.176299442
z13128_1	"Degani,_Giulio"	violin	1897	1897	1897	Venice	NA	1.097263105	-2.231333388	0.428651478	-0.96460028	0.288047331	-0.994905084	-0.250450164	-1.134466926	0.603750016	0.994755563	0.579768076	-0.473286973	0.780778402	-0.820952701	1.090354716	0.17151582	0.850549535	-0.036332261	-1.40220386	-1.626203825	0.980757283	-0.341931893	0.718596683	-0.262654866	-0.835456377	-0.84226752	0.28213876	-0.280568644	0.600842414	0.258234339	-1.225596881	-1.456100375	-1.089477279	0.56935773	0.943414025	0.640767177	-0.933713567	-0.375895494	0.706637543	-0.763398799	-0.965718903	0.248484139	1.032444989	-0.467226231	0.374795808	-0.534994546	-0.407044407	0.461469446	0.892395697	-0.071680868	0.277921497	-0.208098058	0.136827138	0.238111082	-0.816805764	-0.123564386	0.341118575	0.456845194	-0.3507564	0.287214446	0.728853877	0.678106912	-0.407493769	-0.193798337	0.280514245	-0.229924814	-0.942168442	-0.393871347	-0.779107617	0.817729653	-0.80992173	-0.64028249	0.426412626	-0.490155681	-0.383744504	1.139016517	-0.807790577	-1.328069956	0.210491174	0.065223274	-0.082073161	0.466426165	0.028891089	-0.592576583	-0.710820014
z13129_1	"Degani,_Giulio"	violin	1898	1898	1898	Venice	NA	0.956592356	-0.642403052	0.342090083	-0.909936188	1.396054059	-0.934651914	-3.327265884	-1.110750583	0.100398356	-0.038613713	1.241543967	0.904748108	-1.329373629	0.724384614	-0.74617124	-2.356834303	1.761377661	0.942715095	0.591553154	0.245079094	0.862145191	0.706376809	0.52154625	0.111236568	1.332781792	0.224047436	-0.988473428	0.122615183	1.037253495	-0.148591877	-1.432282904	-0.44477954	0.536902037	-1.273227544	-0.266435366	0.586492005	-0.856584182	0.23919623	0.237016629	2.181455433	-1.604644489	1.372363929	-2.625160748	0.764334009	0.288286719	0.517696365	0.900345908	0.405210613	-1.194874797	0.08103994	-0.119084806	-1.278671342	-0.02534532	-0.886708189	1.509086646	0.032220067	0.164752956	-1.156365431	1.006284071	0.295718476	1.166748396	-0.592651315	-0.667237464	-0.48890477	1.061517372	1.797779013	1.301197328	-0.084181686	-1.381365441	0.883304436	-2.895860165	2.584713797	0.242061964	0.244792102	0.250294005	0.563694495	1.064953562	0.501074533	0.691722821	-1.57080124	0.475943932	-0.444547868	1.058906302	0.237544074	-0.430745856
z13130_1	"Degani,_Giulio"	violin	1907	1907	1907	Venice	NA	1.076383111	-1.33114809	1.929864512	1.240828475	1.938516417	-0.135198672	0.730643695	-1.139631383	1.66323573	1.33755739	1.675246407	-0.519529978	1.13818763	1.166065206	-0.41574013	1.362308154	0.427259373	0.073278839	-0.130749444	-1.182234021	1.194960199	-0.807772978	1.44511088	0.86868961	-0.71188491	1.165875016	-1.005485662	0.308444206	1.689334121	-0.291800177	0.552542244	-0.248393686	0.034019083	0.338871397	0.891145916	0.172036925	0.032725459	-0.344908696	-0.027044967	0.524988437	-0.113005241	0.054450209	0.106427571	-0.36463799	-0.189455599	0.407870994	-0.706901873	-0.182769442	-1.050289484	-0.604075111	-0.73483213	-0.423974432	-0.239109915	1.252371188	0.03823335	0.628799699	1.029227472	1.035277533	0.440626444	-0.034969345	-0.335222762	-1.900189337	-0.483527969	-0.401794513	0.062929137	-0.931155754	0.045874243	0.510512251	-0.190116144	0.37709117	-0.579401511	0.17295953	0.389829647	-0.143406336	-0.822841371	0.835929116	-0.335709932	-0.05158613	-0.75453303	0.315778563	-0.938519811	0.952970678	0.649487626	-0.369559698	-0.253159881
z13131_1	"Degani,_Giulio"	violin	1894	1894	1894	Venice	NA	1.748434729	-0.495298904	0.541668424	-0.268788928	-0.022381315	-0.097393154	0.628962739	-0.723972136	0.32967589	1.296593587	0.385846052	0.884682422	0.561011048	-0.371624656	-1.40545577	-0.441236417	0.183874808	-0.971322394	1.060663937	-0.032903323	-0.426557872	-1.007497351	0.015832041	0.950955034	0.395641442	0.341360218	-0.932022851	0.63912688	-0.414785928	1.219728505	-0.159274957	-0.568278676	1.002534024	0.177345854	0.241371354	-0.885995848	-1.412098419	-0.863698788	-0.256668697	0.295587623	0.325410357	0.048265256	0.778053783	-0.067076972	0.432111981	0.745398344	0.188166477	0.102946518	0.601531287	0.539626551	0.90448953	0.465639538	0.23374281	-1.004198487	-0.141029203	0.58275397	-1.511618088	-0.256682066	-0.254307199	0.520206618	-0.912429145	-0.952402992	-0.002967254	-0.003749429	-0.423842926	-0.596614723	-0.87967079	0.4220832	-0.09044508	-0.158503468	-0.31584241	0.320415754	0.375733405	0.76148679	1.638212246	0.639185963	-0.596293142	-0.058481929	-0.316956307	1.197245651	1.001216934	-0.145146416	-0.937260408	-0.11661702	-0.605602623
z13132_1	"Degani,_Giulio"	violin	1910	1910	1910	Venice	NA	0.909118791	-0.593542941	0.41672823	0.25004623	2.450641283	-1.971724256	0.723551645	0.41016787	0.231763245	1.2167566	2.056597732	-0.174340175	0.553910521	0.264324589	0.30502942	0.573524739	0.590924148	0.120290895	1.159930265	-0.163512454	0.146235015	-0.128267388	0.001652088	1.429929739	-0.021645223	-0.240606493	-0.741226527	0.230262862	-0.432180966	0.476457214	-0.185972524	-0.496015921	-0.20448	-0.542629118	0.030708616	0.301509089	-0.628086093	0.316419887	0.163807532	0.173829004	0.848533369	-0.080652341	0.49749009	0.872701659	0.479579139	-0.036359824	-0.600026681	-0.527813756	1.659749786	-0.005559033	0.645439257	0.384452412	-1.115097144	-0.055661755	-0.395907499	0.838841841	-0.120560213	-0.092181292	0.360744716	0.15520876	-0.205210447	-0.354848636	1.783841804	-0.110264228	-1.004024337	-0.803393511	0.900520166	-0.455981966	-1.124983763	0.462808937	0.506471762	-0.242215003	0.730632121	0.600759823	-0.894338719	0.184837318	-0.930065663	0.837344494	0.273366438	-0.687412049	-0.163237101	0.416458237	0.941051214	-0.500281983	0.064429997
z13133_1	"Degani,_Giulio"	violin	1896	1896	1896	Venice	NA	2.053410526	-1.116860998	0.864290897	-1.074362814	-0.27976406	-0.764955968	-0.382171818	-0.177014003	-0.515447489	0.578768051	0.380167457	-0.086645509	-0.474864418	-1.072746677	0.354362254	-0.454104294	0.347873454	0.649870796	0.911471327	-0.391521571	0.894395213	0.508047268	0.564350587	-0.517365253	-0.176720213	0.260631154	-1.253010518	1.49924081	-0.472172729	-0.34364369	-1.432581937	0.173257943	-0.512907383	-0.31448475	-0.596450613	1.360522154	-2.149477068	0.634244287	-0.078300118	-0.552530192	1.952396499	-0.60919935	0.373180629	-0.306648045	-0.553447141	0.228295699	0.068720519	0.571220732	-0.855517203	0.156146011	-0.606781086	1.030565461	0.007937197	-0.492695509	0.925414935	-1.149460784	-0.558677422	0.078352114	-1.016354715	0.113685193	0.38235382	-0.194123043	-1.179771052	-0.234829749	0.189895931	1.212375255	1.382789451	-0.761087697	0.615015791	-0.370806906	0.687379981	0.885213951	-0.377730455	0.021542927	-0.177391762	-1.107353483	-1.362104386	0.906024404	0.216020646	-0.046662333	-1.331111575	-0.251614784	-1.352745141	1.301181117	-0.265438303
z13137_1	"Degani,_Giulio"	violin	1899	1899	1899	Venice	NA	1.069805782	0.11819279	0.362739516	-0.165612083	1.336392643	-0.143051642	0.171355977	-0.653203969	0.234153759	-0.323720864	0.206079282	0.114293709	0.098670695	-0.77539793	0.728102867	0.518669369	-0.178080479	-0.681557216	1.072326365	-0.673449568	0.533916128	0.485825929	-0.24512981	0.626555768	-0.122348751	0.524855423	-0.712201241	0.616069709	-0.392813484	0.35051558	0.146271088	0.153542393	-0.40897133	-0.210967251	0.435622247	-0.05414668	-0.409868297	-0.263544487	0.175494386	0.699591535	0.768246193	0.184227322	-1.24058058	0.329885966	-0.02987713	-0.188614704	-0.040035681	-0.589580775	0.094895033	-0.06455975	-0.040035814	-1.201259372	-0.229852477	0.892143383	0.268775325	0.685966893	0.242236343	-1.293269265	-0.500055397	0.00975115	0.224318642	1.018127589	1.038953059	1.277899744	0.611864171	-0.544450447	0.227136702	1.195438593	-0.28946127	-0.842256217	0.30032788	-0.743631945	0.219197679	-0.513281917	-1.319899705	-0.427757066	0.327499581	0.54147715	0.071571452	0.09438762	0.601591766	-0.101958211	-0.235834913	-0.092098747	0.085565442
z10097_1	"Lupot,_Nicolas"	violin	1792	1792	1792	Orleans	NA	-1.068521891	0.058616045	-1.268238892	2.277193521	1.830465729	-0.767595984	1.550062113	-1.755362694	1.015580633	0.237167031	-2.250789508	-0.438624476	0.514394184	0.171074676	-0.170237733	2.858827375	2.205458219	0.643920239	1.295134824	0.762436052	-0.863094221	2.104953839	-0.220664793	1.188646716	-1.558277366	-0.049095385	0.260504863	1.497903702	-0.201037385	-0.566201188	1.676775482	-0.943444619	-0.561514519	-1.006863149	1.353344958	-1.709477226	2.51756713	-1.924725853	-0.948682656	-0.72814612	-0.104665524	-1.476425463	1.509627608	-0.803172942	-0.778604149	0.282242376	1.323862828	1.013851717	0.30353863	1.891190538	-0.055945317	-0.288889292	-1.341877229	-1.403586275	-0.047206607	0.42607015	1.357581084	-0.096695803	-0.369754575	-0.732190464	-0.870921995	0.64500146	-1.415112638	-0.352545752	-0.713005716	-0.415288002	-0.70999372	0.760797337	0.066604356	1.637959309	-1.783192526	-0.53490497	0.120081086	-0.949093249	2.400097983	-1.293317485	0.121609957	-0.184009745	-0.856810502	0.99082864	1.22670523	-0.626699621	1.113856507	0.459217321	0.085791403
z10098_1	"Lupot,_Nicolas"	violin	1793	1793	1793	Orleans	NA	-0.932194261	0.611369282	-1.436297746	1.318698425	-0.22236475	0.783949713	-0.122008409	0.063164061	0.594937143	0.855111021	0.57991328	-0.902165624	0.077516824	0.89214355	-1.271425601	-0.621595258	0.371129291	0.557948925	0.078955487	0.026209821	0.338417567	-0.538532253	-0.696115491	0.454242317	0.256445846	0.502629808	0.181796601	0.273484439	-0.140155859	0.357125543	0.108565163	0.045216341	-0.929573177	-1.386950208	0.687227605	-0.420774448	0.413659984	-0.017486027	0.317317658	0.231331206	-0.466945643	-0.772584115	-0.487772016	0.35651661	0.219313989	-0.373719875	-0.619375874	-0.682855722	-0.101287236	-0.77120643	-0.704416093	-0.390664554	-0.7420236	0.912934727	-0.308172712	0.52851097	-0.018595934	-0.721896805	-0.476676199	1.037169948	1.653932909	0.091376813	0.146694639	-0.492912959	0.149765766	0.774271568	-0.254237224	-0.80171571	0.28410606	-1.187367009	0.112085323	1.099661947	0.20674991	-0.332194469	-0.106213153	-0.265978477	-0.124679992	0.075150652	1.21995555	1.019787499	-0.215360106	-0.198692946	0.15836388	0.682722645	-0.399823755
z10099_1	"Lupot,_Nicolas"	violin	1793	1793	1793	Orleans	NA	-1.654500317	-2.009830564	0.740260975	-0.074086131	0.387621798	0.029768388	0.911385279	-0.755641126	1.166389346	1.713378041	-0.163334079	-0.637157935	0.586912218	-0.38683113	-0.900404362	-0.146973344	0.094530941	2.065418288	0.864701133	0.975505662	-0.89372578	0.708229779	0.559607581	0.357266097	-2.227652232	-0.345379763	0.267595924	-1.27923426	-1.17334342	0.083483184	1.550021929	1.535875815	-0.005411629	1.285842121	-0.652075496	-0.231582182	0.977052795	-0.31300029	-0.643583153	-0.424641305	0.655689482	0.38414297	0.085452955	0.312429832	-0.380034605	-0.283400297	-0.625942182	0.601222584	-0.245199845	0.13634236	-0.840123047	-0.573157042	-0.779329733	-0.525460145	0.232470666	0.854901229	-0.028818169	-1.176801931	-0.661055024	-0.919669534	-0.065983927	0.591612775	0.339047858	-0.853283298	-1.194600369	-0.889736633	0.516312911	-0.163022343	0.685785923	-0.353445638	0.275252175	-0.750122865	0.341650403	-0.467691807	-0.022017077	-0.586512434	-0.08340269	0.328951466	-0.049625728	0.137575438	0.326474358	0.312949693	-0.378664281	1.024489605	0.224507452
z10101_1	"Lupot,_Nicolas"	violin	1799	1799	1799	Paris	NA	-3.230356196	-0.34035988	-0.29366659	-0.918625054	-0.849985278	1.150740752	-1.454582796	-0.996412137	0.67412401	1.073790023	0.005382902	-0.217060202	0.173121626	0.427214469	0.287334704	-0.071590624	-0.091206302	-0.894885422	0.548636014	-0.159002122	-0.179479049	0.716365554	0.285833995	-0.530858243	0.4832398	0.329889079	-0.55912939	0.403211166	-1.041258385	-0.349093191	-0.369645426	0.277618638	-0.113601396	-0.647138662	0.441245761	0.486818892	-0.149689563	0.243301401	-0.059484679	-0.041071049	0.558954379	0.3658565	-0.030154422	-0.591854585	1.323102205	-0.277328467	-0.396368794	-0.338788033	0.035352393	-0.609763797	0.573700163	-0.423800321	0.857446595	-0.194244932	-0.337289848	0.944733111	0.426433338	-0.130089037	-1.002461147	0.154748608	1.252504846	0.754404066	0.391416042	-0.372421491	-0.046046283	-0.65309381	0.302858485	-0.092182843	-0.876548989	-0.080967344	0.433934934	-0.002393616	-0.194920937	-0.654196781	0.923324307	-0.102778519	0.15029305	0.296383994	0.123207636	0.218170928	0.909929515	0.208252316	0.091445283	1.016730153	-0.357926697
z10102_1	"Lupot,_Nicolas"	violin	1800	1800	1800	Paris	"Cave,_Curtis"	-2.557603579	-0.258148176	0.666109548	-0.898316225	-1.079682808	0.689941081	0.877416903	-0.583463163	0.66866869	-0.064819631	0.037544323	0.345542823	-0.044230255	0.29038882	0.393781141	0.142887247	0.277821223	-0.44054365	0.436075629	-0.180192934	0.867780166	0.552876834	0.221080434	-0.213083628	0.156407195	0.308820904	0.10507099	-0.089595806	0.492643918	-0.472364677	-0.560578027	0.310945987	0.066339365	0.674484791	0.193161762	0.421441194	-0.120130596	-0.390595085	0.164905116	0.305544322	0.363269264	-0.321478695	-0.619988591	-1.299405904	0.578764966	0.368677217	0.327258617	-0.30015505	-0.313023576	0.134862109	-0.163854104	0.481357635	0.409056603	-0.070446323	0.488823806	0.450185375	0.713328127	-0.895618794	0.003555887	-0.908442794	-0.280102124	-0.028453454	-0.425678645	-1.015185238	-0.354455451	-0.833964115	-0.267198001	0.19520449	0.668774964	0.497500621	-0.408423614	0.729310438	-0.097494577	0.066834582	0.118639786	-0.048361679	-0.290252978	-0.07267545	-0.556785204	-0.140648903	-0.003461985	-0.571611986	-0.667844904	-0.222599487	0.00013759
z10103_1	"Lupot,_Nicolas"	violin	1807	1807	1807	Paris	St._Paul_Church	-0.175207396	-1.848837943	0.217968835	-1.060296771	-0.29699779	1.449714303	0.220333375	0.780248402	-0.507090477	0.008297258	0.472383214	-0.207740739	0.885210442	0.680341421	-1.067352057	-0.251772159	0.621709118	0.350536435	0.310901887	0.355863948	0.433784002	-1.407851933	-0.031748276	-1.352988003	-2.505785181	-0.622477002	-0.27195863	0.396615102	-0.782891289	-0.828529345	1.162763988	1.309928726	0.433287456	-1.143259834	0.664057894	-0.115369494	-0.4041739	1.071115497	0.494661358	0.681826582	-0.735583165	0.00285755	-0.196646243	0.469117632	0.54552277	0.652061978	0.766292694	-0.448195342	-0.46720446	0.841557367	0.9838634	-1.038755473	0.491854719	-0.462922286	0.665084079	-0.633713283	-0.230336577	-0.044088115	-0.101686051	0.253993035	-0.342775868	-0.297061206	-1.6746453	-0.103853447	-0.164202992	-0.744074388	0.654265264	0.880866395	-1.733623143	0.123872436	0.573024017	-1.283913619	0.308626863	0.712999867	-0.177091915	0.114090166	0.28104902	1.152314033	-1.005254634	-0.515464182	0.809096823	-0.472571361	-0.295254105	-0.168230077	-0.322540162
z10104_1	"Lupot,_Nicolas"	violin	1811	1811	1811	Paris	NA	-2.742019395	0.490336549	-1.115901845	0.493291993	-0.601573375	0.227657093	-0.451171188	0.019072545	0.648061665	0.152290584	-0.681422654	-0.433124517	0.919326667	1.315719101	-0.663330813	0.16791878	-0.596525447	0.345986056	-0.449145673	0.791514755	-0.052812504	0.957897798	0.237726675	0.876863087	1.113066428	-0.084086603	-0.441534034	-0.438581118	-0.465362356	-0.471484503	-0.165000559	0.060099299	-0.440335221	0.447728735	0.518964457	0.127583888	0.035948989	-0.77396075	0.747274535	0.179255102	-0.275314099	-0.541114133	0.555929933	-0.133939611	0.463907343	-0.138431044	-0.351842356	0.101397039	-0.784661555	0.744856027	0.241140611	-0.337980996	-0.18503248	0.368533583	0.25279146	0.163693631	0.188586447	-0.318736936	0.159678241	0.0102043	0.355416973	0.084274276	-0.340315913	-0.285437142	-0.278125409	-0.047702713	-0.456910681	0.003387939	1.321194298	-0.185359463	-0.24418649	0.79738346	-0.088140598	-0.096230205	-0.231745874	0.596152748	-0.502216909	-0.777377137	-0.346228223	0.254255029	-0.224492653	0.39629508	-0.073740327	-0.156032371	0.030229886
z10105_1	"Lupot,_Nicolas"	violin	1811	1811	1811	Paris	NA	-3.270935655	-0.88656451	-0.162984891	-1.219835223	-0.56631255	0.782090839	-0.193411305	0.030939369	0.753568089	0.364413568	-0.414375221	-0.792475897	-0.470240749	1.351773053	0.621775124	1.060208273	0.820804584	-0.731986593	-0.405407375	-0.548246246	-0.442177473	-1.05068992	-1.171620142	1.269629958	-0.354259637	-0.589427002	-0.983044672	-0.626992972	2.128646473	-0.368011595	0.262014117	-0.523507418	-0.376459879	0.243656345	-0.271701395	-0.913168783	-2.322286458	-0.370696745	1.373626681	2.56803094	-2.166409293	1.176409283	0.632837325	0.847169022	1.724598065	-1.284048425	1.2761944	-0.317260384	-1.742544233	1.434125207	-2.092874166	0.470149758	-1.079821922	-1.308137071	1.416551145	1.593465879	-1.958103376	0.005552475	0.657854246	0.23071812	0.183463382	0.155548841	-2.369974415	-0.785419225	0.911443805	0.44936944	0.809402961	-1.663489462	0.352078581	-0.674706941	-0.077748122	-0.916557125	0.188894981	-1.664199763	-0.545676722	0.793215683	3.236265286	0.027249468	2.470751415	-0.301541455	0.392993748	-0.648277958	0.56090735	-0.56880643	-0.059229001
z10106_1	"Lupot,_Nicolas"	violin	1818	1818	1818	Paris	Baumann	-0.685462486	-0.83652205	0.84460031	0.064278421	-1.313272578	1.33445124	0.073150954	0.046427288	1.054696447	-0.978137541	0.211181428	0.289919096	-0.03127473	-0.734454053	0.510641051	1.140683682	0.038807671	-0.375323144	0.916774633	-1.206714447	0.523746684	0.40349532	0.222852791	-1.065935891	-0.161940122	0.027769254	1.114694175	0.62495958	0.955931423	0.37437617	1.109997408	0.177458661	0.643906389	-0.31045653	-0.555071947	-0.561605865	-0.542321528	0.623664234	0.659162717	0.165448112	-0.00073037	-0.349007628	-0.721661538	0.016764939	0.866416624	-0.888466679	0.417930524	0.380991052	0.562658555	-0.512358641	1.15314842	0.69719217	-0.284310253	0.397592815	0.64774883	0.023770116	-0.969343459	-1.351165596	-0.747293506	-1.252962709	0.101282806	-0.542025311	0.43936229	-0.103834546	-0.396795019	-0.071505453	1.915346956	-1.22183971	-0.58066073	0.556914117	1.10000356	-0.085779233	0.217095557	1.148521333	-1.307041036	2.178896521	-0.086661665	0.283222068	1.064619808	-1.386686475	-0.158603905	-0.587884983	0.415428673	-0.390452665	-0.861020805
z10107_1	"Lupot,_Nicolas"	violin	1821	1821	1821	Paris	"Schneider,_Heermann"	-0.778108263	1.705232865	2.49087332	0.894573328	-0.145192692	1.202292863	1.170255819	-0.68607958	0.417797993	-1.066244601	-0.302507204	-1.236831802	-2.273642698	-0.030402349	1.782320921	1.961949241	-1.520031553	-1.763095329	-0.130080025	-1.096939027	0.552434969	0.158469783	-2.215260508	-0.719274031	0.279228437	1.98634415	-0.803815262	1.167075924	-1.616873269	0.193108485	1.126549635	-2.043624492	-4.242012388	0.045186061	0.943074314	-2.326447054	0.820366869	1.3447887	-1.119486716	1.62386259	-1.29526909	1.445268044	-1.083342607	1.626682248	-1.014125797	0.346440799	0.353574702	2.418989657	-1.039167479	-0.045266471	0.641325206	-0.722282685	-1.033362052	0.513419341	0.883268284	0.086076927	-4.166395572	1.870146045	-1.074158302	1.580360103	-3.102485168	-0.676820719	1.483477562	-0.307621575	-2.135400679	0.958917164	1.889932339	-3.695612964	-1.347994764	2.759848157	-0.154908243	-0.416185645	-0.299927638	0.243537861	1.955993237	-1.316935236	2.183261139	1.681685906	1.457293497	1.130943934	-0.615160653	3.044335527	0.242303571	0.377838194	-0.510426008
z10108_1	"Lupot,_Nicolas"	violin	1824	1824	1824	Paris	NA	-2.622320359	-0.705676255	0.771244734	0.410049342	-0.461484187	0.294895139	0.417790426	-0.951981758	0.763380286	0.675657632	0.969429118	-0.782969363	-0.125246416	-0.413991618	-1.316193669	0.425237045	0.023898068	0.570254738	0.634932855	-0.48319491	0.293594413	0.329021111	-0.930424891	0.409754592	-0.57118501	0.530812495	-0.259425676	-0.194389103	0.496454932	-1.723295261	-0.206435118	-1.477396639	0.13316744	-0.713589839	-0.626302117	0.53457476	0.201785078	-0.17311242	-0.324438205	-0.474080329	0.49679696	-0.185429186	1.057173984	-1.230929707	0.171859776	0.699469584	-1.230881582	1.323652011	-2.184513958	-0.296250486	0.920425032	-0.848639569	1.607647513	-0.184227455	-0.413822911	-0.436494957	1.851712387	-1.134806951	-0.673250392	0.143665316	-0.414209389	-1.333384078	0.177745049	0.45865568	0.936360482	-2.432331545	-0.139391022	-0.744186207	-0.282073392	1.387596603	0.887614836	0.625101322	-2.462988722	-0.904989308	-0.140605144	-0.24301159	0.16372281	-0.209934027	-1.400616701	-0.847339269	0.695812711	0.247012238	0.057180563	-0.675411363	0.971671804
z10109_1	"Lupot,_Nicolas"	violin	1775-1824*	1799.5	NA	Orleans	NA	-1.313162878	-0.151888669	-0.432797855	0.222658715	-1.989888767	0.960165831	0.992203488	-1.443505422	0.512899497	1.05641898	-0.162428838	-1.739437355	0.477382153	-0.252387815	-0.224332408	0.878121692	0.033237866	0.392218213	1.716840774	-0.872773582	0.13764276	0.42730804	-0.96478776	-0.146634564	0.926644298	0.04461006	0.589898563	0.329165544	1.26373366	0.216527407	0.208079257	0.732294383	-0.36313935	-0.4451876	1.03763657	0.455322558	-0.829436401	0.041930659	0.013065766	0.405984212	-0.961327201	0.272066414	1.765650989	-0.579270792	-0.232858413	-0.172908988	0.478255655	-0.88545445	0.298954455	-0.138548001	-0.0322059	-0.188000413	0.070952182	-0.762585385	-0.519679447	0.022447092	0.038497665	1.31386891	0.499445898	0.162722551	0.922749077	0.962579691	-0.574221751	-0.61327836	0.159644579	0.739792225	-0.275326307	-0.118185988	0.421232674	0.179234073	1.118759069	0.293039883	-0.051111844	-1.006296491	0.558117437	-0.251073639	0.371394764	-1.141269409	0.615028831	0.544599777	0.219035416	0.300023536	-0.297125122	-0.407618359	-0.659811583
z10110_1	"Lupot,_Nicolas"	violin	1790	1790	1790	Orleans	NA	-3.698869807	-0.067677513	-0.165000785	-0.664809291	-0.504251708	0.489000898	-1.32455488	-1.132136329	0.705129505	0.637427476	-0.3666638	-0.786135178	-0.138079027	0.336173516	-0.097905992	-0.765649941	-0.203586133	-0.182162717	0.697030346	0.262047502	0.359469314	0.628025095	0.5150129	-0.648353582	0.80505927	0.377545906	-0.427774923	0.888812666	-0.636049644	0.120435813	-0.36972534	0.664104084	-0.203118992	-0.890372095	0.181697996	0.294890549	-0.030653857	0.066167177	-0.669036494	0.148454589	1.072882807	-0.095590652	0.08988781	-0.127694729	1.224100416	-0.084738486	-0.08628439	-0.581332743	-0.170288622	0.118160885	0.066586696	-0.418058424	0.770572641	-0.329603998	-0.001053258	-0.137440463	0.393293716	0.657670315	-0.284415906	0.035475675	0.279155211	0.799284559	-0.361206107	0.081975148	-0.394586448	-0.711632439	0.923817724	-0.138495121	-0.003587811	0.256726462	0.115223515	-0.863548202	-0.418517329	-0.103756342	0.608969587	-0.181551577	-0.509738097	0.784184823	0.330082941	-0.169569393	1.044293029	-0.053191917	-0.561341738	0.132570523	0.492562218
z10111_1	"Lupot,_Nicolas"	violin	1810c	1810	1810	Paris	NA	-2.654764309	0.814612352	-0.249393957	-0.163176113	-0.361860825	0.46980715	-0.657234474	0.706016065	0.227261111	-0.133209141	-0.109147512	0.483878952	1.155726308	0.194606476	-0.200920459	-1.475365629	-0.430915684	1.23130561	-1.312312784	0.465097925	-1.344334193	0.510399317	-0.850066092	0.600641498	-1.388702986	3.938593291	0.24195353	0.38917596	0.810535825	-1.04335926	-0.277384912	0.362555113	2.396320124	0.57425069	1.788170059	-1.247281397	0.072966256	1.307817706	-0.001312422	-1.020350727	-0.905027224	0.997740071	1.138081125	-0.162702041	-0.090854403	0.724228263	-1.153653174	-0.390138744	0.02836868	-0.533037845	-0.228535839	-0.270898742	3.544998815	1.694404365	-2.290011046	-0.320156264	0.990865286	-0.234732983	-0.476337788	-1.437661568	1.478470221	-1.5250768	-1.026361282	-1.254927413	-0.130065121	1.447652071	0.573298464	-0.478942207	2.417958343	0.979223706	1.377994722	1.118664613	-0.911301662	-0.660131345	-0.1188267	-0.36495917	0.185570861	-1.278034737	-2.026391608	-2.234987193	-0.672145424	0.893847823	-1.279430509	1.983578285	-0.982338977
z10112_1	"Lupot,_Nicolas"	violin	1775-1824*	1799.5	NA	Paris	Spalding	-1.405733691	-1.405780769	-0.967441865	0.962516947	-1.283489988	-0.685633391	0.531632257	0.09046019	-0.238344337	0.043862239	3.695504806	1.613906867	0.633485834	0.678237442	0.451555812	0.055160724	0.72778628	-0.721625253	-0.215910293	-3.321357367	0.269457465	2.342926474	-2.055126839	-0.027923513	2.034292814	-4.088327468	0.572348911	-1.041381365	-4.630006246	1.378726843	-0.367774698	0.423834168	-1.015486989	1.963360719	-0.891905995	-0.12891751	3.740121596	0.192651491	-1.623855288	1.333409399	0.460843491	-0.641552258	1.252228007	-0.446347453	-0.237785491	-0.901801083	-4.694993777	2.359702307	-2.530905827	-1.905561014	1.035131372	2.134337251	-1.967452721	-0.800136404	1.508924711	-0.286131469	-2.210292649	0.42244736	1.486079233	-2.437017341	0.693456833	1.506871103	-5.277377743	0.394765247	1.333211806	3.11497612	-2.369627899	-0.019397389	0.611630923	-0.191456175	-0.016585246	-2.273428375	-3.181170795	4.352375736	-1.170451588	0.980274725	1.441108828	0.144248033	0.210539624	0.469933977	-1.766469629	-1.125901927	-1.892254336	-0.772929274	4.285807655
z10113_1	"Lupot,_Nicolas"	violin	1775-1824*	1799.5	NA	Paris	NA	-2.578710156	-0.471539703	-1.240330595	0.605849646	-0.076725992	0.294899743	-0.455049078	-0.163193084	-0.184113005	-0.242411518	0.875917365	0.373226905	-0.08402082	0.02277407	0.942600315	1.833515364	1.386027898	1.730750838	1.213175896	-2.93133346	-1.514650981	0.869452336	1.421629392	-0.813223818	0.521356517	1.172448332	1.632069727	-1.213719691	-3.793234201	0.871139045	-0.763773297	-0.056198786	-1.355199774	-0.608048394	-1.054057537	0.823267065	3.410458974	0.455331617	-4.837623787	0.726451775	1.43579323	-1.059061131	-1.299146326	-1.515592618	-0.007798167	-0.030603607	-2.676585414	-1.02998112	-2.504620955	-1.374956135	0.724496725	-2.235392781	-2.259620461	0.501499117	2.49995093	1.547465566	0.980129127	2.032329661	-2.542952759	-1.68146233	1.874974371	0.240350539	-0.020572471	3.333508816	1.122721038	5.153638293	-5.176666234	0.351716431	-7.271816447	-0.40046213	-0.489783506	-0.20187411	1.410469696	5.687086653	-0.911198822	2.373749285	0.851621157	3.363005253	-0.773688657	-3.642791164	2.728511129	-2.640537492	-3.827028621	1.591976008	1.881514655
z10114_1	"Lupot,_Nicolas"	violin	1775-1824*	1799.5	NA	Paris	NA	-2.399790523	0.620422889	0.306982826	0.103053419	-0.853625195	1.439683043	0.284997205	-0.602965994	0.271465504	1.627599055	-1.875088507	-1.849965843	1.543465454	-1.383620852	-0.062474273	-0.341342116	-0.614261514	1.166394673	1.892945055	1.580691747	0.554981999	-0.004537067	0.640803967	1.388747572	-1.233870508	-1.772336832	-0.205597036	-1.04261275	-1.337710315	-0.773755038	0.948725453	-0.233565304	-1.490740893	0.443459486	-0.612610726	1.003247015	-1.349145025	-0.658785182	1.006224995	0.726337714	0.975393199	-0.406435723	-0.261006122	-0.355066742	-0.109891898	-0.91715455	0.156638364	0.546322241	0.531605713	-1.066648132	0.373857167	-0.113801934	-1.557494748	-1.06919029	0.457390367	-0.577745875	0.693694835	-0.346162109	-0.600525785	-0.184215197	1.347534845	0.520778226	0.797774314	-0.353912893	0.704976473	0.612135248	-0.048152168	-0.20045324	-0.633933547	-0.63883132	-1.093321741	0.843769546	0.155970129	-0.70357624	-0.234648639	-0.817785152	0.500448607	0.552108503	-0.049282861	1.973737501	-0.338084862	-1.117038118	-0.269676147	-0.444432621	-0.826960813
z10404_1	"Lupot,_Nicolas"	violin	1800	1800	1800	Paris	NA	-1.813266811	-2.130939172	0.160561394	-0.42787215	-1.021865514	1.059677056	0.204217542	-0.920319014	0.060915889	-0.151427391	-0.004901491	-0.143436697	0.558708798	0.403353953	1.7111825	-1.80948196	0.766662223	0.689871167	0.433505683	-0.308498559	-1.18908692	-1.012274354	-0.242343551	-0.27298323	0.69501777	-2.178332456	-0.123486686	-0.63566088	0.293176445	1.50487015	-0.036050523	-2.083423105	-0.207847097	-0.673561586	-1.857793395	1.732066664	0.368918017	0.643065421	-0.427430691	0.516568111	0.230035466	2.180906223	-0.477999501	-0.956368313	-1.257115024	-0.782865328	-0.409776184	-0.667713295	2.085152373	-0.983909528	-1.121661451	-0.523011116	-0.870382191	-0.561502496	-1.507011048	0.423148396	-0.859530599	1.615991693	1.557558282	0.308192217	0.170200157	-0.627914171	1.057147172	0.00264443	0.346595913	2.654345931	-1.400668222	-0.081378076	-0.786123203	0.733386286	-0.797201117	0.160360843	-0.698181108	0.679764635	0.226012583	-1.722492802	0.44194597	0.404818833	-0.226231756	-0.71132631	0.980372963	1.906974981	0.475112147	0.028718645	-1.545387216
z10445_1	"Lupot,_Nicolas"	violin	1814	1814	1814	Paris	NA	-3.217951955	0.113808353	0.414165094	0.049607301	-1.267045807	2.044793151	-0.329442485	0.326119997	1.324041967	0.026142267	0.62886136	-1.315015564	-0.213802485	0.772688496	1.07130328	-0.463013532	-1.076866182	-0.965308476	0.032018157	0.788436224	-0.978389806	-0.488028952	-0.274031429	0.327188817	0.868046346	-0.532316167	0.645711106	0.12065341	-0.177470065	-1.06045388	0.362037616	-0.522456057	1.481916842	0.305604476	0.104287951	-0.30078743	1.603146811	-0.213638236	0.698285932	-0.655299917	0.440974258	-0.874768903	-0.620828279	0.103642381	0.014811587	0.094695627	1.593830898	0.239435116	0.226014978	1.477963565	-0.474725018	0.079841481	-0.283346187	-0.203965004	0.382031175	-0.737729587	0.006880086	-0.057639014	-0.024309819	-0.092096669	-0.109385568	-0.018614614	0.531335253	0.606456405	-0.053091196	0.5279963	0.223562764	0.519102104	0.840584347	-0.374817231	-0.362622283	-0.566728728	0.383742154	0.294732734	-0.838617059	-0.578198096	-0.433431067	0.331486499	-0.797086598	-0.425984742	0.325275637	0.94206463	0.08078554	-1.168907412	0.098430133
z10780_1	"Lupot,_Nicolas"	violin	1775-1824*	1799.5	NA	Paris	"Persinger,_Delay"	-0.854630314	0.66893831	0.634477332	0.128386201	-0.8159559	-0.136269318	0.577374151	-0.14275764	1.343232459	-0.877540125	0.423811836	0.215839141	0.665320726	1.016587538	-0.166383735	0.00431928	-0.044392771	0.258096284	0.147610812	0.193909806	0.61931965	-0.864039948	0.370502809	0.025938879	-0.038551169	0.044261618	-0.051785048	-0.155966563	0.816764209	-0.597169381	1.233786918	0.812547004	0.184198877	-0.690573282	0.030493375	0.765745861	-0.031986945	0.069785313	0.253293449	-0.20625491	0.102729285	-0.108952803	0.170150236	-0.492180112	-0.179633371	-0.050271494	0.219331401	0.133331605	0.326971256	0.317842396	-0.116561318	-0.576143658	0.32321827	1.158737383	0.180704514	0.977904165	0.608966682	-0.155723867	-0.140187709	-0.269765191	-0.007348929	0.841269838	-0.168763159	-0.652276131	-0.647865899	-0.17391274	0.265981127	1.000723312	-1.073306801	-0.071484784	0.92986183	0.303991928	0.471832642	-0.052674966	-0.046172109	-0.988285632	-0.030027096	1.018692922	-0.349854971	0.300260356	0.55834057	-0.494954979	-0.510285503	-0.648203969	0.024581191
z12219_1	"Lupot,_Nicolas"	violin	1813	1813	1813	Paris	NA	-1.208863253	-1.124090144	0.595853395	0.274713152	0.037727928	0.82239324	0.838349032	-0.383670922	0.880087515	-0.336976525	-0.259980399	-0.323506218	0.435383567	0.117122099	0.280173055	0.58019018	-0.20266219	0.106432553	-0.578229464	-0.38396576	0.205765781	0.664839735	0.664040631	-0.267090843	0.38600453	0.256135435	-0.025006896	-0.482604571	0.073695626	-0.289880266	-0.133031441	0.494831921	0.004076069	-0.654857508	-0.37870539	-0.483878414	0.108387586	0.00767489	-0.571364152	1.032361741	-0.008851752	0.767484404	0.410954041	-0.871909976	-0.847869215	-0.41535589	0.31086205	0.315726889	-0.268877182	-0.656857141	-1.045507385	0.44243327	0.736586612	-0.018343375	0.202500397	0.182187346	0.848919465	0.263102249	-0.647717446	-0.860937878	0.132253346	-0.27802047	0.554294107	0.106959433	-0.2006942	-0.364289373	0.998829478	1.208255915	0.097702502	0.976703949	0.179193954	0.47647837	0.715587825	-0.014320549	-0.350723206	-0.256804042	-0.624664338	-0.556283075	-0.166569705	0.212262672	0.071906933	0.052939424	-0.745239469	0.724229441	-0.135648745
z13032_1	"Lupot,_Nicolas"	violin	1810	1810	1810	Paris	NA	-1.136679739	1.001134289	-1.857950856	-0.744160329	-0.807092399	-0.665435458	-1.894105897	-1.829076145	1.362030188	-1.832846276	-0.920475995	0.520495389	1.361104848	0.336785279	-0.160670601	-0.819770041	1.937686244	-1.875886615	0.135250763	0.241139268	0.641071959	-0.860043455	0.197715874	-0.469960785	0.337732348	0.28004274	0.551679282	-1.020986593	0.060193691	1.029748535	-0.17878982	0.902594524	-0.418805056	0.184675215	-0.281157703	1.207542124	2.212904993	-2.157931008	0.076454167	-0.658885202	1.569816227	1.587533715	0.091186356	0.465411657	0.486492663	0.158977428	-1.355387508	0.464173988	-0.084281533	0.232650438	0.961545097	0.780207683	0.331180865	-1.29835245	-0.91089281	-0.314191397	-0.559997572	0.153184772	0.039744696	0.891329478	0.319101689	-1.627545164	-2.337428398	-1.020394774	0.438559591	-0.368666713	2.088453689	0.203952111	-0.906227097	0.26590529	-0.600512465	-1.763687979	-1.714700466	0.642861398	0.940913815	0.097229854	-0.521608082	-1.080513177	-0.044979274	-0.030867337	2.709714176	-1.342080559	-0.323711873	-0.352480764	0.546413499
z13101_1	"Lupot,_Nicolas"	violin	1803	1803	1803	Paris	NA	-4.435478424	-0.781557263	-0.427053639	0.734772048	-0.250473621	0.396602887	-1.00583199	1.157148535	0.162756805	1.081055055	-0.605678897	0.625327641	-0.596877144	-0.409032531	0.06218938	-1.509088909	-0.556483255	-0.207706338	1.799336805	-2.718936611	1.052181276	1.521577587	-1.061660953	0.553342567	4.846554466	2.337406762	-1.66838471	0.648098178	-0.407636358	-0.564340848	4.043003614	2.122214247	-2.890772296	-0.043695247	-0.711628113	-0.556442816	1.452457931	-0.047101034	1.511798181	1.514631402	-0.831134387	2.126197307	-0.479788507	-1.547131171	0.242424592	0.194314117	-0.287730852	-2.366419327	3.262701106	-0.32321236	-1.60965142	0.348940834	-1.934994578	0.877420394	2.729475839	-0.462271512	-3.686904547	-1.558434351	-0.752518654	0.303054512	0.095516587	-1.992988767	1.936447183	2.975411302	-1.478820475	0.052584617	1.519186218	-0.000370452	-0.990741951	-0.213032157	1.148166438	-0.682387564	-2.409974782	-0.585234418	-1.960355895	-3.109956272	-1.308104065	-1.458714674	1.345220774	1.035706851	-1.753975189	-0.404562716	3.264575291	0.518204966	-0.26301687
z13806_1	"Lupot,_Nicolas"	violin	1823	1823	1823	Paris	NA	-2.059530007	-0.434602927	0.398501162	1.083090865	1.51785118	1.168922137	-1.984160031	0.867078057	1.83455486	-1.70494242	0.336541156	1.33444382	-0.316580791	-0.447278793	-0.770677348	0.52454653	0.883960741	0.288740939	0.799096195	-0.035983596	0.936701518	0.361588542	1.356671853	0.317527028	-0.350462688	0.444781178	1.782690104	1.217070466	0.063347043	2.8580199	-0.16618597	-0.838624734	-1.429677454	1.846107448	0.687304092	-1.79705868	0.122683998	2.365868831	0.341730811	1.086983576	-1.75502641	-1.466601913	-1.197320228	0.097445451	0.478921542	-1.037563979	1.478792055	0.659501259	1.804291387	-0.887831778	0.250112618	-0.691178145	-1.041884434	-1.345373658	2.343057087	-2.162280718	1.288213419	0.060438496	2.315797997	-0.2563885	1.075272249	2.589301259	-1.224400702	-0.539478673	-0.205842916	-0.130769555	0.770686406	-0.430025348	0.029671484	0.574541531	-2.430727698	0.561926973	-1.014216939	-0.567536615	2.152559258	-0.414898972	0.246324476	0.80680915	0.58332172	-0.979640389	0.859524076	-1.348418897	0.675412938	0.740155858	1.160145623
z14294_1	"Lupot,_Nicolas"	violin	1798	1798	1798	Paris	NA	-4.194332482	-0.570641166	0.336559057	1.841915793	0.524676716	-0.382557762	-1.579339978	-0.8309245	0.611007579	0.732502822	0.420675059	-0.491494461	-0.834494502	-1.352423401	-0.889518018	0.288558728	0.835595037	0.12974099	0.526474314	0.739416352	0.510454	0.689016509	-0.279972153	-0.272223555	-0.485115958	0.477923081	0.222364575	0.35680796	-0.018350743	-0.124839321	-0.103568198	0.05389141	-0.494406541	-1.026015197	0.265675587	-0.15476066	-1.18035032	-0.067409869	0.133415774	-0.042268871	0.827286716	-0.307071808	0.551894361	-0.477484939	-0.097349797	0.09953165	-0.391327997	0.56061765	-0.212174988	0.404236193	-0.565549681	-0.370227188	0.619984998	0.116934067	0.470227487	-0.355099227	0.4411415	0.139359137	-0.117645109	-0.084352481	-0.365412129	0.828720181	0.1434976	0.548503757	-0.061152482	-0.194559418	-0.330304886	0.403337112	-0.14144166	-0.263625803	-0.266374146	-0.50484686	-0.155480545	0.35004113	-0.390662951	0.587956057	-0.62039409	-0.211441898	-0.092455517	-0.51967014	-0.936210768	0.493691797	-0.086835658	0.046069738	-0.281053417
z14882_1	"Lupot,_Nicolas"	violin	1804	1804	1804	Paris	NA	-2.045633529	-2.935709368	0.185269045	-0.681294791	-1.410424595	0.38522001	-0.109220991	-1.645318309	-0.939875931	1.543104348	0.364990028	-3.542854435	1.084281939	2.949441008	1.220004438	-4.854539676	2.753510749	3.062982325	-1.298298701	1.589085838	0.203970139	0.182428634	0.520223413	3.460076963	-2.1611732	1.793086334	3.235057977	1.511514093	-0.220914113	-1.762618648	-2.179962868	-2.607463624	-1.408768734	-2.121510552	0.762882417	2.029201358	-0.281838769	-3.868938445	-1.103524457	2.090506736	0.066916248	2.123818188	0.44966093	1.782156438	-0.364658214	-2.600873972	2.137652378	-1.795367892	4.521097001	0.571946124	1.793014581	-2.77895024	2.743991509	-0.461938761	-0.26922802	2.249609622	-2.760417798	-0.934902145	3.235332906	-3.245414949	-1.826470649	-3.402829287	-0.838694728	-1.203034678	-4.642597381	-0.991994862	-0.596582501	-0.017551635	-3.981750353	0.957723989	-2.407442582	0.598606825	1.021525762	-1.690250287	-1.947562067	-2.669767801	-0.720675959	1.872553212	-1.98765514	2.233974168	-1.701297969	4.515277842	1.55397307	1.675167027	1.157754442
z19099_1	"Lupot,_Nicolas"	violin	1795	1795	1795	Paris	NA	-2.853882489	0.253135849	0.199871669	0.904606608	-0.739702789	-0.006611988	-1.444800406	-1.743387812	0.039162773	0.884717531	-0.193533166	1.215630677	-1.588031371	-0.951976397	1.092435714	0.56010843	0.386631409	-0.556758348	0.364795541	0.115872455	-0.350782576	-0.827559615	0.501057511	0.458784335	0.033045183	-0.048508107	0.124112781	-0.801970944	-0.27834037	0.850158127	0.256666467	0.462534244	0.422080793	-0.14101153	0.618488103	0.226886959	-0.585967613	-0.95996325	-0.17897356	-0.028750787	-0.232082698	-0.26873917	0.054548152	-0.726432287	0.014473928	0.196239714	-0.493840054	-0.858828038	0.54194403	0.705912984	0.932747485	0.173802664	-0.248885572	-0.150769702	-0.547781626	-0.819191735	-0.232968166	-0.046781003	-0.023309786	0.078427639	-0.854298058	-0.353606535	-0.580835093	-0.420205803	-0.509148658	-0.453891258	-0.115323432	-0.034791135	0.039490845	0.208123589	-0.60011334	-0.898941067	0.669887437	-0.262118754	0.214273569	0.057419246	0.222652186	-0.005072011	0.026469243	0.156972384	0.45613003	-0.863917239	-0.620102976	0.033840922	-0.306216775
z19650_1	"Lupot,_Nicolas"	violin	1822	1822	1822	Paris	NA	-1.476798261	-0.574321249	0.217258099	0.033801469	0.23637943	0.895768989	0.202875971	0.165831939	-1.118535438	-1.373208452	-1.665239479	-1.477110424	-0.863393461	-0.283641907	-0.600974203	1.335403913	-2.881072531	2.258665126	-0.099101472	0.626426992	4.053109054	-0.432172231	-0.398248143	1.636423232	-1.105443123	-0.488829741	1.014612879	-0.470153256	1.613020227	0.919728225	-2.594684434	0.836423992	0.415254574	3.026191816	-0.031572479	-2.910065448	-1.156032273	-1.072875884	-2.227247937	-0.725686501	0.688021686	-0.690261213	-3.246999778	0.774925641	1.576921869	-4.538444472	-0.337605016	-0.520342896	-0.892159848	0.912688328	0.284881408	0.123315642	0.665905185	-0.191578848	0.234021821	-2.679841439	-0.706755186	1.47250967	-1.696292567	2.277610416	-1.478357399	-1.024359592	2.155617651	-0.78957008	1.457515542	-1.270646739	2.081648871	0.185152479	0.435295859	0.369891152	1.510507842	1.732942261	-1.0893052	0.955269707	-1.026905419	0.06882391	-0.037603223	0.516048063	-2.021144822	2.410275123	-1.234315344	-1.103088113	0.331611896	1.36713917	-1.899141592
z19686_1	"Lupot,_Nicolas"	violin	1810	1810	1810	Paris	NA	-2.489778387	0.637549341	-2.960731248	-2.232968165	-0.779522047	-2.503355491	0.590048267	-1.454137603	1.487087631	-1.859721	-1.945716377	0.521359969	-0.386806467	0.675617717	1.465757178	-0.093741561	0.625030153	1.047970573	-1.140028293	-0.45401632	-0.444661756	1.681824458	-0.373113705	1.92721471	1.457603517	0.093134398	0.582388785	-0.724218954	-0.77567215	-0.909172403	-0.469561342	0.978959521	-0.660358871	0.18440594	0.871182444	-0.068103444	-0.64511682	-2.470604503	-1.613173791	-0.388545126	0.843294336	-0.581393925	-0.728421742	-0.452535324	1.428609552	-1.153544855	-1.623716421	-2.102069064	0.330850095	-0.175879035	1.441011708	0.372066317	0.768735718	1.327294863	1.151254913	1.824198421	-1.335417039	1.030014546	1.955286966	0.278170263	1.470086918	0.562032164	1.023219363	1.311335218	-1.217868635	2.109025271	-1.396109571	0.485158814	-0.55897897	-0.924941706	2.290771339	2.019912329	0.772742931	-0.095591005	-0.948281618	1.014654398	-1.803069398	1.002974335	0.579352625	-1.348066638	-1.743291888	-2.866538101	-1.111444771	-2.59499608	0.040386047
z19687_1	"Lupot,_Nicolas"	violin	1818	1818	1818	Paris	NA	-0.481554818	-0.043907539	-0.905333439	-2.483243499	1.375087612	0.20876926	-0.860688891	-1.058776013	-2.493954581	-1.843760997	-0.833809778	-1.011144031	-0.653838415	1.49850353	1.01031804	-0.675005382	-0.16761303	1.267393818	-0.875153573	0.539882946	-1.694804189	0.550028307	-0.5745414	-0.206744663	-0.010326005	0.481285866	-0.720079048	-0.833484136	-1.99725662	-0.219437541	-0.461262682	0.691374315	-0.765279978	-0.258033635	0.350335212	-2.047340624	0.220942258	0.663623824	0.192862369	0.477809177	-0.143164448	0.427989446	0.216769131	0.123369217	0.345298308	-0.569259891	0.11289332	0.134735292	-0.274978569	0.674038801	0.099446591	0.035483841	-0.926233567	0.576353699	0.046257205	0.052599401	-0.559588629	-0.076717658	-0.791736598	-0.037720148	0.33020677	0.677689423	0.996348785	0.235693447	0.341514937	0.790966963	-0.025982924	0.713486037	0.574141656	-0.128650577	0.516813479	-0.397801087	-0.145119608	-0.300906439	0.053110804	-0.511546358	0.240226197	-0.738101007	-0.298658722	-0.375061306	0.201690964	-0.042380526	0.007228099	-0.139846156	-0.244325608
z20160_1	"Lupot,_Nicolas"	violin	1798	1798	1798	Paris	NA	-2.365304798	0.152938469	-0.124437293	0.890797424	-1.514584207	0.006974784	-0.660682175	-1.700177439	0.434210289	1.523341778	0.878647975	-1.180299105	-1.028597422	-0.287193193	-0.094828502	-0.061398808	-1.087822231	-0.015404522	1.149762544	-0.04865308	-0.316430223	0.450329091	0.171335133	0.611647433	1.424196783	0.282849658	-0.592461234	0.484571376	-1.028575741	0.759592251	-0.206712109	-0.138144868	-0.540929169	0.539996218	1.180938317	-0.312734901	0.938816656	0.312624322	0.063401656	-0.04836536	0.089616265	0.210461404	0.327209094	0.29045759	0.293766276	-1.056162432	-0.10901338	-0.884878778	-0.525750562	-0.924543556	0.337753748	-0.758228255	-0.08272945	-0.846701555	0.028309962	0.726399463	0.601384647	-0.556066756	-0.158194703	0.363717025	0.417876072	0.1662411	0.89711387	0.731088175	0.381795012	-0.272717968	-0.588525327	-0.932159274	1.379244255	0.011526413	-0.04611945	0.472367233	0.256002216	-0.909071404	0.140627516	0.662511861	0.176581484	-0.199324735	1.494218942	0.331179601	-0.122185807	0.321131876	-0.049462931	0.686769347	-0.220770725
z20491_1	"Lupot,_Nicolas"	violin	1813	1813	1813	Paris	NA	-1.318159254	0.146062919	-1.707402644	-1.761811476	0.024214063	-0.502559449	0.508871603	-0.411292599	1.029727395	0.673287507	-1.620872943	0.677287305	-0.053925029	0.144575936	0.575130505	-0.055828763	-0.270052839	-1.055677205	0.158056178	-0.488547221	-0.154908939	0.092182857	0.175597249	1.15152014	-0.106274036	0.532765042	1.552753183	-0.466266343	0.243975727	-0.003259589	0.243052185	-0.636908436	0.024122297	0.585803644	0.263348522	0.725751157	0.551105411	1.196649948	0.129694756	0.034988385	-0.403182219	0.594374548	-0.071604374	-0.32447045	-0.40009905	0.070045149	0.585180493	-0.696699133	0.584924759	-0.882602692	-0.662621877	-0.566364324	-0.70285585	0.187402569	-0.234322437	0.577101728	-0.421770093	0.34343996	-0.633783588	-0.170998384	-1.401554398	-0.068342576	-0.104635457	-0.296646056	0.692521659	-0.48021641	0.232847427	0.484806651	0.388005166	-0.128004645	-1.034545439	-0.41952321	-0.205547447	-0.3364157	-0.00687336	0.45747253	-0.3496213	0.547747114	-0.285257852	-0.456966533	-0.411129819	-0.619980973	0.658434692	0.143268728	0.492866978
z21681_1	"Lupot,_Nicolas"	violin	1775-1824*	1799.5	NA	Paris	NA	-0.849299218	-0.941544192	1.902535796	1.119183815	-0.133096003	0.486675226	0.250011554	-0.797254441	-0.766991508	0.662579048	-0.229183821	-1.248148078	0.271275035	0.066397892	-0.455987629	0.916491059	0.016633645	-0.995138327	1.234654	0.063802228	-0.022350961	0.175219556	0.478673848	-0.341676126	-0.7043886	0.46065711	1.365015808	-0.559431774	0.347479466	-0.05226335	0.18443576	0.34703974	0.070815948	-0.31701288	0.217459953	0.26814902	-0.35888234	0.885304909	0.285142997	0.350640108	-0.130574913	0.407112182	-0.570751215	0.244187933	0.04126717	-0.155185563	-0.267342425	0.011353386	0.475847662	-0.749472748	-0.646336662	-0.03850858	-0.025965294	-0.17166993	-0.265259595	1.10762438	0.235087686	-0.101036398	0.117162096	-0.104526298	0.011390117	0.313605147	0.841144059	-0.389275811	-0.370945089	-0.465531137	-0.101166865	0.627412496	-0.246968578	0.840171748	-0.485093204	-0.076902922	0.549738129	0.211976874	0.118157517	0.577896635	-0.207291608	0.016710187	0.417201769	-0.897706538	-0.166730293	0.111006105	-0.023490468	0.322519826	-0.319300458
z21682_1	"Lupot,_Nicolas"	violin	1775-1824*	1799.5	NA	Paris	NA	-1.680315317	-1.194005305	-2.507320493	-2.076257088	0.37191742	-1.326431532	-0.980701912	-0.884797211	1.071161535	-1.978050723	-0.373540265	-0.180721858	-1.301437034	-0.724180748	-0.041002912	0.756754567	-1.994651783	0.346842861	-0.376447177	0.46824797	0.866838704	-0.038572093	0.164282638	1.040166628	-0.188490388	1.560969773	0.637513036	0.742349033	0.765035	0.319167534	0.090132584	-0.574515812	1.688409333	1.606092012	1.860128909	-0.055636172	-0.373232157	-0.387596974	0.05110793	0.563450049	0.018409206	-0.254653923	-0.336461706	-0.521220575	0.826445747	-0.860155845	0.599472776	-1.08562428	-0.233417656	-0.619155404	-1.456466789	0.724318915	0.170362408	1.600116237	0.339432918	0.821989032	1.074787171	1.003706946	0.324244236	-0.138227331	0.85452373	0.165908006	0.193157571	0.292055242	-0.051484123	-0.142107899	0.924271235	0.513591942	-1.665620942	0.3784607	-0.485880378	-0.709121658	-0.665682984	-0.853220043	-0.56831522	0.021809335	0.364711903	-0.339392987	-0.791962026	0.941750867	-0.617697476	0.803820577	-0.808489164	0.200907475	-0.228185301
z21742_1	"Lupot,_Nicolas"	violin	1799	1799	1799	Paris	NA	-1.635217227	-0.664300378	-0.953337004	0.03818931	-0.719264585	0.7934519	-0.948274212	-1.070252859	-1.170807164	0.419784747	0.241705183	-0.028541726	0.731454839	0.212129383	1.10867069	-0.509107442	-0.197625634	0.089698042	0.439200325	-0.509019254	-0.234626398	1.114497436	0.071424102	0.243824838	0.034614794	0.379554517	-0.140440444	-0.121032569	-0.15821887	-0.137412882	-0.135661521	0.165301169	0.099108188	-0.354967784	0.958572147	-0.553504228	0.056784571	0.880057198	-0.279509044	-0.070175719	1.252170759	0.732041958	0.176557978	-0.141703146	-0.092467059	-0.792315107	0.006813063	0.590119784	0.870928071	0.075899132	0.169095505	0.27071575	-0.680201587	-0.434706218	-0.420314594	-0.792630152	0.406634004	0.136819726	-0.717323397	-0.316358672	-0.05647153	1.282930191	1.232637367	-0.197895258	0.416638329	-0.238728157	0.257738758	0.016639434	-0.767750212	0.549458771	0.242105745	-1.856782866	-0.011673934	1.009790574	0.14112124	0.102887587	-0.858942134	0.153338377	0.368048922	-0.085356661	0.649894261	0.78352462	-0.173344552	-0.220949651	0.221682758
z21753_1	"Lupot,_Nicolas"	violin	1789	1789	1789	Orleans	Spohr	-0.511801131	-0.393485684	0.762576174	1.123114365	-1.313535148	-0.127113101	-0.293894807	-0.157473113	0.181093776	0.144363756	0.023179429	-0.993804189	-0.179082735	0.513569103	-0.998550994	-0.108663411	-0.424082999	-0.349459518	0.785838617	1.421392757	-1.534835564	-0.060976774	-0.264950042	0.565105593	-0.538858337	0.042843	1.344855169	0.570985408	0.087453377	0.505516495	0.295803341	0.641491911	-0.286825247	-0.086842885	0.028268076	0.79462548	0.20146423	0.438219731	0.648486183	-0.440622637	-0.092361054	-0.032255798	0.101199882	0.148072912	-0.402980445	0.729744528	0.952337749	-0.401488666	-0.528996237	0.301879154	-0.505287509	-0.222908009	0.087233775	0.028368617	0.554346654	0.325201691	1.181899649	-0.34775462	0.306878734	0.025551606	-0.564859842	-0.290902122	0.444104703	-0.199807179	0.404509534	0.554754183	0.259320992	0.253337668	-0.445376899	-0.287932121	0.687627847	-0.741299552	-0.514032405	0.192539276	-0.279103593	0.60380893	0.512047245	-0.006216472	-0.584353661	-0.777369681	-0.444002408	0.24282437	-0.271444714	-0.772634684	0.021974164
z22083_1	"Lupot,_Nicolas"	violin	1807	1807	1807	Paris	NA	-1.592923383	-0.097464975	-0.219264321	0.222954307	-1.272729121	0.816855298	-0.493136468	-0.07088348	-0.12726529	0.389434839	-0.634945184	0.408664831	0.848646227	-0.750439732	0.082809329	-1.029843196	0.847642648	0.654091302	0.841082168	-0.741612499	0.722777733	0.061699214	-0.6889922	-0.28456619	0.324971395	0.453769446	-1.078850766	0.607274412	0.098269055	-0.088276077	0.764790502	-0.912135378	-0.601198964	-0.755483775	0.331183565	1.26742389	0.549613446	-0.200527122	-0.030522151	0.193293742	0.024873024	-0.122923944	-0.024412311	-0.761879247	0.611397665	-0.942132742	-1.438811457	0.933299804	-1.273671617	-0.711560676	-0.070327594	-0.882644837	0.681359323	0.645778713	0.7093731	-0.930030401	0.607119601	0.591184525	0.085950812	0.127080616	0.391338569	1.037071009	0.235563792	-0.370626853	0.052317694	0.346256427	-0.730608964	-0.468247704	-0.883674302	-0.588002909	0.718417059	-0.755145937	0.021034495	-0.005047912	0.281086059	0.193058582	-0.019813032	0.132304115	-0.401925864	1.499265005	0.283676654	0.299698376	1.154112209	0.596510458	0.455667234
z22084_1	"Lupot,_Nicolas"	violin	1807	1807	1807	Paris	NA	-2.125055581	0.137638373	-0.53080624	0.19882427	-0.795902751	1.303455364	0.607946241	-0.493151178	-0.377489757	0.109518554	-0.536730542	-0.276652454	0.0818714	0.814273097	0.679809267	-0.417779267	-0.362049207	-0.01070999	-0.022361546	-0.937790821	0.288132487	1.520859147	0.666131356	0.603226183	-0.056384427	0.282984995	-1.339390486	-0.060826534	0.20232456	-0.399255166	-0.514982761	-0.934020158	0.215137708	-0.841076754	0.886684098	0.341702209	-0.75481428	0.795297121	-0.423202584	0.610067353	-0.851469984	0.013124757	-0.713439154	-0.915183158	-0.826216997	-0.111227523	0.150404961	-0.142616844	-0.458028962	0.174608057	-0.285808524	-0.260232065	0.532952736	0.114695563	-0.246678672	-0.166148036	0.580588762	0.261684981	-0.521210339	0.042271222	-0.294533636	-0.196707574	0.200532054	-0.542875731	0.216566775	0.104021003	0.227792723	0.379148584	-0.093674994	-0.059842419	-0.085489948	-0.300943198	-0.10836402	-0.615270458	0.118357781	0.563762587	0.029777611	0.463370231	0.002717984	0.352844395	-0.298431124	0.445377434	0.014784269	0.933035478	-0.327899689
z7627_1	"Lupot,_Nicolas"	violin	1809	1809	1809	Paris	NA	-1.402369057	0.741900631	-1.357608371	0.661749327	-0.617708241	-0.448032372	-0.265253132	-0.105708974	-0.110621444	0.572154498	1.011316781	-0.761447668	-0.071389078	0.022203477	-0.199154712	0.655785306	0.916400454	1.105868864	-0.356624267	-1.464864736	0.252177315	0.628506017	-0.747130147	1.010449239	0.157715832	-0.165853639	-0.49550388	0.405719326	0.481884113	-0.437928265	0.339474622	0.14298163	0.038784892	-1.153838601	1.209193403	-0.523619697	0.259084314	0.340598961	0.764867033	-0.284902988	0.674877487	0.263014458	-0.134361715	0.763652238	0.402933983	-0.019251026	-0.106542948	-0.441498989	0.337081371	-0.229930676	1.051102398	-0.748315655	-0.776168952	1.564866231	-0.391980577	0.170274218	0.109774409	-0.006121447	-0.967044269	0.300949304	0.001298672	0.042693727	0.329165016	-0.120399607	0.579720576	0.123699645	-0.792463854	-0.08099348	-0.179544325	-0.101674517	0.898714882	0.799987003	0.436966942	-0.155057028	0.28118214	0.500712845	0.50471879	-0.265745634	0.756177567	0.43034132	0.04490969	0.202221245	0.284434404	-0.785508058	-0.591614218
z7630_1	"Lupot,_Nicolas"	violin	1820	1820	1820	Paris	NA	-1.306223213	-0.10785956	-1.407389731	1.257412424	-0.713001432	0.43310376	0.27465244	-0.533906255	1.140371542	-0.192779995	-0.555199587	-0.728760123	0.476000433	-0.99325866	0.621531185	-0.002847569	1.830150696	-0.479167211	-0.242263998	-1.65337403	0.9234955	-0.032519135	0.694632904	2.931883445	1.476037369	-0.111683416	1.97712631	-1.71634514	-1.921748426	-1.501398717	3.432933167	0.653422374	-1.816011315	-1.83212071	-0.649786008	2.828165287	-0.842738026	-2.635355856	-1.762141571	-0.132275055	0.050295385	2.064087472	-1.899683041	-1.286192862	-0.011772096	2.861028411	0.828657589	-2.178151409	-1.10098606	-5.560372179	-0.22175307	-0.63128535	0.010381741	0.64425937	0.023083741	-3.305574289	-1.502152777	1.835879269	0.982565692	1.14209157	-0.528874607	1.050366872	0.921259056	-1.29093432	-0.764425214	5.293279821	0.193973965	-0.690544592	0.72119411	-0.045929772	0.429720402	-2.289182912	3.527755912	-0.142464745	-1.10748855	-3.255725305	2.300477668	-4.268553789	0.016152337	-1.788120261	-0.41799297	-1.502545641	-1.741025352	-0.401366666	-0.945060788
z7631_1	"Lupot,_Nicolas"	violin	1805	1805	1805	Paris	NA	-1.458335159	-0.267804768	1.224234418	0.76648293	-0.692118002	-0.262531914	-0.119581696	-0.281731006	-1.900909065	0.519917153	-0.802450772	-1.347855025	0.979404971	-1.674521306	0.411366489	1.591679496	0.529432573	-1.134525337	2.291168019	-0.000373387	1.301872726	1.151671728	0.970399244	-0.480184318	-2.386622958	-0.805429925	0.365649626	1.615907412	-1.413621689	1.659902672	-0.010907146	0.944058152	0.236711282	0.087591046	-0.484529472	1.63103212	0.866203923	-1.461567719	-0.181678711	1.478433995	0.715445492	-0.871181832	-0.646185698	0.450067474	-0.925593563	-0.375050762	-2.499189686	-1.546685772	0.362847624	0.806930242	-0.190804282	-0.744944381	0.072736176	0.728338996	1.197856022	1.763983438	1.27102827	0.41038014	0.051089904	2.504016885	-0.328370402	-1.786129933	0.333458377	0.198390267	-0.474880264	0.503431625	-0.51159308	2.637803591	-0.254221353	-0.490451426	0.342167033	0.062705636	1.791954711	-0.035231376	-1.076722547	0.373598379	0.097766587	-1.591859815	0.368188962	-0.250316484	1.653783306	0.841073749	1.83712362	-0.832451681	0.981612006
z7632_1	"Lupot,_Nicolas"	violin	1797	1797	1797	Paris	NA	-3.271493425	-1.072384691	0.110950659	-0.366822802	-0.876035622	0.556143859	-0.372868549	-1.065333817	-0.311328242	1.387949688	0.133263288	-0.912157778	-1.420624299	-1.225814354	-0.315370011	0.629607388	-0.013347814	-0.025762306	-0.026956354	-0.305232039	0.777717442	1.309748022	-0.750376506	0.375052535	1.489304329	0.86034212	0.134270562	1.255492717	0.651819069	1.399219316	1.576628856	0.934744055	-0.25004847	-0.076752506	1.301951971	1.277084699	-0.460187271	0.204098725	0.567219064	0.281151695	-0.126378025	-1.015239441	0.576855682	0.40635833	1.475431548	-0.692451415	-2.161994953	0.946902647	0.645259336	0.179792624	-0.886166157	-0.824772266	-0.091902825	-0.322416349	1.119222528	0.079117405	-0.485157997	-0.622158472	1.148503856	0.21743791	-0.182420612	0.536957998	0.5602079	0.786736357	0.005278396	-0.163786073	1.347793026	0.779174401	1.367598437	-0.265006417	0.945342271	1.694124571	0.697890459	0.465700661	0.964525877	-0.420776198	-1.407486075	-1.187930106	0.178670562	-0.648545244	1.311279615	-0.161673929	0.912243472	-0.358848596	0.252629065
z7635_1	"Lupot,_Nicolas"	violin	1813	1813	1813	Paris	NA	-1.619017024	0.136170727	-0.59323311	1.167401987	-0.582712483	1.313167326	-0.873512043	-1.14776538	0.761004283	0.312186368	0.721966345	-0.333061341	-0.714087455	0.724504077	1.186010279	-0.603365219	-0.715338555	-0.373814089	0.209065095	-0.249093016	-0.887147639	-0.407641846	-0.176395267	0.326973955	0.436072579	0.049559989	-0.135205558	-1.037660673	-0.95013614	-0.631598105	-0.45978577	-0.05796604	1.094648682	0.582425924	0.058871038	0.457193716	0.173746587	-0.688543854	0.617682841	-0.193329785	0.401091519	-0.634813543	0.518493349	0.116530684	-0.821826187	-0.35307737	1.044184461	-0.036344032	-0.247157656	0.507665401	0.334367047	0.758792965	0.186031492	0.91466368	0.00593128	-0.138083695	-0.267828396	0.547220908	0.681462939	0.585998319	-0.467116332	0.360816271	-0.971043225	-0.79478135	0.517100445	-0.43969339	-0.270461415	-0.042340405	-0.299498631	0.392518477	0.620793037	0.783593541	0.327401791	0.964736	0.602427831	-0.073480534	-0.587762398	-0.52992957	-0.763975969	0.410999603	1.038651751	-0.566004609	0.09727012	-0.469354405	-0.623171496
z7637_1	"Lupot,_Nicolas"	violin	1810	1810	1810	Paris	NA	-0.807460936	1.126217507	-0.411859535	1.076971312	-0.947161522	0.609085628	0.931359753	-1.089641021	-0.859731889	-0.405379835	-3.293950645	-1.198606588	-1.383306901	-0.445677378	2.836669598	-0.945380574	-0.983610963	-0.372246227	4.432578137	-0.661581373	1.192565363	2.707737551	-0.746923559	-2.985801456	-0.943982323	-1.186063483	-1.936733818	2.575081671	-0.617874919	2.611477139	1.908887549	-1.445973471	-1.253072131	-1.648339367	-0.058483751	-2.512723259	-0.524996758	0.90037963	-2.130788064	2.945715556	0.158802749	-1.224064898	-0.989914716	0.884025967	-0.807181543	0.319454227	-2.841729463	-1.603302459	1.401890033	1.797997229	-1.416518012	-2.554732464	-0.506528531	0.751062651	-2.823294605	1.984630404	1.464254958	2.869314228	0.493045502	-0.991940439	0.209668357	1.430642824	-2.264254054	4.041684932	0.747585375	1.3757357	0.54690539	0.983994612	0.3252002	-0.208301277	-0.803413894	1.852656642	0.781871626	-0.605192015	2.162322871	0.606279085	-2.938399848	-2.002988116	-0.562651415	-1.334349874	2.989352198	-4.734136781	2.003376308	-3.628698655	2.050119261
z7643_1	"Lupot,_Nicolas"	violin	1809	1809	1809	Paris	NA	-0.775486602	0.973779404	-1.176662769	1.957495936	-1.516879558	0.213037103	-1.213081754	0.045993383	0.106797833	0.520529241	1.572004065	-1.167237103	-0.126755861	-0.185074857	0.450054721	-0.017066697	0.756680724	-0.349629045	0.522085852	-0.530730289	-0.253096256	0.812995772	0.649007644	-0.285564841	0.038437781	-0.394618608	-0.006048242	0.06400113	0.47830265	-0.106326636	0.421347074	0.958874879	0.396587637	0.06693301	-0.149878511	0.329376859	-0.340188531	-0.385732026	-0.178986122	-1.293070032	0.450019468	0.175235504	1.259226302	-0.286794128	0.016626	0.703493764	0.703871782	-0.257506919	0.063404164	0.980118707	-0.253212208	-0.279340387	0.260213607	0.221863029	0.263633538	-0.07022327	0.906525571	-0.13516902	-0.404510113	0.000723736	-0.83001907	-0.76669488	-0.829323159	-0.345350058	0.185689242	0.597223799	-0.569836427	-0.060751852	0.284783753	-0.421160614	0.109797201	-0.059597665	-0.314063991	-0.078482335	-0.066659353	-0.463725946	-0.310121603	0.60069777	-0.82581171	0.143512356	-0.002312808	-0.025166003	0.281194014	-0.602717372	0.138149973
z7644_1	"Lupot,_Nicolas"	violin	1785c	1785	1785	Orleans	NA	-2.71392761	-0.038568127	0.48914072	0.594611071	-1.694523545	0.287706483	-0.417511153	-0.78977001	0.311103686	1.614238151	0.397266241	-0.735414456	-0.787630337	0.684830756	-0.619820941	0.032227585	0.352078051	-0.205742378	0.845660684	0.505788059	-0.88403406	0.117831678	-0.639921261	0.051578959	0.695124767	0.237786795	0.846381007	0.656426528	0.25923502	-0.671059219	-0.585967376	-0.233965437	0.161516457	0.414428275	-0.671391352	0.368536653	-0.145859248	0.183072402	0.438293607	-0.527686343	-0.247875878	-0.277501497	-0.322895637	0.123887029	0.377679946	0.464955612	0.609494994	-1.056104886	0.915591033	1.132493166	0.193613336	0.264487818	-0.545360242	-0.37733735	0.311079088	-0.113428697	0.841445723	-0.445094627	0.808846497	-0.109016072	0.003012188	-0.528138297	-0.129262533	0.039582328	0.254478318	0.009624503	-0.97152814	-0.620174759	0.599810474	-0.328045547	-0.060720862	-0.253783315	-0.302333217	-0.173818734	-0.603663624	-0.274632248	0.542656777	0.533629742	-0.516755419	-0.095794671	-0.140670951	-0.090172839	0.005685757	0.107843164	0.050755269
z7654_1	"Lupot,_Nicolas"	violin	1800c	1800	1800	Paris	NA	-2.190457585	0.122857223	0.342649068	0.918984064	-0.263092496	-0.215356676	0.13475248	1.713406708	0.363784072	0.870867129	0.355025568	0.277793792	-0.730161442	-0.672080273	1.485177084	-0.629655603	0.755421965	0.108479915	0.236869317	-0.932177455	-0.580261605	-0.437977498	-0.729873116	-0.685615697	1.044721758	-0.368900466	-0.212374691	-0.565072055	0.222423467	0.680918372	-0.143989127	-0.489315921	0.202683196	0.192563439	0.149334274	-1.062767863	-0.999607738	-0.892044706	0.432507511	0.553058131	-0.066711175	0.973853218	0.155738414	0.051760787	-0.592395711	0.09934554	0.711714986	0.196989948	-0.150712545	-0.116732781	-0.700701526	0.250385399	-0.341127225	0.476540389	-0.363607314	-0.563873483	0.47507661	0.580312965	0.05821037	0.493696611	-1.562310783	0.580570221	-0.057961225	0.269200587	-1.075881192	-0.65105996	0.01011638	1.032012197	0.199909246	0.348211127	0.013793959	-0.94488651	-0.790643723	0.705988356	0.172608685	0.512494277	-0.530798104	0.154798826	-0.651096001	-0.445309477	-0.418929059	-0.426678124	-0.235180611	-0.341685352	0.331029611
z7655_1	"Lupot,_Nicolas"	violin	1811c	1811	1811	Paris	NA	-2.015008081	-0.103226926	1.157016703	0.856698308	0.499329058	0.14659742	-1.538218819	-1.211392897	-0.228774613	0.27000808	-0.846498791	-0.623900804	-0.779902419	-0.937902477	1.142355422	-0.795809243	-0.496727054	0.752221221	-0.10751203	-1.04104328	-0.004178939	0.74234756	-0.003410702	-0.975514448	0.218745384	-0.246930557	1.0646435	-0.54371682	0.630906867	-0.023501958	0.336693239	-1.325749154	-0.154588079	1.05433971	-0.243634802	0.483150717	-0.944631746	0.064471398	0.012961117	-0.030842139	-0.885313993	-0.352337722	-0.080709946	1.033733649	0.119378926	0.445369558	0.296233675	0.251520304	0.493474049	0.120660559	-0.138470333	0.781435701	-0.08555853	0.047784386	0.059646008	-0.193434267	0.008408013	-0.048799745	0.164287337	0.617772689	-0.60707155	0.6271899	0.170214672	0.462987233	-0.520339083	-0.684404666	0.662039413	0.007633957	-0.309228523	0.621272996	0.239738363	-0.280769824	-0.011453122	0.676456883	-0.372615508	0.501436594	-0.623318703	-0.201191754	-0.074478771	-0.332298782	-0.090602235	-0.28275304	-0.164617816	0.013936829	-0.23526094
z7657_1	"Lupot,_Nicolas"	violin	1805	1805	1805	Paris	NA	-0.589933476	-0.41213224	0.447847244	0.936181858	0.214199611	1.094668957	-0.029760431	-1.322944849	-1.560441809	-0.201415048	0.586881355	-0.23984218	0.661047567	-0.111866056	-1.673275991	-1.291098002	-0.295661104	-0.466039046	0.021655947	0.630006826	0.622520732	1.83678105	0.595707058	-0.118754189	-0.388674526	0.457620834	-1.334729185	-0.119579357	0.33500629	0.067843094	-0.531895584	-1.165554185	-0.842666367	-0.149700662	-0.5732685	-0.52908941	-0.147871708	0.008055711	-0.206260036	0.237033573	-0.36472886	-0.647442485	-2.17524036	0.100898018	-0.077058007	-0.269308861	-0.647995857	0.191481541	-1.026078178	-0.485796612	-0.527355174	-0.107372541	0.167068448	0.809389412	-0.802606217	0.371821134	0.733310239	-0.686103068	0.390017366	0.836896905	-0.328914758	0.0734163	0.368251535	-0.830869541	0.201909782	-1.208209589	-0.37477175	0.519172802	-0.69701131	-1.67108963	1.277886695	0.950066846	0.193133974	0.964029812	-1.015006147	-0.819273862	0.731564386	-0.216903876	2.255873634	-0.276038912	-1.05053846	-0.496129879	-0.258597935	1.001638387	-1.055537872
z7658_1	"Lupot,_Nicolas"	violin	1805	1805	1805	Paris	NA	-2.369165011	0.12869686	0.222683945	-0.06029271	-0.391568847	0.585266438	-0.687401395	-0.43389065	-0.30658371	-0.170051189	-0.330213609	0.064718712	1.451522455	-0.119837306	0.749430256	-0.366427302	-0.265271994	-0.377313137	0.948826895	-0.108161804	-0.013204537	-0.052921079	0.243573359	0.402014038	0.246561164	-0.188834141	-0.24234934	0.692221109	-0.028721646	0.44830454	-0.342936439	0.236836695	0.17788853	-0.032081249	0.133533443	0.862861842	-0.421817409	-0.312027254	0.574321576	-0.536790709	0.618817437	-0.659109455	0.153323648	-0.748385338	-0.52790502	-0.461214663	-0.313602417	0.511228107	-0.528013979	0.515833621	0.006791375	0.545216298	-0.467531581	-0.17237701	0.532405443	0.353547832	-0.598247557	0.303475906	-0.010663597	0.326715898	0.204921691	-0.215175028	0.617313106	-0.419998611	0.504547605	0.284196227	-0.224581726	-0.283664451	0.378265948	0.038597466	-0.191185689	-0.092508084	0.370449423	0.304960552	-0.327883767	-0.315367614	-0.217980421	-0.540670023	0.016766075	0.194543487	-0.397428403	0.304717547	0.096070129	0.08573495	-0.008422205
z7687_1	"Lupot,_Nicolas"	violin	1799	1799	1799	Paris	NA	-0.204313549	-0.422861608	-3.780326556	-1.806157568	-3.331426917	-1.897594466	-1.668025367	2.102012622	-3.133549907	0.428513678	-2.883042708	-4.923025183	-3.389081973	-5.059960039	-0.191097783	0.437231562	1.770893439	-2.054526854	-0.307451703	-1.225341169	-4.028631457	4.180803312	-0.076935719	-0.179477202	-3.041622152	-2.704205168	-3.545405863	0.202623429	-1.709687305	-11.32442838	4.85624925	5.319425659	2.012923436	5.633008242	-2.878433657	-2.811872052	0.708078333	-8.834419919	1.718194078	-1.046325655	-1.992146532	-6.123136207	-2.114018415	-2.503041065	-3.510510834	-0.550618307	-1.154378602	-1.577749583	4.055587109	1.790606587	-3.346226091	-1.158848899	8.853707041	-3.081078575	0.471276658	0.321972586	1.653675772	5.262964584	-5.992249028	-6.125423601	-4.104786336	1.55791455	0.155687792	-3.74165026	-1.179458735	-1.618030686	2.256898356	0.822693113	-0.80846848	-1.111105596	-8.076043744	2.61352722	-1.945611314	-3.541364449	-2.64806191	-0.836356919	-0.681029739	0.315941444	3.620206878	-2.023102779	1.546334527	4.289351107	3.470614966	-1.245401441	2.998808672
z7704_1	"Lupot,_Nicolas"	violin	1822	1822	1822	Paris	NA	-0.687185906	0.276475591	0.552176357	0.967482728	-0.159359967	0.878682258	-0.145679852	-0.234449403	-0.074088758	-0.146484834	-0.388639506	-0.29702421	0.818729969	-1.192913442	0.719320266	-0.387946131	0.410449036	-0.780213712	0.468484207	-0.340406399	-0.555059738	1.699806074	0.809117833	0.963663272	-0.131201208	-0.022372438	-0.007988733	-0.128916791	-0.870482982	-0.161715896	0.174685126	-0.593788775	0.839642236	-0.186184781	0.448500665	0.104860364	-0.215818137	0.192410525	-1.130147012	-0.510116769	-0.695423482	0.793208299	0.327593505	0.352735755	-0.374603736	-0.152797423	0.305318821	-0.789043543	-0.335147459	-0.126648067	-0.824468908	-0.47815662	-0.443664523	-0.520977766	-0.316363867	-0.455018406	1.33289796	0.14497049	0.404209926	0.522052143	-0.599101031	1.156978941	0.491995318	-0.524284387	-0.844887141	-1.243032676	-1.364354979	0.021404375	0.335967501	-0.60299233	0.448715116	-1.36291465	-0.520112131	0.957429123	0.049952836	1.016682693	1.035090823	-0.27627094	-0.246042918	0.767535903	-0.745412515	0.962972831	-0.279850508	-0.384235059	0.434028087
z7707_1	"Lupot,_Nicolas"	violin	1783	1783	1783	Orleans	NA	0.229665588	0.316956787	1.109254199	0.745889559	-0.799559841	-0.411847244	0.825335234	-0.327880792	0.528830517	-0.130599874	-0.359013215	-1.613166061	0.79241807	-0.001605879	-0.364739187	-0.029130791	-0.770303612	-1.642952946	0.402094213	-0.559562324	2.403571721	-0.072326883	-0.478447957	1.025396061	1.406220559	0.373413486	1.716024365	-1.517858186	0.316686	-1.756502584	2.390331482	0.000379071	-0.847865182	-0.223122221	0.755396997	-0.120678586	1.363672368	0.569018693	0.234166222	0.695742864	0.836790488	1.42530538	0.788694579	-0.704569347	1.119068966	-1.559077789	-1.396016071	0.576895724	0.035690001	0.223662927	-0.85112946	0.172704726	-1.772278081	-0.355887248	-1.430841055	-0.508636849	0.925407328	-0.298517338	-0.038217644	0.320072578	0.926908347	0.8163984	0.12029696	-1.129584804	-0.953360915	0.421205286	0.792166012	-0.072603703	-0.326661804	-0.27090855	-0.574980128	-2.155541607	-1.115184464	1.312320294	-0.969821553	1.038446459	-0.276356401	-0.790412287	0.565931495	-0.309623668	1.05504449	0.73137419	-0.270551457	-0.321534279	0.293294207
z7708_1	"Lupot,_Nicolas"	violin	1815	1815	1815	Paris	NA	-1.944221763	-0.488534494	-0.078980225	0.153452264	-0.707771755	1.368903915	-0.083931976	-0.563819929	0.629608437	-0.060589705	-0.147967726	-0.00700829	0.096395085	-0.325399746	0.341826161	-0.497119462	-0.567314699	-0.018211603	-0.147064784	-0.777172256	0.527439179	0.579832766	-0.002787609	-0.106648716	-0.470428945	0.042045165	-0.253881606	-0.506741043	0.52750979	-0.391724374	-0.477556791	-0.313416067	0.306772171	-0.37460163	0.305530871	-0.024329232	-0.446805653	0.227898238	-0.01435538	-0.118501403	-0.161583653	0.164025383	0.346438137	-0.328605849	0.219536271	-0.062961157	-0.302298807	0.135591919	-0.1189884	0.872699763	0.801557295	0.021836097	0.140446404	0.999356961	-0.772883988	-0.471369331	0.540105985	0.123200088	0.115153615	0.166609176	-0.426356009	0.673979691	0.868219789	-0.287897235	-0.721538357	0.568703345	0.023022059	0.621294694	-0.314052496	0.331843495	0.695674777	-0.39590263	-0.422562418	-0.458338429	-0.08052201	-0.098807574	-0.162776252	0.688447368	-0.148723872	-0.849023086	-0.035878285	0.496162099	-0.594858173	-0.044345663	-0.280737984
z7709_1	"Lupot,_Nicolas"	violin	1798	1798	1798	Paris	NA	-1.268348674	0.650024063	1.437826691	0.832312426	1.363824899	-0.050089012	-0.160957335	-0.351834999	-0.36416314	0.593198463	-0.39661308	-0.471105706	0.225555059	-0.326756694	0.004621858	0.190555774	0.510314615	-0.191852117	0.591600738	0.211855788	0.641866065	1.219001571	0.540110202	-0.060236553	0.151576182	0.459281666	0.252335526	-0.725127897	-0.749692752	-0.114870885	-0.682253617	0.340666788	0.126961788	-0.158596657	-0.366064116	-1.05248154	-1.201954777	-0.422681937	0.272743657	0.079015534	0.522384761	-0.51318436	0.285061782	-0.046008173	0.030063825	-0.295266483	-0.619189866	-0.573140772	-0.113887952	-0.476771393	-0.377510984	-0.649388693	-0.497543979	0.00443367	0.394714137	0.5517873	0.866159905	-1.286802169	-0.241110403	-0.257873606	-0.344842383	0.074311388	0.081896973	-0.307111821	-0.420891184	-0.587580157	-0.264407089	1.108353694	0.139772522	0.749104948	-0.038509068	0.157494095	0.355064295	0.029932856	-0.328308585	-0.36257818	-0.284141401	-0.074790561	0.762143508	0.139331631	-0.250544281	0.306314622	-0.85241884	-0.254639874	0.092754567
z7711_1	"Lupot,_Nicolas"	violin	1790-95	NA	NA	Orleans	NA	-1.614126497	0.941165486	-0.85191502	-0.12526458	-1.445301885	1.863039465	0.615305127	0.427640343	0.052011051	-0.445828954	2.058667192	0.317550893	0.776772259	1.026998498	-0.339845169	0.483129283	1.742898299	-0.334235023	-0.38713392	0.636672837	0.712466802	0.255856396	0.080479888	0.188400277	0.533970281	-0.319215295	0.835258455	0.685006995	1.748780877	-0.420965004	0.404360002	1.562477324	-1.122180609	0.167117368	0.327361897	-0.746281191	1.182658168	-0.059552559	0.200464023	0.315771376	0.738433837	-0.259519662	1.547719683	0.66054492	0.659791455	-0.170064232	-0.057598545	0.840275959	0.093816376	0.049935951	-0.38655098	0.931123511	-0.528996853	0.728766325	0.328139149	-0.592869653	0.716327783	-0.669629037	0.928299367	-0.120555286	0.530402935	-0.218819657	0.314289261	0.083679426	0.219511932	0.711849575	-0.685162792	0.579293948	-0.698633612	0.079214969	-0.295575279	-0.779283062	1.116903529	-0.891042756	-0.163935818	-0.091260999	-0.157210372	1.103916211	-0.134188415	0.227850479	0.94067824	-0.555775785	-0.094114282	-0.026917323	-0.618487485
z7712_1	"Lupot,_Nicolas"	violin	1820	1820	1820	Paris	NA	-0.915499222	-0.679560187	-0.547095552	0.077720056	-1.578238299	2.066986851	-1.092150471	0.632259224	1.849752959	0.316438945	-0.844131545	-1.232569908	-0.46841812	-1.512383793	1.412825446	-1.872346737	1.344348486	0.322603433	-0.441466017	-1.720023101	-0.044178777	0.600134941	1.598915736	-0.695396778	-0.434176959	0.584561669	0.478792742	0.270792898	0.600840206	0.53689366	1.13688518	0.019662333	1.07648603	-1.018405564	-0.38729976	-1.501754518	-0.041966074	0.657346054	-1.423001172	0.327769271	-0.16232027	-1.068482129	0.231155968	-0.780246083	-0.273780072	0.028787215	-0.095320324	0.31887567	0.715972118	0.244198037	1.346228012	-0.262413018	0.295954742	0.263797596	0.307463032	-0.296417691	-0.771691054	1.120157777	0.938210838	0.264204814	0.137440478	-0.271827579	0.192702957	0.128457349	-0.608338095	0.477493073	-0.174526126	0.315535021	0.436684874	0.038091567	0.74619062	-0.182552357	-0.038020126	-0.789327239	0.152532929	0.118984212	-0.208695749	0.977595724	-0.019072324	-0.470591684	-1.046293273	-0.307663357	-0.889432099	-0.474649503	-0.113094275
z7714_1	"Lupot,_Nicolas"	violin	1792	1792	1792	Orleans	NA	-1.734046621	0.329516459	1.064336668	0.153553419	-0.96230023	0.052076248	-0.482953156	-1.152977692	0.35880368	1.420168538	1.152561483	-0.938472396	-0.227714864	-0.231315491	-0.248945542	1.391079153	-0.019387267	-1.373701897	-0.326242598	0.008175604	0.212563253	1.017259322	-0.680268531	1.288636445	0.960796258	-0.444838957	0.891951748	0.462538463	-0.915089596	-0.408196232	-0.131258287	-0.25143949	0.572164878	0.985787578	0.752096793	0.758361216	-0.426707865	-0.021518225	-0.004964212	0.001801051	1.140586883	0.201387653	-0.501846558	0.536566085	-0.244402697	0.484727179	-0.405021452	-0.085921643	0.614488047	0.949478465	-0.019029829	-0.36892259	-0.941205248	0.301049571	0.031013982	0.585892753	0.503788565	-1.302891529	0.038223237	0.329823335	0.253505513	0.919799742	-0.28302035	0.880003887	0.31687648	-0.238156183	-0.782511229	-0.305904976	0.223875921	0.302365319	-0.360966126	-0.709124362	-0.046808123	-0.696036642	-0.129209725	-0.545386476	0.15334226	-0.008057454	0.000597551	-0.826577311	0.093165541	-0.053441174	-0.459209503	-0.169604098	0.133346925
z7715_1	"Lupot,_Nicolas"	violin	1785c	1785	1785	Orleans	NA	-2.548574608	-0.21613203	0.800906685	1.106430655	-0.741366445	0.69856295	-0.839419386	-1.279489929	-0.045608011	1.0157679	0.784132443	-0.838819646	-1.086423859	-2.055613777	1.123234736	-0.08444579	0.062056845	-0.843621818	0.391364368	-0.703603195	-0.70002604	0.634857752	-0.056778266	-0.475712874	1.25512625	-0.089530681	0.092039336	0.886724825	-0.297755203	0.273604573	-0.00094323	-0.23228302	0.017629471	0.53183551	-0.37101565	1.225063127	-0.019871533	0.381343315	0.17385502	0.069655784	-0.717819173	0.137247921	0.466033081	-0.07897462	0.028160261	0.083920127	0.45589845	-0.187701409	-0.410154174	-0.600970072	-0.294624543	0.226656071	-0.299459436	-0.64735778	0.013649499	0.438357327	0.151281484	0.803616986	-0.261854254	0.337492337	-0.649370749	-0.246926307	-0.339768183	0.12594851	0.237241511	0.452259244	-0.126370676	-0.123345202	-0.27036014	-0.55957133	0.070547567	-0.268902615	-0.419456008	-0.780500967	-0.018188921	0.018781213	-0.59876464	-0.010289992	-0.61756696	0.401931439	-0.419870707	0.736276029	0.552960241	-0.03824356	-0.043535211
z7823_1	"Lupot,_Nicolas"	violin	1800-10	NA	NA	Paris	NA	-0.657762792	-0.771637129	1.170435134	0.900818754	0.660043166	0.820384617	0.268698923	0.095816378	-1.16957667	-0.869175954	-0.178715083	1.893318871	0.776572918	-1.668853359	-0.317390458	-2.395789961	-0.164781651	0.444757516	1.225454565	-0.455064152	2.994060006	1.722332388	0.485821924	-1.745885946	-0.727290535	1.029873337	-0.426429075	0.613573932	-0.548079315	-1.086166608	0.452573209	-0.542594363	-1.312667662	0.860819777	-3.47919432	0.970265019	0.681957691	1.61350483	-0.035981608	1.686477888	-0.136739217	-1.445639323	0.249933457	0.473344061	-0.593498097	-0.431325215	-0.224216787	-0.976403251	-0.544868893	-1.14421776	-1.481608407	-2.130137297	-1.665824512	2.501440064	-1.469610801	0.474691893	0.048167704	-1.056817306	-0.264962034	2.554995947	2.030459909	0.167990802	-0.652211477	0.966575116	-1.67997787	1.405314055	0.381229497	1.333390913	0.583841586	0.238501342	0.071756754	1.435557237	-0.433975187	-0.536548155	-0.966081813	0.066107655	0.0519861	-0.072861286	1.905320445	-2.057962002	0.082637797	1.099380886	-0.847470821	0.545910915	0.954412684
z7824_1	"Lupot,_Nicolas"	violin	1824	1824	1824	Paris	NA	-1.946542788	0.314114212	0.219959535	0.705185634	-0.317587898	0.702236795	-0.98230474	-0.581873728	0.798520092	0.30703237	-0.467526245	-0.374968603	0.714606421	-0.405482348	0.38808319	-0.196252363	-1.055888599	0.181303034	0.460579799	0.450418628	0.103112181	0.321436874	-0.175522698	0.277614985	-0.829595209	0.134203226	0.040451457	-0.157472671	-0.130450359	-0.248055336	0.846986109	-1.17044688	-0.586044582	-0.155202379	0.381813908	0.960361203	0.507257084	-0.093017854	-0.050472325	0.631118073	-0.568038899	0.816122525	-0.24305304	-0.332357463	-0.004452174	-0.129546973	0.030047294	-0.402411561	-0.819599864	-0.165697882	-0.329368865	-1.302204433	0.197942557	0.310634002	-0.176180249	-0.700115247	-0.048943684	0.037863191	0.438887493	-0.078524834	0.061962975	0.780221741	0.605459558	-0.088636279	0.276484867	0.086051761	-0.556032998	0.242297478	-0.2437275	0.209110781	0.130844456	-0.361623872	0.0666025	0.510859538	0.225240205	1.028678319	-0.163629905	-0.053563653	-0.24899122	0.430366344	0.291606461	0.497389176	0.456329897	0.887832791	0.003754867
z7830_1	"Lupot,_Nicolas"	violin	1793c	1793	1793	Orleans	NA	-1.696376672	0.658589421	-1.521560578	-0.628184765	-0.6092388	0.019726712	-0.144401147	0.85577071	-0.479212055	0.695746537	-0.744447216	-0.576316922	-0.887071035	1.439794229	0.153193784	-1.248231623	2.539463	0.016072181	1.14497667	1.539991481	-0.594857316	0.282832038	1.23894276	-0.668442564	-0.615346343	2.673901603	-0.374649316	-0.541800788	0.795718568	1.459059379	-2.609608438	0.790169588	1.119991971	-0.305442527	-0.904949257	-0.182619498	0.521457793	-0.144685833	-0.880150415	-1.036551882	0.183370679	-2.71423026	-1.057477773	1.136088616	-2.332142208	3.076015719	-0.087194458	-2.113291032	-2.022253389	-2.048213789	-2.289763614	0.807300071	0.266077241	1.648258665	1.076246547	-1.126977974	-0.054436604	-0.590476173	-0.662143502	-0.827465128	-2.857260806	1.738493154	-1.489348209	-1.137621624	2.301482807	-1.203656023	0.619721682	-0.269025651	0.085905522	-2.024783033	4.54800463	1.836530239	-0.121353788	3.379989423	-2.474047902	-2.083469128	1.855214076	-1.28700691	0.97558478	-1.429546633	-2.238809403	0.061701191	4.200775764	-0.189851394	-5.677911562
z7833_1	"Lupot,_Nicolas"	violin	1775-1824*	1799.5	NA	Paris	NA	-3.59809023	-0.382647962	-0.729985815	0.060023128	-1.418663915	2.350724656	-0.215014041	-0.690023638	-0.012255867	1.413768863	0.552668281	0.375725625	-0.706019238	0.239160334	0.916104262	0.072533228	0.929052937	-0.489718097	1.460820352	0.331523664	0.046515355	-0.501226486	-0.144049694	-0.04053893	0.187313419	1.409342	0.998836526	0.619827599	0.117230721	-1.217906712	1.880713623	0.756385236	-0.029204815	-0.001776757	1.008861112	0.133369845	0.63615326	0.635399978	-0.83234706	0.895279619	0.172326937	-0.781447532	1.093846111	-1.519292155	-0.144699697	-0.555774963	0.8302439	0.158479722	0.203427993	1.079435418	-1.08287242	1.239303775	0.308808125	-0.332988493	-0.110928019	-1.517772233	0.357071043	-0.566188523	1.225402411	0.872579813	0.062176586	0.270593332	1.367300472	-0.186214973	-0.354576442	-0.603676544	1.338928404	-0.513247375	-0.669885351	-0.657693468	-0.102385575	-0.031902531	-0.692955378	-0.055729718	0.927261786	0.4226698	0.621039741	0.880114019	0.414743593	0.03392641	-0.344849531	-0.164688065	-0.384574091	-0.995071289	0.25204691
z7843_1	"Lupot,_Nicolas"	violin	1811	1811	1811	Paris	NA	-1.741378811	-0.540158027	-2.376827282	0.694706588	-1.012790953	-0.311813917	-0.256346546	1.862246521	0.325380694	-0.892730812	-1.625476684	1.969547357	1.768283509	1.229499727	2.783492177	-1.591363925	1.442328923	0.315618638	-2.366257463	-1.810498909	-2.002591303	5.290983664	0.931745612	-1.642344414	-1.821655964	1.24654693	1.921796458	0.381101672	-0.60995267	0.302439333	1.934464497	0.318244366	1.129724173	-0.631840592	2.029215246	1.146032715	0.789667521	-5.273203453	-2.870675636	2.637018517	0.579615177	0.013508612	0.580548943	3.701316461	0.111472217	-2.020403518	-3.003971373	0.028394755	-0.250742707	-2.910453208	0.822769316	-2.464366689	1.556047325	3.100900642	2.50303372	5.175827892	-2.03193241	0.608747566	1.551213803	-0.625382102	-2.473762146	-1.813480024	-3.587144085	1.969084253	-1.673308783	2.563066162	-0.330967388	-0.32339274	0.305411703	3.65728791	-4.6733635	-0.336626608	1.090240811	-0.515708446	4.761335963	-3.213965265	1.764418937	0.192748542	-2.110723716	0.43607837	-5.01891288	-2.766437376	-0.129394492	-1.416900645	-1.046204446
z7846_1	"Lupot,_Nicolas"	violin	1809	1809	1809	Paris	NA	-2.041827157	0.352876472	-0.216693378	-1.288164166	0.490624889	1.174735947	-0.747573705	0.550780349	-0.716778391	-0.539004312	0.284097283	0.85434902	1.379621428	-0.177429742	0.341227275	-0.997878564	-2.052733056	-0.356090124	-1.126798835	-0.778144082	-0.067421752	0.072083268	-0.871789284	-0.209665423	-1.268505805	1.23958831	-0.891984324	-0.174508252	-2.058675133	0.576481833	1.273495803	1.75047788	0.637281997	-0.713463661	-0.215223844	0.851672267	1.083899604	0.103343718	0.023507854	1.328007941	1.360088236	1.69331486	1.048407533	1.223968431	2.123423477	0.125961624	0.021600404	0.208992411	-0.313040821	0.649386134	0.477053461	-1.673181699	0.421285895	0.009482734	-1.992260644	-0.62150296	-0.077434526	-0.081411337	-0.527209911	-0.719783803	0.711719554	0.066115237	0.254035492	-1.575802047	-0.344142285	-0.370475969	-1.220012427	0.940965513	0.54909199	-0.009241693	-0.187570955	0.192736024	0.460760848	-0.271142509	0.358566768	-1.34552845	0.034012441	0.655892373	-1.888732407	0.203592055	-0.098344961	-0.532844924	0.10215937	-0.769541018	0.582650295
z7848_1	"Lupot,_Nicolas"	violin	1816	1816	1816	Paris	NA	-2.112077333	0.009515263	-0.484194118	0.700569488	0.150917092	0.052400385	-0.882898139	-0.539320075	0.309447274	-0.103643532	-0.112080302	-0.300688703	1.892305643	-0.408595241	-0.401474451	-0.181335026	-1.415446082	0.254626159	-0.819514978	0.758456401	-0.57400104	-0.4754765	-1.12163824	0.54620983	0.867707026	0.773294025	-0.650891002	-1.140049701	0.656686154	0.115845701	0.529279659	1.076609571	-1.151310147	0.937659423	0.85960124	0.007808246	0.366792952	-1.304773344	0.628539959	-0.806296064	-0.951001507	0.274793028	-0.709353267	1.502349642	1.019290746	0.436089054	-1.048621278	-0.293119451	0.585538672	0.704659059	1.364928009	0.398552479	0.198608462	1.706030585	-0.950183412	0.547903335	-0.514215133	-0.674836484	-0.695905691	0.874600235	1.004121867	-0.444939034	-0.057698164	-1.499360162	-0.761036743	0.215051409	-0.681383806	-0.679659373	-0.162148379	-0.127233196	0.101191317	1.50440008	1.191476373	0.772888081	-0.746741585	1.54676351	-0.427661007	-0.520410215	0.498604581	-0.363486051	-0.053072253	-0.923614456	0.630197469	-0.037431697	-0.440949073
z7851_1	"Lupot,_Nicolas"	violin	1817c	1817	1817	Paris	NA	-0.826175113	-0.501958403	1.669542839	0.167806872	0.096831175	-0.402219379	0.244136563	-0.026462223	0.93654265	1.229694473	0.400297179	-1.278273077	-0.500434431	0.282115289	0.322072777	-0.012015917	-0.88080666	0.111206186	0.430173875	0.026388636	-0.331230812	0.042315282	0.521309333	-0.170427166	0.534881976	-0.796581817	0.304636819	-1.616841219	0.868386197	-0.274197875	-1.113738404	0.778543877	0.140589005	-1.533930137	-0.590286884	-0.194845788	-0.804539983	-0.116477403	-0.040150975	-0.845241402	0.529457581	-0.094752812	1.756722768	0.139013611	-0.563800264	-0.750140197	-0.113682222	0.055335763	-0.082049817	-0.29478892	0.31992484	1.163498396	-0.490830159	-0.599576878	1.531284474	0.008872663	0.64533085	0.005843941	-0.116164301	-0.332146272	-0.180491156	0.525606797	-0.181921655	0.816908286	0.124854707	0.166099957	0.441668228	0.810213887	1.488305519	0.044214812	-0.380201649	1.166180335	0.286134205	0.125934048	0.35764878	-1.190792096	-0.25014874	-1.406848657	0.544065668	-0.231900581	-0.406199237	0.110566986	-0.825272679	0.48636438	-0.265869963
z8050_1	"Lupot,_Nicolas"	violin	1798	1798	1798	Paris	NA	0.933641979	-1.505143999	-1.348783311	1.190588327	-1.057946555	-0.071227501	-1.641020642	-1.18441757	0.822362911	0.365735065	2.452124614	-0.129373161	-0.601402306	0.331140787	0.111128841	-0.44528951	2.694141753	0.339651812	-1.223801446	0.295840729	-0.80909515	1.731657723	-0.27063994	0.660863637	2.112036388	-0.23468302	1.122864904	-0.923632401	-3.523352184	1.143712884	2.083665061	1.173768208	0.058254389	-2.066927297	-0.281909191	2.145723541	2.222582736	-2.843577992	1.067600397	0.014219738	-2.416834973	1.789103025	-1.912224173	0.846549319	1.160835942	-0.222485163	-1.59705526	3.081952632	-1.678589052	-0.54424988	-1.920428228	-2.522560214	-2.032675815	2.398759115	2.582752779	-0.516198691	-0.201462238	1.001839605	0.980916354	1.999491995	0.341001982	-0.472573351	1.50564713	1.529578409	1.033145485	2.64341185	-1.129032192	0.142485583	0.835073533	1.647543565	-3.895707462	1.929598694	1.416053199	4.833479745	0.162257904	-2.172071056	3.871547106	2.771009796	0.220946307	-2.310427718	0.825383797	1.37717631	0.196024985	0.144466352	-0.740869756
z8493_1	"Lupot,_Nicolas"	violin	1816	1816	1816	Paris	NA	-1.836674283	-0.84286204	1.250310677	0.071747203	-0.510330671	1.904198349	0.992509425	0.561721266	0.148430926	0.126968958	-0.247265496	-0.928250853	0.628397192	-1.434046104	0.171270737	-2.306869851	-1.071744298	-0.540621595	-0.216754988	0.249162022	0.551101337	1.514809922	-0.037260928	0.402982176	0.95304826	-0.994189675	-0.490948985	-0.022940006	0.108864094	-0.226262758	-0.276862892	-0.45113288	-0.543007403	-1.70245302	0.743268356	1.316940331	-0.560133088	-0.135066249	-0.229089432	0.715340338	0.370421951	1.235804542	0.358404013	0.71697037	-0.268695039	-1.060265876	1.639013877	2.564083797	-0.924638059	1.031375675	-1.462213254	-0.942294575	-0.845425447	2.469662464	1.475679314	-0.185406839	-3.123535906	-0.159579663	1.11145247	-1.465399328	-1.234127785	1.444368491	-0.894156539	-1.201319497	0.873288083	-0.650539829	0.046020792	-0.372148366	1.586718022	1.363294368	0.187264141	0.446369999	0.025483749	-1.786555507	0.149389918	-0.42087352	0.760468328	-1.06001409	0.413613058	0.908396269	-1.206087694	0.605608259	0.102827845	-0.067285097	0.209227909
z8656_1	"Lupot,_Nicolas"	violin	1775	1775	1775	Orleans	NA	-0.387491045	1.212791192	-1.527753032	-0.28543605	-1.095643749	0.046204218	-0.420795211	-0.318031545	0.265210836	2.245057971	0.511608322	0.728682798	-1.905425141	0.14402318	-0.034969024	0.793084051	0.584115302	0.712895234	0.235139056	-0.005744912	-0.220512803	0.471744008	-0.164066246	0.066969898	0.339356988	-1.887066997	-1.233100069	1.802839336	0.896444121	1.363761608	-3.201084995	0.254976591	0.74076481	-1.976443612	-1.201408737	-1.721358334	1.804220509	0.943171787	0.778403878	-0.777539421	-0.841537213	1.071339785	-0.03681825	-1.247441076	-0.087893136	2.467611492	-1.074418606	-2.571549823	0.678984466	0.774601562	0.046392937	-2.862199214	2.032044289	0.880106423	0.767404023	0.815085656	0.949182518	0.742316032	1.14355494	0.388770739	0.135476515	-3.13955847	1.045149226	-1.257904318	-0.884385484	-0.916182236	1.122323189	-1.885632993	1.580838785	0.079866768	1.386559786	0.965033644	-0.059937189	1.429023148	0.409221811	0.772446376	-0.03902292	1.469072773	0.033408134	-0.692906388	-1.022390229	0.318655464	-0.314313497	1.770045374	-0.077434362
z9008_1	"Lupot,_Nicolas"	violin	1820c	1820	1820	Paris	NA	-1.349086892	-0.166731364	0.01185315	-1.144775677	0.081145264	0.403704058	0.537844409	0.231605678	1.37950154	1.065482973	0.613918316	0.250914076	0.554525677	1.132037815	-0.424574383	-0.146226098	-0.719573485	0.387974944	0.64381349	-1.68142231	0.742179685	-0.386510932	-0.991245133	-0.815112235	-1.469957371	1.639540752	0.514777658	-1.424308162	-0.429911381	0.958265904	-1.109194998	0.11355436	1.067019736	-0.651947267	-2.509541258	-1.581093795	-1.75935413	0.11628141	0.681061528	-0.564290946	-1.791955833	-1.361730748	1.351208984	-0.719382625	-0.518847528	0.368400115	-0.553719994	0.896938398	-0.876082225	0.879431262	0.789441847	-0.080367091	0.055440758	0.048626159	0.379631683	-0.718218701	1.240521724	-0.851032649	0.911584645	-1.097827196	0.921492709	-0.97136334	0.794260839	0.997147462	-1.06307368	1.702424812	-0.240845976	-0.060153615	1.150779601	1.263506079	0.106283803	0.04121549	-0.445335176	-0.855133281	0.659956695	1.322761879	-1.927061111	0.092545527	-0.151091362	0.19234225	0.364216498	-0.192097325	-0.010697558	-0.556284356	-0.071093543
z9061_1	"Lupot,_Nicolas"	violin	1777c	1777	1777	Orleans	NA	1.933656592	0.919622226	1.061654354	0.935423621	-0.132316991	-0.298234368	1.003249401	1.053887839	1.569748117	-1.499569127	2.133269584	-0.768870987	0.02532334	0.132868706	-1.817632447	0.966316101	1.228525423	3.117749168	0.642051052	-1.108470428	-0.444935616	-0.380966657	0.068907424	-0.396455192	-0.963605063	-1.362149992	1.719726904	0.811915713	-0.836656723	1.289185699	1.480076925	0.417819849	-0.240091932	2.641197252	-0.059053968	0.971582482	1.568449243	-1.621905765	1.048177257	2.135387917	-1.187204111	0.830913881	-0.481216096	1.54709125	-0.470720274	1.459825321	-0.413191738	0.328103229	0.270759102	0.396520508	0.486508626	-1.542035284	0.901718226	-0.084670831	-1.200179418	-2.494024783	-2.267093945	-2.395704216	-1.218769856	1.22390538	0.726761985	-0.796762928	-1.904123504	-0.117809547	1.220932361	-2.01996943	0.006767565	-0.798914619	-1.012911386	0.103212626	0.282523448	-1.59168888	-0.189095424	-0.821218892	1.498316083	0.780020624	-1.14918486	2.827767052	0.737693976	-0.18618014	0.157389466	-0.238211274	-2.001928405	0.757694147	-0.034602441
z9073_1	"Lupot,_Nicolas"	violin	1799	1799	1799	Paris	NA	-2.149059662	0.116239702	-1.023377523	0.282050162	-0.548412671	1.129450026	-0.683139079	-1.493137724	0.500849192	-0.999452927	1.46624189	-1.75335687	-2.663007434	-0.461072733	0.010657874	1.233377599	1.627434195	0.939169044	3.087654274	1.556454509	2.153889289	-0.721023669	1.726993018	1.515905109	-0.614175152	-0.12803023	0.882902963	0.172092848	-1.845321868	2.577287034	-0.353760907	0.773425894	0.154114857	-0.039585404	-5.018049164	2.824944163	0.630276359	0.179282182	-0.883024416	3.338414908	3.599708356	0.457974426	-2.721436141	1.368667851	-0.942060094	2.336570916	-3.998175459	-1.926636502	-0.424964885	1.253748605	2.622678627	-0.540707082	2.029606347	1.747087084	2.238235833	-0.237485882	0.2504304	0.194680738	-0.122788923	-1.598161895	-2.598099481	0.415113162	1.57375446	-0.09807813	1.532364856	0.154363199	1.962485875	-1.588659733	-3.275778354	1.792281032	-0.130159368	1.826292399	-0.390758728	-3.771759903	0.354520837	1.255651256	0.315108732	1.589241839	-0.473689356	1.202947062	-0.776869583	1.000213544	1.177025829	-0.285376759	0.404358303
z9103_1	"Lupot,_Nicolas"	violin	1812	1812	1812	Paris	NA	-1.600586436	-0.071601124	-1.787977057	2.397312296	-1.011078365	0.455456518	-0.827278382	-2.24111758	0.021332157	-0.552499514	1.398346137	-1.586045898	-1.369601414	0.659892923	1.3323715	1.199807412	-1.283545887	-0.162907784	-1.2750779	-1.826914409	-1.504909223	1.574745404	0.363961456	0.041922306	-1.689676064	-3.233553066	-1.184173751	-1.334772236	-0.579995628	0.794990878	0.031061362	0.546370979	1.12631365	-1.845046624	2.748859514	-1.075738529	0.804221913	0.521806874	-1.130311632	2.323508854	0.967109486	-0.794750455	0.321135633	-0.238572546	-1.830891441	1.681556625	-1.867256475	0.663661408	-0.822466818	0.442509857	-0.623508464	0.376361187	0.241888127	0.608452333	-0.353087255	-1.760765154	-0.671226896	3.44155756	0.0205306	0.175827274	-1.120212084	-1.187863837	-1.147995711	0.687305072	1.382490334	-1.368205406	1.403146442	-1.048579504	-1.33112291	-1.059608571	-0.922638121	-0.017146352	0.758036372	-0.721365057	0.112839326	1.445262812	0.249366938	0.086141099	0.986568599	0.01350091	-0.304778335	-0.595764155	-0.620242834	0.821569381	1.010942076
z9353_1	"Lupot,_Nicolas"	violin	1824	1824	1824	Paris	NA	-1.199256412	-0.360138191	0.6573094	0.459279291	-0.798268172	0.590147419	1.447223395	-1.777277619	0.440778398	-0.18109575	-0.693853217	0.25517133	0.086871132	0.372288665	1.145419221	0.244766326	0.086991292	-0.577645271	-0.132453551	1.329985565	-0.400703608	0.526150946	0.345790744	-0.223366348	-0.163815952	0.64228718	0.614275088	-0.589176684	-1.415115267	-1.685891368	-1.417400645	0.822619249	1.172888798	-0.35735499	-1.40491171	-0.068087167	-0.064372597	-0.088844136	1.009130293	0.02845066	0.596733921	0.492934604	0.091525797	-0.225921381	-1.470852755	0.209567744	1.073396095	0.218364877	1.618495528	-0.613578949	0.312549136	0.292678464	0.441031962	0.713809854	-1.464007111	0.53511522	-0.143931027	0.854291078	1.108124211	1.227292034	-1.602161499	1.595545398	-1.900579604	-1.468193738	-1.700713499	-0.541060655	0.129132173	0.338220136	-2.093269271	0.19013792	1.33454755	-0.701903351	0.156593738	0.461223189	-0.84981348	-0.355226261	-0.977589455	1.654564811	-1.725454467	0.299611078	1.461142001	-1.271537145	-0.520922979	0.025537096	0.23585062
z9384_1	"Lupot,_Nicolas"	violin	1810	1810	1810	Paris	Durand_Ruel	-0.299352964	-0.140331347	-1.284229062	-0.401476644	0.926071813	-1.431936222	-1.995952076	0.223180329	0.730736327	-0.994587795	0.43449426	2.867652316	-0.305259075	-1.49109403	0.575499704	2.864582534	-8.277405544	5.128711062	-1.057673538	-4.88400662	1.912515167	1.313396378	-2.055671657	-0.845929809	1.269514876	3.562582294	3.482841145	-3.034893766	-5.570246823	-2.141868809	5.185777599	-1.724370862	-2.276182356	-7.299832993	-5.136787764	-3.264737845	-1.207529057	0.446522883	-3.200628412	-5.18813551	4.195189009	2.628265565	1.237099966	-2.880755456	-0.248898504	5.563892109	0.421011472	4.722298601	-3.559205888	-3.11352536	-2.110202501	3.479650451	1.192510162	-5.749456456	-2.629531618	3.639468715	3.17293344	-2.207305908	3.301283838	8.699858896	1.649033124	-0.468214347	-2.035937694	-7.342382608	7.786132666	-12.41770918	-4.398823235	3.05552028	2.516772436	-3.548426186	-1.508602431	2.018018744	6.82924012	-1.290583358	-7.639636913	-0.931700028	-2.313102488	1.956885839	-6.71725157	-8.196710006	-0.905795486	0.623442879	4.672354363	-8.849534934	3.069445106
z9658_1	"Lupot,_Nicolas"	violin	1810	1810	1810	Paris	NA	-1.473150349	-0.965149281	0.80225031	-0.348113779	-0.236950549	0.926720411	0.910541704	0.229183201	0.913005257	0.425607402	0.262465581	-0.459611656	0.128774443	-0.112321203	-0.12952029	-0.040704082	-0.403575709	0.723567455	-0.654888464	-0.363802411	0.378828026	1.225250646	-0.28179836	1.009003048	-0.033693001	-0.365877986	-0.485791719	0.337765447	-0.059546437	-0.086043755	-0.250962452	-0.240294446	-0.156464856	-0.025082316	-0.134065205	-0.187089048	-0.05774949	0.389779063	0.475943687	0.012768737	-0.437940817	0.175748688	-0.670727883	-0.023813353	-0.416482366	0.072262844	0.300547297	0.077084545	-0.501993743	-0.593842676	-0.039818899	-0.899057026	-0.679444248	0.94661624	0.509499267	0.952429692	0.255446271	-0.621916615	-1.116188213	0.029962477	0.097713821	0.172958048	0.25839871	-0.33171491	0.465077644	0.701770575	-0.464632052	0.082364675	0.950318473	-0.419652996	-0.000750043	0.021850048	0.165482905	-0.20085681	-0.343144283	0.628255452	-0.762254955	-0.448534508	0.356582031	0.207492989	-0.566862361	0.33669758	-0.27164938	0.000246579	-0.730350589
z10115_1	"Maggini,_Giovanni_Paolo"	violin	1594-1632*	1613	NA	Brescia	Damrasch	1.829823462	-1.839745414	2.345874595	-1.42583653	0.961419862	0.250218499	2.742406698	-1.120870113	2.63878771	-0.333178325	1.593784316	0.000912473	-0.48009605	0.684427072	0.224817608	0.896843018	-1.70381119	-0.052393361	-0.092647571	1.390175217	-0.571819919	0.386166768	-1.140769973	0.776082606	-0.285309601	1.651986042	0.108882257	-2.123338532	-0.001836147	-1.022430681	2.315883142	-0.731645028	-2.630546452	1.722740107	1.552221492	0.289676533	-0.428666387	3.128868653	-3.297862153	0.462890613	-4.023682719	0.575764815	1.090371062	-0.023788467	-0.1256764	-0.11233875	-1.650407113	-0.100915781	0.81497199	-0.028404801	0.804752178	1.776089753	1.83370626	-1.928828773	-0.70112115	0.031942143	0.519854197	1.809490448	1.338240692	-0.555487123	2.031627332	0.302766201	-1.033766773	2.452121381	-0.889021952	0.420088034	1.356454189	-1.042834707	-0.792992183	-0.913844094	1.96605166	0.171898173	0.225766577	0.692935966	0.936658482	1.23310953	-2.698906245	-0.358097647	-0.979436045	1.701408262	-1.527439976	-0.279198486	1.055923199	-2.705339222	0.346548869
z10116_1	"Maggini,_Giovanni_Paolo"	violin	1594-1632*	1613	NA	Brescia	de_Beriot	1.531011149	-0.781331712	-0.10433681	-1.987184816	-0.497429061	-0.347608243	1.266462126	-0.785060305	2.141668866	-0.488302124	1.499068027	-1.185769356	-0.405081261	0.235668802	-0.973319457	0.791643475	-1.073801328	1.63393003	-0.067087783	-0.837107108	0.260194501	-0.162752071	0.397716365	0.0557122	-0.488248639	-2.086967613	0.522520629	-1.103836143	-1.417788451	0.876714854	0.675242915	0.200568692	2.748662914	0.926824596	0.937949405	-0.154349659	0.213456134	0.621531109	0.35211527	0.103002406	-0.015174313	-0.455794667	0.126060968	0.115951038	0.276487165	0.618388882	0.182158607	0.672836079	0.303320845	-1.636469121	0.848617397	0.152288192	-0.819593246	-1.292478524	-0.383899688	0.468374344	-1.013262482	0.317355192	-0.312138488	-1.2038109	0.039828314	0.048001962	0.045981231	-0.812714573	-0.944425126	-0.617082387	-0.234406637	-0.305089629	-0.384225197	-0.042430668	-0.474712655	-1.151377564	-0.320595464	0.844240117	-0.007689538	1.28517047	1.720316708	0.749584892	0.132759781	0.112993847	1.20684047	-0.652962459	-0.121939218	0.8751284	0.227451379
z10117_1	"Maggini,_Giovanni_Paolo"	violin	1600c	1600	1600	Brescia	Wahl	2.602267811	-2.147210215	0.832347848	-3.679110494	0.034647814	-1.606307778	0.156041925	0.32786834	0.835109085	-0.297972288	-0.13697618	0.992630689	-1.380565125	0.420777727	0.612969326	-0.672226481	0.360375292	0.44975531	-2.391477951	-0.124738811	-0.450066619	1.995386326	0.120764938	0.659043882	-0.739507746	-0.42119966	0.483543595	-0.862959447	-1.029649816	-0.178153443	-0.168236885	0.899458717	-0.45493391	1.848385762	-0.424370122	-0.489753634	-0.875694347	-0.918452961	0.41044028	0.105621508	-0.003593977	1.438541493	-1.238653809	-0.697014188	-0.250415025	-0.795756711	-1.236175178	-0.050040591	0.727217579	-0.524168992	-0.93980979	0.882058534	-0.186286018	-0.429712284	-0.413797147	1.402042451	-0.714713106	-2.010008333	0.902686069	0.194284729	0.601298945	0.445351408	2.061035387	-0.079671782	0.905877381	0.872662584	-0.38188214	0.970205814	-0.20517786	-0.767393092	2.135116409	1.256615438	-1.086476999	-0.413358877	-0.376812428	-0.965678411	0.003357116	-0.329374501	0.766422812	0.424485565	0.286089179	-1.00133554	0.606753854	0.125294541	-0.316958126
z10120_1	"Maggini,_Giovanni_Paolo"	violin	1594-1632*	1613	NA	Brescia	NA	0.746905575	-2.115367152	-0.177140856	-3.071577864	-1.409936349	2.466133773	0.629943737	-0.241296501	0.619825185	1.032546645	1.427814634	-0.426141018	-1.47834851	0.205525756	-1.826982421	1.141184172	-0.788112016	0.626344521	-0.999769594	-0.322357993	-0.175024347	2.293312357	-0.439946752	1.029567781	-1.543782683	-0.81437205	-1.525763569	-0.211010295	0.624088222	-1.574363029	0.756992807	0.160925218	0.310285835	1.623903909	1.135213578	0.566157086	-0.696016952	-0.732724552	0.13569753	2.550417817	-0.984182707	0.079497122	-1.16357378	0.921256695	1.132559681	1.383057145	-0.964296067	0.001697146	-1.54486085	1.900612346	-0.389944086	0.647673987	-1.207833023	-0.576514449	-0.589716095	0.431784945	0.681843392	0.350718868	3.350995782	0.601439098	-0.751386602	0.404653783	0.645122995	0.082578344	-0.48885582	1.152184943	-0.08118311	-1.848691546	0.808215855	-0.516069177	2.095872949	0.280697439	-0.786152121	-0.639168095	-0.577998909	1.246001003	-0.001895912	0.613244772	-0.170377918	-0.73645777	0.197063951	0.673191164	-1.445340163	0.648625656	-0.483420492
z10124_1	"Maggini,_Giovanni_Paolo"	violin	1594-1632*	1613	NA	Brescia	NA	1.699232569	-1.36388453	-1.411366402	-1.811729585	0.237953349	1.201394918	2.467864077	-1.898203344	1.452792895	3.00297661	-1.713550599	-0.988399805	-0.380468583	0.762512454	0.973432067	-0.984824829	0.989925361	1.98816753	-0.527513543	-0.899991874	0.33855593	-0.004135326	0.783715074	-0.194826645	-1.570640029	-0.137451868	-0.332206419	1.173766355	1.66501107	-0.842627732	-0.138475384	-0.177023745	-0.814451795	0.394689029	-0.941318955	-0.002645381	-0.18087465	0.959387377	0.084814734	-1.64530028	2.743041913	-0.557242651	1.190699026	0.001554849	2.150047107	-1.373773406	-1.130772622	-1.177185916	-0.284865758	-0.199148945	0.83955282	-0.760366908	0.713332234	0.793497819	-1.2545559	-1.477407224	-0.83438442	-0.278159096	-0.261292942	-0.873569705	-1.960707015	1.257816919	0.24024776	1.126723476	0.757681612	-0.061264125	-1.170626065	-0.119054657	1.143408552	0.650012767	0.245796949	-0.916755746	1.052032069	-1.151345081	0.678213648	0.475444273	0.070181819	0.310437525	-0.504967605	-2.133627958	0.423055652	-0.254914506	1.604584106	0.415899768	-1.205088372
z10125_1	"Maggini,_Giovanni_Paolo"	violin	1594-1632*	1613	NA	Brescia	NA	1.424196319	-2.260141648	1.810359178	-1.78121673	0.787474479	0.386050455	-0.194675352	-1.075721579	0.516070515	-3.860720514	0.738129853	-0.870234386	-3.511925287	0.983516508	-1.207084009	0.601529532	0.765744419	0.275864303	-0.211543866	-1.061458534	-0.440072029	0.127912544	-0.391967259	0.50730817	0.582177721	-0.504774684	1.195563914	-0.678556161	0.60706336	-0.580276508	-0.984477926	0.784336039	1.386601656	0.837880006	0.138366757	0.227273391	0.642021295	-0.347779617	-0.0120597	1.631224902	0.759939571	-0.421496328	0.189431886	-0.439504127	-0.156478957	0.604664572	-0.659029287	-0.698053249	-0.471661452	0.163366541	-0.1609448	0.102136027	-1.06867533	-1.787456291	0.572767684	1.283237294	-0.175044618	0.352502978	0.243172398	-0.978148388	0.557050772	-0.026998089	-0.008730382	-0.253373786	0.567908995	-0.657729951	-0.239210482	0.751323872	0.552544616	-0.10215536	-0.403086398	-0.44682696	-0.329496804	-0.811449253	0.934710545	0.255444863	1.147703627	-0.567670223	0.024506343	0.943687683	0.76019142	-0.281673577	-0.791351448	-0.466414133	-0.514750954
z10577_1	"Maggini,_Giovanni_Paolo"	violin	1620c	1620	1620	Brescia	NA	-2.355756069	-0.04339599	2.130855425	-8.26340399	-1.99123872	-0.891765246	1.57686234	0.275572692	1.060526301	3.523609535	0.578556792	0.743268241	-0.324436051	-0.96886071	1.00643105	0.187230069	-2.25070974	-0.476492035	0.029700861	-0.533799739	0.605758199	-1.452866623	1.746903496	-0.018259269	0.283596554	1.823428169	-3.767216703	2.047656075	-1.987965652	1.492184441	-0.101355997	2.264672781	0.201397825	-1.737749275	2.220374117	0.350813805	-3.649240134	-0.473728049	0.836890423	-0.760355355	-4.475677789	-1.093083437	0.58221162	-0.278961801	0.933008687	-0.813958297	-2.328596359	1.841303551	0.641745574	2.674629294	-0.817573254	2.71953025	1.01182119	-2.525247539	-2.258815771	-0.81293502	0.942499684	0.143946896	-4.135998095	0.653983715	-0.982340509	-2.841494644	-0.196230339	0.115230045	0.245068161	1.884252405	-1.276964008	1.056676502	-1.106739965	-0.708523218	1.339635544	1.707659656	4.612039155	-1.140311488	1.012451755	-1.691927263	0.028992711	-0.191594516	1.012525239	1.381336365	1.132106609	-1.810035267	-0.438950034	1.779693299	1.244129286
z11392_1	"Maggini,_Giovanni_Paolo"	violin	1594-1632*	1613	NA	Brescia	Sch�_rg	2.091601697	-1.798409778	0.480329378	-2.981611721	0.051466271	-1.142504318	0.057533215	-0.18839663	0.261523693	-1.326173107	1.06095396	-0.248652696	0.070022628	1.103075121	0.402872094	-0.605850614	0.258449797	0.114788699	-2.054916426	-0.380729194	-0.313068641	0.970703192	-0.378060706	0.279064263	0.705885292	-0.014417628	0.490848731	-0.449952414	0.605549601	0.139638949	-0.27767665	0.029888991	-0.478358185	0.307600997	-0.431610551	-1.437207256	-0.03249268	0.051003104	-0.441794849	-0.346680463	0.595526179	0.605808083	0.134756483	0.115891017	0.035323799	-0.154986358	0.487044901	-0.078159651	0.296238719	-0.868415735	-0.755341298	-0.198578076	-0.371527292	0.380113518	0.549881024	0.201168848	1.702003698	0.997334739	-0.021044168	-0.003491417	-0.096829725	-0.405778967	-0.294627738	0.037364429	0.29182769	0.376243041	0.556130569	0.409691173	0.694050477	0.421512653	0.575695254	0.167086749	-0.083747599	-0.43065339	0.525453623	0.551730166	0.135443557	-0.834301447	0.246912164	0.420278743	0.718927002	0.248791672	0.915634237	0.12648226	0.081838374
z13087_1	"Maggini,_Giovanni_Paolo"	violin	1594-1632*	1613	NA	Brescia	Leonard	3.2488981	-2.772964322	-0.853686984	-2.796232235	1.191736539	2.715899951	4.378227308	-2.919855836	5.316012303	0.802070921	2.020878446	0.042075419	-0.744489925	-2.156068062	3.318644461	-0.027324775	2.43390784	1.731402977	-0.018181787	-2.334591998	-1.065953873	4.296126713	1.22703109	0.305010393	-5.030742318	-0.534695817	0.72492175	-0.926419468	0.675732799	1.907265572	0.691053225	2.923721532	-2.503206023	0.453929682	-0.064938205	-2.345405795	1.522895101	-0.823774832	-1.565652827	-0.930732163	-2.659364853	-0.942948574	-0.313866832	2.133670413	0.395288247	-1.221072879	0.121156312	0.044717893	-1.516744223	1.808499998	0.176958763	1.888487815	-0.523579939	0.936913316	-0.407150527	-0.929334251	1.298472528	-1.446610395	0.933871454	-0.288796371	-0.454166039	-0.448457776	-0.830849543	-1.7060518	-0.219072418	1.370311487	0.323402495	-1.174409458	0.956320712	1.553082404	1.282800859	-0.988998493	1.917912288	-1.728711015	0.721915188	-1.85836101	-0.068714588	-1.927986002	-0.634838513	-0.480973589	0.080877216	-1.092666012	0.788659611	2.712817349	-0.01938899
z20128_1	"Maggini,_Giovanni_Paolo"	violin	1594-1632*	1613	NA	Brescia	NA	0.845827005	-3.130871548	1.681666546	-1.739077732	1.429880061	1.117238369	-1.060936557	0.538262521	0.404586942	-3.327632082	1.429244141	-1.46811444	-2.863805742	0.485310114	-0.092182711	0.042523851	0.653458801	0.500633246	0.814264114	-0.517530753	-2.187232955	1.109215369	-1.318757293	1.417035097	0.423793965	1.338693895	-0.865652825	-0.093993095	-0.76014897	0.593816461	0.288847157	1.726432325	0.804200965	-0.719583233	1.649210683	-0.67395128	0.383195948	1.044051489	3.679113175	1.024795056	-1.068497408	-0.625030219	-1.508572553	0.696061247	-0.651947983	-1.252790366	-0.912553052	-0.546824912	-0.482607657	-1.130812379	0.227021213	-0.631607542	-0.894560379	-0.058059938	0.198648646	1.76974005	-1.329532495	-0.335811297	-0.591566333	0.342243303	-0.061465523	0.411932805	0.657272777	-0.637986764	1.044952342	-0.615768363	-1.34177046	1.032808182	1.177882587	0.163104288	-0.023040541	-0.042315792	1.915601607	-0.027415074	1.51801021	0.634595663	-0.330626386	0.792561221	0.12875477	1.376156512	0.028260016	-2.112526021	-1.794017686	-0.672335798	-0.197984059
z20294_1	"Maggini,_Giovanni_Paolo"	violin	1620c	1620	1620	Brescia	NA	2.236338352	-1.433181543	-1.21465002	-0.328818954	-0.403552916	0.256154242	1.155609837	3.115203405	1.942306799	0.568741385	-1.630636477	-0.074598355	1.459156906	-1.626238099	-0.809880327	1.94142874	-1.799569523	-0.004439344	-1.810943417	0.150021142	-0.688877163	-1.345392206	2.175501951	0.088436622	1.262992689	0.824884004	-0.882746261	0.480726394	-0.102609655	1.409549285	2.299598916	1.293902288	1.773506836	0.289820809	2.155399578	-1.37502043	-1.118870048	0.772634227	-0.170211338	0.409691524	-0.658293959	0.935036303	-0.089617872	0.415926334	-1.096866954	0.381518862	0.077422057	0.330929931	-1.390111798	-0.448572903	2.657112408	-0.624163096	-2.197067784	1.014562389	2.441681091	0.021625601	0.142446176	1.163647838	-0.028727407	-0.538480836	-0.169093789	-1.669932797	-0.053684554	0.879129587	0.023665273	-1.341938116	1.230638326	-0.978998246	-0.25562641	0.262198499	0.487790989	0.706575175	1.017073937	2.269434003	-0.058080834	1.122704654	0.988739266	-0.292085604	0.545842418	-0.060562306	-1.425342158	1.446356174	0.508570276	-2.84531963	-0.172223024
z20559_1	"Maggini,_Giovanni_Paolo"	violin	1615c	1615	1615	Brescia	NA	0.168436807	-1.493940896	0.651694693	-3.020988271	-0.360750836	0.284050962	1.998068887	-0.468929535	0.491604841	-0.415610837	0.074713814	-1.797010279	0.585016245	-0.495251424	-0.899569134	1.750181867	-0.397756734	0.415766862	-1.85757274	0.622489635	0.072345529	1.86576759	1.972142831	-1.074261162	-0.839982298	0.041040367	-0.879608352	-0.226938947	0.23658247	-0.222729309	0.041748948	0.045874045	0.669017961	0.463468328	-1.361203425	-1.124078354	-0.648515178	-0.433043598	0.38861228	-0.694826559	-0.258362923	-0.593235912	-1.826335622	-0.189533353	1.053854728	1.397888026	0.008130053	0.09121601	0.061934473	0.462540394	-0.527080856	0.36907548	0.76084624	-0.562110297	-0.308118585	-0.453746846	-0.780131403	-0.87183561	-0.304441863	-0.518712618	-0.265886234	-0.262314449	-0.425875252	-0.199425963	-0.465854102	-0.033785237	-0.114342382	0.589614715	0.72232062	0.293166882	0.206055567	0.646687496	0.123735705	-0.236521372	-0.066340454	-0.165472406	0.077992697	-0.134281086	0.206513012	-0.331789846	0.682185722	-0.019920387	0.144858479	0.314645938	-0.367255604
z208_1	"Maggini,_Giovanni_Paolo"	violin	1620c	1620	1620	Brescia	Bartholony	0.713586502	-2.292664555	-0.182238421	-3.044800457	2.025990955	-1.144001861	0.527782135	1.197335195	-0.450062777	-1.680737016	1.227009712	-0.070391229	0.849843398	-0.596900968	0.638776977	0.257858989	-1.637206966	-1.887006092	0.671533735	1.217341249	-1.184430108	0.803846939	-1.410096068	0.94842605	1.671157769	-0.40044086	-0.195439013	-0.187596575	-0.312173995	0.715436861	-0.430241461	0.289541679	-1.113618151	-0.194711511	0.70273829	0.327727039	0.570852865	-1.390937906	0.061809392	-1.14466288	-1.663883028	-0.107589497	-0.164890934	0.623311583	0.269161145	0.574034847	-2.229490839	0.52987205	1.361068626	0.124644883	0.567063077	0.820875697	-0.162596087	0.502894105	0.907789937	1.261188645	0.776245969	1.453077815	2.215471684	-0.190484746	-0.793191316	0.714093794	1.31636973	-0.566087463	-0.136623036	-0.060437065	1.058873821	-0.197250482	-0.960793436	0.800149353	1.417260465	0.305961713	-0.187268078	0.39849613	0.194031894	-0.578871329	0.837477673	-0.218632767	0.712922674	0.683148374	-0.31059309	0.689480307	-0.307786147	-0.219163964	0.687516521
z2146_1	"Maggini,_Giovanni_Paolo"	violin	1594-1632*	1613	NA	Brescia	Dumas	1.289895017	-0.779801632	0.815258142	-1.978792239	0.192321742	-0.373929272	1.798540812	0.204791757	0.945153758	0.189616545	-0.795910009	0.301468608	-1.445796645	0.35695342	1.139924763	0.049241467	-0.096992327	0.645014997	0.725845457	-0.217185521	0.344490231	0.326107431	-0.819221767	-0.119777083	-0.535590739	0.137949891	0.810593541	-0.02066731	0.379485926	-1.393926709	-0.475023847	1.000679251	0.190262569	0.65471828	0.805434168	0.820276825	0.07451822	0.360636307	-0.335009242	0.298881651	-0.250047631	0.779661062	-0.632998372	0.220592997	-0.0782645	0.290142361	0.423540997	-0.876437603	-0.083174548	-0.734941178	-0.476392347	-0.12982338	-0.489345458	-0.790577527	0.582583971	-0.042502077	-0.618557118	-0.176839791	0.221836278	-0.612388721	-0.828107709	0.218644298	0.020965776	0.225986842	0.274641326	-0.873857189	0.318352273	0.070876783	0.223353901	-0.135048956	-0.485276123	0.156733532	-0.729195579	0.287631148	-0.035921341	0.722842128	0.331300726	-0.728375447	-0.371676305	0.025783081	0.010951366	-0.185320044	0.24477856	-0.128132334	0.37204778
z2151_1	"Maggini,_Giovanni_Paolo"	violin	1594-1632*	1613	NA	Brescia	de_Beriot	2.132323055	-0.733668607	0.193731217	-2.483136798	0.548536664	-0.571506481	0.23907522	0.770783022	-0.878804148	1.082365171	0.166558953	-0.795395589	-0.397834515	0.718673854	0.359783761	0.036773035	0.261403469	-1.206271516	-0.968820689	-0.034704892	-0.234029159	-0.064761935	-0.200927345	-0.152498154	1.43000404	-0.82882585	0.673965107	0.28449906	0.456636044	0.305640978	0.366252322	-0.812005197	0.744146346	-0.394741738	-0.245186219	1.087737986	-0.090471353	0.034564162	-0.175259047	0.230680179	-0.307714178	-0.723344971	-0.031604224	1.022853215	-0.49411504	-0.455882748	0.09157331	-0.567542685	-0.167478674	-0.755642994	-1.271620858	0.165804685	-0.481987936	1.332243994	1.503980584	1.975557861	1.162857297	0.2298173	0.843978335	-0.022051761	-0.177496258	0.630168254	0.659330428	-0.489661023	0.064329782	0.457233008	0.537336541	0.734210233	1.225709297	-0.259099492	0.142097116	-0.002085401	-0.71481391	0.044509239	0.501748925	0.308732941	-0.117564027	-0.397272497	-0.262190178	-0.048595412	-0.181218014	-0.371170257	-0.830741277	-0.320878558	-0.229099966
z22086_1	"Maggini,_Giovanni_Paolo"	violin	1594-1632*	1613	NA	Brescia	NA	2.225940469	-3.179487142	-0.45998747	-2.853923791	0.545839138	-1.123383432	0.565130429	-0.918691416	-0.769305366	-0.318271393	-0.900948059	-0.991639131	0.747340636	-0.549213863	0.447641618	-0.436478642	0.071802298	1.047500144	-0.344757487	0.878415271	-0.992209541	-0.720783085	-1.970870158	0.331006302	-0.915978909	-0.166623837	-1.601840735	-0.152456247	3.214245157	-0.331569891	-0.291057919	0.504077385	-1.833588913	-0.618473087	-0.981065684	1.144645456	0.358227893	-0.673783752	0.902387403	-2.30220124	0.841712102	-0.795800403	-0.324757515	0.57954525	1.324313752	-0.793879091	-1.078773965	-0.433186267	0.881737258	0.345514955	1.038138898	0.233291898	-0.480746563	0.648892789	0.002039547	-0.109405133	0.973813223	0.006218235	0.676745219	-0.570611235	-0.887541449	1.563025113	-0.886926416	0.556021992	-0.684074594	0.168250157	-0.271700967	-1.235694063	0.273015352	-0.705743295	-0.151511961	0.654386078	0.535823159	0.407005836	-0.058608106	-0.424272903	1.514038363	-1.405510195	0.247279284	0.259920699	0.567777307	-0.510502328	0.589931947	-0.403431357	0.05413211
z2226_1	"Maggini,_Giovanni_Paolo"	violin	1610c	1610	1610	Brescia	NA	2.490155563	-1.275743675	0.098262112	-3.148054056	0.351644122	-0.898269179	2.047516029	-1.481204535	0.440767627	0.360798141	0.09213685	0.635915519	-1.19074014	-0.292898051	1.517034113	-1.120009582	-1.036593821	-0.52790785	-1.114456968	-0.533238011	-2.016802211	-1.087453489	-0.927296098	0.023711619	0.42208513	-0.244943827	0.88023997	-0.745033224	-0.103401633	0.161704751	0.078730138	0.597089159	0.483559267	1.242601859	0.089167228	-0.829060329	0.261324904	-0.53216245	1.452585347	0.579028105	-0.494608374	-0.537505213	1.051746676	-0.702686563	1.146953503	1.166049809	1.181897068	0.11187802	-0.70089477	0.493117189	0.246930201	0.504583289	0.420452829	-0.787162351	2.200275485	-0.634072697	0.306490741	0.304133628	0.260723526	0.102287356	-0.739599956	-0.215077148	-0.032316369	0.811462554	0.527251717	1.042506436	-1.572508659	1.657373703	-0.024481942	0.516719378	0.347719477	0.256300232	0.227210408	0.206549713	0.582051227	-0.747952102	0.796343275	-1.242930616	-0.95128606	0.425186499	0.55090841	-0.088118382	0.637156197	-0.126971238	0.09970444
z2290_1	"Maggini,_Giovanni_Paolo"	violin	1610-1620	1615	NA	Brescia	Hawley	2.575458157	-2.458006477	0.478354525	-2.353419778	0.230952647	-0.658567509	1.002653947	0.495428752	0.86916656	-0.920748678	0.451313948	0.44086542	-2.664042116	-0.031073217	-1.370984455	-1.187956551	-0.188187079	-0.58032976	-0.948108198	-1.244911683	-1.724864303	0.674667999	0.937498284	2.427990356	0.987199584	-0.205941321	-0.408147533	1.057803767	0.965278217	-0.220116045	0.058493051	-0.215309748	1.169780849	0.629121418	-0.633655755	-1.250270278	0.250887117	-0.434858203	0.599087347	1.385059797	-0.007710064	-2.990581414	0.78204049	-0.299297692	-0.524203436	-1.187542569	0.319132488	-1.127068393	-0.438048226	1.012635689	-0.936692233	0.673022413	-2.745474817	0.444075835	-1.306230788	0.27015182	-0.207814607	0.168157059	-1.064768369	-0.048682616	0.290756097	-1.404920274	0.027491156	-1.078145025	-0.389689927	0.003115278	-0.728825205	0.893398182	1.270519864	-0.620410135	-0.582436325	0.2315526	1.439134847	-0.142788056	-0.284139375	0.735223745	0.617752087	-0.449605126	0.825121609	-0.755207469	-0.029941492	-1.66585599	-1.373273892	1.031983529	-0.213661897
z2438_1	"Maggini,_Giovanni_Paolo"	violin	1600-1620	1610	NA	Brescia	NA	0.272587422	-0.527936756	-0.226884566	-3.841174911	1.222699399	0.316553367	1.778817811	0.36356251	-0.684641733	-0.59196309	0.238783295	0.520369666	0.562146528	-0.462073948	0.627258445	0.155208474	0.610559929	0.027416508	1.226759201	-1.176111698	0.145593178	-1.439886947	-0.17861949	0.016122033	0.001221797	-0.336071869	-2.334971685	-0.43542713	-0.141813824	1.580421441	1.776039257	0.987113465	1.376826715	-0.37763357	-0.345631274	0.511054278	0.233228979	-0.994349857	-0.41145141	0.79810377	0.345427451	-0.349327875	-1.586780893	-0.245104263	1.442382679	-1.106121189	-1.261306717	-0.760943404	0.02698754	-0.855882667	1.11932329	0.891993737	0.334888887	0.638682994	-0.26197285	0.105987532	-0.712882081	-2.144398285	-0.251408145	-0.329472919	0.202188773	-0.842994569	0.440277267	0.07246626	-1.084541409	-1.159470522	0.521920619	-0.485293478	0.586361058	-0.423331089	0.489975794	0.369293548	0.171647638	1.111780317	-0.019009866	1.145075264	-1.00873854	-0.064738048	-0.564725783	0.915951905	0.611864834	-0.12742126	-0.545076173	-0.519235849	-0.6258301
z2457_1	"Maggini,_Giovanni_Paolo"	violin	1594-1632*	1613	NA	Brescia	NA	2.127818149	4.325345663	2.247887248	-3.566009786	-0.754494371	-3.934508456	1.989520599	-0.416116457	-0.078581302	-4.673408279	2.269012295	-1.069428586	-2.372581933	-0.724002755	1.445363425	0.020400453	-0.186154199	0.420933695	-0.432789531	-1.497251644	0.908836435	1.646797803	1.761533681	-2.044910226	2.361193769	-1.283827051	2.323779241	-2.251878966	-0.964121966	2.541371752	2.65871891	1.950724193	-2.839745276	-0.377111783	0.325784219	-2.192143913	0.354241257	-3.214115008	-2.972079165	-3.701984964	0.944665839	1.247780333	3.326721048	3.244314851	-2.470889019	-1.809120115	1.597460417	1.345332112	-1.117734419	1.35806485	1.907682811	-3.955471755	1.890733311	-3.545487691	-4.649846207	0.275373056	-0.643753945	-2.030982504	1.386430417	0.71381174	-1.558734819	-0.326235554	-0.30289234	0.311329962	2.770778975	-4.074876415	1.048285796	-3.289621938	2.567602899	-2.820264152	-4.512946789	4.027766055	-0.057127551	2.637403081	-1.111796629	-0.948591249	-0.010149772	-1.436403438	-4.82064496	0.673071066	-0.002661706	-1.521056815	-0.652391429	0.27042553	2.480260747
z3200_1	"Maggini,_Giovanni_Paolo"	violin	1630c	1630	1630	Brescia	"Volckaert,_Piozzi"	1.908564771	-0.269310285	-0.109213626	-2.286868619	0.978342303	0.333528409	2.278678913	-0.332489011	0.307013729	-0.081820752	0.642113881	-0.394845806	-0.282745916	-0.315640732	0.730658702	1.415404124	-0.615720442	0.181535858	-0.021744884	-0.593697938	0.027915039	0.442194373	-0.995783675	0.480542688	-0.314587431	0.057108713	0.147402979	0.118772027	-0.406222536	-0.312451433	-0.212147226	-0.442683007	0.212374998	1.02988449	1.333478489	0.259616768	0.785413005	-0.576717247	0.512110641	-0.333802353	0.474801776	2.114999156	-1.062170974	0.003170437	0.243589261	-0.346516204	0.127159213	-0.672685285	0.624599958	-0.316798256	0.107494311	0.396499165	-0.399063029	-0.569094522	-0.570961237	0.50187927	-0.313399573	-0.677190946	-0.038264667	0.31853325	0.602720993	0.51066388	0.992573298	0.081518354	-0.204279413	0.21538555	0.327434224	0.865682389	0.211861372	0.363576573	0.483191418	0.475053105	-0.949540633	0.09471191	-0.085465607	0.014865429	0.16648228	-0.619669606	0.320341498	-0.243534999	0.693778365	-0.385931653	0.392766141	-0.096623153	-0.123611397
z3471_1	"Maggini,_Giovanni_Paolo"	violin	1620c	1620	1620	Brescia	NA	1.95675446	-1.36281668	-0.18700315	-2.855112122	-0.944487028	-0.535212942	2.372467508	-1.942871724	2.435464537	-0.467974586	0.876856433	-1.201298763	-0.009449445	0.494906832	1.775131405	0.209787993	-1.304856672	2.457731108	-0.003468997	-0.287380461	-0.888146992	-0.763777462	1.609396728	-0.239092201	-1.276499255	0.230042885	0.863244874	-1.998198341	-0.196660813	0.347978142	1.445845184	1.112820238	-1.065257146	0.086614114	-0.494791197	0.270656957	-0.607482355	0.245884551	-0.198360834	0.099150147	-0.182833375	1.496245514	0.224098912	-0.231086385	-0.023026313	0.760175678	0.335538703	0.705067722	-0.467760354	-0.127711286	-1.47766814	0.683590435	1.103606703	0.674701206	-0.830072884	-1.405384523	-0.245440005	0.386361499	-1.02067549	-0.165248401	-0.870383996	0.051577902	0.227605623	-0.755173679	1.172407717	0.283652781	1.0924422	0.43455369	-0.165160725	0.252908254	0.0234667	-0.073189621	0.369800215	-0.619860368	0.017080559	-0.143661948	-1.182337082	0.310222119	0.428687522	0.273422456	0.273361696	0.390973408	0.944350422	-0.099871208	0.128410753
z3609_1	"Maggini,_Giovanni_Paolo"	violin	1600c	1600	1600	Brescia	NA	0.799418502	-0.85145336	-0.847466443	-1.434486026	0.829972533	0.279569922	-0.890896815	2.094604205	-0.466483761	0.196287554	-0.632948607	-0.035639913	0.138981072	0.251310542	0.727557432	1.602997645	-0.44858844	-0.45838291	0.053535372	0.801370101	0.055850343	-0.571227335	0.387512997	2.553275165	-0.180029774	0.622110235	-0.99692057	0.376262082	-0.72673907	0.362004121	0.284945929	-0.319427733	-0.193765746	-0.098259428	1.170619728	0.400602451	-0.203195462	0.154146536	-0.395457431	1.575014213	0.204950773	-0.84991506	0.22132523	-1.447717449	-0.614733139	-0.462670608	0.431104933	-0.559110164	0.209976121	0.96140534	0.538654368	0.436654621	-0.6903466	-0.152112055	0.770632176	0.449922152	0.188656242	-0.328110914	0.444211929	0.954829243	-0.50464096	1.018396561	2.508389448	-0.192406105	-0.58050404	0.396869797	0.31368585	0.95123608	0.736761879	0.446115142	0.42798181	-1.907134582	-0.324313389	0.954785054	0.127323761	-0.402801967	-0.793071803	0.082156399	0.783070413	-1.84904173	-1.131504864	1.413827573	-0.872198066	-1.79929558	0.175954637
z3621_1	"Maggini,_Giovanni_Paolo"	violin	1610-15	NA	NA	Brescia	Reynolds	1.910081575	-1.393204142	-0.077266207	-2.625771742	0.836196998	0.201855604	2.381417278	0.392371635	0.478756197	-1.21076407	0.359638008	-0.905529303	-0.659430326	0.540693804	0.680758636	0.976835246	-0.168716688	1.468735233	0.161761701	-0.510413527	0.748349488	-0.189143148	-0.515849423	-0.876203333	-0.203436157	0.824077891	0.346089625	-1.222167519	-0.175852703	-0.235948184	-1.592162318	0.781075671	-0.913816053	0.4588659	0.016805966	0.020239226	0.526710286	0.203328996	0.760822701	-0.359446902	0.117822862	0.0845782	0.393808817	-0.632244553	-0.214399697	-0.601039797	0.342891591	0.027382412	0.136583289	-0.487267442	-0.56606091	0.928448275	-0.261790312	0.584110576	-0.556382594	-0.246967005	0.177475017	0.18511526	-0.434006684	-0.666441987	-0.213990629	-0.487916732	0.447838337	0.089142994	-0.343044779	0.358426878	0.852156463	-0.031052821	0.216852819	0.488435752	-0.690173243	-0.4038988	0.09132369	-0.669403188	-0.101783399	0.109425501	-0.722516735	-0.435041801	0.372374647	-1.042235246	0.124656536	0.12738386	0.466140252	-0.868750754	0.049017637
z38_1	"Maggini,_Giovanni_Paolo"	violin	1600-1632	1616	NA	Brescia	NA	1.8948382	-3.149288671	0.429094611	-2.678035623	0.540899003	-1.318027517	0.15119635	-0.164495937	-0.095974534	-2.038389092	0.716870751	-1.18499482	-1.355996787	0.200263785	0.110728435	-1.25118349	1.261499549	1.594203959	-1.735102428	-0.030431669	-2.033042548	0.967942092	0.234879929	-0.50563355	-0.957253079	-1.195380312	-0.510656241	-0.218812343	-0.247058566	0.697803191	0.245002604	2.347819724	-2.219539151	0.601467847	-0.240170063	-2.403942662	0.210076253	0.085510291	-1.41951821	0.212026335	0.305865317	0.360931235	1.755189984	-0.224982609	-0.291428516	-0.03427197	0.78457043	-0.446796522	0.029264955	0.808797623	0.196984172	0.757546531	-1.192788192	1.950791063	0.05056632	-0.063061609	-1.213515837	-0.583781108	-0.734922769	1.288171223	0.729069553	0.659724673	-0.741392261	-0.432782782	1.235197701	1.371170278	-0.299970251	0.072782713	0.100237578	-0.507859949	-0.100679558	-0.306523992	-1.064031868	-1.349267678	-0.429981993	0.075583704	0.455049224	-0.936778085	-0.033635623	-0.974131476	0.069240045	0.479885504	0.645052257	1.307603565	0.383144632
z3801_1	"Maggini,_Giovanni_Paolo"	violin	1594-1632*	1613	NA	Brescia	NA	2.743159442	-1.971147501	1.922939119	-3.149171644	0.136705536	-1.097658495	2.244749784	-0.83579848	1.423233915	-1.276747089	0.001347415	-1.411623215	-0.460501264	-1.005672053	1.170051536	0.060485413	-0.442702733	-2.776826116	-0.811531611	0.484815046	-0.510057751	-1.233021277	1.132410455	0.47191495	0.277177719	-1.256239073	-0.464377902	-1.645251871	0.440524694	0.026656108	0.991357673	-0.587706509	-0.579236002	-2.442709432	-0.237009888	-1.156416282	-1.416821911	0.584374428	-1.099979413	-2.543862788	-0.10914416	-0.677262528	1.282461958	-0.248966452	-1.737151002	-0.331131478	-1.622434067	-0.632588408	0.133866925	-0.673847601	1.694387388	-0.392717302	0.420237452	-0.502857541	0.891383699	-1.09275962	0.167572807	0.781181121	1.701459365	-1.89688003	0.26984538	-0.279418884	-0.832875484	-0.735210163	1.762434044	0.545801237	0.678351476	0.047372881	-1.215866851	-0.911244214	-0.086525438	-0.816338908	-0.364277722	0.681040008	0.7417426	-1.531008848	-0.677545901	-0.117622299	0.001442869	-0.066815432	0.057077284	1.096126685	1.087645306	-0.630197498	0.31211757
z3803_1	"Maggini,_Giovanni_Paolo"	violin	1594-1632*	1613	NA	Brescia	NA	-0.111387507	-1.180871896	0.403785721	-2.005744762	0.074502033	0.968811244	1.408771238	-1.304876572	3.158088273	-1.010186732	1.252168372	-0.420138591	1.392649306	-1.033463714	-0.218489608	-2.418434439	0.670882017	0.400897037	-2.212800748	-0.987847247	-2.593374421	0.57644234	0.87036142	-0.51011241	0.742466478	0.373126938	-0.515130474	-1.654461106	1.720071619	1.769453275	-3.187094538	2.92031915	0.090011347	-1.795972519	1.510922425	1.641124306	0.188507483	-3.41657437	-1.097341659	-0.821885544	-0.54607515	-2.469355342	-1.611881678	-0.589417903	-1.538664514	-0.098725387	-0.189178263	2.88767183	-1.586402415	-3.483498081	-2.67120053	0.622107317	-1.491549653	0.55303222	2.302523758	-1.622450009	-3.891826886	-1.189359055	-0.118531881	2.902028849	-0.281904622	-2.18950538	4.955471252	3.493502287	-3.516528552	-2.096009806	-1.222937268	1.357519769	-1.691198893	-1.421594395	-0.197033307	1.008183796	-7.404968814	-1.758579704	2.745397416	-0.267999773	-1.855253688	3.144965521	-0.327748826	-5.155092975	2.791112081	-4.871248813	-2.650175665	-4.805553594	4.906803644
z3806_1	"Maggini,_Giovanni_Paolo"	violin	1594-1632*	1613	NA	Brescia	NA	2.35098662	-0.878694348	1.862053433	-0.40179821	-3.398358284	-2.646899971	1.260618464	2.471739364	3.252487274	-2.218897693	0.951373145	0.147376816	-1.66500993	-1.27550406	0.209805808	0.5483789	0.160468526	-0.474387758	-1.774581863	1.889759436	-1.136864237	-2.047730407	0.69844535	5.24735302	1.312595519	0.448430106	-1.165715367	1.829674308	-1.317705637	2.172664154	0.88878904	-1.595600975	0.500275889	-1.077106584	-0.448658815	-1.125778874	-1.465677741	-0.734863146	-0.822936277	-4.063121821	0.168216706	-0.06100387	0.441957409	-1.328856238	0.231372328	-0.104200621	0.366420773	-0.005690177	0.903922517	-1.479124399	-1.092520877	-0.395228652	1.71604739	2.805104523	1.894027861	0.23448571	1.066053503	1.484384962	0.109618055	-1.346788986	-1.501890573	-2.480296736	-0.605166621	-0.028809079	-0.846113777	0.527815852	0.428115757	-2.569365579	-1.920593475	1.580238896	-1.686613493	-1.535348625	-0.276479739	1.933299862	-1.893322476	-2.789627333	-0.590662222	3.296802463	-2.545446638	-3.544378613	-0.467691951	3.132810767	1.019072063	1.405218345	-0.55918717
z3911_1	"Maggini,_Giovanni_Paolo"	violin	1600c	1600	1600	Brescia	NA	1.561572812	-1.959556203	1.397354442	-1.103598696	-0.929492426	-1.110210067	1.392963368	0.999614521	-0.066895719	-0.205792642	1.425264701	-0.622706088	1.724535188	-0.669985362	0.760763406	-0.150717897	1.173339463	-2.130633292	1.539630934	-1.713464495	-0.711859121	-0.940187707	-0.162765345	0.271200966	-0.492999654	-0.650549979	-1.787716003	-0.292721664	-0.586814347	0.516646727	1.092108465	0.250169597	0.236031411	-0.62110909	1.504954543	-0.088312271	0.258967596	0.72275382	0.005860527	-0.122122988	0.935101456	-0.099988071	1.419610868	-0.623975865	-0.656585172	0.180948764	0.60830754	0.762554667	0.439475504	0.023170429	2.852497541	0.658859966	-0.831484269	1.268159252	0.712563877	1.345494489	-1.347622175	-0.781088192	0.548886996	-0.397784438	0.429936775	-1.509465877	-0.018330584	-1.884377605	1.480578711	0.110058699	-0.620195348	-0.806065819	1.261352175	0.247461691	-0.73469967	1.093359919	-1.170341479	0.09468431	0.536912941	-0.349928419	-0.410906307	0.170898415	-0.334884935	0.082500133	-1.092595161	-0.249675549	-0.558685383	-0.594769236	-0.749366794
z4018_1	"Maggini,_Giovanni_Paolo"	violin	1610c	1610	1610	Brescia	NA	2.074055659	-1.15449791	-1.486203332	-2.686399141	-1.810997513	-1.102360303	2.265396151	0.840360115	0.037279	-0.817266254	0.334701971	0.398577944	0.550597205	-0.051341828	-0.205692531	-1.548231319	-1.310208541	0.376846681	1.283463454	-1.663549517	-1.219417046	-1.225123522	0.526726071	-2.00479426	1.010145191	-0.772333294	0.716265213	0.194586468	1.596413239	-0.37820182	-0.834455469	-0.742982072	1.340354729	0.050717107	-0.334396579	0.286237817	0.404650435	-0.271189526	1.16419832	1.699954489	0.726932381	2.352136953	-0.250376658	-0.550792124	-0.236923434	0.468080856	-0.88837309	1.609923495	-0.404920081	0.112878042	-1.38317643	0.613423347	0.784106934	0.694699199	0.207443379	-0.235225127	-1.469302806	-0.842258516	-1.148153864	-1.021899653	0.796367254	1.398292653	-0.34760992	-0.73269233	0.290471178	0.281093341	-1.44316255	2.162462298	-0.337742081	-1.36796484	-1.074753339	1.953741084	-0.98753983	-0.373632206	-0.850969011	0.314836261	0.82214498	-1.150410651	-1.493184913	0.70597807	-0.248465042	-0.872943277	0.383776186	1.071480998	1.04111687
z4083_1	"Maggini,_Giovanni_Paolo"	violin	1594-1632*	1613	NA	Brescia	"Costa,_Giorgio_III"	1.554564156	-2.045301696	0.648870246	-2.51567285	-0.277025932	-0.226167649	2.128112828	-1.493118131	1.333482646	-0.524686004	1.704452909	-0.480338119	-0.152584833	0.511655148	0.674428546	-1.29883539	-0.706162922	0.277658526	-0.034042474	0.467272828	-0.261286959	-1.116399297	-1.070290577	0.04279499	-0.756597289	0.296237155	0.29752057	-0.747875491	-0.181096719	-1.03118344	-0.874111893	0.696112587	1.171432262	-0.090057324	-0.955611237	-0.168134228	-0.069171209	-0.042072971	0.542613149	-0.000531557	1.051309783	-0.700612774	-0.492790951	-0.216267392	0.102521268	-0.294234589	0.182910074	0.537722319	0.188473393	0.063308702	-0.094134246	-0.339177041	0.528289863	0.211357231	-0.648500015	-1.418289053	-1.137939623	0.83858976	0.622662196	1.724719122	-0.992303113	1.171809606	-1.651499581	-0.851422702	-1.031530836	-0.752979159	0.639081356	0.260936892	-1.244755226	0.817630569	0.995675319	0.014837895	0.463806317	0.633764984	0.304646102	0.563415092	-0.124628006	0.251153765	-0.80504127	-0.722349213	0.669059957	-0.487843301	0.348822419	0.590559033	-0.459864554
z4084_1	"Maggini,_Giovanni_Paolo"	violin	1594-1632*	1613	NA	Brescia	NA	2.142251537	-2.123249062	0.314026931	-3.443856848	-0.457482783	0.847225888	1.138144103	0.015199335	0.947111806	-0.108778748	2.206696101	-1.292759101	-1.025729062	0.675576727	0.255192389	-0.704994095	-0.959366403	2.128768389	-0.363193199	0.741736214	-0.425293785	1.385161792	0.178249305	-0.23642932	-2.046988375	-0.880697927	0.730104048	-0.428152876	-0.310495909	0.215864643	-1.925980154	-1.932404172	-0.33863996	-0.095497472	1.085117206	0.242835808	0.086788898	-0.997464145	-0.03332477	-0.363034621	0.559575594	3.543449628	-1.483523199	1.595981705	0.762912187	2.29669376	1.381492811	1.363228117	1.050770069	0.527372803	-0.935251123	1.529778784	0.192954946	-0.453533481	-2.984919436	-0.252186519	-1.195018687	1.687731323	-0.063695475	0.998103436	1.313697492	0.737648868	-0.155692065	-2.379503405	-1.633063344	1.378536616	0.612870669	-0.431072662	-0.416619285	-0.472883534	0.158409428	0.670492482	-1.643711752	-0.073251494	0.633505944	2.432764099	-0.483404279	0.343321625	-0.158425536	-0.065970585	0.331439106	-1.202024778	1.021274605	0.978638554	-0.181155061
z4395_1	"Maggini,_Giovanni_Paolo"	violin	1615c	1615	1615	Brescia	NA	1.812521849	-1.765468225	1.596315596	-3.849471609	-0.055881105	-0.473439745	1.778643123	-0.159816287	0.539421045	-0.602573092	0.43547121	-1.129645363	-0.601351469	-1.444860525	-0.235848431	-0.856533019	-0.418890531	-1.693740969	-0.616057222	0.601320125	0.633233435	-2.014501933	0.885185914	-0.507694334	1.693024221	0.584355974	-0.706618198	-0.234996039	0.209320359	1.175906868	-0.049518318	0.716313292	0.224142675	-2.434281562	-0.907733289	-0.220679566	-0.206064692	-0.54546957	0.147430444	-0.297798525	-0.193283037	-1.849107034	0.263454295	-0.217975719	0.20527805	-0.900315157	-1.163286769	-0.132547595	-0.173207707	-0.751145149	0.240446258	-0.383293571	0.863032413	0.113095224	0.066447988	0.283904761	0.793112577	-0.397557765	-0.442145931	-0.061367123	-0.68057401	-0.076607544	-0.447169465	-0.086192888	-0.106259829	0.114734156	0.388169926	0.092959563	-0.472893911	-0.178806685	-0.597043659	-0.0238159	0.293806726	-0.106854023	-0.129996246	-0.00130678	-1.153393897	0.387447671	1.182765898	1.796798975	-0.531373432	0.525461926	-0.336888037	0.166189678	0.130952814
z4513_1	"Maggini,_Giovanni_Paolo"	violin	1600c	1600	1600	Brescia	NA	1.532106308	-1.01480904	0.535657792	-2.939808614	-0.28829205	0.659986065	1.810746453	-0.486382868	1.196149671	0.339215724	0.569023831	-1.072739278	0.929199895	0.672879187	0.584151355	-0.436945859	0.137716011	0.011843958	1.253953281	0.120861206	0.402372155	-0.141196047	0.617965961	-1.718599279	-0.242796361	0.93905786	0.75883273	0.562634776	0.320688116	-0.962603445	-1.269712827	0.499633655	1.266751327	0.72118327	1.290110162	-0.98238604	0.513700035	1.235760226	-1.289309562	-0.295086467	0.298501279	1.500312653	-0.102202237	0.098984503	0.116284088	-0.356991994	0.692493683	-1.261839721	-1.209403777	-0.71203113	-0.604944444	0.276912022	0.638902155	-1.467945964	-0.258487959	-0.32323489	-0.146112677	-0.617598394	-0.543512297	-0.734583908	0.544914264	-0.090772218	-0.360908034	-0.896717641	0.106368502	-1.208078068	0.18945131	1.407700602	-0.95227633	0.370741194	-0.545119454	0.149189577	-0.189918836	-0.402947541	0.271653335	-0.206245135	0.168361182	0.097689026	0.71746742	1.171334543	-0.026591204	0.230802847	-0.458887443	0.2109033	0.36360781
z4518_1	"Maggini,_Giovanni_Paolo"	violin	1632	1632	1632	Brescia	NA	2.356326675	-0.85180889	0.356304096	-3.054349601	-0.425839653	-0.613797617	1.712832688	-0.258678538	1.055609323	0.323806561	1.15306077	-1.186059811	0.309040147	-0.70584327	0.237843171	0.894254716	-1.437616996	-0.945172465	0.247672027	0.428801536	-0.437150764	-0.028350951	1.533666874	0.453159972	-0.0253408	-0.913979016	0.194061872	-1.167151305	0.056611898	1.144883197	-0.115240264	-0.97289987	0.248854963	-0.237938471	0.955062822	1.48901903	-0.066944674	-0.777480742	0.021829105	-0.545614815	1.348600542	-0.973248059	-0.022391138	-0.289181825	0.472027052	0.144876322	-0.255174963	0.003632616	0.659033175	-1.198935505	0.37445051	0.034424637	0.000834166	-0.264831381	1.092869097	0.216806449	-0.508368466	0.2391858	0.016800251	-0.522894096	0.249269373	0.622943494	0.132481373	0.33395485	0.272773053	-0.914022507	0.636936264	0.453896372	-0.194947037	-0.30086973	-0.441340669	-1.252302433	0.098843755	0.618178696	0.273405231	0.20232017	0.248114415	-0.774585085	-0.043392542	-0.283029494	1.091990405	0.195916884	-0.092713196	-0.377051632	-0.200656928
z4689_1	"Maggini,_Giovanni_Paolo"	violin	1600c	1600	1600	Brescia	NA	1.539615113	-0.014697667	-0.017329236	-2.725971466	0.820019105	0.692457048	2.364745747	0.559311243	0.622428967	-0.041787409	0.287300807	-0.519611001	0.176415972	0.166946546	1.19834396	0.095408542	-0.52517374	0.350689811	0.236621655	0.038491339	-0.163207544	-0.872040387	-1.017488106	0.896439839	-0.139311707	-0.15171975	0.470526609	-0.991713709	-0.202842852	0.144990822	0.246693913	-0.352542682	-0.380774886	0.130619925	0.841932717	0.287745125	0.303371127	-0.133745979	0.32734827	-0.374828895	-0.631447194	-0.602459024	-0.628854987	-0.10100788	-0.511280857	-0.493769813	0.049546034	-0.727320826	-0.268532732	0.334843772	-0.209449661	-0.502301762	-0.778480625	0.457603732	-0.165040968	-0.301326963	0.693885689	-0.001432924	0.141853789	-0.353273179	-0.268651872	0.117273274	-0.347385514	-0.828371576	0.377943952	-0.479362356	0.189303311	-0.742638141	0.995788728	-0.020526381	-0.63912559	0.083434653	-0.046385254	0.484814496	0.015559129	0.407711822	-0.180986369	-0.207132466	-0.012224803	0.166759652	-0.080927195	-0.399246736	-0.314851647	-0.581950761	0.166060646
z4696_1	"Maggini,_Giovanni_Paolo"	violin	1600c	1600	1600	Brescia	NA	0.224615304	-1.118272622	0.37538381	-4.645422289	0.350781025	0.385919523	0.029918536	-1.325929629	1.393125672	1.179853183	1.586925589	0.51081	1.379020776	-1.056614268	-0.109631253	0.839541593	0.056026419	1.084936791	0.53392956	1.924524729	0.940319332	0.091290358	0.887358745	-0.815643697	1.019167888	-0.005774636	9.49E-05	0.202338356	1.560273771	-0.733958442	0.340101882	0.701413027	-0.488106412	0.269211212	-0.091138999	1.044176701	-0.048907439	-0.410719112	-0.422637016	-0.23634488	-1.384680752	-0.405664696	-0.077452336	-0.310813287	0.044638455	-0.014894971	-0.397930215	-0.778353479	0.704191507	-0.338371009	0.748244397	0.316895451	0.679055809	-0.48971081	0.305078245	-0.258003386	-0.904515329	-0.255966086	-0.407301606	-0.127218512	-0.423652265	0.828868065	-1.172325582	-0.526240528	-0.234924513	-0.081421007	0.816238217	-0.121604898	0.268699023	-0.961025491	-0.494770383	0.128102861	-0.70066177	-0.697503998	0.607667149	0.184664277	-0.220101964	-0.294205565	0.48247784	0.180454445	0.526663415	0.34202122	0.291177771	0.737756725	0.400977086
z4714_1	"Maggini,_Giovanni_Paolo"	violin	1594-1632*	1613	NA	Brescia	NA	1.12220582	-1.678440774	-0.249280972	-3.026014557	-0.15953381	0.507379267	1.581238777	-0.779306997	0.855696641	0.170796796	0.97337019	0.428549425	-0.196890951	-0.21785327	0.484013178	-1.65295115	0.438229559	2.473628688	1.157743728	0.424232878	-0.366957661	1.164948682	0.579215546	0.435017124	-0.082556162	-0.080083069	0.818410841	-1.404643299	0.900844721	-0.518864986	-2.399086259	0.138942222	-0.280504833	-0.415840395	0.642818077	0.711168526	0.889621658	0.447326834	0.179827302	1.303794638	-0.713519739	1.698894728	-1.850872201	0.286498901	0.132487217	-0.288688551	0.629094102	-1.461525512	1.063007048	0.51647468	0.31382398	0.823411407	-0.392320085	-0.870944184	-1.200264054	-0.567406581	-0.861015699	0.117742609	0.673188286	-1.233919102	1.645173898	-0.056958682	0.244149053	-2.388788141	-0.146092517	-1.212944123	1.731316737	-0.864068851	0.407620216	0.297277922	-0.953342346	1.007294539	0.054361855	-0.121281554	-0.639316386	1.357353993	0.099470816	-0.035922381	1.294262669	0.09814835	0.433036618	-0.389760518	1.812192107	1.023423296	0.5282173
z4831_1	"Maggini,_Giovanni_Paolo"	violin	1620c	1620	1620	Brescia	NA	1.768208281	-1.317015389	1.569048769	-2.681945768	-0.795000514	-1.155808694	1.715009048	-0.784641847	1.53361846	-1.642760867	0.932250385	-1.241919633	-0.477739279	-0.180297626	1.796558725	1.410952775	-0.88747636	0.796279454	-1.696674502	-0.97802505	0.529760967	-0.779606038	1.737962363	1.009288822	0.559239544	-0.304059217	0.988878825	-0.874371398	0.26927519	-1.030853697	0.917649287	-0.560117939	0.749796894	-1.008720714	0.26558363	0.375611277	-0.559697422	-0.313768895	-0.594741847	1.3097515	0.175920336	0.274571494	0.914945528	-0.784185539	0.727160248	0.343836347	0.548626043	0.396275673	0.71959326	-0.915550384	-1.523964896	1.439698556	1.675579993	1.979240037	0.63769731	1.422228823	0.463653184	0.26767621	-0.809026859	0.527867826	-0.301439226	0.536572044	-0.027639757	1.020554863	-0.613062739	0.976365599	1.291625375	-1.143957185	0.690818322	0.130468836	0.305013845	-0.599502671	-1.001630959	-0.45005783	-0.458052654	-0.725370332	0.030414911	0.594977811	-0.010797873	-0.948141423	0.379940035	0.383676206	-0.112590372	0.269693485	-0.163915206
z5020_1	"Maggini,_Giovanni_Paolo"	violin	1594-1632*	1613	NA	Brescia	NA	2.021967736	-0.116098827	-0.06495667	-2.004072152	0.512090723	-0.604621517	2.15638173	1.096797182	2.487084619	0.497197225	-2.04357826	0.323774696	0.326644385	-0.37761364	1.934205147	-2.405118818	-0.378046318	2.448193446	-0.122350621	0.247573752	-0.463870884	0.974052654	0.694546236	0.682996664	-1.461209337	1.517647102	1.787070706	-0.777942872	1.28462337	-0.264488463	0.648690871	1.410378156	1.943269185	0.326119216	0.834796237	0.047055202	-0.539412124	-1.997117974	0.285950225	0.398751026	-0.57069837	0.010080819	-0.41056928	-0.702063654	0.901665923	-0.633092736	-2.049930564	-1.228894403	-0.698783646	-1.319437532	0.644746687	-1.08509332	-1.155360283	0.190326476	0.352287178	0.31209831	1.459874013	-0.180278492	2.567161424	-0.868344331	-0.697201982	-1.812351345	-0.374690062	1.053027987	1.655184312	-0.939907726	-0.033383853	1.65072297	0.762665152	0.467689058	0.945889127	0.461111786	0.769545783	0.629736552	-0.786445493	0.811728733	-0.394629672	-1.720262992	0.976762941	1.375518571	-0.543257267	1.297254479	-0.334039095	-1.115603638	0.024806272
z5252_1	"Maggini,_Giovanni_Paolo"	violin	1600c	1600	1600	Brescia	NA	1.019628164	-0.668703395	0.319057801	-2.321213581	-0.112299516	0.281414411	2.515288983	-0.190123112	1.329868577	-0.107889078	-0.751180628	-1.243713346	-1.069463224	-0.136092638	1.155843264	0.19942357	0.046712438	1.432815635	0.020913474	0.116916855	-0.431264498	0.253478673	-0.471618387	0.672023324	0.180542991	-0.360571755	-0.769411416	-0.526424145	1.492361474	-0.488982336	0.015369113	0.38444588	-0.018457268	-0.652034391	-0.666644197	0.478013799	-0.321411248	-0.208083509	0.091810301	-0.38800023	1.493007296	-0.194236015	-0.426559209	-0.94130793	-0.481760583	-0.100383568	-0.026509877	-0.38310201	-0.619722087	-0.46261361	-1.036252303	-0.745381312	0.274023609	0.843339458	-0.047667457	0.179919548	0.636109852	0.391689535	-0.622370542	-1.295177175	-0.128170806	0.185550614	0.25012578	-0.961296628	0.079805224	-0.139526945	0.619615009	0.657247594	0.266100469	0.090585071	-1.010600129	-0.379899376	-0.224942343	-0.147742528	0.057382319	0.588648427	-0.039043518	-0.327610119	0.073250632	-0.173699893	-0.163075864	-0.348332955	-0.179315532	-0.048059534	-0.220283584
z5265_1	"Maggini,_Giovanni_Paolo"	violin	1620c	1620	1620	Brescia	NA	1.290995403	-1.768606495	1.934135645	-2.190625721	-0.861181405	-0.273004386	1.606442637	-0.442402144	1.976327282	-2.577433273	0.559494497	-3.803872541	-0.709017719	0.286760471	2.688769827	1.439291715	-0.295490655	-0.728852879	-0.216593029	-1.306590648	1.084652395	-2.23030196	-1.217583	-1.374361712	0.927337672	-0.699294843	1.240575891	-0.92759329	0.957376467	0.442303595	-0.202144838	-0.487607581	0.990305525	-1.617887435	1.161022153	0.007293029	-0.471936703	-0.892979982	1.054772596	-0.690399817	0.045462304	0.607608106	-1.283127727	0.142532256	-0.61875717	-0.22753993	-0.353715943	1.265887611	-0.122098294	0.826437766	-0.386171635	-0.111279888	1.158434788	0.04138434	-0.524244643	-0.420609581	0.763263343	0.636495787	-1.238974005	0.495327201	2.033924199	-1.01745512	-1.631130201	-0.122816998	0.14842506	1.120113698	-1.116848651	-0.774358606	0.149919175	-0.853544782	0.939928093	0.449941379	0.33896775	-0.438799609	0.516381766	0.944568776	-0.035612227	-0.819133305	0.177414158	0.082277495	-0.781329616	0.595976281	1.038508241	0.567365253	-0.884660273
z5301_1	"Maggini,_Giovanni_Paolo"	violin	1594-1632*	1613	NA	Brescia	NA	2.014357623	-0.059806699	-0.13023755	-2.675689192	-0.725303477	1.49924784	2.106386277	-0.525779344	-1.227058513	-2.5503902	-0.549902425	1.958237686	0.247573152	0.012583482	0.796699069	0.394947441	1.179589528	-1.181044973	-2.27646052	-1.033657544	1.113524028	-1.101794481	-1.381263376	1.131618951	0.419219888	0.707205216	2.212604001	-0.195113473	1.170051828	-0.639898502	-0.161523262	0.775132459	1.242686926	-0.2412946	1.856160046	-0.465920136	2.849574881	0.869107616	1.43284272	0.449667763	-0.125922013	-1.35840702	1.200425886	-0.396841631	-1.922667692	1.099484079	-0.169334292	2.418149784	-0.709439714	0.586515808	-1.519811632	1.756003125	0.149057427	-0.705734457	0.301196924	-0.661731541	0.071660358	0.764853534	0.953812323	-0.04965907	0.95370075	-0.658275167	-0.195684248	0.831742673	0.259031784	0.812053415	-0.538806655	-0.656858009	0.525468278	-0.282522267	-1.820511171	0.294431461	0.477433473	-1.045006824	1.97882028	1.206553519	0.147749054	0.821671377	0.117904601	0.799957261	1.02356386	0.245479272	1.362684092	-0.653007191	-0.319349083
z5340_1	"Maggini,_Giovanni_Paolo"	violin	1620c	1620	1620	Brescia	NA	1.60203702	-0.017878674	0.003202747	-2.866066009	0.93287991	0.807456924	2.512800351	0.429593571	0.755539331	-0.005873333	0.578323061	-0.33160071	-0.039139042	0.318653338	1.136813259	-0.04693096	-0.14672596	0.118800717	0.334088942	0.053696825	-0.031603907	-0.673292119	-0.893377127	0.95576005	-0.184409556	-0.267923453	0.016239339	-1.021198309	-0.201207739	0.032416196	-0.16542398	-0.391364666	-0.460707011	0.076269472	0.954999301	-0.131606756	-0.272937717	0.232301607	0.78332883	-0.587671287	-0.799742302	-0.443878064	-1.192135567	-0.058273134	-0.161137827	-0.581422761	-0.331011837	-0.730243538	0.099078599	-0.137865519	0.164789948	-0.570135136	-0.386588853	-0.038450646	-0.044797167	0.31155695	0.409693281	-0.878788902	0.084243527	-0.617807391	-0.017864477	0.143518576	0.009612714	-0.861992954	0.493395412	-0.320553119	0.305715565	-0.296448785	0.537044373	-0.032078476	-1.049801082	0.232966454	0.206999779	-0.216513322	0.046846585	0.333414047	0.214513942	-0.108801245	-0.065376084	0.111427841	0.070944512	-0.549837002	0.156232044	-0.555450767	0.280765261
z5353_1	"Maggini,_Giovanni_Paolo"	violin	1600c	1600	1600	Brescia	NA	1.11370419	-0.152470468	-0.192127343	-3.303448851	-0.485206701	1.885518727	0.670465256	-1.251166973	3.689995535	1.429094356	1.965818471	-0.001416682	0.949509644	-0.110617949	-1.063112673	1.729356121	-0.493245392	0.020261082	-1.466925396	-0.283940548	-0.266358582	0.720843189	0.084562179	-1.255579853	-1.790626061	-0.186996311	-1.080201604	-0.002931497	-0.693871486	0.37649854	0.616830839	0.167646873	-0.9443519	-0.462102666	0.327503089	-1.070362807	0.027244515	0.599304136	-0.276761743	-0.160622345	-1.221234697	0.839033295	-3.349475355	-0.539041751	-1.575749662	-1.645027646	0.290523365	-2.568828357	0.211820914	0.776712968	0.196489337	-0.613517597	0.67343786	-0.76732368	-0.225120753	0.502869944	0.214486597	-2.173767866	-0.206928405	-1.537697954	-0.334646553	0.354743903	0.020808743	1.075427189	0.411278039	-2.054496882	-0.105825067	0.869942141	0.855748421	-0.383021408	-0.301756168	-1.40868049	-1.638355171	-0.271148907	-1.93610793	-3.047689145	1.079999679	-0.757019043	2.938325613	-0.318866052	-1.838073562	-1.758412334	1.032281804	1.377331234	-1.618152775
z5394_1	"Maggini,_Giovanni_Paolo"	violin	1594-1632*	1613	NA	Brescia	NA	2.129953123	0.447321322	0.292703047	-3.293450449	-0.187490886	0.064894829	2.450718111	0.363330115	1.352643301	1.093902611	0.010780366	-0.293473768	-1.349423257	-0.290506065	0.422880347	-0.445534292	-0.190531633	1.185272131	0.276493492	-0.392598932	-4.188747516	1.234143781	-0.100446704	0.301260126	-2.490016472	-0.69503807	1.281915919	0.223374078	1.477057824	-0.212020323	-0.650901358	2.434510048	-2.083342456	1.582147113	1.03659663	-2.157882304	1.068221899	1.118501814	-2.033504797	0.358630882	-0.392675269	0.55838343	0.120818305	0.685775462	0.454314622	0.193229757	0.27054308	0.534094608	-0.182164269	1.596788878	0.141050804	2.783451365	-2.047739781	-0.046411092	1.702360076	-1.069933878	-0.94000268	-1.367303636	2.068862013	1.555539681	-1.318134612	0.000220613	0.489054952	-1.171846092	0.779936474	1.091143176	-0.081876449	0.580601012	-0.875254559	-0.019172162	0.532625045	-1.55445864	-0.618726739	-1.669425934	-0.68586485	-0.209802798	1.501567211	0.323122596	0.150731225	-0.382383528	0.001219198	-0.124376657	0.036197003	2.661083804	0.966434723
z5552_1	"Maggini,_Giovanni_Paolo"	violin	1594-1632*	1613	NA	Brescia	NA	3.259982137	-1.581899844	0.330157346	-2.299043559	0.592398835	-0.218534275	1.863166613	-0.250724027	2.269243539	0.039185374	0.471247393	-0.361255703	-1.428164953	0.936658265	1.270948654	0.854755223	-2.027232482	0.008886931	-0.129277021	-1.214377263	-1.398064974	1.253173896	1.801327763	1.386467598	-0.574327292	-0.548985892	0.68555129	0.327447811	1.342769636	-1.772261496	0.187078949	0.995689349	-0.902182561	0.070084272	0.30034727	0.984840558	-0.386841088	0.471879492	0.79408921	0.380600409	0.659047208	0.973293117	0.187091945	-0.741030022	-0.00866837	1.159472206	0.053492894	0.655181684	-0.572188084	-0.491541376	0.374521661	0.709109781	-0.793202273	0.898084748	-0.75062527	-2.046334508	-0.448187803	-0.010096599	-0.043759334	-0.254720523	0.420209806	-0.034340564	-0.422092743	-0.030958755	0.19419889	0.24177915	0.393205487	0.591619553	-0.308259376	0.660714946	-0.698243738	-0.26192037	0.224516739	-0.699487289	0.78137577	0.326579656	0.103950531	0.152722921	0.89399014	-0.889321131	0.911504655	0.189836106	-0.023986926	-1.170732374	0.085171159
z5615_1	"Maggini,_Giovanni_Paolo"	violin	1594-1632*	1613	NA	Brescia	NA	2.309428813	-2.617744245	2.311299999	-2.16751957	-0.689196163	-2.132488615	1.206226127	1.174028593	0.5797828	-3.064181408	-0.070616138	-0.47527455	0.400036447	-0.253939403	0.695244514	-1.297672129	0.1467331	1.201537472	-1.929865553	0.060602004	-1.104484725	-0.901746117	-0.682682605	-0.047983367	0.257928493	-0.625715584	0.508069442	-0.230473007	1.494344847	-0.813374271	0.204627541	1.54820211	-2.257976384	0.300889506	-0.483904714	-0.517584604	-0.671562719	-0.198737995	-0.267082158	-0.518455746	-0.088984127	0.304409602	0.373877131	0.192650471	-0.453277177	-0.342137206	-0.272787455	-0.082448374	-0.172725688	0.243852237	-1.025582058	-0.00655774	0.507007693	1.697141564	0.14259658	-1.743862778	0.113727101	0.942060023	0.234434721	0.632086345	0.160720721	0.080161075	-0.690023912	-0.028521249	0.846471008	0.630003785	0.261444198	0.1765052	-0.605966293	0.932612544	0.770878013	0.240380688	0.5977683	0.070860295	-0.216189101	0.174153185	0.760500478	-1.559989834	0.911704874	0.285167889	-0.158391572	0.551809125	1.433670655	0.28642146	0.062454863
z5838_1	"Maggini,_Giovanni_Paolo"	violin	1610c	1610	1610	Brescia	NA	1.51855017	0.934518448	-0.407053398	-3.140178117	1.730414311	-0.06525781	0.620314921	-0.209207057	-0.651670941	-1.673579683	1.190910214	1.201869499	-0.406651449	-0.422097039	-1.041003453	-1.689554055	-0.200599553	-2.102480416	-0.286301089	-0.244360829	-0.948598325	1.474222474	0.764648449	1.03258125	-1.283469462	0.183062685	-0.674690589	-0.025806514	-0.912256007	0.844302595	-0.924641698	2.058579072	-0.715689601	0.753428982	-1.276967277	-0.165041199	1.70661289	0.008550844	-0.195412518	2.738172029	-0.923853833	-2.354513005	-1.691704525	2.186089131	1.657741766	-1.978775142	1.375750351	-0.131825565	-0.89845967	1.206192692	0.155839311	0.673264442	-2.312156792	1.473803807	-0.663471007	-2.115402489	1.114441002	0.71292415	1.212893616	1.17923438	0.760963916	0.850086332	1.365488981	0.018458713	1.556352056	0.094645318	-1.370732341	-1.748131024	0.005246419	0.822765593	2.055737108	-1.071536205	1.638050373	0.17331625	-0.870801745	1.177647825	-0.037193008	0.069504515	0.335228117	-1.459909853	-0.007479523	0.067820075	-0.018458147	0.719266958	-0.294366246
z5865_1	"Maggini,_Giovanni_Paolo"	violin	1595c	1595	1595	Brescia	NA	1.932056974	-0.103701909	0.593786117	-2.602452695	-0.157983244	-0.049685077	-0.118799606	-0.700075188	1.245621294	0.713158007	-1.455774252	-1.774461944	-0.865453156	-0.490373259	-0.227440798	0.18585482	-0.093678528	-0.992315133	0.878568239	0.158033243	-0.190673918	0.141515782	1.407147973	-0.438410067	-0.97819768	1.396701102	-1.611290364	-1.667458299	-0.407392562	-0.16967732	0.307377151	-0.497272005	1.746599927	-0.59210195	0.021625116	0.800332261	-0.073019523	0.855927886	0.697553057	-1.398999684	0.6752724	-1.583298598	-0.44453868	0.59186491	-1.109809372	0.433040523	0.172114239	0.434393095	0.098266636	-0.164967611	0.58966498	-0.905044005	0.356877808	0.288459834	1.558991679	2.115207863	-0.523164586	1.176453298	2.268466238	2.073565525	-0.75789681	1.519546422	-1.210460018	0.074403322	0.18754765	0.366551085	-0.218971871	-0.182022751	-1.562246172	0.962761707	1.702047541	-1.058869475	0.325644747	2.003039774	0.53435734	-0.116022722	-1.129996583	0.808316714	-1.137751429	0.461581594	1.460603861	-1.667741043	-0.378937809	-1.152685037	-0.718850258
z5899_1	"Maggini,_Giovanni_Paolo"	violin	1594-1632*	1613	NA	Brescia	NA	2.690662747	-2.560615901	-0.605135401	-3.199101693	0.511392372	2.2747825	-0.920206117	-0.518941455	0.86097037	-0.930406602	0.227470706	1.014248166	-0.119415341	0.374837551	0.150837281	0.626646623	0.753555453	0.308378452	1.158878496	-0.522648829	0.666912671	0.992673082	-0.770331021	0.647801479	-0.191924427	0.664292228	-1.248032778	-0.386764187	-0.050407025	-0.296604958	-0.980704884	1.113912882	0.72069121	-0.492894416	1.949852648	0.495216072	-0.888955485	-0.007471465	1.327213256	0.692609387	-2.001135809	1.625252474	1.573891062	0.447956409	-0.525677693	0.674949909	-0.328759644	1.073377888	-1.012819998	-0.189876266	0.087806366	0.998688083	1.414130091	-1.881363819	-0.26150332	0.017172123	-0.28914753	2.010864191	-0.562714861	-0.263224175	-0.28108504	-0.85653759	-0.258719545	0.053697947	-1.188045314	0.624916898	-0.623013261	0.898328099	0.384418441	-0.830439154	0.611208728	0.759300381	0.416370189	0.453984402	0.631331552	0.080409938	0.101396824	-0.987545878	-0.905696016	0.341023858	-0.800965749	-0.152000636	0.536731514	0.420692838	-0.889310664
z6815_1	"Maggini,_Giovanni_Paolo"	violin	1620c	1620	1620	Brescia	NA	1.913260479	-1.443830107	0.761026341	-3.854246652	1.109584928	0.950645551	1.168878687	1.380012457	0.163788033	0.30798778	1.27176084	-0.32425884	-0.379039616	0.282996416	0.338839627	0.47346242	0.409414869	-0.826277333	-0.295648085	0.38650293	-0.051734726	-1.485647089	-0.069734615	-1.421844379	0.849366173	-1.183962249	0.479980115	-0.035404053	-0.576149717	-0.518329096	0.097181786	0.7577782	1.005587955	0.203700766	-0.125786947	0.434364695	0.571103195	0.697648522	-0.770075152	0.78654774	0.023661841	1.141120138	-0.301286795	-0.348436354	-0.658109193	-0.681540059	0.930836188	-0.303863987	-0.249326722	-0.592570384	-1.003476872	0.043656562	0.654528258	1.268963259	-0.544378733	1.296845824	-0.1612197	0.837015339	0.461077697	0.104627919	0.021649415	1.282927188	0.368143335	-0.54639515	-0.315716625	0.345942226	1.174647441	0.179102794	0.503333933	0.922981232	0.123977416	-0.886440206	-1.186853695	-0.196998636	-0.005048507	0.565515857	-0.358776532	0.152225073	-1.510304344	-0.461035945	0.370398664	-0.242746594	-0.527999214	-0.204337589	-0.115127435
z6851_1	"Maggini,_Giovanni_Paolo"	violin	1594-1632*	1613	NA	Brescia	Doria	1.127203287	-2.459425059	-0.131248138	-2.538011248	1.297658507	-0.428691614	1.259548225	-0.564523852	1.287365528	0.083083234	-0.785198128	-0.979625148	-0.920771574	-0.582298245	-0.168910689	-1.218694349	-0.92274858	0.298341146	0.989488039	0.622718307	-0.974440064	0.347967935	-0.844586616	-0.10110726	-1.600497745	0.106714001	-0.443980674	-1.2601909	-0.120351819	0.247041574	0.617246848	0.972584593	-0.669121174	0.027022336	0.740226985	-0.802543123	0.134461414	0.126570636	0.170385957	0.766638842	-0.298114966	0.710340964	-2.000536978	0.344391954	-0.11871391	0.02060595	-0.268108937	0.00919288	-1.147839396	-0.198409497	-0.053440844	0.269933701	-0.143612824	0.329899553	0.103971264	0.938010877	-0.23091715	-0.346494234	0.295214772	-0.564419472	-0.527292333	0.237496773	1.530607875	-0.684870444	0.092488663	0.01712762	-0.092747382	-0.552047218	0.330301477	-0.489565134	0.133609823	0.33460063	0.06814972	0.519977564	-0.279300373	0.354458823	-0.352720576	0.119446226	-0.123604208	0.741332202	0.04447204	-0.171719913	-0.570834926	-0.207172194	-0.428867028
z7167_1	"Maggini,_Giovanni_Paolo"	violin	1620c	1620	1620	Brescia	NA	2.858059677	-2.140588766	1.873282484	-2.230010304	0.41532532	-0.200636518	-0.052020184	-0.480208231	1.447554461	0.013523249	1.530944785	-0.448067198	-1.689398871	0.05497613	0.307006181	1.194623317	-0.55899311	-1.307543652	-1.058262552	0.168463991	-0.204039362	-1.36673437	-0.062937468	0.992819826	-0.191653174	-1.707805427	2.328725908	-0.882033936	-0.670161966	-0.806261443	-0.593596229	-1.183187867	0.272505735	-0.000678739	-0.11462325	0.173746135	0.512204804	1.232844691	0.244867263	0.848840967	0.318348677	-0.890720042	0.124335014	-1.332910005	-0.747102129	0.492003204	0.152934611	0.822380311	0.572385239	-1.474749968	-0.559482353	-0.472559119	0.469578051	0.971337902	-0.791010944	0.119911087	-0.397003226	0.125012381	-0.823264748	-0.353875977	0.342096807	-0.449341575	-1.020078112	-0.419751494	0.606222619	-0.568488927	0.826314836	0.366648443	-0.22122735	0.537983212	-2.217046252	-0.731928593	0.519597486	-0.804543824	1.327827832	0.933865394	0.766000356	0.255102047	0.91352175	-0.654636715	-0.559178707	-0.283249375	-0.611967774	0.457001294	-1.317934436
z7230_1	"Maggini,_Giovanni_Paolo"	violin	1610-20	NA	NA	Brescia	NA	2.209163211	-1.459686842	0.367790537	-2.30419516	0.732063982	-1.011270134	0.356147726	0.721827384	0.158509653	0.177675434	-0.460687986	-1.194172554	-2.664781343	1.298155328	0.560186543	-0.855503953	0.89026738	-0.592724434	2.3244503	-0.351974614	-2.065211118	1.312519271	0.122642504	0.625499329	-1.88568924	-0.041825937	1.022390588	0.505356173	0.352161496	-0.233327854	-0.031463789	1.169085085	0.238523058	-1.682009258	1.229562714	-0.791747472	0.596295761	0.642425881	1.040625215	2.009250465	0.072049346	0.169241878	-0.419030423	0.753709418	-0.541140342	0.920739969	-0.677268823	1.871763835	-1.585825356	0.751169264	0.432156032	-0.303646302	0.942966837	-0.416527631	1.921938585	-1.645310798	1.073779773	-0.548134556	0.704645768	0.404497572	-0.444978771	-0.455308282	0.466989126	0.537912573	-1.855842793	0.21642421	-0.161073149	-0.808703992	0.36606604	-0.45201484	-0.381247746	0.258723769	-1.705618686	-0.789412351	-1.016583356	0.552405101	-1.008699762	0.742491954	-0.72046884	0.664177205	0.072462216	-0.164518771	0.120707819	-0.209210423	0.957031204
z7777_1	"Maggini,_Giovanni_Paolo"	violin	1594-1632*	1613	NA	Brescia	NA	2.223707001	-2.998629899	0.246617985	-1.998776438	1.890533474	0.343355106	0.608622963	-0.210353717	3.404869655	-1.729580125	1.726544547	0.504075524	0.857415746	-0.830258017	1.067196406	1.561285474	-0.19488893	0.189344392	1.246987371	-0.443710091	0.151436528	0.007028973	0.02944205	2.278806775	-0.384406208	-0.71387776	-0.174557264	1.646881349	0.750640149	0.562435311	-1.027873773	0.188117727	0.778070623	1.451514337	-0.367050805	-0.938757088	-0.370086727	0.039431916	0.129901797	-1.569756989	-0.683967558	0.991938509	0.901044144	-0.802880065	-0.617611951	0.430073868	0.373759399	-0.848333758	-0.095051885	0.23815693	0.258926773	-1.94004306	-0.930291012	-1.866276218	-0.806208183	0.834763416	1.189144355	0.463006049	-0.144873268	1.696543109	1.536008832	-0.223247488	-0.693514677	-0.268332622	-1.339424575	-0.186103634	0.200927028	-0.040872977	1.27537408	1.617918624	0.082303596	-1.214006918	0.853400179	0.583535225	1.309727416	0.122711367	0.538615305	-1.096804355	-0.7705335	0.369466907	0.538174127	0.436333085	0.268288856	0.207332991	0.141944139
zAnStOx1418_1	"Stradivari,_Antonio"	small_violin	1720	1720	1720	Cremona	Gillott	-2.160872196	0.088115374	-2.786322442	-0.821917846	0.798392642	0.779843923	-1.496063388	1.750149766	-0.195006921	0.965656775	0.518599248	-1.350044417	0.747854088	-2.446106432	-0.383549807	-0.929430411	-1.446352128	-0.434221643	0.392335048	1.266166882	-1.160569421	-0.552681877	0.372407769	-0.088941074	-0.877187457	-0.161619784	-0.550007508	-0.636380277	1.188113774	0.296155462	0.646639966	0.510693444	-0.159353361	0.703245346	-0.366358724	0.347779797	-0.77144411	0.207323963	-1.04380633	-1.491158947	-0.17350541	0.879064909	-0.003587582	0.563717859	-0.434543924	-0.187584497	-0.413427389	-0.725239612	-0.188778246	0.427211038	-0.156215243	0.033335565	-0.30317404	-0.946845081	-0.078413536	0.734758172	-0.827869934	0.337846098	1.302240108	0.511211376	-0.978850654	0.125775235	-0.150669269	-0.040016409	-0.029406659	0.470618675	0.683437006	-0.094483002	0.671404683	-0.130611924	-0.12210096	0.08451384	-0.168424051	0.666119014	0.298066155	1.064768109	-0.496863046	-0.599846066	-0.558235087	0.352719093	0.308856989	0.389657364	0.57113707	-0.662588632	-0.193260054
zAnStOx1566_1	"Stradivari,_Antonio"	small_violin	1734	1734	1734	Cremona	"L'Aiglon,_Bonaparte,_Napoleon"	-0.819462029	0.551848309	-3.85304707	-1.17174524	-0.638967667	-0.14101864	0.303646147	1.168519567	-0.794873105	0.507227989	0.086017219	-1.3285983	0.90327314	-1.615993517	-0.377214082	0.064054847	-1.086580165	-0.201047586	-0.051979714	0.893123943	-0.700964241	1.087596832	1.451014868	0.756138461	1.488044416	-0.113331613	-0.765255465	0.365212078	0.812811024	1.901072337	1.115560581	0.772208357	1.858955414	-0.392679364	-0.416530188	-0.27575096	-0.518002357	-0.003860601	-0.612437165	-1.865263978	0.511633606	0.599939955	-0.984643133	0.707353506	0.598901686	1.233978	1.142798476	1.010312184	-1.234457773	0.913627655	0.656714761	-1.354059034	0.541829977	0.831012266	0.157666598	0.766031219	0.78152563	0.739447181	0.093291496	0.612281931	-2.216111547	-0.231372482	0.353097565	0.246035601	-1.306173532	1.611118192	0.32262679	-0.730607699	-1.203477372	0.778515177	0.492298695	-1.095693206	1.216583588	0.836536291	0.266983801	-0.127144036	1.645000568	2.26118731	-0.715611967	-0.272880847	1.799742662	-0.808457285	-0.646688424	-1.115680189	0.425623294
zAnStOx3060_1	"Stradivari,_Antonio"	small_violin	1694	1694	1694	Cremona	Emily_R._Fry	0.685194721	-0.096452634	1.468666706	0.813953728	0.615641637	1.990838814	-0.142788264	-1.025612791	-0.734718512	1.536298977	0.272188839	-1.169996905	-0.989083974	-0.502426258	0.683612688	1.289730681	0.79180462	0.48726174	-2.036441285	-0.25016942	1.356651561	-0.619480927	-1.367860485	-0.547672046	0.014812744	0.225212607	-1.217546384	-0.96735296	-1.125107581	0.196335393	-0.565375369	-0.493257917	-1.334140572	-0.23694606	0.816946191	0.198057591	0.384553748	0.133158523	-0.248247197	1.792907714	-0.744399946	-1.547988038	-0.595926286	-0.754931651	1.016677885	1.047832515	-0.929415293	-0.657447626	-1.335986928	0.710292002	-0.31407473	1.142050421	0.741360571	0.053169954	-0.478560542	0.449029341	-0.00606842	0.267933653	0.757925176	-0.065751845	-0.259725742	-1.385854379	0.945242069	-0.285286951	0.506787994	0.609233627	1.097497502	1.406798454	-0.674079609	0.790032085	-0.411454661	0.872774691	-0.318703582	0.790669131	-0.398789993	-0.104514001	-0.952783798	-0.454186882	0.148384571	-0.463406369	-0.634807166	1.268270876	-0.895632178	-0.320048649	0.04592287
zAnStOx658_1	"Stradivari,_Antonio"	small_violin	1683	1683	1683	Cremona	Cipriani_Potter	-1.094544492	0.308233448	1.384874281	-1.700093482	-0.992361157	2.135173818	-0.664752037	-0.697508805	0.294651548	-0.984536405	-1.37049994	-1.307357502	0.504568175	0.588529755	0.032327741	0.177534932	-0.383025185	0.177800158	-0.70521342	0.531238085	1.157658666	-0.200999134	0.627616605	0.134989714	0.887066539	-0.41119516	-0.955684089	0.186493479	0.050149648	-1.889349747	-0.08887432	1.086582005	0.27620348	0.448251949	-0.587324094	1.156036143	-0.232635136	-0.064627053	0.152219487	0.993808628	0.209897992	-0.209317263	-0.344161199	0.276227714	-0.183867581	-1.01001303	-0.344234264	0.331305026	0.558319703	-0.384129619	0.073201511	1.072837072	-1.028628929	1.500088191	-2.0171058	0.158396863	-1.04166555	-1.961867011	-0.075262119	1.106216855	0.59280493	1.161063788	-1.264654114	0.44020287	-1.402713268	-0.151273987	-0.500008137	-0.131184048	-0.336081313	-0.363774316	0.431772659	-0.004914801	0.835800751	0.486266631	-0.7316082	-0.002740412	-1.350244146	-0.181196827	-0.282081338	-0.515546654	-0.098333636	0.805897072	-0.552025565	-0.767080646	0.005892038
zAnStOx80_1	"Stradivari,_Antonio"	small_violin	1702-3	NA	NA	Cremona	King_Maximilian_Joseph	1.309980336	0.113302444	-1.1946134	1.246011627	-2.039899121	0.043609692	-2.508646068	-2.422110546	-0.611794296	-1.501659922	-2.051518941	-0.141878138	0.407393597	-2.542925536	2.119108738	1.088341031	0.014361571	1.733973619	-0.14991258	-2.36509361	-1.656147568	-0.830805755	1.544745071	-0.358874367	1.284282486	0.108580033	-2.541377392	0.027005322	2.104913956	1.584629255	2.129108725	1.901817767	0.616121126	2.661031088	-0.499915992	-3.493097402	-1.16355412	1.978638327	-0.711978759	0.908132142	-0.554888406	-0.761437518	-1.054786798	0.734140008	2.050444864	-1.14530358	-0.733372236	-1.592282997	-3.809114884	-0.500610629	-2.39555129	1.278320112	-0.436615661	0.799803827	-1.009783852	1.146435704	1.57746831	0.707354562	1.99369102	-0.707091154	1.426213531	-0.341040289	1.025917817	-1.249676211	-0.101468237	1.074526372	4.65445105	1.426291932	-1.966753701	0.63632624	-1.829762314	1.668736766	-2.235734	-0.918595704	-0.668664038	-1.055585507	-1.609249985	1.399296432	-0.374226877	2.570692598	-1.626344798	0.341711224	-1.915634814	0.527306969	0.286156785
zAnStVx1038_1	"Stradivari,_Antonio"	violin	1729	1729	1729	Cremona	Benny	-0.790879808	0.052123931	0.86788053	-0.386514216	-0.713797599	-0.478586315	-0.506884026	0.26820158	0.506755263	0.425730103	0.576826361	-0.243471063	0.765553413	0.818995311	-0.255486323	-1.992477002	-0.399474094	0.588267715	0.365777521	0.420452636	2.199037966	-1.371423043	0.228017047	-0.770511175	0.814378627	-0.836558658	-1.070674256	0.169729109	0.060280107	-0.438718557	-0.153083459	0.761578219	-1.083775342	0.205938568	-0.193497713	0.1259116	1.480741457	0.654347635	0.415835886	0.716704053	0.158853642	-0.647694825	1.561191793	-1.507045791	-0.03108819	0.453298592	0.125095462	0.917026234	-0.073804583	-1.08046397	-0.550423902	-0.531080834	0.358837888	1.173742377	-0.026223253	0.64634646	-0.09480386	0.115287093	-0.837569547	-0.472707694	0.717006641	0.024585966	0.095610489	-0.722317601	-0.03601813	-0.201407345	0.272181242	-0.21332189	0.320824651	-1.15468414	-0.655372731	-0.126175336	0.682261326	0.596288132	1.036447661	-0.011638911	0.202728712	0.68610213	-0.056499183	0.440194413	-0.82442365	0.773410471	0.024020005	-0.224960477	-1.624451814
zAnStVx1039_1	"Stradivari,_Antonio"	violin	1732	1732	1732	Cremona	Red_Diamond	-1.514074791	1.084295909	0.952622988	0.428112941	-0.783883292	1.297172903	-0.096505463	0.374921705	-0.022277355	-0.500992343	0.044978263	0.032769046	-0.0774527	0.143972805	0.723609819	-0.061509529	-0.19902904	-0.207885318	-0.20378196	-0.938359753	0.134978003	0.4264816	0.080853676	0.27367899	-0.324399279	0.449691001	0.083630829	-0.646383088	-0.508009314	0.285913535	-0.452546834	-0.81240511	-0.322690399	0.111548147	0.458293367	-0.432948999	0.001139718	0.566694419	0.230512069	-0.727574289	-0.731784654	0.23932746	-0.852241057	-0.277208244	-0.04547424	-0.157844787	0.861950708	-0.485560861	0.193941594	-0.349937489	0.651657215	0.287278949	0.417892916	-0.120785206	0.35777675	0.993340035	0.228645746	-0.549793899	-0.928515064	0.029767191	0.688737886	-0.234361162	0.089534126	-0.048852655	0.046114835	0.018627141	-0.003272894	-0.095161354	0.551173757	0.380642442	-0.139028772	-0.0515051	0.261521785	0.139545263	-0.224088755	0.584190127	0.122974981	-0.496019056	-0.124604344	0.410468203	0.159266615	-0.361510589	0.087494287	0.15257556	-0.548027854
zAnStVx10739_1	"Stradivari,_Antonio"	violin	1667c	1667	1667	Cremona	NA	-1.113720847	0.849108192	1.180561253	-1.212019242	-0.393890518	0.44772062	-0.741177296	0.311441066	-0.390779323	0.735128225	-1.44885812	-0.075635714	1.266460666	0.452124262	-1.052425829	-0.793979501	1.901577677	0.592255624	-0.227580544	0.424343374	0.893291208	-0.138760237	-0.394777317	1.512481201	1.099951548	0.958621106	0.184715405	-0.032553175	1.542804357	-0.32773483	2.400215382	-1.689781531	-0.559696529	0.361003861	0.115977545	-1.017253577	-0.355690731	0.438426977	0.127719676	-0.822029467	0.390841502	-0.652245206	0.548710699	-0.303129275	-1.068548322	1.730665756	0.094851573	-0.148571479	-0.419345238	-0.77764749	-0.722386946	-0.408032244	-0.472076199	0.28027876	1.232346707	-0.778345047	0.805805345	0.442611648	-0.412263709	-0.172767081	-0.570729719	0.819482734	-0.104866555	-1.015869186	-0.646812922	0.972450368	0.793251533	-0.41939965	0.722055922	0.27476891	-0.588119552	-1.275143125	0.016833251	0.165462797	0.842888734	-0.16015518	-0.847231332	-0.167066082	-0.507585963	0.68737481	0.304794065	-0.8338589	0.07214053	0.452182514	-0.111863956
zAnStVx10740_1	"Stradivari,_Antonio"	violin	1668c	1668	1668	Cremona	Canadian	-0.128863577	0.589828364	0.066861384	0.517962847	-1.144656207	-1.824350653	0.204920165	0.321919252	1.054312227	2.193631354	-0.655242612	-1.522417182	-0.400581477	1.762703248	-0.44885341	1.982214823	0.345594436	2.108488468	-1.632084259	-0.229560572	-1.180311989	-0.731492587	-0.146368231	-0.453887101	0.973980452	-0.041821771	1.312106482	-0.073032323	0.532234977	-0.236341876	0.394970918	-0.810884215	-2.143555582	0.940837189	-0.44704055	-1.759272276	1.667851968	-0.017401987	-0.439308663	1.016743708	0.979787429	-1.535089788	-1.727782393	1.170628398	0.761063169	2.356427482	0.885468383	0.119798607	-0.999439754	0.256838466	-2.238478068	0.347622423	-0.978129991	-0.56692855	-0.87764483	1.10681789	-0.504481342	-0.763344816	-1.092445814	-0.504571333	-1.026446011	-0.392691775	-0.481782145	-0.022920891	1.116460972	-1.441331215	0.269309393	1.24362168	-0.560880865	0.529397839	-0.762032692	-0.974047048	0.581012708	0.446810842	-0.641912491	0.557532238	-0.082576797	0.411637191	-1.034758374	-0.521270242	0.054792579	-0.053604172	0.230106553	0.428237145	0.238437148
zAnStVx10751_1	"Stradivari,_Antonio"	violin	1688-89	NA	NA	Cremona	Ragin	-1.321576354	1.300159284	2.145088644	0.606064941	-2.478109746	0.868457288	0.294388107	-0.701078342	1.712797398	0.282566791	0.832010357	1.440804415	-0.112437676	0.42578331	-1.533934299	0.319169262	0.234455978	1.939277055	-0.67301009	-0.594163925	0.794213301	-1.342832136	-0.736863348	-0.116764547	-0.038238907	-0.628739053	-0.190621178	0.461732701	-0.295971901	-0.765619378	0.417026399	-1.637278726	-0.339002744	-0.25754963	-0.336270877	-0.393475562	0.2452846	0.592883476	0.230673135	1.629618173	-0.43970502	-0.205114546	0.621294319	-0.574094076	0.653539232	-0.93607288	-0.657463194	-0.462222762	-0.545272748	-0.669240741	-0.021419801	-0.690920836	0.495163939	-0.651832627	0.013179449	0.342797369	-0.225624724	-0.357348215	-1.532449164	-0.050630477	0.233046404	1.748827668	0.859578395	0.272313761	-0.593135892	0.17660401	0.40051093	-0.321390819	0.535349965	-0.801591172	0.174743493	-0.315224282	-0.44568834	-1.303298435	0.343880786	-0.97177974	0.488497077	0.46830681	0.222651302	0.394126846	-1.277651687	1.23615989	0.368141853	1.075864971	-0.825571295
zAnStVx10752_1	"Stradivari,_Antonio"	violin	1691	1691	1691	Cremona	Auer	-0.822297348	-0.831464432	0.788177978	-0.085359707	-0.420122051	0.327093935	1.055873567	1.063259947	1.561253693	0.16113112	-1.793491879	-0.065403183	-0.139426071	1.172752914	0.926986371	0.020245879	0.876244045	-0.605308057	-1.40140905	-0.931743006	1.058349257	-0.475524203	1.043717306	0.504854648	-1.761352878	-1.495613864	-0.376879938	-0.898128752	-1.095350687	0.515197789	-0.364219753	-1.563554365	1.127346964	0.112181206	0.644778367	1.508331767	0.535020216	-1.87815259	0.071393637	-0.58454369	0.143527246	0.057584399	-0.648692494	0.458168274	-0.764967461	-0.979870012	0.068623811	0.165220541	-0.633296944	0.014970179	0.705009923	1.302977081	1.155415954	-0.221984794	-0.409021325	0.748095701	1.959220815	-0.196147691	1.065966071	-0.825731562	0.075826338	0.614423955	0.343944496	1.197094952	-0.516613992	0.327227607	0.184418065	-0.557920018	2.772371596	-1.852937964	2.096341854	-0.535402361	-0.561059518	-1.000090234	-1.849972756	-0.299345654	0.550264666	-0.151405711	-0.506259131	-0.48367623	-0.999823694	1.021478198	-0.705336346	0.092076749	-0.156328143
zAnStVx10761_1	"Stradivari,_Antonio"	violin	1710	1710	1710	Cremona	Viotti	-1.466848917	1.570640894	0.32714761	-0.108492063	-3.275229699	2.932284117	-0.306661236	-0.580645039	-2.282856293	-0.955030005	0.623953724	0.707009119	-1.384279514	-1.74922041	-1.367061393	-0.611905167	0.182347647	2.41206254	1.693751647	1.588549439	-0.362657131	-1.111408073	0.148302809	-0.720292152	1.542554954	-2.671860226	2.267151719	3.101090676	-0.855841608	0.744784715	-0.437404698	-1.466435107	0.434380109	-0.580073761	0.873004751	-0.16308146	0.96355828	-0.395964641	-2.001143867	-1.577302847	-1.214236994	-1.612991063	-1.539175611	0.111105341	0.007241502	-0.66195212	-0.437559537	-1.857164926	-2.839085499	-0.819629124	0.28304424	2.627738881	1.006001012	-0.370776724	-0.587602811	-1.301027031	-1.65544641	-1.232491046	1.097062198	0.441197259	-2.064843586	2.813471919	1.381914297	1.146296138	0.312309551	-0.747941351	0.267906196	-1.406662341	0.138079621	0.685165072	1.63144029	-2.713173223	1.142643425	-0.138377407	-2.119832894	-2.458191868	0.980858358	-0.545483829	1.089694531	-0.310361921	-0.071562596	-0.108936451	2.279412911	0.429507297	-4.138690539
zAnStVx10762_1	"Stradivari,_Antonio"	violin	1665c	1665	1665	Cremona	Salabue	-0.806380926	3.223276938	0.66306351	2.544769727	-1.196512176	0.218546202	-0.600867186	-0.790592222	0.580683521	-0.67595142	-0.865095121	0.997043624	-1.956309425	1.099763162	-0.199890937	0.710375778	0.797708793	-0.897237999	0.084304562	0.314142818	-1.304903388	0.93645114	0.165584909	-2.869835198	1.305957965	-1.303883664	-0.991456883	-1.093616041	1.601748927	0.840730881	0.282120503	-0.177399743	-1.796273608	0.15498035	1.03269987	-0.409937716	2.382578966	0.638883677	0.599023701	1.807828939	0.475683579	0.727331133	-0.010898607	-0.465008583	1.281605171	1.639132853	1.408510528	3.727730167	-0.825493427	-2.042462878	-0.289142005	-0.921962017	-0.013518201	0.032563941	-0.507028773	-0.1125072	2.069495802	0.328411267	-1.106138129	-1.536187067	1.29510433	-0.775989093	-1.671770002	3.745477887	-0.881252704	0.615214075	1.194139643	0.527590636	-0.063944644	-1.995079646	-0.737269827	-0.470108352	1.645015102	-1.201221857	-0.68378064	-0.054657934	0.486254469	-1.082497593	-3.570642675	2.036124777	1.233917141	-0.372642578	1.476490342	-0.316700723	-1.456108539
zAnStVx109_1	"Stradivari,_Antonio"	violin	1683	1683	1683	Cremona	Lord_Aylesford	-0.157165083	-0.465362521	0.90539167	0.677682704	0.214967518	-0.081778139	0.157982325	0.04923758	2.475942922	-0.013719379	0.221560003	-2.240850954	-0.67633373	2.680003901	1.66034009	1.043736472	0.504637357	-2.66490211	0.795335522	-1.369127011	0.599162705	-0.117725075	0.089512047	-0.522612375	-0.672832358	-1.365285618	1.922237558	0.743859006	-0.032281567	-2.320763388	3.476896196	-0.225677953	1.168089137	-1.358052389	0.783440736	-2.903168648	0.216381526	0.261781729	2.815770365	-0.428590882	2.117267227	0.103347312	-1.386640592	-2.010717389	0.876258057	1.470470035	-2.405928074	-0.407151242	0.051622369	-0.270635	-1.70979711	-0.270574068	1.103464022	-0.891051102	1.063589809	-1.307240435	0.674354062	-0.643945066	-0.550645966	1.036841337	2.136598618	-0.675150065	1.304344932	-1.384104297	0.838477373	-0.21171175	0.761873255	0.756471443	1.096547612	-0.861538827	-0.679477136	-0.049065118	0.038049687	-0.592535941	0.606079433	0.071242563	-0.183287249	0.681710876	-0.736694595	-0.609821152	1.479772394	-0.802793504	-0.339861851	0.09442753	0.126806382
zAnStVx1091_1	"Stradivari,_Antonio"	violin	1703	1703	1703	Cremona	Lady_Harmsworth	-2.38076473	1.231682902	0.488294586	1.955950192	-0.803920878	0.275044219	-1.384555961	-1.977851475	0.540011157	-0.63913417	0.977901187	-0.053492718	-1.290611902	-0.172036041	0.750292794	-1.306885735	-0.272389843	-0.121673417	-0.977653604	-0.321936583	-0.565513733	0.06763749	-0.579720573	-1.351611215	-0.26968407	-0.024727512	1.063587317	-0.27313271	-0.265619433	-0.308482826	0.184733493	-1.436716862	-0.059951992	1.631755326	0.005547597	0.384411042	-0.261373217	-0.63167147	0.816138752	-0.835812954	-0.44519537	0.20018689	0.35122207	0.130278945	-0.132845841	0.918483746	-0.3954783	0.219518377	0.183831366	1.047622063	-0.945344148	-0.02625426	-0.51131563	-0.311576518	0.800602468	-0.772946409	0.798915449	-0.045854258	0.027654613	0.155013289	0.497070185	-0.184595743	0.044683456	-0.12653994	-1.106504978	-0.357172839	0.697918652	1.007547604	0.173514344	-0.364984922	-0.179501219	0.110407123	-0.610632083	0.579370184	0.129658485	0.330053965	0.142691219	-0.234839069	-0.558684298	0.552454093	-0.002542193	0.202175985	0.66780486	0.083273985	-0.011844569
zAnStVx111_1	"Stradivari,_Antonio"	violin	1716	1716	1716	Cremona	"Messiah,_le_Messie,_Salabue"	-1.310328176	0.216292637	0.666976071	0.242396708	0.30748705	-0.639209498	0.256714083	0.120541161	-0.011019507	0.089646656	0.109108423	0.328517093	0.00877861	-0.02356208	0.162118875	1.066326196	0.148573298	-0.619902892	0.444780637	-0.121727597	-0.312905388	0.808680795	0.956448117	0.047952843	0.654345727	1.008170048	-1.006447074	-0.259637276	0.668673973	-0.36199969	0.14684057	-0.174226471	0.625192737	0.529918341	-0.210951978	-0.784334678	0.063004237	0.421540385	0.914139905	-1.637173654	0.060336205	1.014612618	-0.9726878	0.984557048	-0.153245817	0.238354054	0.542791651	-1.172958342	-0.135423719	-0.381615981	0.116581864	-0.043382942	-1.210472936	0.799771362	1.179302079	1.267654818	-0.053982244	-0.978479228	-0.694695827	0.004166053	-0.512572422	-0.838238645	0.483409097	0.927734042	0.359141726	-0.135032241	-0.523006842	0.68500524	-0.453604611	-0.596559903	0.710420691	-0.707375088	0.187417124	0.803723564	-1.219697144	-1.160295857	1.371469695	0.000990628	-0.446728259	-0.189405587	-0.276980165	-0.124686038	1.471429037	-0.520945414	-0.461912583
zAnStVx11374_1	"Stradivari,_Antonio"	violin	1720	1720	1720	Cremona	NA	-0.352335811	1.152966768	1.195537126	0.715572843	0.109170316	0.669919485	-0.850248554	1.131894716	1.506238106	-0.780428051	-0.385050465	2.064593642	1.676890984	-0.049675175	-0.288433783	-0.135434151	-0.441724035	1.989383097	0.384232638	1.788299836	0.134494766	1.092355838	1.008492103	-0.928410809	-2.371419959	-0.266848294	0.759893985	4.348914539	2.482364736	-1.548106289	1.644617258	1.621076843	-0.118655732	-1.522623967	2.350131768	-0.845721693	1.948537882	0.406433927	0.716237764	-1.399514261	-0.896900785	-0.034108786	-1.892272445	-1.981390716	-0.74322044	0.689428599	-1.447163373	-0.539865173	-2.814232632	3.271335972	1.219939757	-1.310851357	1.449313746	-2.035037614	2.179817583	0.757648931	1.337073205	-3.301083491	0.50511071	0.823859657	1.780386544	-0.223755333	0.645191013	-1.368855843	-1.564076533	-0.172262065	1.064034768	0.23676922	-0.772908664	0.589409579	2.280956409	0.661657728	-0.874821399	-0.546010843	2.722830172	-1.763855377	1.616501259	1.470541204	1.682555649	1.573126985	-0.038133954	0.471705805	-2.41087598	0.868301625	1.317468583
zAnStVx11460_1	"Stradivari,_Antonio"	violin	1727	1727	1727	Cremona	NA	-0.374319792	-0.831759022	1.708098728	0.111780944	-0.130893365	-0.581649932	-0.25536129	0.500705375	0.147362471	-1.08686478	1.463935975	-0.083654217	0.177909191	0.727180203	0.044754876	1.481296809	-0.064753077	0.2892825	0.819419824	0.068934676	-0.151833501	-0.581627149	0.170950018	1.423364166	-0.549316223	0.828072256	-0.464626748	0.118558825	0.133589352	0.051888982	0.90233446	-0.50135989	-0.110953055	0.658725233	0.953849422	0.001390152	1.010958466	1.290234138	0.011321608	0.019987811	0.275639921	0.25083796	-0.069224402	1.553052645	0.610299493	0.021580903	-0.39495893	-0.329229893	-0.407054385	-1.033404186	-0.083320364	-0.550273966	0.168379848	-0.036779062	2.12090784	0.093580309	0.818172875	0.013063588	0.383673064	-0.915763069	-0.138000149	1.008929672	-0.257965693	1.10532286	-0.206651352	-1.367285243	-0.124833965	-0.714852511	0.56638735	0.595738335	-0.066910199	0.42025739	0.174779978	-0.749937905	0.658825629	0.087333404	-0.500289455	0.523120419	0.470835209	-0.690631933	0.828951211	-0.15960476	0.376690246	0.471932137	0.444839966
zAnStVx11472_1	"Stradivari,_Antonio"	violin	1703c	1703	1703	Cremona	NA	-1.863469069	0.484043835	0.719069129	0.408323123	-1.631438289	0.120501961	0.53159323	-0.974157426	0.360198052	-1.164696489	1.065006641	0.44843582	0.690832638	0.681075458	0.439492219	-1.406295177	-1.134156379	-0.081663334	0.035055478	0.928416591	0.917354914	-2.054786778	-0.331463456	-0.407587604	-0.030738189	-0.37394351	-0.432987731	1.200250356	-0.660672293	-0.270499273	-0.061073854	1.105966705	-0.274305178	-0.234074907	0.100806957	0.912482214	-0.214717366	0.52265615	-1.522664076	1.32540251	0.146751671	0.085774326	-1.239874583	-0.117838564	1.124638391	-0.051195593	-0.088733011	1.384281057	1.781618492	-0.437380455	1.247668075	0.3722435	-0.951071887	-0.392096451	-0.79009919	-0.692339488	-0.338681521	-0.974337445	-0.609938837	0.68065134	-0.083923593	0.534671724	-0.415922521	0.083880752	-0.753005547	-0.099908492	0.674280331	-1.187147368	-0.000390218	-0.590586266	0.257745901	-0.103487071	0.10369874	-0.090222705	0.601890505	0.838712766	-1.363623569	-0.110955799	0.909588668	-0.472571024	0.051427148	1.194802055	0.231722339	-0.972555076	0.146318981
zAnStVx1154_1	"Stradivari,_Antonio"	violin	1727	1727	1727	Cremona	"General_Dupont,_Grumiaux"	-1.574527464	0.384841087	1.50835677	-0.010498506	-1.780770901	0.838113779	-0.426147796	-0.158127668	0.71614518	-0.758242726	0.213274829	-0.866935511	0.177296479	-0.207266476	0.465099773	-0.130105919	-0.623299465	-0.590264583	0.607086452	-0.151026068	0.420259514	-0.865889965	0.656891567	-0.701872112	-0.19078968	0.20556435	0.617986995	-0.448541151	-0.348530271	0.175355339	-0.276480624	0.427162414	0.076971254	-0.824240096	0.861362017	-0.427038847	-0.314121953	-0.723526039	-0.29644937	0.448284558	0.057182135	0.808307215	-0.104224631	-0.351488329	0.12998726	-0.133515794	0.198391849	0.182089363	-0.200101072	0.642651276	0.049548459	0.391064875	0.577283964	-0.28864306	-0.107187055	-0.154826218	0.494310281	-0.613959681	-0.827124818	-0.101799164	1.083324093	-0.070857197	-0.492543652	0.164238478	-1.135952788	-0.452760787	0.331374414	0.191765419	0.204526902	0.155095538	0.13942604	0.36592967	0.850625581	0.23171285	-0.520905223	0.234036265	-0.493130392	-0.108948872	-0.384699155	0.356347681	0.290671318	-0.25533573	-0.767623617	0.136530407	-0.21003823
zAnStVx1175_1	"Stradivari,_Antonio"	violin	1705	1705	1705	Cremona	Marsick	-0.807327505	-0.083312066	-0.364740823	0.17638449	-1.550547976	1.252412761	0.29178541	0.28792986	-0.26451205	-0.429062111	0.158374527	0.827535952	0.746726731	0.095219024	0.708833102	-0.009948062	0.718573324	1.564057701	-1.859119864	0.372896441	-0.347021366	-0.669510489	-0.277521482	1.745283023	-0.209599588	-1.947155199	2.314865011	0.078683397	-0.624463127	-1.648548418	0.352815475	1.227483607	0.142071832	-0.491959522	1.977535205	-0.808820924	-0.69692838	-0.863004675	1.047462629	0.009070945	0.517976689	2.752357931	0.179271919	0.894239463	-0.738561826	-0.448461783	-1.769034676	0.407198201	0.065778238	0.347423725	2.435817749	0.676165645	-2.84210528	-1.638144461	0.382570581	0.425400267	-0.085710219	-0.19261798	-1.316839139	-1.089170965	-1.984175474	2.048952668	2.298413053	0.724211177	1.783519066	0.41963283	1.38029254	1.489330496	0.682686659	1.37347203	0.435704912	-1.07936677	-0.329378233	-0.222244566	1.004435653	2.337090779	-1.003416283	-2.106225957	0.17332154	-1.553354214	0.857180977	0.655623332	1.84232169	-2.280105559	-1.525681644
zAnStVx118_1	"Stradivari,_Antonio"	violin	1704	1704	1704	Cremona	Betts	-2.58176037	1.510680874	0.708162814	1.134876952	-2.059804755	-1.168643671	-0.911505506	-0.262847558	2.191041459	-0.610171997	3.207827774	-0.60930058	-2.908146282	1.526040351	-0.520805028	1.37124196	-1.155622811	0.498743644	1.21675406	2.134058723	-0.779291948	1.035618204	1.120483232	0.412296895	-2.91523194	-1.418509031	-0.634176123	2.039029602	1.30743916	-0.116066968	2.492950432	1.718880206	-0.863183721	2.83278914	0.590561549	3.04518305	1.187298899	1.012962351	-1.888545182	0.250441659	-1.777746462	0.455047269	-0.381043118	-0.985503134	0.799242695	-0.736794096	0.069218098	3.053790435	1.464478867	-0.921974255	1.568658196	2.710368923	1.346086843	0.554179084	-2.200069842	0.071892319	0.461704416	-2.22916917	-0.013812393	0.518051544	0.570161597	0.14943318	0.676031022	-0.852159069	-2.035838387	1.03016641	-1.90314132	-0.045992684	-0.175952482	-0.659478667	-1.249362373	-0.407214894	-0.444880167	0.575786386	-0.283411935	2.499003236	-1.630807463	-1.729167996	-0.586369308	0.653726329	-0.167223922	2.855372167	-1.30912914	-1.773402907	-1.624223512
zAnStVx119_1	"Stradivari,_Antonio"	violin	1727	1727	1727	Cremona	Davidoff-Morini	-3.65947941	0.167602381	0.503414701	-1.495045402	-0.033603908	-0.1082141	0.802338269	1.775749748	1.349478832	-1.412697529	1.434081273	-2.129996631	0.236838214	0.877329136	0.776083356	-2.885253845	-0.457653515	2.194171612	-0.806092138	-0.770390817	0.19902034	0.063952558	-1.551409804	1.102398673	0.621673797	2.127226875	-0.199424672	0.623518048	1.815889184	-0.159821361	-0.719367187	-0.648370058	-1.901190302	0.441733302	-3.210229395	-1.967719698	2.993163372	0.673688922	-1.046349204	0.58063232	0.715400412	-3.066837081	-0.218707269	-1.264545249	-1.294941952	-1.169986706	0.355488006	-1.897641551	-0.325136759	-0.813219459	1.544692009	0.781524096	-2.42900654	-1.28276219	0.85170261	0.572886934	0.174977858	1.193982282	-1.035841519	-0.163843655	-2.307400817	-0.648045664	-2.236229267	2.067826437	0.567667235	-1.831659504	0.406386021	1.375292562	-1.021381526	2.734444733	1.488599507	-0.485719074	0.915633561	-0.064459109	0.396992239	-0.666771564	0.461051615	-1.013708525	0.683687094	-0.352139767	0.038578078	-0.583872248	1.338067335	-1.116579114	-1.187120148
zAnStVx1222_1	"Stradivari,_Antonio"	violin	1710	1710	1710	Cremona	Lord_Dunn-Raven	-1.868677083	0.889171787	0.397206191	0.829874324	-1.853786777	0.533006218	-0.300751559	-0.774314641	1.653433768	-1.373460793	-0.256023451	0.447164004	-0.345748326	-0.006747957	1.307612145	0.005819381	0.347399411	-0.841708736	0.188649828	-0.104619747	0.294069038	0.487198542	-0.035638428	0.115052527	-0.228275963	0.921175234	-0.663174927	-0.595107934	-0.458545482	-0.435141517	-0.456468451	0.297758627	0.629875673	0.263162688	-0.786310969	1.376901454	0.566879591	0.055797686	1.397623304	0.061207796	1.765406423	-0.258188066	-0.598732166	-0.604514298	-1.337804839	-0.646860062	0.944943174	0.753875649	0.012893472	-0.310586366	-0.026626939	0.272808525	0.08099013	0.587091174	-0.6300864	0.622377413	-0.655155862	0.846102439	1.154103547	1.842397368	-0.048242997	1.267288459	-1.057962011	-0.28985591	-0.076104987	-0.585223897	0.847040876	0.980710202	-1.145534297	0.904581057	1.424090602	-0.188016402	0.565967687	0.748189119	0.272782395	-0.275852654	-0.936950618	0.345196667	-1.600694836	0.550538728	0.996537054	-0.343846685	-0.06972303	-0.092896199	-0.263661132
zAnStVx125_1	"Stradivari,_Antonio"	violin	1699c	1699	1699	Cremona	"Contessa,_Princess_de_Polignac,_Bardsley"	-0.189991274	0.769713024	-1.073600198	0.193078032	0.674899988	-0.770358076	-1.464004331	-0.060966628	0.344750335	1.786336696	-0.073797417	-0.572318561	-0.308721679	0.843145543	0.002279495	0.417811699	0.3145359	-0.149464036	0.300107751	0.538901783	0.459465236	0.159824921	-1.184715036	0.1179795	1.337865718	0.216765239	-0.41611685	0.818654749	-0.999637001	0.262510455	-0.799881105	0.44542362	-0.30730034	-0.437446811	0.113060024	-0.089242047	-0.495769699	-0.161910876	0.472176691	0.794210861	0.402267004	0.458232038	0.08955763	-0.245290949	-0.177783481	-0.111740893	-0.021530462	-0.655361202	-0.323282709	0.0914835	0.214177759	-0.074926529	0.191789616	0.166959087	-0.160597644	0.083981851	-0.83008712	-0.566875893	-0.453719119	0.129274138	1.040687486	-0.511163463	0.164935845	0.300824584	1.365504822	0.151129702	-0.130854964	0.735295432	-0.517406532	0.670790419	0.332181595	-0.308947803	-0.076173866	-0.221194357	-0.195451247	0.326257403	0.214111555	0.00604329	0.464475264	-0.603788728	-0.130968633	0.392868403	-0.504787554	-0.158354083	-0.031590759
zAnStVx12508_1	"Stradivari,_Antonio"	violin	1698	1698	1698	Cremona	NA	-3.598441597	-2.224887588	-0.946487467	0.051310415	-0.017825587	2.347044273	0.001837841	1.32553202	0.260233899	2.597192069	1.117031867	-1.286732542	-0.298415108	1.036241139	0.557883506	-1.132557267	-1.068288695	1.229835133	-2.352677796	-2.011331267	-1.341925552	0.566049244	-1.667217809	-2.825804756	1.928315534	-0.717357722	1.930915359	-0.787413779	0.295057048	3.033412995	1.188029401	-0.214233046	0.962165779	1.801732393	-0.617632454	-1.399858645	0.208855262	-0.078032406	2.548250075	2.58819022	-1.482050716	-0.356212018	0.692509781	-0.793720837	0.855753237	-2.187287957	0.50650684	-3.714755329	1.70805177	-0.510668812	0.926559181	0.186069571	1.322756545	-4.864669497	-3.156607182	0.539837367	0.000164456	1.61133815	3.031941547	-3.353645992	1.054660643	-0.316684742	-4.209647258	1.532602952	-0.532332515	1.739661681	-3.642939428	1.164366332	2.509554147	-1.368399053	3.031938807	-2.089031786	0.944778753	0.3785664	-0.805521821	-1.633632358	2.067694739	1.359067385	1.266143106	0.309257285	-2.74133774	-0.502503533	0.691513684	-1.167631979	6.926758962
zAnStVx12556_1	"Stradivari,_Antonio"	violin	1696	1696	1696	Cremona	Muirhead	-0.270093011	1.838061689	-0.380511411	0.740103783	0.261262686	0.237749287	-0.895451515	-0.433824367	0.345947503	2.621121536	0.482016297	0.089950005	0.792562168	0.456528233	-0.783851269	-0.116790113	0.296412709	-0.689122657	-0.255645349	-0.104018804	-0.45552371	-0.078660082	-0.008636644	0.606328389	0.688694189	0.242382519	-0.69605578	1.365700427	0.638251516	-0.28425401	0.326898907	-0.113168991	-0.221474421	-0.278135	-0.739286342	-0.358831706	-0.09388733	-0.418088175	0.58417432	0.251951566	1.159372151	1.660073482	-1.133127498	0.258094121	-0.440559763	-0.679497207	0.430790254	-0.313455447	-0.813055885	0.505420706	-0.94205748	-0.885083033	-1.117836743	-0.040246237	0.470185936	-0.637223353	-0.024498663	-0.586983759	-0.265752923	0.058363789	0.308996393	-0.367390302	-0.34668883	1.141038856	0.727668731	-0.068805555	-0.132133888	1.154872992	0.858694375	-0.021029637	0.606538354	-0.078007749	0.468649263	-0.512962108	-0.622566344	0.029785796	0.720512916	-0.004390372	-0.259423429	0.273280105	-0.693168979	-0.147530734	-0.015516124	0.267754823	0.020164696
zAnStVx1258_1	"Stradivari,_Antonio"	violin	1683	1683	1683	Cremona	"Petherick,_Hart"	-1.381503034	0.682944733	1.972081296	0.643509742	-1.108956895	0.051788874	0.12047469	-1.622287675	0.577026368	-0.282954139	-0.244377126	0.910961802	-1.191784801	0.486761981	-0.783257449	-0.257355603	-0.492049736	-0.215309148	-0.722028981	0.776451357	-0.459149366	-1.396174328	0.13729313	0.670662634	0.947545922	-0.568380109	-0.360864426	0.214071366	0.43474742	-0.44333283	-0.14593072	-0.122132762	0.079370065	0.745473948	-0.125886715	0.152868207	0.031437844	-0.278526117	-0.289063258	-0.301082539	0.942100805	0.582378758	-0.138336865	-0.177261452	-0.587255302	-0.422348863	-1.388450355	0.502849091	-0.151612828	-0.266143688	0.013163925	-0.202043198	-0.793959719	-0.412849971	-0.191399311	0.201158994	-0.19876559	-0.261895898	-0.383361257	-1.008705082	0.287548725	0.241628633	-0.271572158	-0.606296543	-0.28720856	-0.805064425	-0.13994741	0.192420741	0.418401143	-0.311272296	-0.123541058	0.099813775	0.272501718	-0.382291704	0.6223774	-0.559997446	0.328046923	-0.191060867	0.001701238	-0.097206989	0.018514462	0.345857515	0.097084907	0.279296415	-0.024168015
zAnStVx1263_1	"Stradivari,_Antonio"	violin	1697	1697	1697	Cremona	"Prince_Uchtomsky,_Russian_Strad"	-2.182666179	0.155625548	-0.249102433	1.024877171	-2.554664227	1.249778053	-1.224531943	0.355630828	0.44202449	1.698243698	0.220033425	2.49323427	1.047434349	-0.075361491	-2.14310004	0.945614819	-0.178659648	-0.390097378	-0.749878552	-0.487286904	-0.142977978	-1.136061202	0.604736925	0.334731264	-1.093636783	0.085593073	0.611063673	-0.516016911	0.766243587	-0.212220557	-2.079454426	0.946026359	-0.115533844	1.999391615	-3.391861789	1.390556873	1.266971636	0.520872684	1.715646384	-0.432295377	-2.249012687	0.380495221	1.418208045	1.842600379	-0.312825992	1.206754051	-0.795195251	0.892027049	-5.085156958	-1.544044765	-1.727521799	-1.129084559	-1.084268205	2.89246291	-1.826485112	0.246369494	-1.28533663	0.134787768	1.5841077	-1.080778041	2.263342217	-0.176249658	-0.241982014	1.739931121	-3.036464799	0.516049766	-2.002998402	-1.46390591	0.817573081	1.004541268	-0.103264398	-0.308519879	-1.446838707	-0.504978956	0.265261725	0.570815348	-1.897022519	-1.668016555	-0.419811694	-1.25850528	0.485308352	1.171058396	1.076109228	-2.050754824	0.658319383
zAnStVx1265_1	"Stradivari,_Antonio"	violin	1698c	1698	1698	Cremona	Rouse-Boughton	-1.062467589	0.962333332	-0.317641929	1.317188845	-0.248844815	0.093973069	-0.29573931	-1.299043929	0.320947335	1.26348037	0.373305491	1.085925139	0.610490001	-0.416098198	-1.056222688	0.227422267	-0.198327358	0.531039388	-1.008194059	0.831698711	0.629850169	-0.922400508	0.967723216	-0.370214485	-0.264749271	-0.708521239	-0.153385964	0.430857284	-0.524532929	0.350751715	-0.102230851	-0.27297425	-0.521526178	-0.987954812	-0.704321436	-0.407843318	0.301086937	-0.846525257	-0.030398405	1.774596048	0.228796508	0.188246057	0.600527175	-1.864059367	0.442226313	-0.011142475	0.493557117	-0.652560641	0.278480728	-0.918682941	1.267145483	0.273062462	-0.435959305	-0.555001246	0.625861008	0.092019416	-1.618341454	0.566945315	-0.16774988	-0.067119626	0.982124096	0.344707077	0.312562108	0.301755077	0.330376503	0.430337244	0.652268569	0.615030425	0.231449894	-0.256587986	-0.174630911	0.254437738	-0.33892945	-0.327000505	-0.290584308	-0.077655131	-0.11490691	-0.092831559	0.551059755	-0.217642072	0.426796394	0.579942985	0.360843062	0.214871391	0.09782503
zAnStVx1266_1	"Stradivari,_Antonio"	violin	1698c	1698	1698	Cremona	"L'Alouette_(The_Lark),_Ferdinand_David"	0.686181136	0.99384202	0.012144011	1.14470689	-0.974214359	1.233989147	-0.728188235	-0.749490235	-0.448865968	1.386762345	0.459029329	0.480728422	0.08777954	-0.078813292	-0.987809031	-0.363978208	-2.429609728	0.619324399	-1.393339154	1.304749882	-0.979391803	-2.810783792	1.277465802	-0.003491516	-0.728336783	-1.088363814	-0.589731871	1.090684513	0.535101351	0.645900512	-1.90813431	-1.187265119	-0.315151882	0.194958805	0.192301406	-0.06195095	1.610484316	-1.299415747	0.899001796	-0.702757301	-0.707514287	1.64934892	1.123462489	-2.202667817	1.754744972	1.730117394	0.815796242	-0.828293035	-1.01936564	1.437530418	-0.919395529	-2.635122875	0.066971929	-0.790711923	-1.743552796	-0.148509839	-1.023869564	-1.47109369	-0.216084397	0.352210079	-1.645450624	1.028788057	0.857267871	-0.242764029	0.579069931	0.035655866	-0.486406188	-2.073144049	-2.059271884	0.956998424	-0.163494823	1.594411755	0.528012889	0.262751877	0.669005145	-0.459960583	-0.44688334	-0.654166318	0.32030859	-0.13051017	0.179568372	0.344494536	-1.392140862	0.081492521	1.905457433
zAnStVx1268_1	"Stradivari,_Antonio"	violin	1698	1698	1698	Cremona	Baron_Knoop	-2.453716307	0.61694939	0.678079338	0.703442176	-0.618373483	-0.268401921	-1.670216314	-0.877369886	0.247271806	1.647391128	2.321681577	0.438620533	-0.20244448	1.171202405	-1.01513068	-0.796660946	0.184026471	0.896701113	0.66120826	0.128479562	-1.242437397	-2.400998383	0.362774111	0.078933796	0.487495929	0.751389624	-0.400579657	-0.498349708	0.424130394	0.576208835	0.456906323	-0.795213425	-0.011965598	1.272959047	-1.553183139	0.977780549	1.088451478	-1.296019313	-0.471268867	1.185073449	-1.135229408	0.091587819	2.585674714	-0.554953644	-0.482492657	0.02146272	1.841682251	1.55143947	-0.453410987	-0.895014614	-0.056132874	-0.768921962	-0.821103435	-0.948730153	1.000264452	-0.61419007	1.357867903	1.52826352	-0.581243733	-0.930689211	-0.298283027	-0.563070744	-1.257524311	-0.254994858	0.285367688	-0.954723026	-1.1282155	-0.289948989	-0.527973707	-0.469004234	0.231496371	-0.21487882	-0.48366877	0.132753855	-0.442656885	-0.544122145	-1.405945656	-0.517878584	-0.032781955	1.058334198	0.319318813	-0.697925907	1.224155201	1.087853868	-1.834893465
zAnStVx1269_1	"Stradivari,_Antonio"	violin	1698	1698	1698	Cremona	Theonville	-1.176854887	-0.160069524	-0.09873035	1.112885688	-0.369518049	1.385455767	0.20826889	-0.201507447	0.442215138	1.072318221	-1.156469284	0.303867382	0.084666747	0.945922722	0.79722086	-0.556535807	-0.27555589	1.345969838	-1.431183526	-0.764335625	0.141174634	0.424394721	-0.433232091	0.233209386	-0.518434989	0.519545119	-0.445204989	-1.179794307	-1.712605735	1.645760717	0.419911464	0.822895692	0.756127071	0.385765185	0.124921643	1.591094391	0.21629688	0.342948131	-0.965215435	-0.085190553	-0.253854976	0.462820313	1.072712644	-1.749589934	0.987195158	-0.098961806	0.736469928	1.310958561	-0.500593966	0.977810703	0.142915499	-0.70102213	0.605240269	-0.791762103	0.372043291	0.269246386	-0.652467324	0.508771197	-1.097726565	-0.543632134	-2.151528165	-0.95050227	0.20584832	-0.237419931	0.031206907	1.42342385	1.493344212	0.753972408	1.352047421	-0.781504885	0.34154938	-0.357205418	-0.145029258	-0.704367625	-1.215412182	-1.056358338	-1.532571744	1.18238801	-1.628855341	-0.646841221	-0.023402213	-0.612974628	-0.170848939	-0.570441494	-0.358340759
zAnStVx1270_1	"Stradivari,_Antonio"	violin	1698c	1698	1698	Cremona	Burmester	0.101382909	1.251825901	0.019942824	-0.125715249	-0.989984093	-0.209541077	-0.886914132	0.734210711	0.516043558	1.578056422	-0.417689671	0.223738892	0.386831251	-1.210289577	-0.01275522	0.610799691	1.092442975	0.754319258	0.796637283	-0.292346976	-0.835227437	0.231763168	-0.031944956	-0.451938339	1.234680777	0.164553482	-1.635035456	0.167458204	-0.301375407	-0.561789883	-0.891710663	-0.325437228	0.487999264	0.167723969	-1.053651669	-0.742758139	-0.463426066	0.679567508	0.48765119	1.327147982	0.135379714	-0.215257959	0.667127349	-0.289552388	-2.866938181	-0.097212984	-0.574816773	0.122627179	-0.147762127	0.69111753	-1.714780367	0.959149073	0.232828984	1.642654939	1.104802371	1.132052801	1.691947466	0.677434418	1.523855574	1.83190671	-1.871198747	-1.412322572	0.657979914	-1.444822311	-0.440517989	0.880237092	1.127700356	2.425043291	-0.242845076	1.700491827	1.624481993	2.019389365	0.998767871	0.529352054	-0.376382486	-2.058272758	-0.333499957	-0.057465418	-0.240235078	1.900700735	0.277500585	0.047471066	0.348531336	-0.85653074	0.190393768
zAnStVx1271_1	"Stradivari,_Antonio"	violin	1698	1698	1698	Cremona	Thoulow	0.409733579	-0.652587065	0.022236816	-0.65575418	0.655019673	-0.344404147	-1.719410316	-0.188487903	1.034421614	1.244377794	-0.228822154	0.781801267	0.493207731	-0.243336004	-0.702729749	0.658611894	2.355318929	-1.340781687	0.449902701	1.826894351	1.629598645	-2.298118036	-0.676938284	0.435176712	0.871380491	0.740960369	-1.68942321	1.000039806	-1.052874416	-0.083727829	-1.194338878	0.852325281	-0.224552085	0.986331907	0.553759914	-0.47820293	-2.149772284	-0.338186472	-2.786585956	-0.090239326	0.363565443	0.64254292	-0.89636426	1.702939452	0.394691171	-0.485267115	-0.656461877	-0.431988904	1.031644317	0.06367787	-1.329266683	1.471602501	-0.245753437	0.094294369	0.488871321	-0.290662366	0.6586771	-1.885915504	0.226163744	0.652536002	-2.178514143	0.590133142	1.110590762	0.448439466	0.88018783	-0.385804117	-0.71933743	0.230146712	-0.405435025	-0.527773016	-0.942705349	-1.368532215	-1.008341814	0.68974601	1.673056579	0.09914478	-0.834277289	0.118440774	-0.45386654	1.068319323	0.080476848	0.528656965	0.163765346	-1.446244084	0.677959186
zAnStVx1273_1	"Stradivari,_Antonio"	violin	1698	1698	1698	Cremona	Halier	-0.262580671	-1.59329933	1.823865099	-0.006559885	-0.250400043	0.671909416	0.252514191	0.012264784	0.290681404	0.961252436	-0.396413499	-1.227232593	-1.728880841	0.18045359	-0.913917156	0.161838626	-0.715868565	-0.579710159	0.723170152	1.059756543	0.103857225	-0.965498862	-1.53657493	-0.408431408	-0.097798231	-0.226819726	-0.372308118	-0.284389167	0.03764973	-0.679641396	1.452010479	-1.07115022	1.713113505	0.547885261	-1.301019686	-0.732563301	2.03830659	-1.51121128	0.731902031	-0.834518656	-0.408513682	-2.453114277	-1.147987819	0.8961171	-0.606656005	-0.082738719	1.380155566	0.239996102	1.525409631	1.823413533	0.297429757	-0.78853003	-0.164999459	-1.181406419	-0.381811251	-0.705703397	-0.204952285	1.138469149	-0.267095127	-0.383962503	0.260646015	-0.966049351	0.044984915	0.599215131	-0.227861871	0.530897246	-0.231011767	0.721910725	-0.985187511	-1.502281077	0.448722346	-0.76685921	1.7302638	0.544584426	-1.182815746	-0.598640906	-0.864183514	-0.185468418	-0.371261932	-2.176515893	0.341201718	0.424030237	1.518109614	-0.311804374	0.541026957
zAnStVx1274_1	"Stradivari,_Antonio"	violin	1699	1699	1699	Cremona	Lafont	-2.595745723	1.941949348	-0.218135042	1.177179517	0.31764203	0.884668707	-0.708767792	-0.396367372	0.240398014	-0.491759356	0.132645685	-0.149864131	-0.381181162	0.278147527	-0.334427536	-0.453396358	-0.087494457	0.58717333	-0.234344769	-0.320811443	0.049717614	0.49991835	0.045122864	-0.160824759	0.629082509	0.056377563	-0.522002244	-0.175739222	0.110161304	-0.350762597	-0.399648829	-0.462769622	-0.373374567	0.325393532	0.214744753	-1.082517051	-1.404670741	0.030483657	0.415428194	0.250217422	-0.090149476	-0.193792791	-0.212338998	-0.22960225	-0.243364901	-0.010178357	-0.759645557	0.314938803	-0.071546064	-0.223635835	-0.262564081	-0.39400353	-0.493225443	-0.787345396	0.534048168	-0.260564993	-0.027228755	-0.238741159	0.15687173	0.263478857	0.391923839	0.790551079	-0.414345252	0.378900554	-0.411055478	-0.01869096	0.186810516	0.156988822	1.235706042	-0.00726209	-0.353696868	0.511904458	0.103928066	-0.830134092	0.22731489	-0.27032649	-0.545809887	0.189144292	0.248549168	0.446801913	0.17205373	-0.236456361	-0.96439962	0.609649506	0.179536269
zAnStVx1275_1	"Stradivari,_Antonio"	violin	1699	1699	1699	Cremona	"Lady_Tennant,_Lafont"	-2.220291469	1.014912777	0.611855931	1.354467188	-0.209186459	0.778472569	-0.841018119	-0.987653977	0.38795302	-1.379856527	0.383477745	0.882904726	-0.988207779	0.424029248	0.477124464	-0.255171398	0.651816753	0.696730048	-0.223995738	-0.489371012	0.602241796	0.501504285	-0.019647508	-0.089437876	0.071998703	0.209379582	-0.61522212	0.310290544	-0.316817012	0.350766575	-0.035192912	-0.502556622	-0.622319202	0.677724454	0.135744458	-1.054905315	-1.214872944	-0.386187046	0.056184708	-0.007095431	0.544955468	0.463523148	-0.390173395	-0.373391283	0.035387305	-0.204510556	-0.752503379	-0.077377247	0.670713314	-0.52482007	0.257809262	-0.120665063	-0.27278713	-0.533082568	-0.529180315	-0.039000359	-0.143388298	-0.914546681	-0.415935001	-0.233172598	1.170917055	0.647391706	0.32393571	-0.104647962	-1.136213973	-0.741717264	0.2314629	0.388720688	0.114501059	0.013571822	0.141832537	0.001923649	-0.100811779	0.39601793	0.147732206	0.156152156	-0.257937644	-0.218736243	0.277655866	-0.100374873	0.426954215	-0.078444223	0.211154708	0.332333085	-0.424879309
zAnStVx1278_1	"Stradivari,_Antonio"	violin	1699	1699	1699	Cremona	Camposelice	-0.369549576	-1.325428496	-1.902296273	1.027698257	-1.458438917	-0.292807083	1.0777425	-1.042497834	0.068337197	1.097272978	1.164236792	-2.093164711	-1.037630585	-0.671219697	-0.070676073	1.752889022	1.080359912	0.063851073	0.643341082	1.327388581	-1.439386121	-0.660032189	-2.162285186	0.586034169	0.676437425	0.708708865	-2.08725258	2.088733167	-0.592347097	-0.814378853	-0.413551957	-1.62972418	-1.044663464	-0.21273482	-0.208642092	-0.566995368	1.387588597	1.162596021	-0.788190018	1.555956279	-0.135421246	-1.580813384	-0.42169831	1.783113455	0.361891807	0.087744098	0.457116692	1.05831773	-0.198419956	-2.094585	-0.536481847	0.443987022	1.12813091	-0.511144831	-2.378300571	-0.211696751	1.470034046	1.344398875	1.508529667	-0.242364136	0.842508421	-2.179433058	0.726611663	1.683379741	-0.259909938	0.154164853	1.879597203	1.931221364	1.572623586	0.660613367	0.023851686	-0.33940968	0.797476301	0.19782914	0.248055509	1.0562037	0.679740456	0.01675452	0.590863926	0.244433734	0.026062801	-0.44193376	-0.957562038	-1.331119706	-0.903679156
zAnStVx1279_1	"Stradivari,_Antonio"	violin	1699	1699	1699	Cremona	Crespi	-0.267123507	0.406964995	0.397047071	0.18897462	0.005004291	-0.279329541	-0.520345404	-1.569134232	-0.516268195	2.077533021	0.315520379	-0.738420572	1.532614741	0.251677338	-1.02894484	-0.132148297	0.32820674	0.203874465	-0.171052325	0.639008991	0.478319753	0.134950578	0.257131033	-1.042805987	0.729225227	0.731771099	-0.714480767	-0.674638097	0.053540234	0.197367888	0.043585883	-0.175332708	-0.641815583	0.349779658	1.098929085	0.163744625	0.123806323	-0.495138671	0.025019214	-0.13629613	0.650092919	0.413117863	-0.319270806	0.40049242	0.327598724	0.350277124	0.416935847	-0.371992403	0.144907862	-0.256597107	-0.605669735	0.13653676	0.443698122	-0.090316541	0.404758708	0.349428526	0.056974569	0.87850266	-0.175701241	0.602099998	-0.011592083	-0.386264663	-0.403798559	-0.457565561	0.049382365	-0.032616252	0.149645331	0.851279534	-0.113337198	0.500916492	-1.176876394	0.008636927	-0.265444218	0.773989077	0.447803204	0.241211212	0.36412367	-0.090271197	0.472197827	-0.549762556	1.08403429	-0.23574916	-0.527059074	-0.440955315	0.002123025
zAnStVx1282_1	"Stradivari,_Antonio"	violin	1715	1715	1715	Cremona	"Alard,_Baron_Knoop"	-1.772643743	-0.38106826	0.438755845	-0.043568481	0.068472668	-0.017147737	0.257866067	0.19616993	-1.264962164	-0.517558292	0.371916709	1.374714331	0.011521907	-0.062705741	0.633146625	0.413900809	-0.700658062	-0.074186537	0.023837337	1.180706349	-0.764383184	-0.080788299	-0.657011387	-1.166774512	1.534354223	-0.110042342	0.415791895	0.417746609	0.703441459	0.596042543	0.103620586	0.259779409	-0.952618144	0.659011305	0.297386169	-0.017043207	-0.538845723	-0.793756203	-0.458484177	-1.266477542	1.300186583	-0.400829715	-0.749799792	0.281254669	-0.392723574	-1.118924246	-0.268439806	0.654288194	0.463220608	-1.54212827	-0.546925862	0.640981358	-0.81037063	-1.046936939	-0.262874548	0.9223331	0.676446693	-0.467580253	1.154078865	0.254322421	0.053563311	-1.035426839	0.650176883	-1.806809805	-0.409140152	-1.023293752	0.499801234	0.336232096	-0.46564863	0.531621217	-0.353021838	-0.047940363	1.284244838	0.712504114	0.496561393	0.204365732	-0.000644879	-0.924338636	0.13375886	-0.999136	-0.155440998	-0.522090412	0.164496295	-0.28874384	-0.027010171
zAnStVx1289_1	"Stradivari,_Antonio"	violin	1710	1710	1710	Cremona	Duc_de_Camposelice	0.014292041	0.699032868	0.12549226	0.103168915	0.43176944	2.225619818	-1.223983233	-0.754868024	1.071875989	-1.505056428	-1.562560974	-0.068703668	1.006997254	-0.066718251	0.989537505	-1.697663303	-1.972522094	0.385167285	0.987554393	0.557684848	-1.467872401	-0.543827422	1.775139745	0.209152252	0.327447348	-0.044560418	1.808842629	0.560197115	-0.418998814	0.112150365	-2.474792114	0.275659948	0.956271362	0.457224551	1.151324579	0.165127216	1.491583159	1.388848033	-0.282646209	-0.07240512	1.426917087	0.088282478	-0.684927213	0.058663747	1.041359084	-0.090137655	1.458587476	-0.203519067	-0.266696156	0.520076939	0.519377597	0.978552248	-0.620880951	-1.457519895	-1.140184178	0.078297077	-2.998641048	0.392415092	-0.451307635	0.193689301	-1.023429058	0.410677501	-1.126832869	-0.297382457	-1.322996813	-1.154311476	0.538500844	0.384817	1.04143792	0.511962125	-0.891972223	0.111734525	1.300464192	0.130668166	0.974533489	-1.576641903	-0.874687789	-0.682374426	0.158380002	-0.869072889	0.602842131	-1.665919684	-2.293461409	-0.299548781	0.500647898
zAnStVx1292_1	"Stradivari,_Antonio"	violin	1716	1716	1716	Cremona	"Milstein_(Maria_Teresa),_Goldman"	-1.832677899	1.405511969	0.980031525	-0.032238114	-2.141324842	0.417996879	0.187918012	0.298768524	1.239009339	-1.429939856	1.174258621	-0.770332371	-1.154452014	1.455592309	1.847036418	0.684048768	1.563695884	-0.324164528	-0.145958929	2.2233819	1.558548865	-1.614605663	-0.338709008	-0.482099611	-1.569901089	0.49961341	1.192341048	-0.294064007	-1.257072622	0.20758052	-0.868708099	0.464111165	0.134022086	1.497610068	-1.159767086	0.413955599	0.673035206	0.561738128	1.680982175	-1.050491142	1.645619507	0.076410084	-0.664018757	0.122078251	-3.020651667	-2.20890337	1.595136506	1.015713822	0.292305105	-0.697898734	-0.351835001	0.69618143	0.952102996	0.18579475	-0.015280012	2.29616521	-0.207440522	0.011981394	1.33305177	0.886619861	-1.85625742	1.096128758	1.551725488	-0.111007184	-1.449672207	0.652127944	-0.057060193	-0.424211121	-0.476029538	-0.902067075	1.515306219	1.474367226	1.083590295	0.139123885	-0.45258741	-0.630549097	0.223403219	-0.823352434	-1.054499151	-0.503634421	0.109874557	0.617860377	0.213673428	0.019352968	0.893480912
zAnStVx1295_1	"Stradivari,_Antonio"	violin	1719	1719	1719	Cremona	"Alba,_Herzog,_Coronation"	-0.528163866	0.224577781	1.201328141	-0.802225305	0.017524685	0.304420714	0.256015561	0.987481587	0.152240961	-1.189513883	1.25657398	0.821772953	0.548378393	-0.682834325	-1.35814498	-0.298438746	0.31891042	-1.266869322	0.821309619	0.903091212	0.113129346	-0.90330868	-0.285030567	-0.483569546	-0.926519742	-1.206689433	-2.157351858	-0.831480034	-0.374215388	0.520364846	0.482710442	0.647873419	1.598437676	-0.465542839	0.494847854	-0.225534379	-1.003521954	0.306710978	-0.980680622	-1.852144409	0.517665989	0.171651734	-0.954385371	0.706734129	0.572706137	1.492752143	-0.779664484	-0.829120118	-0.008678475	-0.932518998	0.481860821	0.416894107	-0.243613542	-0.410328082	0.584669035	0.714288798	-0.474882855	-0.517131683	-0.418134767	-0.5152439	-1.809902052	-0.97081227	0.664764882	-0.190169579	-0.243899499	1.687398236	0.451263693	0.319627386	-0.63498455	-0.738989583	1.200694649	-0.218394372	0.016419505	0.827762833	0.721348332	-1.24122926	0.221797286	0.010187754	-0.28115096	0.007612988	-0.46509374	0.920660973	0.971334005	-0.22422218	-0.386954744
zAnStVx1297_1	"Stradivari,_Antonio"	violin	1728c	1728	1728	Cremona	von_Beckerath	-1.462746734	-0.844254328	-0.510134782	-0.216689023	-1.26523543	0.822960161	-1.487308374	-0.63722448	1.868414368	-1.440063432	2.002296346	0.654324215	-0.250172253	-0.584482945	-1.131115209	-0.141409939	-0.637565446	0.196501607	0.916919162	-0.51748481	-0.188761007	0.809686008	1.182215198	0.05962544	0.296976264	-0.295824683	-0.479644063	-0.947533584	1.348627572	1.700189002	0.078090623	-0.470993155	0.300394508	-0.678048979	1.644801614	-0.540959893	2.875770666	-0.466831516	-1.180564445	0.099727409	-0.856291905	0.489868034	0.66079644	-0.133026208	-0.719603588	0.022607015	1.406407204	-0.633162591	-0.800068682	-0.1955631	0.553186831	-0.203621882	0.940508823	-0.902328294	0.000658063	-0.157673697	0.103023571	0.848562628	-1.525371186	0.059152586	-0.04367981	-1.193865049	-1.815014928	0.449808082	0.324010563	0.48503493	0.820038555	0.389468444	-0.046842566	-1.329160664	0.552210547	0.243122689	0.286353663	-0.59328812	-0.203691016	0.27311691	0.371386983	-0.247833895	-0.570184807	1.338357624	0.749414999	-0.282260612	0.052344393	0.217899715	-0.042070322
zAnStVx1303_1	"Stradivari,_Antonio"	violin	1731	1731	1731	Cremona	Hamma	1.355918216	-0.986659132	0.406635596	0.502017412	-0.449840251	1.215395534	-1.788244342	1.629279937	-0.679569793	0.328803308	2.472337961	0.030582392	0.346232935	-2.000498038	-0.074471821	-1.322526298	-2.297827779	1.9648517	-0.388871701	-0.012964074	-0.367222037	0.79751458	0.71455675	2.091471716	0.971090992	-0.470183242	0.023050485	2.49969324	-2.29664005	0.851650621	1.093326959	2.290137431	0.215418756	-0.307086933	-0.140497496	-0.490055141	0.572068971	-1.030020329	0.526224771	-1.028950243	2.324762314	0.37024477	0.615069527	-1.343902739	-0.572625961	0.597535906	-0.454039886	-0.509596675	-1.109152959	2.494593699	0.490999276	-2.125467658	-1.291844913	0.439798288	1.533089441	-1.219685546	-1.143994206	-0.525262023	-2.071009569	1.487041979	0.150721066	-1.121457089	-2.070584481	0.371121864	-1.276618127	-0.720822636	1.334456572	0.393386025	1.807369619	0.006873093	2.143445956	1.904313954	0.56794393	1.717655493	2.0276021	1.522772202	0.281845763	-0.864428599	0.202118627	1.111218952	-1.704738589	0.039079813	-1.461703313	-2.469259325	-0.872855416
zAnStVx1304_1	"Stradivari,_Antonio"	violin	1733	1733	1733	Cremona	"Sassoon,_Roussy"	-1.10744408	0.224377571	-1.267209231	0.179916708	-0.114791713	0.507069626	-1.497321708	1.340126046	1.678340709	0.324844645	1.780259728	0.487128318	-1.183617109	-1.533326394	1.14873083	-0.25663421	-1.079938373	-0.934672374	-0.751289219	-0.217235696	-0.062285076	0.823857855	1.523661151	-0.255777495	-0.627753853	0.34129532	1.003893385	-1.673363159	-0.361509833	-0.157475422	-1.267986812	1.072525576	0.056270453	-1.020949052	0.748858095	-0.635234644	0.482612566	-0.324428409	-1.399759954	0.017655135	-0.999914111	0.286377509	1.292137411	-0.140360707	-0.331532569	-0.043588615	0.768998406	0.146400123	0.131962939	0.453331171	-0.11017485	0.582978364	1.8470517	0.091682921	1.588010389	-0.426220103	1.45551001	-0.266232115	-0.700498758	-0.66799482	-0.434014316	-0.008321632	-0.30609014	-0.060596842	-0.103920054	-0.217379364	-0.672467355	0.525869459	0.308240048	0.56072149	-0.455123766	1.21228551	0.823829254	-0.297637869	0.283324201	1.226331755	1.900204313	-2.044650134	0.143396529	1.423220827	0.947531653	-0.548996518	-0.415703952	-0.026302464	0.121002211
zAnStVx1305_1	"Stradivari,_Antonio"	violin	1700	1700	1700	Cremona	"Russian,_Margaret_Berson"	-2.877286254	1.718166641	0.272369893	1.497688259	0.34618285	-0.199768425	-0.673942414	-1.295977852	0.17610175	-0.960570426	1.265113481	1.159309157	-0.603378887	0.262517599	0.035293793	-0.610971842	-0.062005915	0.03013274	-1.552388934	0.005810756	0.386169061	-0.743118689	0.515335639	-0.764504004	-0.248544487	-0.452058069	-0.448145462	1.346809082	-0.555833953	-0.638126689	-0.069440132	0.50602275	-0.035871691	-0.170011781	-0.632447003	-0.302230558	-0.954517765	0.328519771	0.23681875	0.336100337	0.216970089	0.169340302	-1.175308335	-0.830474562	0.199808165	0.167217135	-0.813018167	-0.147876578	0.508591088	-0.235359921	1.745660413	0.07290203	-0.88089229	-0.425491131	-0.472817366	0.235944541	0.178403725	0.067039617	-1.004645733	-0.547584818	1.064966164	0.252355622	0.255900744	-0.242418542	-0.462701398	-0.321781348	0.66727977	-0.473995928	-0.141621385	-0.389962881	0.290934985	0.366454625	0.276966915	-0.154233974	-0.112995594	-0.2622645	-0.255498819	0.839077901	0.519106317	0.277426093	0.15127646	0.721300913	0.380034952	-0.07857367	-0.083529972
zAnStVx1308_1	"Stradivari,_Antonio"	violin	1700	1700	1700	Cremona	"Berger,_de_Beriot"	-0.187447657	1.077104577	0.111698357	1.621477477	-1.443252595	-1.15610562	-0.706017818	0.656010347	0.631791554	-1.449101608	-1.325570821	0.107124396	0.023721242	-2.417136955	0.00200821	-1.626972099	-0.259908711	-0.884365135	-0.280708437	-0.34553341	-0.030063225	2.116759298	0.861413807	-0.421238224	-0.744282905	-0.96270391	0.879603768	1.352798324	0.072618708	0.966291531	0.374887453	1.867895199	-0.119812542	1.520528816	1.280707752	1.511612794	1.391406538	0.945913643	-1.177619656	-1.25034943	-0.296538697	-0.006885982	0.200700568	-0.866884585	1.241120977	-1.491992502	-0.866907579	0.645213274	0.35972048	1.40315098	-0.115427989	-1.778302779	0.371877225	-1.840648306	-0.427180105	0.714547516	-0.000737336	-1.655305045	1.558664132	0.018106616	0.395631938	0.493478991	-0.314817542	-0.267958723	0.626170173	-1.039161732	-1.528518057	-1.074915659	-0.593652411	-0.618798595	0.958700548	-0.874202581	0.410070961	0.047199673	-1.829429316	-0.704707571	0.840041395	-1.231330584	2.483322095	-0.417968852	0.334693062	-1.522423402	0.268445678	0.618873149	-0.634210548
zAnStVx1312_1	"Stradivari,_Antonio"	violin	1701	1701	1701	Cremona	"Circle,_Nachez"	-1.547003786	0.962394531	0.191517284	1.34180959	-0.647433821	0.460973882	-1.434914904	-0.803657276	0.394091734	-1.30384668	0.711159628	0.368819146	-0.638559637	1.153985795	0.194735888	0.037495394	-0.281348002	-0.123079029	-0.724602071	0.509144229	0.378254589	-1.58261884	-0.03169736	-0.726416383	0.038564385	-0.299527809	-0.269335797	-0.226588918	-0.124065774	-0.376395926	-0.305528734	1.4185799	0.091033442	-1.223353111	0.8943589	-0.21686863	0.624156156	0.941762678	-0.845859627	0.794150022	0.096614794	-0.139311265	-0.256211029	-0.273553235	-0.525836524	-0.601274315	1.070086777	0.70121685	0.744228776	-0.685344988	-0.174803534	0.162257961	-0.582292586	-0.008496101	-0.505441668	0.282909312	-0.006152333	1.572333134	0.704548952	0.283143288	-0.358570486	0.204609285	0.441090019	0.091525032	-0.605865685	0.625880379	0.071612366	0.455573454	-0.055657361	0.090881735	0.991792338	0.459890183	0.527077319	-0.471707311	0.575100097	-0.501146351	0.069624707	0.018406405	-0.425296514	-0.165169729	0.049748247	-0.374568197	-0.467465962	-0.083575716	0.302897907
zAnStVx1313_1	"Stradivari,_Antonio"	violin	1702	1702	1702	Cremona	Irish	-1.767048775	-0.665078132	-0.253936088	0.95785112	0.772284532	-0.375423516	0.057765692	-0.42539304	-0.825634705	0.131029104	1.12011929	0.768127401	-0.846048855	-0.049980204	-0.396529587	0.200940598	-0.726966276	0.319678498	-0.500820401	0.280705902	0.668484573	-0.390922229	-0.802178862	0.266731643	0.321426141	-0.75833317	-1.582207281	-0.617623732	-1.347773513	0.021275333	0.263140027	0.903516238	-0.35607078	-0.083279684	1.690791735	-0.202259164	0.149684806	-0.346540037	-0.380767745	0.677881049	-0.532842966	-0.0793287	-0.135635057	0.708310218	0.160690536	0.325511529	-0.165806188	-1.520631721	-0.28715357	0.667741399	1.455504659	-0.698040528	0.948812977	0.167113012	-0.384994624	-0.529120476	-1.653535634	0.363284656	-0.310818819	0.912128956	1.029100132	-0.289715023	-1.017240851	0.920813787	-0.008675563	-0.643054344	0.285397868	0.122180025	0.594108943	-0.703895256	-0.369754895	-0.553964596	0.016215973	-0.106790895	-1.22141978	0.899526198	0.080049079	-0.266235461	-0.594646063	-0.047746332	0.056592813	0.39724597	0.214012269	-0.706194875	-0.013437326
zAnStVx1314_1	"Stradivari,_Antonio"	violin	1702	1702	1702	Cremona	"Lukens,_Edler,_Voicu"	-1.874357623	2.930445325	0.481839622	0.022591009	-2.689408273	1.781164976	0.099128201	1.375551456	0.777894026	-0.88121518	1.029946424	0.542555451	-1.878386611	2.29010334	1.440473859	1.633374224	2.733291284	-1.79608538	0.400903312	-0.071321481	2.194125267	1.057705805	2.125678591	0.903630361	-1.555476051	2.845079982	-5.386968312	-0.805026604	0.697926851	-3.026344159	-2.747478381	0.722004266	2.930016439	1.295775454	-1.629161591	-3.536890865	1.131199035	2.62022398	3.016910977	-0.748304327	-0.795767293	-2.467520815	-1.639723028	2.751806125	2.450179229	-3.977893323	2.319305902	2.28099379	0.152297645	-3.705360407	3.851547855	2.63371143	-0.000111459	0.24353278	0.972404384	-1.876129401	-0.203527397	-0.514027889	-0.508940386	6.086081756	3.634122296	4.232217068	-2.065892444	-1.243286237	2.447545831	-0.72233542	1.608501212	-0.647150375	-1.830690474	0.561066825	-1.928830439	0.622206183	1.164494077	-0.882484291	1.858409554	0.757626539	-2.391494635	3.88970097	-4.086325812	3.911080631	0.656884045	-0.651770016	1.156057593	-0.716427983	0.430311818
zAnStVx1315_1	"Stradivari,_Antonio"	violin	1702	1702	1702	Cremona	Lord_Borwick	-0.981977681	0.455617896	-0.113702246	1.302319707	-1.026821907	0.212292204	-1.191449202	1.139831061	0.477954871	-0.408281646	-0.117178366	0.070161306	0.069116303	0.73077978	-0.051132046	-0.28511443	0.396821642	1.01897957	0.118449869	-0.212203246	-0.123486342	-0.651582966	-0.952930398	0.776721181	1.81309787	0.494997982	-0.669704042	1.646359034	1.629656217	0.089413314	0.238180412	-1.048468388	-0.527768518	-0.186854462	-0.215973913	-0.904148229	1.502629197	0.901736854	-1.136484791	0.892655816	0.811528761	0.706864844	-0.173754464	0.024418445	-0.784397427	-0.13996079	0.791668428	0.457946043	-0.183007697	-2.270777243	-0.628896003	0.202022276	-0.794784257	0.964270092	-0.02397142	0.431338481	0.279485548	0.857517793	-0.016082988	0.347061998	0.37551147	-0.309488795	0.21519991	0.29472221	0.543488484	1.009999942	-0.528256413	-0.805655887	-0.449435038	-0.110343613	0.810668411	0.332274941	-0.153026052	-0.478769555	0.93586187	0.031671915	-0.651052763	-0.233092326	0.474752889	0.784923258	-0.380393309	0.715526181	0.301558983	-0.119610623	0.702674453
zAnStVx1316_1	"Stradivari,_Antonio"	violin	1702	1702	1702	Cremona	Wondra_Bey	-0.881359889	-0.454127959	0.739811555	-0.191751975	-0.181815136	-0.230846983	-1.976992788	0.181614624	0.342213432	-0.319802965	0.964985382	-1.05295254	1.140626126	-0.798429302	-1.241583228	-0.70937137	0.632966459	0.320092303	-0.5032933	-0.322717844	0.166986205	-0.564599831	-2.388029963	-0.94388113	-0.664841472	-1.297331856	-0.814108295	-1.358660131	0.793023879	0.04454111	1.063937901	0.081550837	1.861604086	1.319808747	-0.27597024	-0.12697348	0.742749222	-1.83925888	0.140875555	0.269756577	0.727436387	-1.632476843	-1.508363406	0.14278091	1.568242075	0.548428937	2.827379204	0.297919707	-0.114957222	-0.651104472	-0.26173247	0.11976289	0.088834129	-1.495265625	0.874433233	0.800188168	-0.558470682	1.527038627	0.2917062	0.317145862	-0.160954918	-1.787477612	-0.913102629	1.606844624	1.663621836	0.894389492	0.409381039	-0.337332393	0.229031476	-0.540627429	0.670728099	-0.83855066	-0.042505794	-1.460255132	-0.12330751	-2.515519513	-2.124589808	1.860504198	-0.318133424	-1.202488979	-1.454275148	2.021474044	2.079896074	0.854958162	0.652141135
zAnStVx1318_1	"Stradivari,_Antonio"	violin	1703	1703	1703	Cremona	Alsager	-2.056268975	1.442076526	1.523987212	1.265448936	-1.063317372	0.946166396	0.078243268	-0.562651737	1.993976137	-1.171232754	0.597444227	-1.704334255	0.08707965	0.008058511	-0.636661314	0.050050754	-1.614042912	-0.258346241	0.12666604	-1.131041271	-0.102391451	-1.640630192	-0.319269298	0.191805966	0.476738663	-0.663174498	-0.985046228	-1.397879889	0.591256581	0.71557056	-1.030725656	0.122653238	0.416390288	-0.361230628	-0.208757431	-1.145852072	1.875142925	-1.201165037	2.197059699	0.44534446	-0.221006338	-0.269425061	0.166105011	-0.456128826	-0.832461316	-0.619179136	0.251152841	0.41871032	0.55894162	-0.783386791	-0.083052323	-0.318088922	-0.227546778	0.526451409	-0.675047074	0.644625666	-0.995574466	0.042835858	1.551603877	0.283626416	-0.799769277	0.836773501	1.123269204	1.529128079	0.2026409	0.540109688	-0.389142172	-0.52502729	0.267475728	-1.18676289	-0.571908562	-1.086720814	1.462935068	-0.84019462	0.619041049	-0.653503376	-2.293953796	0.376313481	-0.005575929	-0.124989515	0.165935754	0.539518346	-0.737936217	-0.606019906	0.570901922
zAnStVx1321_1	"Stradivari,_Antonio"	violin	1697-1698	1697.5	NA	Cremona	Montbel	-0.415620877	1.618685928	-0.886261868	1.245471062	-0.580290937	-0.274252584	0.389643399	1.100010957	-0.488319582	1.400100443	-0.451360691	0.640754866	-0.151137514	-0.665534519	0.638803272	-0.846024647	0.7361484	0.664760983	-0.414677748	-1.555813881	-0.139792829	1.111960418	0.653551848	-0.615681237	0.675753445	-0.326689167	-1.559359327	0.433537449	-0.30433558	-0.127585872	0.240263845	0.470139106	-0.210267787	1.194684029	0.887104672	-0.68630927	-2.040331747	0.268479511	1.227432962	0.5811639	0.01397655	-0.10482941	0.127150563	-1.489391561	-0.209440446	-0.555604363	-0.177895848	0.430082371	-1.065269058	0.658059818	0.548935994	0.745731526	-1.431611253	-0.403550505	-0.430535524	-0.145388332	-0.52446508	-0.588860153	-0.411239206	-0.025706712	-0.251244684	-0.33564379	0.070108518	-0.109577896	0.17034266	0.422004672	0.500675459	-1.165721091	0.137810365	-0.886127796	0.139968953	0.74990344	-0.148233847	-0.606510785	-1.314801041	-1.262867524	-1.136424898	0.648116119	-0.726469493	0.488303738	-0.700213988	0.119029652	0.376135536	-0.321422807	-0.080156578
zAnStVx1323_1	"Stradivari,_Antonio"	violin	1703	1703	1703	Cremona	Allegretti	-3.237591557	0.983545812	1.42144224	0.817308223	-1.556199214	1.366171609	-2.502991981	-1.117219103	0.409988931	0.364069727	0.757406086	-0.971764326	1.438816804	1.489376294	0.760620032	-1.351605857	-1.012611368	0.652867641	-0.202210839	-0.083023393	0.12682736	-0.198729242	-1.11939749	-0.79452321	0.608829485	0.53518638	0.908424076	0.973172	0.806965657	-0.22968187	1.676022369	0.032024414	0.654097345	1.262737714	-0.706071256	-0.817936939	-0.541678675	1.704895796	0.141072709	-0.381640112	-0.097160789	-2.297925747	0.613855016	1.739442469	-0.450115204	-1.34142534	2.428050443	-0.766847085	-0.329596043	0.957836611	-0.348709214	-0.41292312	1.551509694	0.602641284	-0.747707446	-0.48572271	-2.47511025	-1.791061757	1.669692252	-2.976271699	-3.485678637	-1.185011865	1.841116287	-0.497149908	-0.001235244	0.940111321	-0.544959066	0.934552484	-3.686437847	-0.224043944	1.072836432	2.620878359	0.304452983	3.79538689	0.015962873	0.015088509	-1.037288288	-0.992912215	-1.135049571	0.473829898	2.231630376	-0.121667976	0.630802414	1.957289073	1.57160162
zAnStVx1327_1	"Stradivari,_Antonio"	violin	1704	1704	1704	Cremona	Viotti	1.505319743	0.476815532	0.982966605	0.255779455	-1.094246057	0.982341902	-1.725349212	-1.084968551	1.72114046	-0.10416303	0.062538488	0.334218504	0.995216912	-2.237605868	-1.821755074	0.540657021	1.667954877	0.044368377	-1.921925791	0.508566318	-1.651429915	-1.580701377	0.650893383	-1.983354536	-0.887100064	-1.74981923	0.28718687	0.031123851	-0.282685924	-0.029588912	0.098551933	0.037701439	0.971062634	-0.141559941	0.668476368	-1.56718975	-0.478549316	0.620360933	1.673996058	-0.196047911	0.721055717	0.314831681	-0.994563978	0.247327964	-0.146553458	2.029878295	-1.376744869	-0.325003487	-0.571627181	1.750515386	1.406058762	-0.275304914	-0.857507241	0.139870713	2.669242017	1.470704028	1.378669328	1.564494096	0.35252525	-0.044765676	-0.144781516	-2.514948719	1.641261534	-1.860286351	0.099895856	1.090529852	1.824691388	0.311747908	-0.112263185	0.617560694	1.594688506	0.474989227	0.202078983	-0.3677009	0.288824716	-1.818472727	-0.955313967	2.69232038	-0.27961131	-0.184060531	-0.867329267	1.493840655	2.080004716	0.589696043	0.310963957
zAnStVx1328_1	"Stradivari,_Antonio"	violin	1704	1704	1704	Cremona	Glennie	-1.626202389	0.991476104	3.097024041	2.556163264	0.314718352	-1.269215116	0.083636874	-1.89717129	-3.815019024	-3.046514307	0.308110189	0.040868634	-2.140408349	-2.442098202	-1.59614262	-0.544792783	1.724873754	0.334449221	-0.64152063	0.306604194	1.383199838	-0.193945107	1.689410252	-1.095565085	2.407001385	-2.662480531	0.010665626	0.611017775	2.522184744	0.902153047	1.584187751	-0.144679572	-1.531502802	3.477532663	2.39724073	-2.419898818	0.020573443	-1.483120383	1.729936707	-1.846656505	-1.749928262	1.33523892	5.62903874	0.370924593	0.098846677	3.343448815	-1.824855431	1.369916724	1.168187622	2.029526821	-0.72550256	-2.637719021	3.342982614	-3.933152775	-3.013453894	1.172617846	1.950155144	-2.512712767	0.985693431	-0.558386024	-5.801783457	0.176825506	-1.483523028	1.899845078	5.005602261	0.537931156	0.170240508	-0.66208106	1.126900475	0.41484793	1.173541442	3.081030799	-0.036740596	4.336107202	-3.33547924	1.938261146	-0.191965466	-1.563093414	1.559799862	-0.964530502	1.409785656	-0.127186132	-2.774019761	5.538222262	3.141575004
zAnStVx1331_1	"Stradivari,_Antonio"	violin	1704	1704	1704	Cremona	Sammons	-0.571377432	-0.020797931	0.818596338	1.449083182	-1.373398096	0.443640386	-0.734782898	0.70037309	0.01539254	0.275875361	0.934527495	-1.634526269	-1.718808327	-0.376083844	1.580305958	-0.642949494	-0.839464869	2.618216679	1.49278148	2.334210297	1.297169588	0.92688699	-0.471870324	-0.384396775	2.144195944	-0.173132364	2.013774298	0.161973448	2.419615243	-0.290733837	3.367918551	-3.331614415	1.589469543	1.537508104	-0.220835497	-0.542835557	-0.494185076	0.705625947	1.458935657	-1.040580587	-1.245241438	0.388826797	1.447559144	-0.056731748	1.411498925	-0.401619505	-1.377050365	1.691679422	0.420531231	-2.636160496	2.368168209	2.21714795	-0.421369663	2.145714685	1.321809574	0.445686882	0.446071534	2.045059393	0.509744913	3.037863339	-0.252323074	-2.660971421	0.757240211	0.526687086	1.733441279	-2.142690781	-0.440006874	0.120348558	1.557894163	-2.10177702	-0.56003816	-2.821478518	0.51546271	-1.975384587	-0.507719734	-2.249871028	0.640454373	-1.037312084	0.157047236	0.291182375	0.170926255	-0.168095286	-0.976132628	0.85695439	0.745381728
zAnStVx1333_1	"Stradivari,_Antonio"	violin	1705	1705	1705	Cremona	Joest	-2.202320238	0.990651598	-0.035216004	-0.301329963	0.480088393	0.180168161	-0.118313326	0.290713843	-0.059507724	0.629643902	-0.090288063	0.89541664	-0.375120868	1.679426245	1.04921116	0.125820397	-2.064310985	0.05550954	-0.462089077	-0.216450426	0.2725891	0.600211091	0.477963332	-0.445688909	-0.593096637	0.260473252	-1.269992133	0.844090868	-0.036451418	1.799418957	1.07970915	-0.48963179	-0.345757447	1.917021478	-0.092176074	2.149290996	-0.192341078	-0.140563663	-0.399253307	1.760589873	2.055746639	-0.397812302	0.562064578	1.283869629	-2.451591052	-1.341963856	0.543238432	-0.032361674	0.492625417	1.906267772	0.834961027	-0.538464532	0.051611575	0.867419308	-0.022535712	0.238449032	0.011363901	-0.977318705	-0.55615006	-0.960742915	0.006833944	-1.836896332	0.935836181	-0.784435463	-0.797651464	1.778606624	-1.179503728	-2.301453933	-1.984348406	0.131262315	-0.00748878	1.900149111	1.402753187	-0.18051668	0.804703747	-0.3523596	0.071174214	-1.665970196	-0.97606409	-0.89686907	1.243343297	-0.463947503	1.446258787	1.47696731	1.038359846
zAnStVx1335_1	"Stradivari,_Antonio"	violin	1707	1707	1707	Cremona	"Rivaz,_Baron_Gutmann"	-2.423674518	0.585065642	1.43984796	0.789250675	-0.787757743	-0.211710769	-0.180867439	-0.355222842	-0.118871011	-0.37553063	0.4323049	0.237106557	-0.479391358	-0.065105946	0.928202748	-0.190036751	-0.535044149	0.378299085	-0.136230614	0.194707151	0.288492767	-1.388404393	-0.594607973	-1.031114913	0.194388198	-0.448859192	-0.230557084	-1.113754503	-0.027659894	0.156456416	0.125858167	-0.537957476	-0.152552046	0.750092398	0.483441771	-0.256791101	-0.719919056	-0.031606385	-0.713276126	-0.263500042	-1.196921282	0.188871712	-0.76793741	0.130507446	-0.313036185	0.0103541	-0.441488441	-0.261843693	0.189081098	0.608088292	0.03653357	0.079401573	-0.422424703	0.059107452	-0.581622632	0.385987735	0.352581967	-0.477309411	0.349561578	-0.327073198	-0.95466604	0.486802717	0.203497422	-0.070305377	-0.459288147	-0.317750398	0.530315639	-0.222076492	0.218431973	-0.11175142	-0.026864554	0.006796815	-0.180580865	0.065082431	-0.306199411	0.173375967	-0.042395502	-0.125841437	-0.457288192	0.057116627	-0.041409209	0.268198658	0.157573564	-0.177673039	-0.142565759
zAnStVx1336_1	"Stradivari,_Antonio"	violin	1707	1707	1707	Cremona	Marquis_de_Champeaux	-2.188514785	1.245489496	-0.188137602	-1.197781984	-1.29192764	1.341232365	-0.384791594	2.357323797	1.003793786	0.625413845	1.015114702	0.384262822	0.105002433	1.35970066	0.143231809	-0.529898059	1.175439988	-0.278328643	-0.048999402	-0.424532665	-0.282974001	0.41796348	-0.608966222	-0.683670811	0.176855093	0.422074333	1.902148098	1.991698223	0.652268233	-0.555411585	-0.801323806	0.05963736	1.212909987	-0.328568027	-1.225256492	-0.325149788	1.42043813	-0.783618608	1.170683137	-1.922526132	0.170124698	0.89430475	3.238027433	1.700678411	1.453560913	-0.686523529	0.754340246	1.878016746	-2.738829637	0.863134618	0.917959893	-0.174463887	-0.06439968	-1.363393208	-0.252738225	-0.842214377	1.176981647	-1.074882776	1.681112101	-1.220192666	1.344299948	-1.001404041	1.790262137	-0.597238195	-2.512813079	3.023422015	-2.038242661	2.048907414	1.562679	3.526411964	-1.876777986	-0.702740831	-0.378626766	-2.581490936	0.736578677	2.163454838	-2.702040057	1.511397095	1.969126805	1.217973402	1.308182586	-0.716819822	2.236179646	-0.943234511	-0.566299372
zAnStVx1340_1	"Stradivari,_Antonio"	violin	1708	1708	1708	Cremona	"Empress_Caterina_of_Russia,_Salzard"	-1.362126049	0.520815795	1.402268368	0.136862053	-1.058561625	0.879581546	0.031162287	0.332621269	-0.225364803	-0.443544731	-0.38593644	-0.16829328	0.932436391	-0.233408352	-0.599338734	0.381033301	0.003942048	0.030855957	-0.794809138	0.951211887	0.145531045	-0.313923703	0.255075685	0.109586952	1.10047858	0.001877603	0.058734891	-0.03642417	-0.559471787	-0.060592002	-1.240124906	1.186559222	-0.199881308	0.148876102	0.148353434	0.411948601	0.545073479	-0.699638035	0.068345127	0.082942359	0.08297178	0.726491915	0.226202195	0.092619879	0.535350504	0.533160838	0.171566857	-0.098073241	-0.465216009	-0.327319565	-0.246601229	-0.135883917	-0.514407168	-0.149174567	0.104241738	0.841211819	-0.105270014	-0.003887397	-0.979942935	-0.261671474	0.440464332	-1.009159412	-0.323997136	-0.2682968	0.988144059	0.00065933	-0.700788064	0.507376565	0.212904236	0.129928885	-0.928889916	-0.23953238	0.54132862	-0.351567713	-0.048038208	0.037181469	-0.132274608	-1.018529134	-0.19344929	1.295213376	0.627607494	0.465078442	0.431838971	-0.975525574	-0.149358956
zAnStVx1341_1	"Stradivari,_Antonio"	violin	1708	1708	1708	Cremona	"Havemeyer,_Lyall"	-1.797153035	0.384145683	0.08609481	0.750375761	-0.512319679	-0.304120924	-0.451668385	0.091023685	0.592523091	0.09509309	1.381548414	0.00715735	0.21052725	0.118309789	-0.047318777	-0.344499037	-0.65302325	-0.284340034	0.407079039	-0.804666332	0.086421417	1.172508119	-0.152023881	-0.128029133	-0.036925621	-0.277866929	0.09926724	-1.197090163	0.444710588	-0.472451973	-0.726750747	-0.175270388	0.010586372	-0.411273469	1.173604837	-1.863040346	-0.331887375	0.233753849	-0.415460249	0.253755368	0.37205164	0.15219551	0.157877421	-0.161678902	0.580866175	0.585783289	-0.006359576	-0.572926754	0.029740383	0.188813407	0.587301121	0.209970243	0.39121706	-0.002747566	0.349143372	-0.12034317	0.459544173	-0.151408615	0.241020868	0.206238683	0.222357246	0.723154336	0.228961268	-0.315389345	-0.365585401	0.142712888	-0.073934633	-0.10719701	0.081968544	0.729496564	-0.161899985	0.932497879	-0.110737553	0.173793357	0.367890504	0.285567462	-0.506416031	-0.132289834	0.289255333	0.207089852	0.628000906	0.245949375	-0.312729526	0.317307277	0.029897519
zAnStVx1345_1	"Stradivari,_Antonio"	violin	1709	1709	1709	Cremona	"Berlin_Hochschule,_Marteau"	-0.730308431	1.046626101	0.991563169	-0.248477054	-1.252723744	1.105891577	0.488639804	1.371588797	-1.027018016	0.014943862	0.383825779	0.598617132	-0.401359348	0.824005208	1.148605535	0.660366371	-0.780472945	0.535312217	0.270928186	-0.935687872	-0.811464001	0.36625518	-0.25872367	0.673049882	0.294770011	-0.018959383	0.968713087	-0.45986917	-0.931463717	0.709880086	0.585319554	0.164904251	-0.015877908	0.275727378	0.220134368	0.177039039	-0.587933305	0.288849718	1.232787166	-0.530774716	-0.754247492	-0.6165784	-0.704791323	0.32974075	-0.049515805	-0.135681822	-0.090943403	0.02256533	-0.108636538	-0.333563266	-0.933742076	1.337858712	-0.99769739	0.360343085	-0.117051622	-0.143408073	0.025124743	-1.250762434	-0.14094797	-1.257807239	-0.365083668	0.218402887	0.211406285	0.24041364	0.17501232	-0.392242764	-0.359288485	0.295256325	1.234083361	-0.514496841	0.233325903	0.722160733	-0.243949134	2.414047223	-0.168777125	0.862473958	0.235154819	-0.783749365	0.558078427	0.65513347	-0.307057943	-0.556559643	0.262228379	0.731976113	1.118507674
zAnStVx1348_1	"Stradivari,_Antonio"	violin	1709	1709	1709	Cremona	"Marie_Hall,_Viotti"	-1.727255039	0.010506048	0.092476595	0.690396645	-0.851607343	-0.492076598	-0.409796136	0.011836672	0.384073409	0.009103554	1.087597126	0.063060363	-0.159935264	-0.178329204	-0.207400278	-0.425559242	-0.195138817	-0.576926021	0.748836122	0.096942965	-0.207047389	0.499389156	-0.201472129	-0.190770648	0.591423348	0.402654802	-0.11875402	-1.07236173	0.09225968	0.340891539	-0.00470631	-0.021944488	0.041846044	0.122489032	0.365125129	-0.019763113	-0.238449782	0.849113854	-0.288161758	-0.99683411	-0.59362917	0.253710274	-0.766538999	0.595262191	-0.40559444	0.062500183	0.263664521	-1.15304713	0.359406202	0.127003156	-0.242521707	0.001342623	-0.764573658	0.609012963	-0.424973897	0.841494218	0.094084923	0.106383976	-0.33626612	-0.116073135	-1.326585881	-0.313856219	0.631397067	-0.082792441	1.258623633	0.259327323	-0.440517103	0.574542447	-0.462218328	-0.289062388	0.106582223	-0.331237496	-0.363671875	-0.26759325	-0.042291629	0.388496602	0.67371318	0.597873108	0.270579428	-0.457570738	-0.803438942	0.218161119	0.672706062	-0.167185004	-0.128129763
zAnStVx1349_1	"Stradivari,_Antonio"	violin	1709	1709	1709	Cremona	"King_Maximilian,_Unico"	-0.30315138	-0.247161347	0.41485329	1.200944814	-0.29858686	-0.805231129	0.080082869	-1.410075221	0.678523534	0.862578556	0.761864634	1.428484625	0.063470356	1.063533045	0.515038	-0.413297203	-0.026366172	-0.759845983	-0.387793966	0.055846412	-0.611549234	-0.176995682	0.632284288	0.829470496	0.371686994	0.749234102	0.452688696	-0.564689891	0.189025729	0.201176727	-0.238753639	-0.978441049	0.218885211	0.100221364	0.921361989	-0.75577046	0.378449856	-0.140345748	-0.441731665	-1.317426587	-0.914958436	-0.447971286	-1.420389836	0.39222913	-0.026275977	-0.64029998	0.581656436	-1.046730258	-0.105358463	1.148279354	-0.472618139	-0.168213737	1.113501899	0.667722953	-0.824977706	0.162208975	0.537724422	0.649385231	-1.122574562	0.919692942	-0.536432371	-0.234254831	0.225136258	-0.690108947	0.6311216	0.319795703	-0.658960359	-0.743131755	-0.053255052	-1.210996421	-0.255960672	-0.165806657	-0.071562097	0.227485708	0.025891695	1.147191686	0.151890568	0.29668548	0.212279768	0.211485729	-0.766040097	-0.093855959	0.360925132	0.462825955	-0.058137892
zAnStVx135_1	"Stradivari,_Antonio"	violin	1726	1726	1726	Cremona	Sleeping_Beauty	-0.595249116	0.761546586	0.973170475	0.946255428	-1.436752164	0.001542063	0.091367389	-0.602646809	-0.128419267	-1.023606965	-0.18122109	-0.109996727	-0.709235634	0.91558046	0.704883225	-0.064919945	-0.596890825	-0.294355418	0.098516147	-0.294800583	-0.297534809	-0.184796138	0.180219165	-0.663394211	0.491530534	-0.237041013	1.539496106	0.577113201	-0.429245575	-1.02553521	-0.63349304	-0.708851073	0.523890283	0.593463144	-0.32882198	0.426988823	-0.686432855	0.064247099	0.513394624	-0.820449184	0.861753174	0.715825538	-0.839245166	0.31616762	0.077702127	0.98529325	0.270146408	-0.64050336	0.362908948	0.262198271	-0.411259644	0.264388758	-1.180494507	0.212839552	0.334640545	-0.077457481	-1.063383491	-0.517084558	-0.930998039	-0.426780647	0.779887798	-0.2120896	-0.210066007	0.419465287	0.458203062	-0.591411541	-0.482383019	-0.473934361	-0.672148781	0.376255396	-0.859491941	-0.569202568	-0.094839828	0.186720891	-0.498185948	0.853958275	0.546094078	-0.001651945	-0.211483977	0.265171196	0.098521634	-0.782262232	0.869010898	0.006400207	0.014181601
zAnStVx1350_1	"Stradivari,_Antonio"	violin	1709	1709	1709	Cremona	"Siberian,_Russian,_Jack"	-2.301924915	-0.487190904	0.188255324	0.057169396	-0.807406599	1.236953947	0.098740371	3.741752705	-0.266475576	-0.429441337	1.078473427	1.719392556	-1.223838961	-0.20465822	-0.973162837	-0.632302932	-2.76603471	0.874439321	-0.205567428	-1.537056958	0.20093212	1.5957174	1.133594802	0.092568207	-2.739239257	-2.595566544	0.638493182	2.242297636	-0.729264698	-0.791150198	-0.867763141	-2.695736257	0.827097621	0.852915228	-2.95042056	0.745136495	0.993767202	0.969566338	-0.249324426	-2.378934208	-0.749969788	-0.189007292	0.37993252	2.317204279	-1.859609067	0.042437161	-1.711176515	0.977219806	-1.544420776	1.521944541	-2.274863323	-2.526251455	-0.8351309	3.312339523	-1.683153719	-0.632574133	-0.152491881	-3.196773014	0.29714864	0.364603227	1.135367224	-0.186552083	-1.111368116	0.887953302	-3.611776827	0.616317885	-0.579076021	0.358756001	0.502843831	0.866901476	0.887506961	1.457023931	-1.062762891	-1.828571439	-1.533354876	-0.129664588	-0.512038553	-1.286937799	1.778579172	-0.933091339	2.236468148	0.059836888	-0.463729009	-2.812175199	0.730009944
zAnStVx1355_1	"Stradivari,_Antonio"	violin	1709	1709	1709	Cremona	"H�_mmerle,_Adler"	-0.551830379	0.917509966	1.497691692	0.90113316	-1.737978537	0.593754908	-2.738004452	0.926174754	1.992833992	-1.379681813	-0.502243069	0.337309409	1.360326798	-0.363431474	-0.38497784	2.789427226	-1.071817537	-0.921190959	-1.073235336	-1.043498477	-1.319847146	-0.614211726	-1.130760444	-3.058975655	-1.242180141	0.703320996	-0.037077444	1.061620653	0.957147718	1.859068189	2.543821671	-0.240404545	-0.599322059	-0.499381956	0.195078035	2.8553769	0.619162521	-2.101923732	0.324844238	1.676748489	0.742473924	0.931680282	0.817767283	3.959242356	0.639966919	-0.413269586	-0.296234871	-1.261860475	1.373963237	1.323464467	-0.38681694	1.004356899	1.262513235	0.681819653	-0.289399573	2.491015057	0.075883985	-0.340966508	-1.616460136	1.546643171	1.204713382	-0.303323507	1.397645493	0.294747384	-2.015027174	-0.174682439	-2.457009419	-0.534287127	0.046560061	0.057384788	-0.744020172	-0.380663439	2.940118967	0.709619004	1.826985747	-2.335707438	2.557100263	-0.528035859	-1.825788414	-1.647209212	-1.341861588	-1.687063283	1.219450539	-0.644001241	-0.352244789
zAnStVx1356_1	"Stradivari,_Antonio"	violin	1709	1709	1709	Cremona	Artot	-1.563558515	0.164497849	1.255561116	0.565327569	-1.149763277	-0.045258089	-0.679999942	0.679559801	0.53054196	-0.097558129	0.440799816	0.149234985	-1.407603352	0.516036672	0.232562334	0.017741047	-0.76977616	-0.182729535	-0.117229499	0.31211444	-0.17370601	-0.458439042	0.197309599	-1.411123523	0.073968979	0.457623593	0.420279212	0.471188675	-0.158555333	0.512039357	-0.080425538	-0.303211302	0.70885055	-0.54408441	-0.704786545	1.16874357	-0.612730895	-0.429912007	1.065608309	0.182887843	0.011398538	-0.513620104	-0.146978191	0.892558266	0.187976486	0.263988639	0.159252359	0.367480008	0.57203048	-0.444081579	0.317613338	0.404228286	-0.583419534	0.136871339	-0.266549681	0.461943784	-0.775902194	0.302536148	0.007335593	-0.448410249	-0.411154837	-0.288592951	-0.015865152	0.045153608	-1.757672834	-0.403971783	-0.3204766	-0.52628683	1.540226684	-1.101177591	-0.046922621	0.576589982	-0.179386304	0.992473329	-0.55253942	0.703080187	-0.072814363	0.15652007	-0.287285648	0.124446126	-0.703173113	-1.476599654	0.692117464	0.234182581	-1.340035729
zAnStVx1357_1	"Stradivari,_Antonio"	violin	1709	1709	1709	Cremona	"Scotta,_Kaulblach"	-1.506961874	0.333935206	1.133816775	-0.650543626	-1.481841699	0.583766815	-1.484514061	0.767500234	1.319303752	-0.44157768	0.418823036	1.418470479	-1.08417505	0.032579676	-0.310413515	0.405152183	1.65634507	0.487766606	-1.907183578	-1.431390012	0.715573781	0.26585996	1.965135001	-0.202884869	-0.933750247	-0.946160177	-0.187890549	1.30216454	0.098167563	1.182553038	-0.526608967	-1.415585636	0.849000573	-2.436700225	-0.455086599	0.128471248	0.371344609	0.390005366	0.120715944	0.845078217	0.682846409	-1.112720762	-0.01804236	0.322374742	0.366212041	0.625559019	0.985097709	-1.281757827	-0.003189238	1.078935994	0.699074274	-0.305359227	-0.78679592	0.621475744	-0.639092531	0.640213693	1.445670384	2.858532634	-0.83861855	-0.503028189	1.205102778	-1.826346823	1.121268721	-0.83088045	-2.508155296	0.281231678	-0.280034279	-1.006119307	-2.084657698	-1.157330936	1.531953689	-0.031389102	0.812626694	3.53053225	-0.527484459	0.903121466	1.44543158	2.336897022	0.953365865	-0.755696534	1.968431577	1.38344403	-0.224229158	3.278457201	0.692909898
zAnStVx1358_1	"Stradivari,_Antonio"	violin	1709	1709	1709	Cremona	Nachez	-2.636200285	0.34404751	-0.189875372	0.40797383	-1.109595662	1.606282468	-1.167729475	-0.160057412	0.526522708	0.638561064	1.452265371	0.263122248	-1.082447129	0.217161451	-0.243465148	0.082628831	-0.230300231	0.422417204	-1.171746743	0.474370881	-0.441120231	0.460836325	0.030057738	0.377506343	0.565522769	-1.404834042	1.665645001	-0.738479277	-1.210495772	1.390491537	-0.227483632	-1.125726566	0.522898843	0.825532136	-0.807518459	-0.648917921	1.351556823	0.036830703	-0.968431312	-1.3697451	1.190390611	0.294591789	0.576675521	-0.419857057	1.059909727	-0.499322974	0.277891643	-0.931585869	0.450399054	1.073776761	0.122488011	0.783568618	1.265802655	0.242512443	-0.657945011	0.247133552	-1.283646125	0.893128741	-0.247621341	-1.101575144	-0.842926441	0.008015612	0.099788153	0.672529653	-0.926304828	-0.044775519	0.206552922	0.06217164	1.589719218	0.20499566	0.157719515	-0.257025006	-0.288606994	0.831623573	-0.702678578	1.354758274	0.015175926	-1.006689006	-1.021650479	0.533489001	0.683747193	-1.178678	-0.648453692	-1.939338736	-0.425703547
zAnStVx1360_1	"Stradivari,_Antonio"	violin	1710	1710	1710	Cremona	Ries	0.02367537	-0.312013096	0.16642477	-0.130666125	0.45027814	-1.290480865	-0.844416834	1.156953789	-0.215697265	0.739119389	0.385492289	-0.374072086	0.182180312	-0.190618053	-1.01215358	-1.172140699	1.724105222	-0.054529975	-0.094952038	0.104681642	0.595874138	0.763103603	-0.507618771	-1.537728489	0.565710143	-0.137753652	0.415462899	-1.68331489	-0.569969791	-0.55929283	0.371242257	1.641068382	3.277282524	0.461340018	-2.140262154	-0.352652987	0.336102331	-2.795263485	1.07414434	-0.504130727	-1.126132893	-2.834478233	-1.054217534	-0.52490189	-1.236362174	-1.442216501	3.72956606	-0.359788329	1.067899978	0.29342669	0.3661883	0.090676418	0.149365835	-1.076815533	-0.431766732	0.602688798	0.379936326	1.85118724	0.454402579	-0.498951307	-0.377406546	0.886047162	-0.457511727	-0.722330654	0.221934022	0.532026434	0.492306077	-0.493683596	1.402069472	-1.658628548	1.162015775	0.88124174	-1.352750352	0.421279849	-1.198708304	-2.630407278	-3.223342823	1.653752266	0.389401345	-2.617137758	-1.740726399	2.702908966	2.56201676	1.323578711	-0.017773571
zAnStVx1361_1	"Stradivari,_Antonio"	violin	1710	1710	1710	Cremona	"Vieuxtemps,_Hauser"	-2.029684226	1.512686097	1.14435623	0.902785484	-1.254345233	1.045353335	-0.630546248	-0.072450727	0.575887917	-0.85555782	0.200913924	-0.042004886	0.524200901	-0.529562075	0.293009546	-0.289676718	-1.198523352	0.113659044	0.24048273	0.036160379	-0.52188883	-0.366857238	0.288960832	0.037642829	0.284061132	-0.344520693	0.047982227	-0.602610227	0.07388284	-0.242453718	-0.0855096	-0.362091801	0.045859349	0.324944958	0.813448371	-0.712695173	-0.198341513	0.136981836	0.235388307	-0.464928988	0.299805274	0.492801892	-0.475223358	-0.270866196	-0.474205513	0.457349046	0.67260809	0.101407971	-0.061518103	-0.162861719	0.195693485	0.381165136	-0.566533968	-0.112651405	0.769886025	0.107087428	0.300047425	-0.636157825	-1.423253409	0.169019397	-0.340389896	-0.350993348	-0.311330196	0.116777212	-0.104160246	0.470437727	-0.666845811	0.262886165	-0.297323078	-0.006473952	-0.084036712	-0.10740691	0.683712513	-0.277589946	0.362117997	-0.232447582	0.244848454	-0.024387403	0.091664585	0.784545617	-0.159157902	0.446873473	-0.22154241	-0.033288848	0.20838017
zAnStVx1362_1	"Stradivari,_Antonio"	violin	1710	1710	1710	Cremona	"Leslie,_Tate"	-0.277040508	1.560835266	0.238186434	0.103334853	-2.406592203	0.562071279	-0.482671704	0.188127378	0.302634418	1.493258287	1.638464864	0.513380685	0.508496634	1.599018875	-0.759325951	1.475333325	-0.921499668	3.134898189	1.571901647	-0.263286829	-2.453823558	0.599481675	0.635321813	-0.029435932	-1.812643111	1.18622908	-0.045761265	0.017939664	3.394304484	-0.172158799	1.26907419	-0.054655001	1.166302492	-0.498580836	0.202562633	-0.303160697	1.275154645	0.677669527	0.828881598	0.778038887	-1.180936909	0.04758021	2.370672099	2.956652404	0.597651334	0.734120985	-0.123246491	-1.312875709	0.086928301	-1.284325814	-0.168669545	-0.286624787	-0.714994707	0.910486946	-0.794766134	-0.45779487	0.488311717	1.181674162	0.556232532	0.887531619	0.030454282	-0.015124515	0.641874291	-1.541187843	1.257095368	-0.106101149	-0.453597377	2.830076506	0.172467369	-1.209953135	-1.396973759	-0.233889268	-1.655105784	-0.539086671	-0.609492442	-1.486270417	1.913975487	1.078119697	-0.304461057	-0.45633462	-3.503367419	0.246953987	-1.613993634	-0.588932043	-0.452789037
[truncated: 7,991,755 more chars]
